# Supplementary material for: Crystal structures and Hirshfeld surface analyses of methyl (2Z)-(4-bromo­phen­yl)[2-(4-methyl­phen­yl)hydrazinyl­idene]acetate, methyl (2Z)-(4-bromophen­yl)[2-(3,5-di­methyl­phen­yl)hydrazinyl­idene]acetate, methyl (2Z)-[2-(4-meth­oxy­phen­yl)hydrazinyl­idene](3-nitro­phen­yl)acetate, methyl (2E)-(4-chlorophen­yl)(2-phenyl­hydrazinyl­idene)acetate and methyl (2Z)-[2-(4-bromo­phen­yl)hydrazinylidene](4-chloro­phen­yl)acetate
Source: Acta Crystallogr E Crystallogr Commun. 2025 Mar 14;81(Pt 4):314–23. doi: 10.1107/S2056989025002051 (PMC11974330; doi:10.1107/S2056989025002051)
Supplement: Supplementary file 1 [file e-81-00314-sup1.cif]

##############################################################################
#                                                                            #
# This CIF contains the data in a paper accepted for publication in          #
# Acta Crystallographica Section E. It conforms to the requirements of       #
# Notes for Authors for Acta Crystallographica Section E, and has been       #
# peer reviewed under the auspices of the IUCr Commission on Journals.       #
#                                                                            #
# Full details of the Crystallographic Information File format               #
# are given in the paper "The Crystallographic Information File (CIF):       #
# a New Standard Archive File for Crystallography" by S. R. Hall, F. H.      #
# Allen and I. D. Brown [Acta Cryst. (1991), A47, 655-685].                  #
#                                                                            #
# The current version of the core CIF dictionary is obtainable from          #
# ftp://ftp.iucr.org/pub/cif_core.dic.                                       #
#                                                                            #
# Software is freely available for graphical display of the structure(s)     #
# in this CIF. For information consult the CIF software page                 #
# http://www.iucr.org/resources/cif/software.                                #
#                                                                            #
# This file may be used for bona fide research purposes within the           #
# scientific community so long as proper attribution is given to the journal # 
# article from which it was obtained.                                        #
#                                                                            #
##############################################################################
data_1
_audit_creation_method     SHELXL-2013
_chemical_name_systematic
;
Methyl
(<i>Z</i>)-2-(4-bromophenyl)-2-[2-(4-methylphenyl)hydrazin-1-ylidene]acetate
;
_chemical_name_common     ?
_chemical_formula_moiety     'C16 H15 Br N2 O2'
_chemical_formula_sum     'C16 H15 Br N2 O2'
_chemical_formula_iupac     'C16 H15 Br N2 O2'
_chemical_formula_weight     347.20
_chemical_melting_point     ?
_space_group_crystal_system     monoclinic
_space_group_name_H-M_alt     'C 2/c'
_space_group_name_Hall     '-C 2yc'
loop_
    _space_group_symop_operation_xyz
    'x, y, z'
    '-x, y, -z+1/2'
    'x+1/2, y+1/2, z'
    '-x+1/2, y+1/2, -z+1/2'
    '-x, -y, -z'
    'x, -y, z-1/2'
    '-x+1/2, -y+1/2, -z'
    'x+1/2, -y+1/2, z-1/2'
_cell_length_a     34.6329(5)
_cell_length_b     4.84061(6)
_cell_length_c     19.1365(3)
_cell_angle_alpha     90
_cell_angle_beta     109.8598(16)
_cell_angle_gamma     90
_cell_volume     3017.33(8)
_cell_formula_units_Z     8
_cell_measurement_reflns_used     15931
_cell_measurement_theta_min     2.692
_cell_measurement_theta_max     79.103
_cell_measurement_temperature     100(2)
_exptl_crystal_description     needle
_exptl_crystal_colour     yellow
_exptl_crystal_size_max     0.20
_exptl_crystal_size_mid     0.05
_exptl_crystal_size_min     0.03
_exptl_crystal_density_diffrn     1.529
_exptl_crystal_density_meas     ?
_exptl_crystal_density_method     ?
_exptl_crystal_F_000     1408
loop_
    _exptl_crystal_face_index_h
    _exptl_crystal_face_index_k
    _exptl_crystal_face_index_l
    _exptl_crystal_face_perp_dist
    -2 0 1 0.0217
    2 1 2 0.0730
    1 0 0 0.0145
    -1 0 0 0.0230
    -2 0 -1 0.0209
    -1 0 -2 0.0222
    1 0 2 0.0120
    -1 0 2 0.0122
    1 -2 2 0.0912
    2 -1 -1 0.0991
    1 1 -1 0.0994
    2 0 -1 0.0243
    -2 -1 -1 0.0897
    2 1 1 0.0828
_exptl_absorpt_coefficient_mu     3.766
_exptl_absorpt_correction_type     gaussian
_exptl_absorpt_process_details
;
(CrysAlisPro; Rigaku OD, 2021).
;
_exptl_absorpt_correction_T_min     0.745
_exptl_absorpt_correction_T_max     1.000
_exptl_special_details     ?
_diffrn_ambient_temperature     100(2)
_diffrn_source     'micro-focus sealed X-ray tube'
_diffrn_radiation_type     CuK\a
_diffrn_radiation_wavelength     1.54184
_diffrn_measurement_device_type
                           'Rigaku XtaLAB Synergy-S, HyPix-6000HE area-detector'
_diffrn_measurement_method     '\f and \w'
_diffrn_detector_area_resol_mean     ?
_diffrn_reflns_number     30865
_diffrn_reflns_av_R_equivalents     0.0471
_diffrn_reflns_av_unetI/netI     0.0258
_diffrn_reflns_theta_min     2.713
_diffrn_reflns_theta_max     80.029
_diffrn_reflns_theta_full     67.684
_diffrn_measured_fraction_theta_max     0.995
_diffrn_measured_fraction_theta_full     1.000
_diffrn_reflns_limit_h_min     -44
_diffrn_reflns_limit_h_max     44
_diffrn_reflns_limit_k_min     -6
_diffrn_reflns_limit_k_max     5
_diffrn_reflns_limit_l_min     -24
_diffrn_reflns_limit_l_max     24
_refine_special_details     ?
_reflns_number_total     3282
_reflns_number_gt     3031
_reflns_threshold_expression     'I > 2\s(I)'
_refine_ls_structure_factor_coef     Fsqd
_refine_ls_matrix_type     full
_refine_ls_R_factor_all     0.0453
_refine_ls_R_factor_gt     0.0427
_refine_ls_wR_factor_gt     0.1207
_refine_ls_wR_factor_ref     0.1227
_refine_ls_goodness_of_fit_ref     1.117
_refine_ls_restrained_S_all     1.117
_refine_ls_number_reflns     3282
_refine_ls_number_parameters     232
_refine_ls_number_restraints     0
_refine_ls_hydrogen_treatment     mixed
_refine_ls_weighting_scheme     calc
_refine_ls_weighting_details
              'w=1/[\s^2^(Fo^2^)+(0.0672P)^2^+8.4257P] where P=(Fo^2^+2Fc^2^)/3'
_atom_sites_solution_hydrogens     mixed
_atom_sites_solution_primary     difmap
_atom_sites_solution_secondary     difmap
_refine_ls_shift/su_max     0.003
_refine_ls_shift/su_mean     0.000
_refine_diff_density_max     1.169
_refine_diff_density_min     -1.198
_refine_ls_extinction_method     none
_refine_ls_extinction_coef     .
loop_
    _atom_type_symbol
    _atom_type_description
    _atom_type_scat_dispersion_real
    _atom_type_scat_dispersion_imag
    _atom_type_scat_source
    'C' 'C' 0.0181 0.0091
                         'International Tables Vol C Tables 4.2.6.8 and 6.1.1.4'
    'H' 'H' 0.0000 0.0000
                         'International Tables Vol C Tables 4.2.6.8 and 6.1.1.4'
    'Br' 'Br' -0.6763 1.2805
                         'International Tables Vol C Tables 4.2.6.8 and 6.1.1.4'
    'N' 'N' 0.0311 0.0180
                         'International Tables Vol C Tables 4.2.6.8 and 6.1.1.4'
    'O' 'O' 0.0492 0.0322
                         'International Tables Vol C Tables 4.2.6.8 and 6.1.1.4'
_computing_data_collection
;
CrysAlisPro (Rigaku OD, 2021)
;
_computing_cell_refinement
;
CrysAlisPro (Rigaku OD, 2021)
;
_computing_data_reduction
;
CrysAlisPro (Rigaku OD, 2021)
;
_computing_structure_solution
;
SHELXT (Sheldrick, 2015a)
;
_computing_structure_refinement
;
SHELXL (Sheldrick, 2015b)
;
_computing_molecular_graphics
;
ORTEP-3 for Windows (Farrugia, 2012)
;
_computing_publication_material
;
PLATON (Spek, 2020)
;
loop_
    _atom_site_type_symbol
    _atom_site_label
    _atom_site_fract_x
    _atom_site_fract_y
    _atom_site_fract_z
    _atom_site_U_iso_or_equiv
    _atom_site_adp_type
    _atom_site_calc_flag
    _atom_site_occupancy
    _atom_site_disorder_assembly
    _atom_site_disorder_group
    Br Br1 0.57358(2) 0.73045(7) 0.43385(2) 0.03156(14) Uani d 1 . .
    O O1 0.32249(6) 0.6995(4) 0.20483(12) 0.0287(4) Uani d 1 . .
    O O2 0.38021(6) 0.9149(4) 0.20583(10) 0.0237(4) Uani d 1 . .
    N N1 0.37298(7) 0.3715(5) 0.32724(12) 0.0242(4) Uani d 1 . .
    N N2 0.33381(7) 0.3087(5) 0.30821(13) 0.0250(5) Uani d 1 . .
    H H2 0.3151(12) 0.417(8) 0.270(2) 0.035(10) Uiso d 1 . .
    C C1 0.38646(8) 0.5648(5) 0.29398(14) 0.0218(5) Uani d 1 . .
    C C2 0.35954(9) 0.7297(5) 0.23131(16) 0.0229(5) Uani d 1 . .
    C C3 0.35571(9) 1.0778(6) 0.14355(15) 0.0288(6) Uani d 1 . .
    H H3A 0.3424 0.9561 0.1013 0.043 Uiso calc 1 . .
    H H3B 0.3734 1.2099 0.1298 0.043 Uiso calc 1 . .
    H H3C 0.3347 1.1783 0.1572 0.043 Uiso calc 1 . .
    C C4 0.43162(8) 0.6094(5) 0.32521(14) 0.0215(5) Uani d 1 . .
    C C5 0.45024(15) 0.6230(11) 0.4017(3) 0.0218(9) Uani d 0.5 A 1
    H H5 0.4338 0.6105 0.4325 0.026 Uiso calc 0.5 A 1
    C C6 0.49249(16) 0.6545(11) 0.4344(3) 0.0249(10) Uani d 0.5 A 1
    H H6 0.5050 0.6596 0.4869 0.030 Uiso calc 0.5 A 1
    C C5A 0.45868(17) 0.3824(11) 0.3370(3) 0.0261(10) Uani d 0.5 A 2
    H H5A 0.4480 0.2021 0.3234 0.031 Uiso calc 0.5 A 2
    C C6A 0.50112(17) 0.4202(12) 0.3687(3) 0.0268(10) Uani d 0.5 A 2
    H H6A 0.5193 0.2676 0.3758 0.032 Uiso calc 0.5 A 2
    C C7 0.51588(8) 0.6783(6) 0.38907(14) 0.0231(5) Uani d 1 . .
    C C8 0.49822(16) 0.6675(12) 0.3116(3) 0.0234(10) Uani d 0.5 A 1
    H H8 0.5148 0.6812 0.2811 0.028 Uiso calc 0.5 A 1
    C C9 0.45600(16) 0.6364(11) 0.2801(3) 0.0219(9) Uani d 0.5 A 1
    H H9 0.4435 0.6334 0.2276 0.026 Uiso calc 0.5 A 1
    C C8A 0.49031(19) 0.9093(12) 0.3792(3) 0.0315(12) Uani d 0.5 A 2
    H H8A 0.5014 1.0883 0.3937 0.038 Uiso calc 0.5 A 2
    C C9A 0.44817(18) 0.8689(11) 0.3474(3) 0.0293(11) Uani d 0.5 A 2
    H H9A 0.4303 1.0230 0.3408 0.035 Uiso calc 0.5 A 2
    C C10 0.32137(8) 0.1052(5) 0.34874(14) 0.0244(5) Uani d 1 . .
    C C11 0.27995(9) 0.0484(6) 0.33053(14) 0.0270(5) Uani d 1 . .
    H H11 0.2603 0.1459 0.2913 0.032 Uiso calc 1 . .
    C C12 0.26724(8) -0.1513(6) 0.36979(15) 0.0251(5) Uani d 1 . .
    H H12 0.2387 -0.1896 0.3563 0.030 Uiso calc 1 . .
    C C13 0.29469(9) -0.2977(5) 0.42819(15) 0.0226(5) Uani d 1 . .
    C C14 0.33647(9) -0.2381(5) 0.44565(16) 0.0266(6) Uani d 1 . .
    H H14 0.3561 -0.3352 0.4850 0.032 Uiso calc 1 . .
    C C15 0.34988(8) -0.0385(6) 0.40626(15) 0.0263(5) Uani d 1 . .
    H H15 0.3784 -0.0012 0.4188 0.032 Uiso calc 1 . .
    C C16 0.28049(10) -0.5098(6) 0.47178(16) 0.0308(6) Uani d 1 . .
    H H16A 0.2842 -0.4373 0.5214 0.046 Uiso calc 1 . .
    H H16B 0.2967 -0.6791 0.4762 0.046 Uiso calc 1 . .
    H H16C 0.2514 -0.5510 0.4460 0.046 Uiso calc 1 . .
loop_
    _atom_site_aniso_label
    _atom_site_aniso_U_11
    _atom_site_aniso_U_22
    _atom_site_aniso_U_33
    _atom_site_aniso_U_12
    _atom_site_aniso_U_13
    _atom_site_aniso_U_23
    Br1 0.01941(19) 0.0424(2) 0.02934(19) -0.00077(10) 0.00364(13) 0.00388(11)
    O1 0.0183(9) 0.0295(9) 0.0366(10) -0.0017(7) 0.0069(8) 0.0004(8)
    O2 0.0202(8) 0.0263(9) 0.0254(8) -0.0009(7) 0.0087(7) 0.0027(7)
    N1 0.0229(10) 0.0259(11) 0.0256(10) -0.0046(9) 0.0107(8) -0.0049(8)
    N2 0.0222(11) 0.0291(11) 0.0234(10) -0.0026(9) 0.0074(9) 0.0006(9)
    C1 0.0226(12) 0.0208(11) 0.0234(11) -0.0012(9) 0.0097(9) -0.0023(9)
    C2 0.0220(13) 0.0221(12) 0.0273(12) -0.0019(9) 0.0118(11) -0.0031(9)
    C3 0.0290(13) 0.0307(13) 0.0267(12) 0.0038(11) 0.0092(11) 0.0044(11)
    C4 0.0210(12) 0.0204(11) 0.0227(11) 0.0005(9) 0.0068(9) 0.0004(9)
    C5 0.020(2) 0.025(2) 0.021(2) -0.0017(19) 0.0077(18) 0.0001(18)
    C6 0.023(2) 0.026(2) 0.022(2) -0.001(2) 0.0038(19) 0.0021(19)
    C5A 0.027(3) 0.021(2) 0.032(3) -0.002(2) 0.011(2) 0.000(2)
    C6A 0.028(3) 0.026(2) 0.031(3) 0.003(2) 0.015(2) 0.006(2)
    C7 0.0188(11) 0.0264(12) 0.0230(12) -0.0007(10) 0.0056(9) 0.0029(10)
    C8 0.019(2) 0.029(2) 0.023(2) 0.002(2) 0.0072(19) 0.002(2)
    C9 0.021(2) 0.026(2) 0.019(2) 0.0015(19) 0.0082(18) -0.0001(18)
    C8A 0.029(3) 0.023(2) 0.037(3) 0.001(2) 0.005(2) -0.002(2)
    C9A 0.027(3) 0.018(2) 0.037(3) 0.003(2) 0.004(2) -0.003(2)
    C10 0.0289(13) 0.0249(12) 0.0217(11) -0.0033(10) 0.0115(10) -0.0046(9)
    C11 0.0275(13) 0.0306(13) 0.0218(11) -0.0013(11) 0.0071(10) 0.0009(10)
    C12 0.0200(12) 0.0304(13) 0.0243(11) -0.0030(10) 0.0068(10) -0.0016(10)
    C13 0.0271(13) 0.0198(11) 0.0234(12) -0.0007(10) 0.0117(10) -0.0013(9)
    C14 0.0239(14) 0.0279(13) 0.0269(13) 0.0050(10) 0.0071(11) -0.0028(10)
    C15 0.0202(12) 0.0294(13) 0.0313(13) -0.0036(10) 0.0114(10) -0.0088(10)
    C16 0.0401(16) 0.0237(12) 0.0357(14) -0.0013(11) 0.0222(13) 0.0022(11)
_geom_special_details
;
 All esds (except the esd in the dihedral angle between two l.s. planes)
 are estimated using the full covariance matrix.  The cell esds are taken
 into account individually in the estimation of esds in distances, angles
 and torsion angles; correlations between esds in cell parameters are only
 used when they are defined by crystal symmetry.  An approximate (isotropic)
 treatment of cell esds is used for estimating esds involving l.s. planes.
;
loop_
    _geom_bond_atom_site_label_1
    _geom_bond_atom_site_label_2
    _geom_bond_site_symmetry_2
    _geom_bond_distance
    _geom_bond_publ_flag
    Br1 C7 . 1.905(3) ?
    O1 C2 . 1.218(4) ?
    O2 C2 . 1.338(3) ?
    O2 C3 . 1.441(3) ?
    N1 C1 . 1.304(3) ?
    N1 N2 . 1.315(3) ?
    N2 C10 . 1.409(4) ?
    N2 H2 . 0.96(4) ?
    C1 C2 . 1.478(4) ?
    C1 C4 . 1.488(4) ?
    C3 H3A . 0.9800 ?
    C3 H3B . 0.9800 ?
    C3 H3C . 0.9800 ?
    C4 C9A . 1.386(6) ?
    C4 C5 . 1.387(5) ?
    C4 C9 . 1.403(5) ?
    C4 C5A . 1.412(6) ?
    C5 C6 . 1.390(7) ?
    C5 H5 . 0.9500 ?
    C6 C7 . 1.378(6) ?
    C6 H6 . 0.9500 ?
    C5A C6A . 1.398(8) ?
    C5A H5A . 0.9500 ?
    C6A C7 . 1.356(6) ?
    C6A H6A . 0.9500 ?
    C7 C8A . 1.399(6) ?
    C7 C8 . 1.400(6) ?
    C8 C9 . 1.387(7) ?
    C8 H8 . 0.9500 ?
    C9 H9 . 0.9500 ?
    C8A C9A . 1.391(8) ?
    C8A H8A . 0.9500 ?
    C9A H9A . 0.9500 ?
    C10 C11 . 1.384(4) ?
    C10 C15 . 1.390(4) ?
    C11 C12 . 1.385(4) ?
    C11 H11 . 0.9500 ?
    C12 C13 . 1.390(4) ?
    C12 H12 . 0.9500 ?
    C13 C14 . 1.400(4) ?
    C13 C16 . 1.507(4) ?
    C14 C15 . 1.398(4) ?
    C14 H14 . 0.9500 ?
    C15 H15 . 0.9500 ?
    C16 H16A . 0.9800 ?
    C16 H16B . 0.9800 ?
    C16 H16C . 0.9800 ?
loop_
    _geom_angle_atom_site_label_1
    _geom_angle_atom_site_label_2
    _geom_angle_atom_site_label_3
    _geom_angle_site_symmetry_1
    _geom_angle_site_symmetry_3
    _geom_angle
    _geom_angle_publ_flag
    C2 O2 C3 . . 115.5(2) ?
    C1 N1 N2 . . 122.5(2) ?
    N1 N2 C10 . . 119.3(2) ?
    N1 N2 H2 . . 117(2) ?
    C10 N2 H2 . . 124(2) ?
    N1 C1 C2 . . 123.5(2) ?
    N1 C1 C4 . . 114.2(2) ?
    C2 C1 C4 . . 122.3(2) ?
    O1 C2 O2 . . 123.2(3) ?
    O1 C2 C1 . . 123.9(2) ?
    O2 C2 C1 . . 112.9(2) ?
    O2 C3 H3A . . 109.5 ?
    O2 C3 H3B . . 109.5 ?
    H3A C3 H3B . . 109.5 ?
    O2 C3 H3C . . 109.5 ?
    H3A C3 H3C . . 109.5 ?
    H3B C3 H3C . . 109.5 ?
    C5 C4 C9 . . 118.9(3) ?
    C9A C4 C5A . . 118.2(4) ?
    C9A C4 C1 . . 121.6(3) ?
    C5 C4 C1 . . 118.6(3) ?
    C9 C4 C1 . . 122.4(3) ?
    C5A C4 C1 . . 120.1(3) ?
    C4 C5 C6 . . 121.4(4) ?
    C4 C5 H5 . . 119.3 ?
    C6 C5 H5 . . 119.3 ?
    C7 C6 C5 . . 118.7(4) ?
    C7 C6 H6 . . 120.7 ?
    C5 C6 H6 . . 120.7 ?
    C6A C5A C4 . . 120.7(5) ?
    C6A C5A H5A . . 119.6 ?
    C4 C5A H5A . . 119.6 ?
    C7 C6A C5A . . 118.9(5) ?
    C7 C6A H6A . . 120.6 ?
    C5A C6A H6A . . 120.6 ?
    C6A C7 C8A . . 122.6(4) ?
    C6 C7 C8 . . 121.7(4) ?
    C6A C7 Br1 . . 119.1(3) ?
    C6 C7 Br1 . . 118.6(3) ?
    C8A C7 Br1 . . 118.3(3) ?
    C8 C7 Br1 . . 119.7(3) ?
    C9 C8 C7 . . 118.7(4) ?
    C9 C8 H8 . . 120.6 ?
    C7 C8 H8 . . 120.6 ?
    C8 C9 C4 . . 120.6(4) ?
    C8 C9 H9 . . 119.7 ?
    C4 C9 H9 . . 119.7 ?
    C9A C8A C7 . . 118.0(5) ?
    C9A C8A H8A . . 121.0 ?
    C7 C8A H8A . . 121.0 ?
    C4 C9A C8A . . 121.6(5) ?
    C4 C9A H9A . . 119.2 ?
    C8A C9A H9A . . 119.2 ?
    C11 C10 C15 . . 119.8(2) ?
    C11 C10 N2 . . 119.0(2) ?
    C15 C10 N2 . . 121.2(2) ?
    C10 C11 C12 . . 119.7(3) ?
    C10 C11 H11 . . 120.1 ?
    C12 C11 H11 . . 120.1 ?
    C11 C12 C13 . . 122.4(2) ?
    C11 C12 H12 . . 118.8 ?
    C13 C12 H12 . . 118.8 ?
    C12 C13 C14 . . 117.1(2) ?
    C12 C13 C16 . . 122.0(3) ?
    C14 C13 C16 . . 120.9(3) ?
    C15 C14 C13 . . 121.3(3) ?
    C15 C14 H14 . . 119.4 ?
    C13 C14 H14 . . 119.4 ?
    C10 C15 C14 . . 119.7(2) ?
    C10 C15 H15 . . 120.1 ?
    C14 C15 H15 . . 120.1 ?
    C13 C16 H16A . . 109.5 ?
    C13 C16 H16B . . 109.5 ?
    H16A C16 H16B . . 109.5 ?
    C13 C16 H16C . . 109.5 ?
    H16A C16 H16C . . 109.5 ?
    H16B C16 H16C . . 109.5 ?
loop_
    _geom_torsion_atom_site_label_1
    _geom_torsion_atom_site_label_2
    _geom_torsion_atom_site_label_3
    _geom_torsion_atom_site_label_4
    _geom_torsion_site_symmetry_1
    _geom_torsion_site_symmetry_2
    _geom_torsion_site_symmetry_3
    _geom_torsion_site_symmetry_4
    _geom_torsion
    _geom_torsion_publ_flag
    C1 N1 N2 C10 . . . . -177.4(2) ?
    N2 N1 C1 C2 . . . . -0.9(4) ?
    N2 N1 C1 C4 . . . . 178.3(2) ?
    C3 O2 C2 O1 . . . . -0.6(4) ?
    C3 O2 C2 C1 . . . . 178.6(2) ?
    N1 C1 C2 O1 . . . . -0.4(4) ?
    C4 C1 C2 O1 . . . . -179.5(3) ?
    N1 C1 C2 O2 . . . . -179.7(2) ?
    C4 C1 C2 O2 . . . . 1.2(3) ?
    N1 C1 C4 C9A . . . . -126.8(4) ?
    C2 C1 C4 C9A . . . . 52.4(4) ?
    N1 C1 C4 C5 . . . . -45.3(4) ?
    C2 C1 C4 C5 . . . . 133.9(3) ?
    N1 C1 C4 C9 . . . . 134.2(3) ?
    C2 C1 C4 C9 . . . . -46.6(4) ?
    N1 C1 C4 C5A . . . . 49.4(4) ?
    C2 C1 C4 C5A . . . . -131.4(4) ?
    C9A C4 C5 C6 . . . . -67.0(5) ?
    C9 C4 C5 C6 . . . . -1.9(7) ?
    C5A C4 C5 C6 . . . . 58.9(5) ?
    C1 C4 C5 C6 . . . . 177.7(4) ?
    C4 C5 C6 C7 . . . . 1.3(8) ?
    C9A C4 C5A C6A . . . . -1.5(7) ?
    C5 C4 C5A C6A . . . . -60.5(5) ?
    C9 C4 C5A C6A . . . . 65.3(5) ?
    C1 C4 C5A C6A . . . . -177.8(4) ?
    C4 C5A C6A C7 . . . . 1.1(7) ?
    C5A C6A C7 C6 . . . . 60.5(5) ?
    C5A C6A C7 C8A . . . . -0.5(7) ?
    C5A C6A C7 C8 . . . . -67.0(5) ?
    C5A C6A C7 Br1 . . . . 178.9(4) ?
    C5 C6 C7 C6A . . . . -62.6(5) ?
    C5 C6 C7 C8A . . . . 66.0(5) ?
    C5 C6 C7 C8 . . . . -0.9(7) ?
    C5 C6 C7 Br1 . . . . 178.5(4) ?
    C6A C7 C8 C9 . . . . 68.3(5) ?
    C6 C7 C8 C9 . . . . 1.0(7) ?
    C8A C7 C8 C9 . . . . -60.4(5) ?
    Br1 C7 C8 C9 . . . . -178.4(4) ?
    C7 C8 C9 C4 . . . . -1.6(8) ?
    C9A C4 C9 C8 . . . . 61.1(5) ?
    C5 C4 C9 C8 . . . . 2.0(7) ?
    C5A C4 C9 C8 . . . . -63.7(5) ?
    C1 C4 C9 C8 . . . . -177.6(4) ?
    C6A C7 C8A C9A . . . . 0.3(8) ?
    C6 C7 C8A C9A . . . . -66.2(6) ?
    C8 C7 C8A C9A . . . . 61.5(6) ?
    Br1 C7 C8A C9A . . . . -179.1(4) ?
    C5 C4 C9A C8A . . . . 66.2(6) ?
    C9 C4 C9A C8A . . . . -60.2(6) ?
    C5A C4 C9A C8A . . . . 1.3(8) ?
    C1 C4 C9A C8A . . . . 177.6(5) ?
    C7 C8A C9A C4 . . . . -0.7(9) ?
    N1 N2 C10 C11 . . . . 177.2(2) ?
    N1 N2 C10 C15 . . . . -2.8(4) ?
    C15 C10 C11 C12 . . . . 0.0(4) ?
    N2 C10 C11 C12 . . . . 179.9(2) ?
    C10 C11 C12 C13 . . . . 0.7(4) ?
    C11 C12 C13 C14 . . . . -0.9(4) ?
    C11 C12 C13 C16 . . . . 178.5(3) ?
    C12 C13 C14 C15 . . . . 0.4(4) ?
    C16 C13 C14 C15 . . . . -179.0(2) ?
    C11 C10 C15 C14 . . . . -0.4(4) ?
    N2 C10 C15 C14 . . . . 179.6(2) ?
    C13 C14 C15 C10 . . . . 0.2(4) ?
loop_
    _geom_hbond_atom_site_label_D
    _geom_hbond_atom_site_label_H
    _geom_hbond_atom_site_label_A
    _geom_hbond_site_symmetry_A
    _geom_hbond_distance_DH
    _geom_hbond_distance_HA
    _geom_hbond_distance_DA
    _geom_hbond_angle_DHA
    _geom_hbond_publ_flag
    N2 H2 O1 . 0.95(4) 1.93(4) 2.668(3) 133(4) yes
    C9 H9 O2 . 0.95 2.49 2.862(6) 103 yes
    C9A H9A N1 1_565 0.95 2.55 3.488(6) 169 yes
    C5A H5A Cg2 1_545 0.95 2.85 3.611(6) 138 yes
    C8 H8 Cg5 2_655 0.95 2.81 3.677(6) 152 yes
    C8A H8A Cg2 1_565 0.95 2.86 3.607(6) 136 yes
    C16 H16B Cg7 1_545 0.98 2.74 3.544(3) 139 yes
_shelx_space_group_comment
;
The symmetry employed for this shelxl refinement is uniquely defined
by the following loop, which should always be used as a source of
symmetry information in preference to the above space-group names.
They are only intended as comments.
;
_shelx_estimated_absorpt_T_min     0.520
_shelx_estimated_absorpt_T_max     0.895
_shelx_hkl_file
;
   0   0   1   -0.07    0.73
   0   0   2   99.72    5.71
   0   0   3   -1.08    2.11
   0   0   4 1390.29   56.18
   0   0   5   -0.37    3.57
   0   0   6  209.89   13.79
   0   0   7    1.09    3.81
   0   0   8 3609.55  144.08
   0   0   9    4.55    5.35
   0   0  10   83.92   10.88
   0   0  11   -2.03    4.82
   0   0 -11   -2.23    4.12
   0   0  11    0.64    0.75
   0   0  12   -1.17    5.81
   0   0 -12   -0.83    4.44
   0   0  12    0.31    0.84
   0   0  13    1.32    5.17
   0   0  13    0.59    0.89
   0   0 -13   -0.92    4.26
   0   0 -14  685.20   37.81
   0   0 -14  651.70   24.92
   0   0  14  638.42   24.88
   0   0 -14  622.02   24.92
   0   0 -14  641.15   25.22
   0   0  14  646.80   24.85
   0   0  14  691.12   42.91
   0   0 -14  681.45   25.21
   0   0 -14  652.79   25.27
   0   0 -15   -0.65    1.54
   0   0 -15    0.62    1.18
   0   0 -15   -0.08    1.71
   0   0 -15   -0.47    1.16
   0   0  15   -0.36    1.22
   0   0 -15    0.38    1.34
   0   0 -15   -2.15    4.67
   0   0  15   -1.59    5.73
   0   0 -15    1.48    1.22
   0   0 -16  264.93   11.04
   0   0  16  272.05   11.12
   0   0 -16  278.73   11.41
   0   0 -16  269.20   11.11
   0   0 -16  271.32   11.50
   0   0 -16  232.35   21.15
   0   0 -16  281.71   11.56
   0   0  16  261.57   25.93
   0   0 -17    1.03    1.44
   0   0  17   -0.12    1.27
   0   0 -17    0.67    1.17
   0   0 -17    0.17    1.66
   0   0 -17    0.84    1.17
   0   0  18   48.29    2.82
   0   0 -18   48.01    2.75
   0   0 -18   48.60    3.15
   0   0 -18   51.78    2.98
   0   0 -18   46.09    3.30
   0   0 -19   -0.32    1.01
   0   0 -19    1.15    1.45
   0   0 -19   -0.06    1.07
   0   0 -19    0.80    1.69
   0   0  20   31.76    2.16
   0   0 -20   31.84    2.26
   0   0 -20   34.58    2.48
   0   0 -20   31.30    1.98
   0   0 -21    0.15    0.68
   0   0  21    0.28    0.83
   0   0 -21    0.81    1.10
   0   0 -21   -0.27    1.07
   0   0 -21   -1.18    1.23
   0   0  22  138.29    5.86
   0   0 -22  153.81    6.07
   0   0 -22  156.57    6.04
   0   0 -22  151.41    6.14
   0   2   0 1702.85   66.59
   0  -2   0 1737.28   69.14
   0   2  -1  140.67    8.33
   0  -2  -1  147.66    9.63
   0   2   1  140.43    7.90
   0  -2   1  139.87   10.13
   0  -2  -1  152.22   11.27
   0   2   2  316.97   14.86
   0  -2  -2  359.30   16.75
   0  -2   2  407.45   18.91
   0   2  -2  333.95   15.81
   0  -2   2  272.15   12.96
   0  -2  -2  385.51   19.42
   0  -2   3  100.61    7.01
   0  -2  -3  106.44    7.98
   0   2  -3  101.49    7.95
   0  -2  -3  108.91    9.65
   0  -2  -3  100.69    8.20
   0  -2  -4    6.33    2.93
   0   2  -4    6.90    3.04
   0  -2   4    8.59    3.03
   0  -2  -4    5.22    3.10
   0  -2  -4    7.94    4.12
   0  -2   5  158.43   11.76
   0  -2  -5  170.59   10.78
   0  -2  -5  181.15   11.64
   0  -2  -5  179.64   13.23
   0   2   6 1096.60   47.80
   0  -2   6 1134.07   50.34
   0  -2  -6 1183.51   48.47
   0  -2  -6 1085.62   47.21
   0  -2  -6 1142.10   50.79
   0   2   7   -0.52    2.65
   0  -2   7   -2.05    3.85
   0  -2  -7    2.50    3.90
   0  -2  -7   -0.47    2.95
   0  -2  -7    0.80    2.51
   0  -2   7    0.73    0.88
   0  -2   8 1037.29   50.75
   0   2   8 1000.73   48.30
   0  -2  -8  989.30   45.88
   0  -2  -8 1087.50   49.58
   0  -2   9   72.69   10.08
   0  -2  -9   63.40    7.59
   0  -2  -9   51.18    7.78
   0  -2  10  188.69   17.72
   0  -2 -10  169.43   14.62
   0  -2  10  182.75    7.66
   0  -2  11  114.55   14.33
   0  -2  11  115.58    5.26
   0  -2 -11  109.12   11.62
   0  -2 -12    9.73    1.79
   0  -2 -12   11.00    1.32
   0  -2  12    8.80    1.67
   0  -2  12    6.69    5.65
   0   2 -12    6.69    1.46
   0  -2 -12   10.29    1.39
   0   2 -12   12.07    1.67
   0  -2 -12    7.90    1.56
   0  -2 -12   10.61    1.68
   0  -2  12   11.37    1.54
   0  -2 -13    8.20    1.88
   0  -2 -13    8.46    1.30
   0  -2  13    8.16    1.77
   0   2 -13    7.08    1.66
   0   2 -13    9.84    1.67
   0  -2 -13    7.72    1.38
   0   2 -13    8.53    1.46
   0  -2 -13   10.09    1.67
   0  -2 -13    7.82    1.74
   0  -2  13   13.58    1.70
   0  -2 -14  339.99   14.40
   0  -2 -14  343.95   13.80
   0  -2  14  372.33   14.66
   0   2 -14  341.98   14.33
   0  -2 -14  333.41   14.37
   0  -2  14  341.67   29.23
   0   2 -14  369.98   14.39
   0  -2 -14  371.80   14.30
   0  -2  14  367.43   14.33
   0  -2 -14  349.38   14.46
   0  -2 -14  346.44   13.92
   0   2 -14  350.36   14.19
   0  -2 -14  354.97   14.26
   0  -2 -15   19.19    1.63
   0  -2  15   20.38    2.27
   0  -2 -15   18.08    2.29
   0   2 -15   16.07    2.13
   0  -2  15   20.19    2.29
   0  -2 -15   15.29    2.05
   0  -2 -15   18.95    1.74
   0  -2  15   18.42    1.98
   0  -2 -15   19.76    1.96
   0   2 -15   22.09    1.88
   0  -2 -15   19.48    1.99
   0  -2  16  533.23   20.31
   0  -2  16  503.43   19.94
   0  -2 -16  506.60   19.81
   0  -2 -16  505.05   19.54
   0   2 -16  492.06   20.02
   0  -2 -16  504.04   20.01
   0  -2  16  534.51   20.35
   0   2 -16  497.66   19.71
   0  -2 -16  492.41   19.82
   0  -2  17    1.82    1.51
   0  -2  17   -0.34    1.19
   0  -2 -17   -0.04    1.08
   0   2 -17    0.37    1.65
   0  -2  17   -0.09    1.59
   0  -2 -17   -0.41    1.46
   0   2 -17    0.76    1.02
   0  -2 -17   -0.06    1.23
   0  -2  18   64.97    3.58
   0  -2  18   68.82    3.61
   0  -2  18   64.81    3.67
   0  -2 -18   64.68    3.46
   0  -2 -18   56.55    3.46
   0   2 -18   60.67    3.52
   0   2 -18   67.65    3.49
   0   2 -18   63.04    3.42
   0  -2 -18   61.79    3.16
   0  -2  18   53.00    3.20
   0  -2  19   17.15    1.75
   0  -2  19   14.26    1.81
   0  -2 -19   13.22    1.59
   0   2 -19   17.06    1.68
   0   2 -19   16.70    1.59
   0  -2  19   13.95    1.55
   0  -2  19   21.24    1.58
   0  -2 -19   14.49    1.31
   0   2 -19   16.53    1.80
   0  -2 -19   17.70    1.79
   0  -2  20   21.05    1.67
   0  -2 -20   22.36    1.81
   0  -2 -20   22.37    1.55
   0  -2  20   19.72    1.67
   0  -2 -20   20.14    1.61
   0  -2  20   20.30    1.39
   0   2 -20   21.86    1.52
   0   2 -20   20.75    1.55
   0  -2  20   18.06    1.39
   0   2 -20   17.13    1.54
   0   2 -20   21.96    1.68
   0  -2 -20   20.85    1.59
   0  -2 -20   18.81    1.19
   0  -2 -21   11.14    1.07
   0  -2 -21   12.53    1.16
   0   2 -21   12.58    1.00
   0   2 -21   12.60    0.95
   0   2 -21   15.32    1.05
   0  -2  21   15.36    1.14
   0   2 -21   14.81    1.13
   0  -2 -21   13.03    1.06
   0  -2  21   14.73    1.26
   0  -4   0   62.12    3.52
   0  -4   0   58.14    3.48
   0  -4   0   54.75    3.87
   0  -4   0   59.64    3.39
   0  -4   0   68.30    3.60
   0  -4   0   57.82    3.15
   0  -4  -1   37.67    2.58
   0  -4   1   36.53    2.41
   0  -4  -1   41.39    2.92
   0  -4   1   42.75    2.85
   0  -4   1   37.26    3.16
   0  -4  -1   36.34    4.17
   0  -4  -1   38.89    2.78
   0  -4   1   41.51    3.17
   0  -4  -1   38.86    4.09
   0  -4   1   36.22    2.93
   0  -4  -1   39.40    2.85
   0  -4   1   43.63    2.91
   0  -4  -1   37.76    2.66
   0  -4  -1   44.21    2.92
   0  -4   1   43.80    2.95
   0  -4   1   37.64    2.76
   0  -4  -2  381.69   14.85
   0  -4  -2  373.34   15.07
   0  -4  -2  372.05   14.95
   0  -4  -2  395.30   15.37
   0  -4   2  371.92   15.21
   0  -4   2  352.07   15.21
   0  -4  -2  362.37   15.59
   0  -4  -2  379.71   15.25
   0  -4  -2  376.16   15.57
   0  -4   2  368.77   15.21
   0  -4  -2  374.39   15.57
   0  -4   2  361.79   15.15
   0  -4   2  387.94   15.23
   0  -4   2  405.70   15.26
   0  -4  -2  408.46   15.20
   0  -4   2  363.99   15.02
   0  -4  -2  375.30   15.09
   0  -4   3  103.23    5.44
   0  -4   3  111.17    5.50
   0  -4  -3  108.27    6.72
   0  -4   3  110.10    5.40
   0  -4  -3  120.36    6.65
   0  -4   3  124.65    5.59
   0   4  -3  113.62    5.23
   0  -4  -3  109.11    5.31
   0  -4  -3  115.84    5.63
   0  -4   3  110.12    5.42
   0  -4   3  112.46    5.39
   0  -4  -3  112.03    5.35
   0  -4  -3  126.28    5.65
   0  -4  -3  130.71    6.88
   0  -4   3  137.19    5.73
   0  -4  -3   99.58    5.10
   0  -4  -4   76.69    3.89
   0   4  -4   70.34    3.73
   0  -4  -4   76.87    5.44
   0  -4   4   79.46    4.16
   0  -4   4   81.34    4.09
   0  -4  -4   79.50    5.75
   0  -4   4   81.11    4.25
   0  -4   4   85.83    4.32
   0  -4   4   70.97    4.19
   0  -4  -4   76.96    4.05
   0  -4   4   76.71    4.04
   0  -4  -4   77.95    5.64
   0  -4   4   78.98    4.19
   0  -4   4   80.10    4.06
   0  -4  -4   76.65    4.03
   0  -4  -4   77.08    4.15
   0  -4   4   75.00    4.00
   0   4  -4   73.65    3.92
   0   4  -5  203.47    9.68
   0  -4  -5  207.98    9.66
   0  -4   5  263.97   10.12
   0  -4  -5  247.77   10.63
   0  -4  -5  228.99   10.80
   0  -4   5  247.45    9.95
   0  -4   5  279.30    9.83
   0   4  -5  203.69    9.63
   0   4  -5  221.10    9.63
   0  -4   5  224.63    9.97
   0  -4   5  236.10   10.14
   0  -4   5  204.52   10.05
   0  -4  -5  224.38    9.64
   0  -4  -5  231.98    9.88
   0  -4   5  242.30    9.91
   0  -4  -5  240.97    9.83
   0  -4   5  238.00    9.80
   0  -4  -5  237.33    9.93
   0   4  -5  262.94   10.02
   0  -4   5  279.24   10.11
   0  -4   5  291.65   10.29
   0  -4  -5  283.04   10.83
   0  -4   6  424.67   17.03
   0  -4  -6  394.30   17.23
   0  -4   6  431.54   16.92
   0  -4  -6  422.95   17.63
   0  -4  -6  413.90   17.19
   0  -4   6  400.30   16.77
   0   4  -6  446.41   16.87
   0  -4   6  446.37   17.11
   0  -4  -6  430.63   16.67
   0  -4   6  435.15   17.32
   0   4  -6  420.54   17.02
   0  -4  -6  399.19   17.33
   0  -4   6  407.39   17.02
   0  -4   6  437.39   17.08
   0  -4  -6  428.34   16.96
   0  -4   6  428.76   16.79
   0  -4  -6  440.17   16.86
   0  -4  -6  463.61   16.92
   0   4  -6  452.84   17.03
   0   4  -6  432.18   16.93
   0  -4  -7   34.68    2.35
   0  -4   7   31.66    2.34
   0  -4   7   31.65    2.19
   0  -4  -7   37.72    5.78
   0  -4  -7   26.11    2.54
   0  -4   7   26.58    2.11
   0  -4  -7   32.16    2.57
   0   4  -7   33.90    2.28
   0  -4  -7   32.35    2.30
   0  -4   7   34.52    2.61
   0  -4   7   34.80    2.80
   0  -4  -7   31.39    2.24
   0   4  -7   30.08    2.52
   0  -4   7   29.72    3.01
   0  -4  -7   28.40    3.96
   0  -4   7   32.91    2.64
   0  -4   7   32.91    2.43
   0  -4  -7   25.84    4.13
   0  -4  -7   29.21    2.51
   0  -4  -7   30.19    2.26
   0   4  -7   35.97    2.39
   0  -4  -7   33.88    2.42
   0   4  -7   33.96    2.33
   0   4  -8  192.41    8.13
   0  -4  -8  176.25    8.24
   0  -4   8  175.11    7.93
   0  -4  -8  170.57    9.04
   0  -4  -8  217.88    8.01
   0  -4   8  183.24    7.90
   0  -4  -8  191.56    7.93
   0   4  -8  191.48    8.01
   0  -4  -8  210.38    8.03
   0  -4   8  183.97    8.06
   0  -4   8  193.00    8.35
   0  -4   8  185.87    8.43
   0  -4  -8  181.13    7.63
   0  -4  -8  187.51    8.06
   0  -4   8  176.01    7.90
   0  -4   8  188.37    8.26
   0  -4  -8  173.98    7.94
   0  -4  -8  187.61    7.81
   0  -4  -8  195.99    8.01
   0   4  -8  196.76    8.19
   0  -4   8  169.70    8.49
   0   4  -8  180.19    8.17
   0  -4  -9   74.93    3.93
   0  -4  -9   75.91    4.00
   0  -4  -9   78.23    3.92
   0   4  -9   80.90    4.02
   0  -4   9   67.76    3.94
   0  -4   9   93.99    4.17
   0  -4  -9   92.02    4.42
   0  -4  -9   84.39    3.92
   0  -4   9   77.85    4.34
   0  -4   9   65.36    4.28
   0  -4  -9   74.12    4.03
   0  -4   9   84.17    4.41
   0  -4  -9   73.18    4.00
   0  -4  -9   85.62    3.84
   0   4  -9   78.68    4.12
   0   4  -9   71.19    4.05
   0  -4  -9   71.14    3.96
   0   4  -9   87.63    4.36
   0  -4   9   83.40    4.64
   0  -4 -10   47.44    2.71
   0  -4 -10   42.50    2.77
   0   4 -10   45.24    2.78
   0  -4 -10   42.82    2.69
   0  -4 -10   43.30    2.94
   0  -4  10   46.44    2.79
   0  -4 -10   45.78    2.63
   0  -4  10   45.56    3.11
   0  -4  10   39.17    3.10
   0  -4 -10   46.42    2.89
   0  -4  10   47.03    3.18
   0  -4 -10   41.28    2.72
   0  -4 -10   42.18    2.46
   0   4 -10   45.19    2.89
   0   4 -10   45.47    2.88
   0  -4 -10   41.69    2.69
   0   4 -10   42.91    3.01
   0  -4  10   39.21    3.16
   0  -4 -11    0.45    1.36
   0   4 -11    3.94    1.45
   0  -4 -11    2.78    1.25
   0  -4 -11    2.59    1.43
   0  -4 -11    2.40    1.42
   0   4 -11    3.00    1.33
   0  -4 -11    7.76    1.57
   0  -4  11    7.05    1.40
   0  -4 -11    3.55    1.39
   0  -4 -11    3.74    1.19
   0  -4  11    1.65    1.64
   0  -4  11    1.75    1.63
   0  -4 -11    4.35    1.49
   0   4 -11    2.73    1.02
   0   4 -11    3.31    1.15
   0  -4  11    4.30    1.86
   0   4 -11    5.07    1.79
   0   4 -11    2.39    1.22
   0  -4 -11    4.47    1.08
   0  -4 -11    4.36    1.38
   0  -4  11    3.43    1.74
   0  -4 -12    0.79    1.28
   0  -4 -12    1.33    1.27
   0  -4  12   -0.32    1.14
   0  -4  12    0.50    1.46
   0  -4  12    2.74    1.56
   0  -4 -12    0.32    1.32
   0   4 -12   -0.05    0.89
   0   4 -12    1.58    1.16
   0  -4 -12    0.26    1.16
   0   4 -12    0.82    1.20
   0   4 -12    0.81    1.26
   0  -4 -12    0.11    1.28
   0  -4  12    0.07    1.67
   0   4 -12    1.15    1.28
   0  -4 -13   20.40    1.68
   0  -4 -13   22.70    1.81
   0  -4  13   24.23    1.86
   0   4 -13   20.00    1.83
   0  -4  13   19.59    1.91
   0   4 -13   19.33    1.77
   0  -4 -13   18.58    1.80
   0  -4  13   17.06    1.94
   0  -4 -13   18.47    1.66
   0   4 -13   20.18    1.66
   0   4 -13   17.96    1.56
   0  -4 -13   18.84    1.48
   0  -4  13   22.70    2.17
   0   4 -13   15.50    1.77
   0  -4 -14   61.01    2.86
   0   4 -14   57.99    2.92
   0  -4 -14   59.20    3.03
   0  -4  14   57.33    3.00
   0   4 -14   61.89    3.04
   0  -4  14   51.32    2.98
   0  -4  14   51.88    3.08
   0  -4 -14   58.60    2.79
   0   4 -14   58.29    2.90
   0   4 -14   54.34    2.86
   0  -4  14   54.16    3.12
   0   4 -14   59.90    3.10
   0  -4 -14   66.26    2.96
   0   4 -14   61.39    3.13
   0   4 -14   52.41    3.08
   0  -4 -15    3.29    0.82
   0   4 -15    2.90    0.92
   0   4 -15    1.65    0.76
   0  -4  15    2.27    1.25
   0   4 -15    1.80    1.10
   0   4 -15    2.41    0.95
   0  -4 -15    2.87    0.90
   0  -4  15    2.83    0.93
   0  -4 -15    2.24    1.05
   0   4 -15    2.92    1.01
   0  -4 -15    2.89    0.98
   0   4 -16   62.03    2.73
   0  -4 -16   67.38    2.77
   0   4 -16   68.33    2.94
   0   4 -16   59.35    2.82
   0  -4  16   58.93    2.85
   0  -4 -16   62.25    2.93
   0   4 -16   55.41    2.70
   0  -4 -17    8.59    0.79
   0   4 -17    7.41    0.73
   0  -6   0   51.70    2.54
   0  -6   0   67.84    2.56
   0  -6   1   26.35    1.45
   0  -6   1   28.32    1.45
   0  -6  -1   28.30    1.46
   0  -6   1   24.93    1.44
   0  -6  -1   23.55    1.30
   0  -6  -2    0.23    0.69
   0  -6  -2    0.27    0.65
   0  -6   2   -0.11    0.64
   0  -6  -2    0.37    0.74
   0  -6  -2    0.30    0.62
   0  -6   2   -0.18    0.63
   0  -6   2    0.66    0.83
   0  -6   2   -0.20    0.70
   0  -6   3    5.49    0.67
   0  -6  -3    5.28    0.77
   0  -6  -3    5.94    0.71
   0  -6  -3    5.63    0.83
   0  -6   3    5.74    0.74
   0  -6   3    6.03    0.90
   0  -6   3    4.13    0.67
   0  -6  -3    4.05    0.67
   0  -6   4    0.26    0.73
   0  -6   4    1.11    0.56
   0  -6  -4    0.69    0.49
   0  -6   4    0.76    0.49
   0  -6  -4    0.19    0.50
   0  -6  -5    2.13    0.43
   0  -6   5    2.00    0.64
   1  -1 -22    2.65    0.70
  -1  -1  22    3.18    0.68
   1   1 -22    2.98    1.07
   1  -1 -22    2.49    0.89
   1  -1 -22    2.72    0.99
  -1  -1  22    1.83    0.85
   1   1 -22    2.72    0.85
   1  -1 -21   28.77    2.13
   1   1 -21   28.34    2.16
  -1  -1  21   32.83    1.99
   1  -1 -21   30.61    1.90
   1   1 -21   35.22    2.19
   1   1 -20   27.35    1.80
   1  -1 -20   27.68    2.25
   1   1 -20   24.12    2.25
  -1  -1  20   23.97    1.95
   1  -1 -20   23.66    1.76
  -1  -1  20   19.45    1.64
   1  -1 -20   21.80    1.86
   1  -1 -19  255.69   11.09
  -1  -1  19  274.38   11.01
   1   1 -19  273.31   10.99
   1   1 -19  276.63   10.93
   1  -1 -19  276.15   11.12
  -1  -1  19  284.15   11.25
   1  -1 -19  277.76   10.97
   1   1 -19  251.37   10.89
   1   1 -19  274.64   11.30
  -1  -1  19  253.66   10.76
   1   1 -19  274.00   10.91
   1  -1 -18    5.17    1.67
   1   1 -18    4.33    1.31
  -1  -1  18    4.71    1.53
   1  -1 -18    4.17    1.40
   1   1 -18    3.67    1.89
   1  -1 -18    5.96    1.64
   1  -1 -18    4.09    1.07
   1   1 -18    4.52    1.46
  -1  -1  18    3.58    1.20
   1  -1 -17  151.72    6.99
   1   1 -17  149.96    6.67
  -1  -1  17  156.94    7.03
   1  -1 -17  150.20    6.77
   1  -1 -17  143.46    6.76
   1   1 -17  156.05    7.12
   1  -1 -17  142.40    6.42
  -1  -1  17  146.09    6.61
   1   1 -17  156.63    6.79
   1  -1 -16   50.47    3.30
   1   1 -16   49.47    3.01
  -1  -1  16   48.20   11.06
  -1   1  16   37.35    9.59
   1   1 -16   48.78    3.10
   1  -1 -16   49.29    3.15
   1   1 -16   50.23    3.44
   1  -1 -16   44.55    3.07
   1  -1 -16   48.51    2.83
   1  -1 -16   47.56    2.64
  -1  -1  16   52.18    2.96
  -1  -1  15   16.44    1.68
   1  -1 -15   13.56    1.90
   1   1 -15   13.88    1.68
  -1   1  15   10.51    6.55
  -1  -1  15    4.93    5.95
   1   1 -15   13.02    1.82
   1   1 -15   19.71    6.98
   1  -1 -15   16.17    1.92
   1   1 -15   14.57    2.15
   1   1 -15   17.17    1.48
   1  -1 -15   12.12    1.60
   1  -1 -15   12.09    1.37
  -1  -1  15   12.46    1.82
  -1  -1  14   25.32    2.05
   1  -1 -14   29.88    2.38
  -1   1  14   33.57    8.80
  -1  -1  14   38.04   10.11
   1   1 -14   29.51    2.26
   1  -1 -14   27.19    7.06
   1   1 -14   26.97    8.03
   1   1 -14   33.39    2.35
   1  -1 -14   27.80    2.11
   1   1 -14   28.30    1.94
   1   1 -14   24.88    2.40
   1  -1 -14   27.09    2.29
  -1  -1  14   29.61    2.29
   1  -1 -14   28.10    1.88
  -1  -1  13  288.41   25.27
  -1   1  13  299.26   24.71
  -1  -1  13  302.96   12.08
   1  -1 -13  274.39   20.77
  -1  -1  12   83.11   12.53
  -1   1  12   75.98   11.60
  -1  -1  12   71.86    3.48
   1  -1 -12   58.88    8.81
   1  -1 -12   64.67    7.95
  -1   1  11  197.76   17.63
  -1  -1  11  212.96   18.90
  -1  -1  11  197.57    8.12
   1  -1 -11  201.69   14.32
   1  -1 -11  201.80   15.44
  -1  -1  10   43.64    8.57
  -1   1  10   57.00    8.84
  -1  -1  10   48.46    2.49
   1  -1 -10   46.17    6.88
   1  -1 -10   49.87    6.55
  -1   1   9  998.09   47.52
  -1  -1   9  972.02   47.89
   1  -1  -9  989.65   44.49
   1  -1  -9  986.97   43.60
  -1  -1   8  162.34   13.80
  -1   1   8  184.94   14.01
   1  -1  -8  191.44   12.46
   1  -1  -8  167.72   12.07
   1  -1  -8  174.01   11.64
  -1  -1   7  524.12   28.11
  -1   1   7  569.66   28.09
   1  -1  -7  593.37   26.07
   1  -1  -7  516.08   25.38
   1  -1  -7  530.22   25.84
   1   1  -6  312.21   17.59
  -1   1   6  316.79   17.46
  -1  -1   6  299.48   17.69
   1  -1  -6  296.92   15.80
   1  -1  -6  318.87   15.84
   1  -1  -6  285.76   15.56
   1   1  -5 5432.43  210.64
  -1   1   5 5601.45  210.13
  -1  -1   5 5428.01  210.76
   1  -1  -5 5336.78  208.66
   1  -1  -5 5776.77  208.72
   1  -1  -5 5501.53  209.00
  -1   1   4   -0.78    2.47
   1   1  -4    1.52    2.63
   1  -1  -4   -0.46    2.28
  -1  -1   4   -0.63    2.77
   1  -1  -4    0.25    2.35
   1  -1  -4    0.90    2.54
   1  -1  -4   -0.42    2.20
  -1  -1   3  801.09   32.89
  -1   1   3  754.26   31.81
   1  -1  -3  814.55   32.39
   1   1  -3  829.51   32.99
   1  -1  -3  797.59   32.22
   1  -1  -3  794.03   32.77
   1  -1  -3  724.65   31.64
   1  -1  -2   19.83    3.23
  -1  -1   2   16.59    3.22
  -1   1   2   16.18    2.07
  -1  -1   2   20.20    2.96
   1   1  -2   16.71    2.98
   1  -1  -2   18.67    3.49
   1  -1  -2   13.35    2.73
   1  -1  -2   17.59    3.30
   1   1  -1 2724.02  101.20
   1  -1  -1 2534.83  101.45
   1  -1  -1 2945.40  102.90
   1  -1  -1 2595.42  101.98
  -1  -1   1 2587.73  102.18
  -1   1   0  432.78   17.80
   1  -1   0  446.91   19.59
  -1  -1   0  447.07   18.91
   1  -1   0  499.71   20.00
  -1  -1  -1 1028.12   38.96
  -1   1  -1 1027.69   38.68
   1   1   1  961.52   37.98
   1  -1   1  910.50   38.37
   1  -1   1 1079.23   39.39
   1  -1   2   -0.38    2.32
  -1   1  -2    1.44    2.26
   1   1   2    3.68    2.25
  -1  -1  -2    0.59    1.96
  -1  -1  -2    1.24    2.85
   1  -1   2    2.73    1.99
  -1  -1  -2    3.19    3.26
  -1  -1  -2    3.57    2.03
   1  -1   3 3220.77  122.50
  -1  -1  -3 3105.26  120.88
   1   1   3 3328.47  122.07
  -1   1  -3 3289.61  122.24
   1  -1   3 3108.06  119.36
  -1  -1  -3 3127.93  120.50
  -1  -1  -3 3286.05  121.99
  -1  -1  -3 3303.28  122.55
   1  -1   4  194.37   12.21
   1   1   4  210.24   11.93
  -1  -1  -4  207.80   11.68
  -1  -1  -4  208.00   10.38
  -1  -1  -4  190.02   11.12
   1  -1   5  857.35   38.93
   1   1   5  877.83   38.50
  -1  -1  -5  889.96   37.65
  -1  -1  -5  873.92   37.17
  -1  -1  -5  869.22   36.11
   1  -1   6  296.12   18.75
   1   1   6  353.75   19.19
  -1  -1  -6  336.59   17.37
  -1  -1  -6  315.06   16.32
  -1  -1  -6  330.57   17.34
   1  -1   7  670.25   33.33
   1   1   7  672.16   32.94
  -1  -1  -7  663.17   30.63
  -1  -1  -7  588.17   29.20
  -1  -1  -7  700.76   30.78
   1  -1   8  167.12   14.10
   1   1   8  148.08   13.20
  -1  -1  -8  159.20   11.68
  -1  -1  -8  134.83   10.60
  -1  -1  -8  159.17   11.81
   1   1   9  392.06   24.42
   1  -1   9  379.01   24.40
   1  -1   9  364.59   14.27
  -1  -1  -9  402.68   21.50
  -1  -1  -9  368.28   20.63
   1  -1  10    6.96    5.62
   1   1  10   12.19    5.68
   1  -1  10    6.41    1.01
  -1  -1 -10    4.18    3.73
  -1  -1 -10    9.14    4.50
   1  -1  11  460.38   30.59
   1   1  11  455.70   29.85
   1  -1  11  440.80   17.25
  -1  -1 -11  434.65   25.35
  -1  -1 -11  479.21   26.10
   1  -1  12    5.16    6.12
   1   1  12    9.66    6.02
  -1  -1 -12    8.80    3.91
  -1  -1 -12    6.85    4.31
   1  -1  12    7.08    1.24
  -1   1 -13  562.69   21.85
   1  -1  13  555.82   21.67
  -1  -1 -13  557.65   21.83
   1   1  13  504.90   35.78
   1  -1  13  586.66   38.53
  -1   1 -13  568.50   21.73
  -1  -1 -13  492.13   30.68
  -1  -1 -13  540.59   30.88
   1  -1  13  548.25   21.57
  -1   1 -13  552.30   21.65
  -1   1 -14    1.26    0.99
  -1  -1 -14    0.52    1.14
  -1  -1 -14   -0.42    1.43
  -1   1 -14    1.53    1.67
  -1   1 -14   -0.27    1.36
   1  -1  14    0.28    1.45
   1  -1  14    1.11    1.20
   1  -1  14   -1.57    5.93
   1   1  14    4.38    6.35
  -1   1 -14    1.12    1.38
  -1   1 -14    2.38    5.49
  -1  -1 -14   -0.04    0.97
  -1  -1 -14    0.93    1.47
   1  -1  15   51.35    3.03
  -1  -1 -15   50.22    2.68
   1  -1  15   53.79   11.85
   1   1  15   43.07   10.48
  -1   1 -15   52.98    3.19
   1  -1  15   55.90    3.29
  -1   1 -15   49.34    9.85
  -1  -1 -15   49.55    3.17
  -1   1 -15   55.63    3.46
  -1   1 -15   49.67    2.76
  -1  -1 -15   49.93    2.92
  -1   1 -15   48.55    3.12
  -1   1 -16    2.22    1.34
  -1  -1 -16    2.82    1.67
  -1   1 -16    4.01    1.51
   1  -1  16    5.89    1.40
   1  -1  16    2.41    1.59
  -1  -1 -16    3.89    1.23
  -1   1 -16    2.48    4.46
  -1  -1 -16    1.99    1.48
  -1   1 -16    3.89    1.84
  -1   1 -17   28.08    2.29
   1  -1  17   27.92    2.15
   1  -1  17   29.15    2.51
  -1  -1 -17   29.28    2.30
  -1  -1 -17   27.45    2.76
  -1  -1 -17   26.21    2.31
  -1   1 -17   28.04    2.63
  -1   1 -17   27.75    2.23
  -1  -1 -17   28.07    2.51
  -1  -1 -17   24.11    1.87
   1  -1  18   11.83    1.81
  -1  -1 -18   11.14    1.64
   1  -1  18   14.21    1.56
  -1   1 -18   11.34    1.57
  -1  -1 -18   11.19    1.89
  -1   1 -18   15.30    2.14
  -1  -1 -18   12.84    1.76
  -1   1 -18   14.87    1.74
  -1   1 -19  193.66    8.08
  -1   1 -19  190.68    8.14
  -1  -1 -19  199.81    8.12
   1  -1  19  201.72    8.42
  -1  -1 -19  196.83    8.26
   1  -1  19  181.21    7.97
  -1  -1 -19  189.93    8.39
  -1   1 -19  197.47    8.10
  -1   1 -19  198.56    8.45
   1  -1  19  199.74    8.24
  -1  -1 -20   17.20    1.56
   1  -1  20   16.19    1.43
  -1   1 -20   16.25    1.38
  -1  -1 -20   15.75    1.43
   1  -1  20   18.51    1.69
  -1   1 -20   16.68    1.40
  -1   1 -20   19.17    1.96
  -1  -1 -20   17.62    1.92
  -1  -1 -21  137.18    5.53
  -1   1 -21  138.60    5.78
   1  -1  21  143.44    5.67
   1   1  21  121.25    5.34
  -1   1 -21  133.12    5.73
  -1  -1 -21  137.36    5.73
  -1  -1 -22    0.09    0.44
  -1   1 -22    0.80    0.64
  -1  -1 -22    2.08    0.74
  -1   1 -22    0.81    0.84
  -1  -1 -22   -0.29    0.67
   1  -1  22    0.04    0.50
  -1  -3  20   15.95    0.99
   1   3 -20   14.30    0.85
   1   3 -20   15.80    1.00
   1  -3 -20   13.21    0.96
   1   3 -20   15.62    0.97
   1   3 -19   55.35    2.59
   1   3 -19   57.41    2.61
  -1  -3  19   50.24    2.62
   1   3 -19   53.37    2.54
   1  -3 -19   55.57    2.53
  -1  -3  19   52.28    2.70
   1  -3 -19   55.03    2.46
   1  -3 -19   46.23    2.34
  -1  -3  18   12.12    1.44
   1  -3 -18   12.63    1.27
   1   3 -18   10.85    1.39
   1   3 -18   10.69    1.29
  -1  -3  18   12.18    1.66
   1  -3 -18   11.75    1.22
   1   3 -18   12.42    1.29
   1  -3 -18   11.91    1.32
  -1  -3  18   12.25    1.52
  -1  -3  18   11.16    1.24
   1   3 -18   11.71    1.20
   1  -3 -18   11.29    1.29
   1  -3 -17   67.04    3.73
  -1  -3  17   72.68    3.81
  -1  -3  17   73.21    3.87
   1   3 -17   71.58    3.70
   1   3 -17   77.22    3.73
  -1  -3  17   79.47    3.95
   1  -3 -17   69.46    3.54
  -1  -3  17   77.53    4.00
   1  -3 -17   75.48    3.64
  -1  -3  17   72.98    3.66
   1  -3 -17   72.80    3.39
   1   3 -17   72.00    3.63
   1  -3 -17   69.76    3.58
   1  -3 -16   -0.70    1.43
  -1  -3  16    0.36    1.55
  -1  -3  16    0.79    1.47
   1   3 -16    0.45    1.22
   1   3 -16    0.96    1.39
   1   3 -16    1.17    1.30
  -1  -3  16    0.64    1.57
   1  -3 -16    1.12    1.07
   1  -3 -16    0.35    1.27
  -1  -3  16    0.78    1.25
   1  -3 -16   -0.22    1.37
   1   3 -16    0.70    1.18
   1   3 -16    0.96    1.16
   1  -3 -16    0.17    1.19
   1  -3 -16    0.87    1.12
   1  -3 -15   27.66    1.94
   1  -3 -15   28.67    2.22
   1  -3 -15   26.51    2.04
   1   3 -15   24.12    2.14
   1  -3 -15   26.65    1.82
   1   3 -15   26.94    2.27
   1   3 -15   28.65    2.28
  -1  -3  15   24.06    2.45
   1  -3 -15   24.13    2.23
   1   3 -15   26.50    2.12
  -1  -3  15   25.13    2.49
   1  -3 -15   25.84    2.39
  -1  -3  15   28.28    2.26
   1  -3 -15   25.92    2.08
   1   3 -15   26.59    2.25
   1  -3 -14   21.33    1.86
   1  -3 -14   20.48    1.97
   1  -3 -14   20.39    2.19
   1   3 -14   21.80    2.02
  -1  -3  14   23.62    2.50
   1  -3 -14   21.14    2.35
   1  -3 -14   22.66    1.83
   1   3 -14   24.79    2.23
  -1  -3  14   18.05    2.37
   1  -3 -14   32.32    2.28
   1   3 -14   28.59    2.36
   1  -3 -13   56.64    3.44
   1  -3 -13   65.83    3.89
  -1  -3  13   68.94    4.17
   1  -3 -13   65.83    3.42
   1   3 -13   67.05    3.71
   1  -3 -13   69.16    3.54
  -1  -3  13   70.67    4.14
   1  -3 -13   64.57    3.68
   1  -3 -13   70.38    3.44
   1  -3 -13   63.88    3.69
   1  -3 -12   98.78    4.69
   1  -3 -12  100.05    4.72
   1  -3 -12  126.16    5.27
  -1  -3  12  127.40    5.25
   1  -3 -12  113.04    5.07
  -1  -3  12   90.95    5.28
   1  -3 -12   94.76    4.54
   1  -3 -12   95.63    5.15
  -1  -3  12   87.87    5.23
   1  -3 -12  101.60    4.76
   1   3 -12  100.75    4.97
   1  -3 -12  100.68    4.62
   1  -3 -12   89.37    4.74
  -1  -3  12  105.97    5.28
   1  -3 -11  628.98   22.58
   1  -3 -11  565.74   22.28
   1   3 -11  581.92   22.73
  -1  -3  11  586.98   22.74
   1  -3 -11  582.59   22.80
   1  -3 -11  555.57   22.63
  -1  -3  11  600.45   23.18
   1  -3 -11  625.30   23.01
  -1  -3  11  545.42   23.06
   1  -3 -11  572.78   22.48
   1   3 -11  583.61   22.68
   1  -3 -11  551.74   22.34
   1  -3 -11  621.13   22.49
  -1  -3  11  593.82   23.14
   1  -3 -11  581.09   22.44
  -1  -3  11  546.03   22.91
   1  -3 -10   29.93    2.08
  -1  -3  10   28.57    2.49
   1  -3 -10   32.79    2.51
  -1  -3  10   37.10    2.41
   1  -3 -10   33.03    2.29
  -1  -3  10   24.97    2.51
   1   3 -10   28.52    2.25
   1  -3 -10   27.02    2.16
   1  -3 -10   29.56    2.11
   1  -3 -10   25.94    2.37
  -1  -3  10   27.00    2.70
   1  -3 -10   27.46    2.28
   1   3 -10   31.58    2.25
   1  -3 -10   28.53    1.98
   1  -3 -10   27.78    2.19
   1  -3 -10   28.91    2.30
  -1  -3  10   32.36    2.70
   1  -3  -9    1.41    1.43
   1  -3  -9    2.51    1.11
  -1  -3   9    0.85    1.37
  -1  -3   9    1.15    1.22
   1  -3  -9    2.35    1.48
   1  -3  -9    1.45    1.16
   1  -3  -9    1.68    1.11
   1  -3  -9    1.46    1.46
   1   3  -9    0.84    1.17
  -1  -3   9    1.12    1.60
   1  -3  -9    1.22    1.30
   1  -3  -9    0.50    1.40
   1   3  -9    0.59    1.17
   1  -3  -9    0.91    3.94
   1  -3  -9    1.11    1.37
   1  -3  -9    1.06    1.07
  -1  -3   9    1.34    1.43
  -1  -3   9    2.84    1.61
   1   3  -8  126.82    6.04
   1  -3  -8  127.33    5.90
   1  -3  -8  140.55    5.92
   1  -3  -8  158.78    6.39
  -1  -3   8  160.17    6.19
  -1  -3   8  125.97    6.27
   1  -3  -8  142.03    5.93
   1  -3  -8  167.00   15.05
   1  -3  -8  141.39    6.02
  -1  -3   8  121.30    6.30
   1  -3  -8  124.76    5.94
   1  -3  -8  139.44    6.07
   1  -3  -8  139.12    5.93
  -1  -3   8  127.50    6.34
  -1  -3   7   26.00    1.91
   1  -3  -7   30.06    2.29
   1  -3  -7   21.24    5.94
  -1  -3   7   26.88    7.25
   1  -3  -6  127.92    5.93
  -1  -3   6  133.86    5.73
   1  -3  -6  128.42   13.26
  -1  -3   6  131.46   13.54
  -1  -3   5  139.54    5.97
   1  -3  -5  143.19    6.25
   1  -3  -5  114.75   12.68
  -1  -3   5  163.39   14.21
   1  -3  -5  123.11   10.64
  -1  -3   4   78.99    3.60
   1  -3  -4   91.85   10.69
   1  -3  -4   57.22    6.96
  -1  -3   4   85.56    9.67
   1  -3  -4   67.62    7.47
  -1  -3   3  560.33   21.67
  -1  -3   3  574.16   21.58
   1  -3  -3  574.16   32.22
   1  -3  -3  484.31   27.11
   1  -3  -3  582.61   28.61
  -1  -3   3  556.93   29.84
  -1  -3   2    0.14    1.00
  -1  -3   2    0.48    0.68
   1  -3  -2    2.02    2.80
   1  -3  -2   -0.81    3.63
  -1  -3   2   -0.59    3.08
   1  -3  -2   -1.58    2.75
  -1  -3   1  158.81    6.75
   1  -3  -1  162.93    6.81
   1  -3  -1  155.10   14.13
  -1  -3   1  143.30   11.72
   1  -3  -1  154.11   12.15
   1  -3   0  766.14   29.31
  -1  -3   0  767.70   29.33
  -1  -3   0  833.78   41.03
  -1  -3   0  737.18   35.63
   1  -3   0  808.45   37.40
  -1  -3  -1    1.53    1.19
   1  -3   1    2.03    1.01
   1  -3   1    1.25    2.97
  -1  -3  -1    1.68    4.57
  -1  -3  -1    4.22    2.93
  -1  -3  -2   15.59    1.67
   1  -3   2   17.15    1.48
  -1  -3  -2   18.17    4.72
  -1  -3  -2   23.08    6.53
   1  -3   2   16.20    5.12
  -1  -3  -2   20.58    4.17
   1  -3   3  446.57   17.39
  -1  -3  -3  490.74   28.64
  -1  -3  -3  465.67   24.90
  -1  -3  -3  475.32   23.31
   1  -3   3  482.81   26.93
   1  -3   4    2.10    0.85
  -1  -3  -4    1.78    4.33
  -1  -3  -4    2.30    2.87
   1  -3   4    2.40    3.99
  -1  -3  -4    3.46    2.62
   1  -3   5  393.37   15.37
  -1  -3  -5  421.29   26.46
  -1  -3  -5  371.52   22.02
   1  -3   5  417.72   26.00
  -1  -3  -6   50.00    3.01
   1  -3   6   50.21    2.73
  -1  -3  -6   40.16    8.14
  -1  -3  -6   45.23    6.57
   1  -3   6   59.07    9.59
  -1  -3  -7  200.45    8.67
   1  -3   7  204.12    8.43
   1  -3   7  197.49   18.07
  -1  -3  -7  206.01   17.85
  -1  -3  -8  114.70    5.52
  -1  -3  -8  158.83    6.19
   1  -3   8  159.40    5.92
  -1  -3  -8  110.03    5.63
   1  -3   8  122.37    6.05
  -1  -3  -8  120.88    5.70
   1  -3   8  114.57    5.92
  -1  -3  -8  128.22    5.55
  -1  -3  -8  155.52   15.02
  -1  -3  -8  126.43    5.66
   1  -3   8  138.56    6.31
   1  -3   9   10.32    1.89
  -1  -3  -9    9.56    1.69
  -1  -3  -9   13.40    1.43
   1  -3   9   11.79    1.81
   1  -3   9    6.30    1.44
  -1  -3  -9    6.61    1.77
  -1  -3  -9   10.86    1.50
  -1  -3  -9   12.12    1.62
   1  -3   9    9.52    1.86
  -1  -3  -9   12.33    1.71
  -1   3  -9    8.43    1.41
  -1  -3  -9    3.97    4.59
  -1  -3  -9    9.51    1.57
   1  -3   9    6.34    1.81
   1  -3  10  145.83    6.50
  -1  -3 -10  140.59    5.75
  -1  -3 -10  120.08    6.09
   1  -3  10  117.35    5.90
  -1  -3 -10  121.95    5.92
  -1  -3 -10  123.83    5.68
  -1   3 -10  132.56    6.02
  -1  -3 -10  128.94    5.64
   1  -3  10  133.89    6.36
  -1  -3 -10  132.91    5.88
  -1   3 -10  134.49    5.98
   1  -3  10  152.77    6.64
  -1  -3 -10  107.31   13.05
   1  -3  10  124.13    6.33
  -1  -3 -11  385.47   15.59
   1  -3  11  399.91   16.09
  -1   3 -11  398.55   15.66
  -1  -3 -11  377.14   15.10
   1  -3  11  377.12   15.90
  -1  -3 -11  382.39   15.35
  -1   3 -11  395.00   15.58
  -1  -3 -11  373.78   15.17
  -1  -3 -11  387.47   15.40
   1  -3  11  406.12   15.68
  -1  -3 -11  394.90   15.77
   1  -3  11  407.14   16.07
  -1  -3 -11  404.88   15.29
   1  -3  11  375.90   15.93
   1  -3  12    2.55    1.70
  -1  -3 -12    1.82    1.30
   1  -3  12    0.37    1.68
  -1  -3 -12    1.14    1.36
  -1   3 -12    0.85    1.41
  -1  -3 -12    0.28    1.38
   1  -3  12    2.12    1.72
  -1  -3 -12    2.19    1.55
   1  -3  12    0.83    1.39
  -1  -3 -12    1.62    1.40
   1  -3  12    0.27    1.76
  -1  -3 -13  204.58    8.13
   1  -3  13  195.82    8.86
  -1  -3 -13  190.92    8.53
  -1  -3 -13  201.91    8.69
   1  -3  13  196.08    8.75
  -1  -3 -13  184.32    8.05
  -1   3 -13  190.08    8.47
  -1  -3 -13  202.07    8.25
   1  -3  13  203.03    8.96
  -1  -3 -13  197.20    8.52
  -1  -3 -13  206.66    8.57
   1  -3  13  179.19    8.65
  -1   3 -14    7.15    1.49
  -1  -3 -14    5.81    1.65
  -1  -3 -14    5.36    1.50
  -1  -3 -14    5.83    1.25
  -1   3 -14    4.87    1.64
  -1  -3 -14    8.24    1.49
   1  -3  14    7.44    1.86
   1  -3  14    4.88    1.74
  -1  -3 -14    7.64    1.38
   1  -3  14    6.01    1.83
   1  -3  14    7.76    1.86
  -1  -3 -14    5.62    1.72
   1  -3  15   64.21    3.41
   1  -3  15   66.10    3.70
  -1  -3 -15   65.77    3.68
  -1   3 -15   57.42    3.46
  -1   3 -15   66.83    3.58
  -1  -3 -15   64.74    3.27
   1  -3  15   68.31    3.94
  -1  -3 -15   56.80    3.37
  -1   3 -15   63.27    3.41
  -1  -3 -15   64.22    3.55
  -1  -3 -15   63.26    3.50
  -1  -3 -15   63.17    3.12
  -1   3 -16   70.80    3.59
  -1  -3 -16   74.20    3.73
   1  -3  16   88.61    3.90
  -1  -3 -16   64.93    3.61
   1  -3  16   63.72    3.95
  -1  -3 -16   68.07    3.77
   1  -3  16   70.19    3.82
  -1   3 -16   80.79    3.73
  -1   3 -16   76.22    3.82
  -1   3 -16   74.33    3.82
   1  -3  16   91.10    4.22
  -1  -3 -16   66.36    3.42
  -1   3 -16   65.92    3.71
  -1  -3 -16   72.96    3.73
   1  -3  17   24.53    1.96
  -1   3 -17   25.37    1.72
  -1  -3 -17   24.73    1.84
   1  -3  17   21.62    1.79
  -1  -3 -17   24.67    1.81
   1  -3  17   26.22    2.11
   1  -3  17   24.97    2.22
  -1  -3 -17   24.74    1.88
  -1   3 -17   25.66    1.84
  -1  -3 -17   25.33    1.64
  -1   3 -17   23.05    1.87
  -1   3 -17   27.45    1.99
  -1   3 -18    6.50    1.07
  -1   3 -18    5.64    1.15
   1  -3  18    6.05    1.38
  -1  -3 -18    4.61    0.98
  -1  -3 -18    6.05    1.01
   1  -3  18    7.52    1.05
  -1  -3 -18    5.06    1.06
  -1   3 -18    5.45    0.94
  -1   3 -19  134.84    5.06
  -1   3 -19  132.67    5.07
  -1  -3 -19  132.65    5.00
  -1   3 -19  141.80    5.06
   1  -3  19  127.33    5.09
  -1  -3 -19  132.72    4.89
   1  -5 -13    6.50    0.65
   1   5 -13    5.46    0.73
   1   5 -13    6.93    0.63
   1   5 -12    0.05    0.69
   1  -5 -12   -0.06    0.62
   1  -5 -12   -0.36    0.78
   1   5 -12    0.97    0.83
  -1  -5  12    0.55    0.80
   1   5 -11   90.95    3.75
   1   5 -11   89.49    3.76
  -1  -5  11   81.98    3.80
   1  -5 -11   86.50    3.68
   1   5 -11   82.05    3.77
   1  -5 -11   78.02    3.57
  -1  -5  10   -1.23    1.20
   1  -5 -10    0.71    1.08
   1   5 -10    0.51    0.81
   1  -5 -10   -0.47    0.96
   1   5 -10   -0.27    0.97
   1   5 -10    0.55    1.11
   1  -5 -10   -0.23    1.07
   1  -5 -10    0.86    0.77
   1   5  -9   53.65    2.63
   1  -5  -9   52.16    2.67
   1  -5  -9   45.41    2.52
   1  -5  -9   54.03    2.59
   1  -5  -9   50.38    2.56
   1   5  -9   54.34    2.74
   1   5  -9   49.56    2.72
   1  -5  -9   47.28    2.45
   1  -5  -9   48.02    2.64
   1   5  -8    4.47    0.99
   1  -5  -8    1.64    1.36
   1  -5  -8    0.82    1.04
   1  -5  -8    4.34    1.11
   1  -5  -8    4.02    1.50
   1  -5  -8    2.68    1.14
   1  -5  -8    2.31    1.14
   1   5  -8    3.71    1.20
   1   5  -8    1.51    1.20
   1   5  -7    2.75    1.19
   1  -5  -7    1.02    1.56
   1  -5  -7    2.62    1.11
   1  -5  -7    3.18    1.13
   1  -5  -7    1.99    1.14
  -1  -5   7    2.65    1.61
   1  -5  -7    2.49    1.43
  -1  -5   7    5.44    1.20
  -1  -5   7    3.05    1.34
   1  -5  -7    3.25    1.22
   1  -5  -7    1.99    1.48
  -1  -5   7    3.23    0.87
   1  -5  -7    0.25    2.02
   1   5  -7    4.16    0.93
  -1  -5   7    3.64    1.12
   1   5  -7    5.03    1.28
   1  -5  -6   75.77    3.95
   1  -5  -6   72.29    3.76
  -1  -5   6   75.01    4.15
  -1  -5   6   89.85    4.02
   1  -5  -6   86.38    3.91
   1  -5  -6   72.11    3.67
   1  -5  -6   78.43    3.88
  -1  -5   6   98.29    4.11
  -1  -5   6   79.29    3.95
   1  -5  -6   80.25    3.99
   1  -5  -6   85.57    3.88
   1  -5  -6   74.10    5.02
  -1  -5   6   83.30    3.80
   1   5  -6   77.69    3.89
   1   5  -6   85.85    3.88
  -1  -5   5   84.77    4.13
   1  -5  -5   73.10    3.67
   1  -5  -5   68.57    4.08
  -1  -5   5   73.49    3.83
   1  -5  -5   85.14    3.81
   1  -5  -5   78.12    3.74
   1  -5  -5   60.39    4.07
  -1  -5   5   76.60    3.88
  -1  -5   5   76.65    3.86
   1  -5  -5   77.80    3.74
   1  -5  -5   75.81    3.89
  -1  -5   5   73.61    3.68
   1  -5  -5   78.64    5.71
   1  -5  -5   76.43    3.63
   1   5  -5   78.72    3.74
   1   5  -5   69.20    3.55
   1  -5  -4    3.18    1.22
   1  -5  -4    4.05    1.46
  -1  -5   4    5.60    1.61
   1  -5  -4    2.16    3.25
   1  -5  -4    6.82    1.51
  -1  -5   4    3.60    1.59
  -1  -5   4    5.17    1.44
  -1  -5   4    3.89    1.33
   1  -5  -4    3.07    5.05
   1  -5  -4    2.34    1.58
   1  -5  -4    2.80    1.38
  -1  -5   4    4.27    1.70
   1  -5  -4    7.15    3.09
   1   5  -4    5.67    1.11
  -1  -5   4    5.23    1.51
   1   5  -4    5.01    1.19
  -1  -5   3   34.63    2.60
  -1  -5   3   33.27    2.64
   1  -5  -3   31.00    4.13
  -1  -5   3   39.90    2.66
   1  -5  -3   35.18    2.50
  -1  -5   3   42.11    2.56
   1  -5  -3   35.08    2.60
  -1  -5   3   34.10    2.53
   1  -5  -3   32.29    5.54
   1  -5  -3   38.07    2.37
  -1  -5   3   38.17    2.69
   1  -5  -3   36.60    2.54
   1  -5  -3   35.35    4.10
   1   5  -3   42.78    2.29
   1  -5  -2    0.61    1.18
   1  -5  -2    0.24    1.73
  -1  -5   2    0.18    1.58
  -1  -5   2    0.20    1.67
   1  -5  -2   -0.19    3.79
   1  -5  -2    0.70    1.64
  -1  -5   2    1.36    1.57
   1  -5  -2    1.03    1.53
  -1  -5   2   -0.24    1.92
   1  -5  -2    2.06    3.57
  -1  -5   2    0.57    1.64
   1  -5  -2    1.87    1.81
   1   5  -2    1.01    0.86
  -1  -5   1   56.14    3.22
   1  -5  -1   58.38    3.25
   1  -5  -1   58.08    3.27
  -1  -5   1   58.14    3.29
  -1  -5   1   51.19    3.52
   1  -5  -1   55.02    5.38
   1  -5  -1   44.95    4.47
   1  -5  -1   45.43    4.28
   1  -5   0   74.24    4.01
  -1  -5   0   78.12    4.01
   1  -5   0   76.48    3.94
  -1  -5   0   81.53    4.09
  -1  -5   0   81.29    4.08
   1  -5   0   76.41    5.35
  -1  -5   0   72.94    4.48
   1  -5   1   -2.16    3.23
  -1  -5  -1    0.88    1.22
  -1  -5  -1    2.43    1.52
   1  -5   1    2.84    1.66
   1  -5   1   -2.35    2.41
  -1  -5  -1   -0.06    2.42
   1  -5   1    0.10    1.51
  -1  -5  -1    0.89    1.70
   1  -5   1    0.11    1.60
  -1  -5  -1    1.08    1.59
   1  -5   1   -1.29    2.40
  -1  -5  -1    0.06    2.58
  -1  -5  -2   49.94    3.64
   1  -5   2   47.83    3.26
  -1  -5  -2   50.07    2.83
   1  -5   2   40.76    2.63
   1  -5   2   43.69    2.82
   1  -5   2   39.22    3.41
  -1  -5  -2   43.61    2.58
   1  -5   2   37.52    2.84
  -1  -5  -2   45.45    2.75
  -1  -5  -2   41.53    2.72
  -1   5  -2   34.17    2.25
   1  -5   2   45.12    3.10
  -1  -5  -2   44.58    3.47
   1  -5   3   23.47    2.37
  -1  -5  -3   27.59    2.16
  -1  -5  -3   28.69    2.06
   1  -5   3   18.77    2.32
  -1  -5  -3   15.19    2.66
  -1  -5  -3   27.56    2.19
   1  -5   3   25.50    2.00
   1  -5   3   24.65    2.18
   1  -5   3   22.50    2.45
  -1  -5  -3   25.39    4.22
  -1  -5  -3   27.73    2.11
  -1   5  -3   28.27    1.89
  -1  -5  -3   21.94    2.62
   1  -5   4    7.01    1.62
  -1  -5  -4    6.37    1.83
  -1   5  -4    8.84    1.19
  -1  -5  -4    8.61    1.53
  -1  -5  -4   10.65    1.64
  -1  -5  -4    8.81    1.55
   1  -5   4    5.95    1.72
  -1  -5  -4    5.14    1.88
  -1  -5  -4    8.71    1.58
  -1  -5  -4    7.94    1.85
   1  -5   4    7.20    1.59
  -1  -5  -4    5.18    3.53
   1  -5   4    2.89    1.48
  -1  -5  -4    8.20    1.47
  -1   5  -4    7.28    1.26
  -1  -5  -4    6.70    1.35
   1  -5   4    7.41    1.69
  -1  -5  -4    8.38    1.97
   1  -5   5  113.18    5.15
  -1  -5  -5  122.96    5.19
   1  -5   5  120.42    5.38
  -1  -5  -5  114.16    5.03
  -1  -5  -5   97.91    4.95
   1  -5   5  117.65    5.20
  -1  -5  -5  130.55    5.12
  -1  -5  -5  115.06    5.10
   1  -5   5  106.54    5.15
  -1  -5  -5   98.97    4.98
  -1  -5  -5  114.03    5.01
   1  -5   5  114.21    5.08
  -1  -5  -5  114.01    5.18
   1  -5   5  110.45    5.03
  -1  -5  -5  105.96    5.55
  -1  -5  -5  108.54    4.80
  -1   5  -5  123.64    5.15
  -1   5  -5  103.08    4.90
   1  -5   6    7.24    1.52
  -1  -5  -6    6.61    1.75
  -1  -5  -6    8.73    1.34
  -1  -5  -6    8.39    1.35
  -1  -5  -6    8.67    1.28
  -1  -5  -6    9.48    1.57
  -1  -5  -6    6.03    1.66
   1  -5   6   10.51    1.47
  -1  -5  -6    8.34    1.35
   1  -5   6    9.17    1.20
  -1  -5  -6    6.08    1.81
  -1   5  -6   12.93    1.46
   1  -5   6    9.52    1.43
  -1   5  -6    6.38    1.33
   1  -5   6    8.45    1.44
  -1  -5  -7   27.31    1.91
  -1  -5  -7   27.95    2.16
   1  -5   7   29.66    2.02
   1  -5   7   29.15    1.89
  -1   5  -7   26.69    2.02
  -1   5  -7   30.82    2.09
   1  -5   7   26.11    1.89
  -1  -5  -7   28.86    2.14
  -1  -5  -7   30.92    1.88
  -1  -5  -7   31.66    1.94
   1  -5   7   26.33    1.64
  -1   5  -7   28.35    1.79
  -1  -5  -7   32.75    1.86
  -1  -5  -8   53.01    2.74
  -1   5  -8   52.63    2.81
  -1   5  -8   52.42    2.97
  -1  -5  -8   54.35    2.83
  -1  -5  -8   54.08    2.91
  -1  -5  -8   58.57    2.86
  -1  -5  -8   55.70    2.80
  -1   5  -8   68.04    3.12
  -1  -5  -8   63.11    3.13
  -1  -5  -8   59.53    2.76
  -1  -5  -8   60.29    2.97
  -1  -5  -9   16.02    1.61
  -1   5  -9   16.84    1.37
  -1  -5  -9   19.86    1.40
  -1  -5  -9   16.12    1.23
  -1  -5  -9   17.78    1.53
  -1   5  -9   18.00    1.56
  -1  -5  -9   16.51    1.41
   1  -5   9   15.95    1.66
  -1  -5  -9   21.21    1.62
  -1   5  -9   16.43    1.61
  -1  -5  -9   15.48    1.35
  -1  -5  -9   14.62    1.47
  -1  -5 -10    3.39    0.92
  -1   5 -10    2.73    1.00
  -1  -5 -10    2.80    0.97
  -1  -5 -10    2.34    0.68
  -1  -5 -10    3.03    1.09
  -1   5 -10    4.42    1.16
   1  -5  10    2.56    1.09
  -1  -5 -10    1.83    0.85
  -1   5 -10    2.13    0.78
  -1  -5 -11   13.85    1.16
  -1  -5 -11   15.05    1.06
  -1   5 -11   13.02    1.07
  -1  -5 -11   10.30    0.97
  -1   5 -11    8.46    1.19
  -1  -5 -12    9.07    0.84
  -1   5 -12    9.45    1.00
  -1   5 -12    8.56    0.78
  -1  -5 -12    8.62    0.80
  -1  -5 -12    9.97    0.89
  -1   5 -12    8.71    0.84
  -1   5 -13   37.49    1.55
  -1  -5 -13   34.78    1.51
   2   0 -23    0.42    0.49
   2   0 -22  100.19    4.22
   2   0 -22   99.00    4.29
   2   0 -22  101.88    4.20
  -2   0  22   85.30    3.90
   2   0 -22   95.17    4.15
   2   0 -21   -0.18    0.77
  -2   0  21    0.60    0.89
   2   0 -21    0.66    1.17
   2   0 -21   -0.81    1.21
   2   0 -21   -0.32    1.38
   2   0 -20  151.79    6.59
   2   0 -20  150.90    7.05
   2   0 -20  162.91    6.97
   2   0 -20  156.58    6.99
  -2   0  20  159.21    6.76
   2   0 -19    0.66    1.06
   2   0 -19    0.54    1.73
   2   0 -19    1.74    1.17
   2   0 -19    1.05    1.39
   2   0 -18    0.82    1.16
   2   0 -18    1.76    1.42
   2   0 -18    2.91    1.80
   2   0 -18    2.04    1.25
   2   0 -17    0.29    1.26
   2   0 -17   -0.32    1.42
   2   0 -17    0.68    1.01
   2   0 -17    0.97    1.10
   2   0 -17    0.06    1.18
   2   0 -17    3.17    1.91
   2   0 -17   -0.36    0.97
   2   0 -16    2.11    1.44
  -2   0  16   -1.65    5.37
   2   0 -16    2.47    1.22
   2   0 -16    0.67    1.80
   2   0 -16    2.36    1.29
   2   0 -16    5.72    5.42
   2   0 -16    2.45    1.68
   2   0 -15    0.45    1.33
  -2   0  15   -1.54    5.03
   2   0 -15    0.52    1.06
   2   0 -15   -3.26    4.58
   2   0 -15   -0.72    1.52
   2   0 -15   -0.08    1.67
   2   0 -15    0.31    1.18
  -2   0  14  374.80   29.94
   2   0 -14  422.59   16.60
   2   0 -14  421.49   16.61
   2   0 -14  404.12   16.44
   2   0 -14  379.25   26.91
   2   0 -13   -0.92    4.23
  -2   0  13   -1.25    5.09
  -2   0  13    0.09    0.78
   2   0 -12 1259.80   55.51
  -2   0  12 1153.44   58.30
  -2   0  12 1143.06   43.19
   2   0 -11    3.65    4.48
  -2   0  11    1.92    4.78
   2   0 -10    5.12    4.12
  -2   0  10    6.62    4.76
   2   0  -9    1.67    3.97
  -2   0   9   -1.42    4.69
  -2   0   8   63.21    8.17
  -2   0   7   -0.51    3.89
  -2   0   6 2163.10   86.91
  -2   0   5    1.68    3.04
   2   0  -4 2690.52  102.20
   2   0  -3    0.45    1.52
   2   0  -2  451.94   18.00
   2   0  -1   -0.05    0.56
  -2   0   0  236.82    9.94
   2   0   0  248.73    9.92
   2   0   0  255.74   10.46
   2   0   1    0.28    1.26
   2   0   2   47.29    4.25
   2   0   3    0.27    2.97
   2   0   4  321.81   16.99
   2   0   5   -1.28    3.57
   2   0   6  146.86   11.70
   2   0   7   -2.45    4.47
   2   0   8 1241.52   56.91
   2   0   9   -0.83    5.13
   2   0  10   20.18    6.84
   2   0  10   27.30    1.73
  -2   0 -11   -1.53    3.99
   2   0  11   -3.30    4.79
   2   0  11    0.63    0.83
  -2   0 -12  415.37   26.15
   2   0  12  420.72   29.99
   2   0  12  412.91   16.14
  -2   0 -13   -0.93    4.54
   2   0  13   -0.32    0.95
   2   0  13   -1.39    6.24
  -2   0 -14   20.80    2.18
   2   0  14   10.23    1.45
  -2   0 -14   16.12    1.69
   2   0  14   18.16    1.78
  -2   0 -14   13.81    1.98
  -2   0 -14   16.25    1.95
   2   0  14   14.78    1.49
  -2   0 -14   15.69    1.65
  -2   0 -14   18.08    6.39
  -2   0 -14   17.87    1.76
   2   0  14   12.26    7.28
  -2   0 -15   -0.58    1.64
   2   0  15   -0.29    1.01
  -2   0 -15    1.10    1.45
   2   0  15   -0.52    1.11
  -2   0 -15    0.84    1.19
   2   0  15   -1.64    6.67
  -2   0 -15    0.06    1.14
  -2   0 -15    0.17    1.72
  -2   0 -15   -0.31    1.20
  -2   0 -15    1.05    4.58
   2   0  15    0.19    1.29
  -2   0 -16  519.44   20.33
  -2   0 -16  491.17   19.91
   2   0  16  421.36   35.68
  -2   0 -16  525.17   20.44
  -2   0 -16  505.60   19.97
  -2   0 -16  518.69   20.42
   2   0  16  501.49   20.04
  -2   0 -16  449.27   31.17
   2   0  16  540.34   20.00
   2   0  17   -0.68    1.32
  -2   0 -17   -0.63    1.50
  -2   0 -17    0.27    1.05
  -2   0 -17    1.55    1.81
  -2   0 -17    0.11    1.13
  -2   0 -17   -0.75    1.69
   2   0  18  351.61   14.14
  -2   0 -18  367.83   14.48
  -2   0 -18  353.11   14.22
  -2   0 -18  347.69   14.03
  -2   0 -18  370.94   14.57
  -2   0 -19   -0.19    1.31
  -2   0 -19   -0.31    1.00
  -2   0 -19    0.81    1.60
  -2   0 -20   30.18    2.10
   2   0  20   28.87    2.01
  -2   0 -20   27.46    1.73
  -2   0 -20   28.42    2.20
   2   0  21    0.15    0.82
  -2   0 -21    0.08    1.11
  -2   0 -21   -0.76    1.00
  -2   0 -21   -0.69    0.95
   2   0  22    4.43    0.57
  -2   0 -22    5.02    0.75
  -2   0 -22    6.21    0.77
  -2  -2  22   29.03    1.43
  -2  -2  21   -0.34    0.85
   2   2 -21    0.10    0.67
   2   2 -21    0.99    0.72
   2   2 -21    1.39    0.81
   2  -2 -21    1.06    0.82
  -2  -2  21   -0.49    0.79
   2  -2 -21    0.13    0.80
   2   2 -21   -0.29    0.90
   2   2 -20  128.91    5.50
   2   2 -20  129.61    5.45
   2   2 -20  124.60    5.42
  -2  -2  20  118.18    5.28
   2   2 -20  123.43    5.50
  -2  -2  20  119.98    5.28
   2  -2 -20  136.75    5.45
  -2  -2  20  130.27    5.57
   2  -2 -20  121.06    5.49
   2  -2 -20  125.15    5.15
  -2  -2  20  131.74    5.59
  -2  -2  19    1.45    1.48
   2  -2 -19   -0.34    1.55
   2  -2 -19    0.54    0.81
  -2  -2  19    0.56    0.99
  -2  -2  19    1.25    1.12
  -2  -2  19    1.73    1.41
   2  -2 -19    2.32    1.34
   2   2 -19    2.51    1.48
   2  -2 -19    0.18    1.32
   2  -2 -19    0.92    0.99
   2   2 -19    0.26    1.28
   2   2 -19    0.96    1.15
   2   2 -18   18.24    1.61
   2   2 -18   17.18    1.84
   2   2 -18   19.34    1.99
   2  -2 -18   17.50    1.72
   2  -2 -18   19.64    2.09
   2   2 -18   15.65    2.01
   2  -2 -18   17.42    1.94
  -2  -2  18   18.31    2.10
  -2  -2  18   19.82    1.98
  -2  -2  18   18.49    2.18
  -2  -2  18   18.15    1.74
   2  -2 -17   50.36    2.79
  -2  -2  17   47.74    3.24
  -2  -2  17   52.19    3.44
   2  -2 -17   49.39    3.21
   2   2 -17   54.66    3.36
   2  -2 -17   51.11    3.03
   2   2 -17   51.50    2.86
  -2  -2  16    4.90    1.51
   2  -2 -16    6.08    1.28
  -2  -2  16    5.52    1.68
   2   2 -16    3.83    1.32
   2  -2 -16    4.40    1.51
   2   2 -16    4.79    1.28
   2   2 -16    5.98    1.81
  -2  -2  16    6.00    1.74
   2  -2 -16    3.88    1.28
   2  -2 -15   13.53    1.53
   2  -2 -15   11.18    1.39
  -2  -2  15   12.10    2.01
   2   2 -15   11.00    1.97
  -2  -2  15   14.31    6.93
   2  -2 -15    6.94    1.46
  -2  -2  15    8.37    1.66
   2   2 -15   12.49    1.62
   2  -2 -15   12.03    1.77
  -2  -2  15   15.64    1.97
   2   2 -15    3.99    5.02
   2  -2 -14   22.57    2.37
  -2  -2  14   23.28    2.37
   2  -2 -14   22.73    1.82
   2   2 -14   20.64    2.20
   2  -2 -14   25.14    2.08
  -2  -2  14   23.91    2.09
   2  -2 -14   24.39    2.17
   2   2 -14   24.07    1.99
   2  -2 -14   20.70    2.21
   2  -2 -14   21.70    1.89
   2   2 -14   22.73    2.22
  -2  -2  14   24.40    8.16
  -2  -2  14   24.65    2.35
   2   2 -14   19.67    7.72
   2  -2 -13    6.56    1.58
   2  -2 -13    5.88    1.35
   2   2 -13    8.02    1.68
   2   2 -13    9.15    1.49
   2  -2 -13    8.42    1.63
   2   2 -13    9.25    1.68
   2  -2 -13    9.06    1.35
  -2  -2  13    5.85    1.56
   2  -2 -13    9.61    1.79
   2  -2 -13    7.67    1.67
  -2  -2  13   10.45    1.59
   2  -2 -13    9.27    1.58
  -2  -2  13    8.52    5.57
   2  -2 -12  441.54   17.70
   2  -2 -12  442.91   17.34
   2   2 -12  456.63   17.64
  -2  -2  12  443.94   17.55
   2  -2 -12  459.96   17.74
   2   2 -12  420.71   17.56
   2  -2 -12  449.67   17.71
  -2  -2  12  462.06   17.87
   2  -2 -12  442.20   17.25
   2   2 -12  446.78   17.56
  -2  -2  12  433.41   31.47
   2  -2 -11    6.25    3.39
  -2  -2  11    9.22    5.33
  -2  -2  11   10.64    1.41
   2  -2 -10   11.96    4.11
   2  -2 -10   17.55    4.89
  -2  -2  10   11.13    5.41
  -2  -2  10   13.40    1.44
  -2  -2   9  313.63   21.63
   2  -2  -9  263.36   17.67
   2  -2  -9  280.59   18.35
   2  -2  -8    0.59    3.23
   2  -2  -8    2.15    3.20
   2  -2  -8    3.54    2.97
  -2  -2   8    3.78    4.27
   2  -2  -8    2.83    1.07
   2  -2  -7   10.65    3.95
   2  -2  -7   10.61    3.89
   2  -2  -7    5.04    2.80
  -2  -2   7    8.33    4.24
   2   2  -7    6.52    4.02
  -2  -2   7    5.01    0.98
   2  -2  -7    6.17    1.14
  -2  -2   6  641.27   32.48
   2   2  -6  667.26   33.23
   2  -2  -6  676.09   30.33
   2  -2  -6  668.21   31.54
   2  -2  -6  740.88   33.52
   2   2  -5   16.21    4.36
  -2  -2   5    7.34    3.28
   2  -2  -5   13.64    3.86
   2  -2  -5   15.61    4.34
   2  -2  -5   12.72    3.44
   2  -2  -5   14.39    3.80
   2  -2  -4  553.31   24.82
   2   2  -4  517.62   24.91
  -2  -2   4  483.70   23.43
   2  -2  -4  541.91   26.03
   2  -2  -4  457.98   22.90
  -2  -2   3   65.64    5.40
   2   2  -3   73.23    6.63
   2  -2  -3   78.69    7.06
   2  -2  -3   79.88    7.93
   2  -2  -3   63.29    6.04
  -2  -2   2    7.08    3.51
   2   2  -2    7.81    2.73
  -2  -2   2    5.17    1.51
  -2  -2   2    2.43    3.74
   2  -2  -2    7.70    3.66
   2  -2  -2    8.54    3.24
   2   2  -1  291.03   14.56
  -2  -2   1  269.49   14.86
   2  -2  -1  277.08   15.67
   2  -2  -1  289.64   16.60
  -2  -2   1  268.53   16.80
   2   2   0  436.53   18.75
  -2  -2   0  438.25   18.95
   2  -2   0  433.06   20.58
   2  -2   0  437.35   21.19
   2   2   1   22.85    3.62
  -2  -2  -1   22.78    3.48
   2  -2   1   22.41    4.90
  -2  -2  -2 1875.03   69.39
   2  -2   2 1962.29   73.24
  -2  -2  -2 2036.80   74.31
   2  -2   3  107.66    7.77
  -2  -2  -3  125.07    8.02
  -2  -2  -3  102.64    9.00
  -2  -2  -3  131.06   11.03
   2  -2   4  272.20   16.05
  -2  -2  -4  305.46   17.05
  -2  -2  -4  299.09   18.54
   2   2   5  357.81   18.80
   2  -2   5  337.82   20.27
  -2  -2  -5  402.32   22.35
  -2  -2  -5  399.11   20.62
  -2  -2  -6   31.96    5.39
  -2  -2  -6   27.12    6.14
   2   2   6   22.51    4.41
   2  -2   6   23.22    5.13
   2  -2   6   23.26    1.57
  -2  -2  -7   12.46    4.77
  -2  -2  -7    5.93    3.48
   2  -2   7    9.67    4.51
   2   2   7    7.63    3.62
   2  -2   7    9.25    1.10
  -2  -2  -8  519.19   28.67
  -2  -2  -8  548.06   27.14
   2   2   8  482.99   27.50
   2  -2   8  522.15   30.04
   2  -2   8  483.15   18.91
  -2  -2  -9   -1.32    3.21
  -2  -2  -9    4.01    4.35
   2   2   9   -0.81    2.93
   2  -2   9    4.97    4.95
  -2  -2 -10  431.43   27.32
  -2  -2 -10  486.68   27.19
   2  -2  10  416.29   29.63
  -2  -2 -11    7.74    1.40
  -2  -2 -11    8.04    1.45
  -2   2 -11    5.56    1.42
   2  -2  11    7.58    5.67
  -2  -2 -11    7.86    1.47
   2  -2  11    4.80    1.32
  -2  -2 -11    7.22    4.61
   2  -2  12   54.20    3.21
  -2  -2 -12   57.39    3.33
   2  -2  12   55.05    3.42
  -2   2 -12   56.92    3.31
  -2  -2 -12   54.06    9.07
   2  -2  12   51.51   10.69
  -2  -2 -12   56.55    3.41
  -2  -2 -12   58.36    2.90
  -2   2 -12   54.30    3.31
  -2  -2 -12   55.72    2.99
  -2  -2 -12   53.47    3.38
  -2  -2 -13   13.20    1.94
  -2  -2 -13    7.67    1.68
   2  -2  13   11.47    1.88
  -2   2 -13   10.79    1.80
   2  -2  13   19.42    7.80
  -2  -2 -13    9.97    1.28
  -2  -2 -13   11.36    1.98
  -2   2 -13   11.48    1.84
  -2  -2 -13    7.47    1.42
   2  -2  13   15.90    1.82
  -2  -2 -14   14.41    2.01
  -2  -2 -14   13.90    1.92
   2  -2  14   14.52    2.02
  -2   2 -14   13.23    1.96
   2  -2  14   20.34    7.62
  -2  -2 -14   15.62    1.60
  -2   2 -14    9.70    1.63
  -2  -2 -14   14.11    1.86
  -2   2 -14   11.71    1.92
   2  -2  14   15.61    1.88
  -2  -2 -14   13.55    2.18
  -2  -2 -14   14.41    1.43
  -2  -2 -15   32.55    2.11
  -2  -2 -15   34.28    2.86
   2  -2  15   31.98    2.82
  -2   2 -15   38.34    2.84
  -2  -2 -15   33.43    2.24
  -2   2 -15   37.23    2.45
  -2  -2 -15   33.00    2.51
  -2  -2 -15   36.25    2.75
   2  -2  15   38.81    2.82
   2  -2  15   43.37    2.77
  -2  -2 -15   46.03    2.74
   2  -2  16   58.18    3.54
  -2  -2 -16   49.96    2.74
  -2   2 -16   49.07    2.89
  -2  -2 -16   52.03    3.07
  -2   2 -16   49.77    3.30
  -2  -2 -16   52.43    3.08
   2  -2  16   54.33    3.22
   2  -2  16   54.00    3.49
   2  -2  17    0.65    1.50
  -2  -2 -17    2.13    1.01
   2  -2  17    0.43    1.49
   2  -2  17    0.49    1.52
  -2  -2 -17    0.06    1.47
  -2   2 -17    0.28    1.57
   2  -2  17    0.33    1.19
  -2   2 -17    1.00    0.99
  -2  -2 -17    0.41    1.15
  -2  -2 -18  149.30    6.40
  -2   2 -18  156.36    6.79
   2   2  18  150.47    6.28
  -2   2 -18  159.07    6.70
   2  -2  18  155.49    6.88
   2  -2  18  159.91    6.99
  -2  -2 -18  158.08    6.72
   2  -2  18  148.44    6.62
   2  -2  18  155.62    6.77
   2  -2  19   37.91    2.35
   2  -2  19   39.74    2.50
  -2  -2 -19   38.72    2.29
  -2  -2 -19   40.46    2.42
  -2   2 -19   42.28    2.50
   2  -2  19   42.04    2.26
  -2   2 -19   39.53    2.33
  -2   2 -19   39.74    2.33
   2  -2  19   34.13    2.31
  -2  -2 -19   33.54    2.29
  -2  -2 -19   37.12    1.97
  -2   2 -20   19.07    1.33
  -2   2 -20   18.71    1.37
   2  -2  20   18.32    1.29
  -2   2 -20   17.77    1.39
  -2  -2 -20   14.11    1.37
  -2  -2 -20   17.46    1.33
   2  -2  20   17.97    1.47
  -2   2 -20   18.16    1.48
  -2  -2 -20   14.95    1.51
  -2  -2 -20   18.24    1.39
   2  -2  21    3.97    0.65
  -2  -2 -21    4.50    0.63
  -2  -2 -21    4.01    0.69
   2  -4 -17    9.61    0.90
   2   4 -17    7.30    0.66
   2   4 -17    9.43    0.86
   2   4 -17    7.46    0.72
   2   4 -16   58.93    2.84
   2   4 -16   57.06    2.72
   2  -4 -16   56.18    2.56
   2  -4 -16   62.02    2.95
   2   4 -16   59.98    2.75
   2  -4 -16   64.96    2.78
  -2  -4  16   62.60    2.83
   2   4 -16   66.78    2.95
   2  -4 -16   61.50    2.83
  -2  -4  16   59.14    2.89
   2  -4 -15    9.16    1.26
  -2  -4  15   14.43    1.30
   2   4 -15    8.75    1.25
  -2  -4  15    9.91    1.33
  -2  -4  15    8.05    1.42
   2  -4 -15    8.83    1.11
   2   4 -15    9.87    1.19
   2   4 -15   10.13    1.09
  -2  -4  15   13.71    1.45
   2   4 -15   11.81    1.40
   2   4 -15    9.76    1.28
   2  -4 -15   10.03    1.15
   2   4 -14   54.63    2.92
   2  -4 -14   51.62    2.63
  -2  -4  14   50.32    2.82
   2   4 -14   53.03    2.88
   2   4 -14   55.53    2.73
   2  -4 -14   50.80    2.78
  -2  -4  14   48.18    2.84
  -2  -4  14   43.04    2.96
   2  -4 -14   51.84    2.60
   2   4 -14   51.30    2.65
   2   4 -14   48.31    2.63
  -2  -4  14   51.38    2.87
   2  -4 -14   45.61    2.42
   2   4 -14   47.33    2.87
   2   4 -13   13.12    1.60
   2   4 -13   10.31    1.45
   2  -4 -13   10.01    1.49
  -2  -4  13   10.49    1.47
   2  -4 -13   10.43    1.43
  -2  -4  13   10.74    1.76
  -2  -4  13    9.81    1.87
   2  -4 -13   11.86    1.51
   2   4 -13   11.32    1.31
   2   4 -13   10.95    1.40
   2  -4 -13    9.48    1.36
   2  -4 -13   12.88    1.58
   2   4 -13   12.73    1.54
  -2  -4  13   10.66    1.75
   2   4 -13   12.10    1.58
   2  -4 -12  115.00    4.84
  -2  -4  12  104.91    5.00
   2  -4 -12   97.35    4.96
  -2  -4  12  112.35    5.22
  -2  -4  12   98.24    5.30
   2  -4 -12  104.29    4.86
   2   4 -12  103.15    4.78
   2   4 -12  103.30    4.81
   2  -4 -12   97.09    4.54
   2  -4 -12  106.04    4.75
   2   4 -12  113.24    5.15
   2   4 -12  115.78    5.02
   2  -4 -12  108.54    4.94
  -2  -4  12   93.54    5.07
   2  -4 -12  112.93    4.86
   2   4 -12  115.72    5.16
   2  -4 -11    5.97    1.47
   2  -4 -11    5.26    1.33
  -2  -4  11   10.01    1.51
   2  -4 -11   10.69    1.62
  -2  -4  11    5.09    1.87
  -2  -4  11    5.36    1.91
   2  -4 -11    6.04    1.59
   2   4 -11    7.25    1.28
   2   4 -11    5.97    1.12
   2   4 -11    8.66    1.80
  -2  -4  11    4.91    1.77
   2   4 -11    4.55    1.35
   2  -4 -11    5.55    1.42
   2  -4 -11    7.03    1.25
   2  -4 -11    7.78    1.59
   2   4 -11    5.21    1.35
   2  -4 -11    5.88    1.40
   2  -4 -11    7.25    1.63
   2  -4 -11    6.94    1.35
   2   4 -11    4.01    1.33
   2  -4 -10   17.86    1.86
   2   4 -10   19.02    1.87
   2  -4 -10   19.24    2.03
   2  -4 -10   19.99    1.79
   2  -4 -10   18.10    1.97
  -2  -4  10   19.07    1.86
   2  -4 -10   24.56    1.92
  -2  -4  10   16.91    2.34
  -2  -4  10   21.42    2.36
   2  -4 -10   18.23    2.07
  -2  -4  10   19.91    2.21
   2   4 -10   17.62    2.15
   2  -4 -10   19.36    1.74
   2  -4 -10   19.28    2.01
   2   4 -10   20.81    2.01
   2  -4 -10   20.32    1.91
   2   4 -10   19.51    1.94
   2   4  -9    1.47    1.19
  -2  -4   9    4.28    1.33
   2  -4  -9    5.32    1.57
   2  -4  -9    1.55    1.29
   2  -4  -9    7.32    5.12
   2   4  -9    2.70    1.24
   2  -4  -9    2.12    1.24
   2  -4  -9    2.56    1.30
   2  -4  -9    1.31    1.68
   2  -4  -9    1.41    1.39
  -2  -4   9    1.64    1.86
   2  -4  -9    2.71    1.56
   2   4  -9    4.27    1.72
  -2  -4   9    4.37    1.21
  -2  -4   9    5.04    1.70
   2  -4  -9    1.11    1.60
   2  -4  -9    3.51    1.31
   2  -4  -9    1.50    1.33
   2   4  -9    1.41    1.24
   2  -4  -9    0.73    1.39
  -2  -4   9    1.63    1.10
   2  -4  -8   18.09    1.84
  -2  -4   8   20.86    1.84
   2  -4  -8   21.62    5.92
   2  -4  -8   16.23    2.11
  -2  -4   8   22.20    1.86
  -2  -4   8   18.16    1.99
   2  -4  -8   16.64    1.49
   2  -4  -8   20.01    1.89
   2   4  -8   22.42    1.87
   2  -4  -8   20.63    2.21
   2  -4  -8   20.07    1.86
  -2  -4   8   20.27    2.40
   2  -4  -8   18.98    1.91
   2  -4  -8   17.57    4.15
   2   4  -8   20.77    2.17
   2  -4  -8   14.14    4.38
  -2  -4   8   18.32    1.84
  -2  -4   8   20.59    2.11
   2  -4  -8   19.48    2.18
   2  -4  -8   20.46    1.88
   2   4  -8   22.91    1.97
   2  -4  -8   21.04    2.00
   2   4  -8   23.56    1.94
   2   4  -7  132.51    6.50
   2  -4  -7  174.47    7.00
  -2  -4   7  164.64    6.59
  -2  -4   7  148.72    6.44
   2  -4  -7  146.12    8.66
   2  -4  -7  148.39    6.52
   2  -4  -7  150.92    6.51
   2   4  -7  138.42    6.42
  -2  -4   7  133.17    6.55
   2  -4  -7  141.55    6.52
   2  -4  -7  133.52    6.39
   2   4  -7  137.59    6.56
   2  -4  -7  134.23    6.41
  -2  -4   7  136.07    6.91
   2  -4  -7  143.33    6.37
  -2  -4   7  148.06    6.94
   2  -4  -7  150.33    6.55
  -2  -4   7  163.58    6.67
   2  -4  -7  142.01    7.93
  -2  -4   7  167.60    6.76
   2  -4  -7  150.04    8.11
  -2  -4   7  171.57    6.76
   2  -4  -7  150.06    6.50
   2  -4  -7  150.92    6.64
  -2  -4   7  145.66    6.50
   2   4  -7  164.82    6.81
  -2  -4   6  168.90    7.57
   2  -4  -6  187.58    9.60
  -2  -4   6  164.27    7.48
   2  -4  -6  175.00    7.91
   2  -4  -6  181.56    9.09
  -2  -4   6  176.82    7.73
   2  -4  -6  189.16    7.59
   2   4  -6  183.27    7.70
   2  -4  -6  179.76    7.67
  -2  -4   6  186.34    7.80
   2  -4  -6  180.18    7.51
   2   4  -6  178.96    7.53
   2  -4  -6  179.90    7.74
  -2  -4   6  170.80    7.61
   2  -4  -6  174.36    7.59
   2  -4  -6  178.59    7.52
  -2  -4   6  184.33    8.10
  -2  -4   6  191.13    8.07
   2  -4  -6  182.94    7.71
   2  -4  -6  183.10    7.66
   2  -4  -6  184.41    7.95
   2   4  -6  174.53    7.61
   2  -4  -6  162.16    9.17
  -2  -4   6  164.13    7.70
   2   4  -6  166.97    7.70
   2  -4  -5   22.57    6.14
  -2  -4   5   27.53    2.17
  -2  -4   5   26.52    1.91
   2  -4  -5   30.02    2.47
  -2  -4   5   28.29    2.28
   2   4  -5   26.95    1.98
   2  -4  -5   25.95    2.09
  -2  -4   5   30.79    2.60
   2   4  -5   25.00    1.88
  -2  -4   5   24.57    2.34
   2  -4  -5   26.74    2.24
   2  -4  -5   29.24    2.51
  -2  -4   5   30.14    2.46
  -2  -4   5   22.39    2.43
   2  -4  -5   25.96    2.35
   2  -4  -5   25.87    2.31
   2  -4  -5   28.49    2.33
   2  -4  -5   29.19    2.50
  -2  -4   5   27.94    2.12
   2   4  -5   22.88    1.86
  -2  -4   5   31.52    2.39
   2  -4  -5   33.83    5.87
   2   4  -5   29.51    2.29
   2  -4  -5   28.95    5.77
   2  -4  -4   31.18    6.16
  -2  -4   4   29.38    2.30
  -2  -4   4   23.82    1.85
  -2  -4   4   30.26    2.57
  -2  -4   4   35.00    2.58
   2  -4  -4   35.05    2.20
   2   4  -4   35.21    2.12
  -2  -4   4   34.77    2.69
   2  -4  -4   32.81    2.41
  -2  -4   4   31.84    2.34
   2  -4  -4   31.39    6.22
  -2  -4   4   26.63    2.37
   2   4  -4   28.19    1.96
   2  -4  -4   29.76    2.38
  -2  -4   4   30.53    2.53
  -2  -4   4   27.32    2.35
   2  -4  -4   33.00    5.98
   2   4  -4   24.09    2.16
  -2  -4   3    0.41    1.35
   2  -4  -3   -0.08    5.51
  -2  -4   3    1.04    1.57
   2  -4  -3   -0.06    1.42
  -2  -4   3    2.25    1.34
   2  -4  -3   -0.75    1.53
  -2  -4   3    1.77    1.78
   2  -4  -3    0.57    1.75
   2  -4  -3    0.76    1.50
   2  -4  -3    0.29    1.24
  -2  -4   3   -0.14    1.66
   2  -4  -3   -0.47    5.60
   2   4  -3    1.19    1.21
  -2  -4   3   -0.07    1.44
  -2  -4   3    0.22    1.41
   2  -4  -3   -0.91    5.31
   2  -4  -2   49.32    5.88
   2  -4  -2   49.63    2.95
  -2  -4   2   50.82    3.14
   2  -4  -2   53.35    3.39
  -2  -4   2   44.04    3.15
   2  -4  -2   48.01    6.03
  -2  -4   2   53.14    3.21
  -2  -4   2   54.60    3.33
   2  -4  -2   53.44    3.24
   2  -4  -2   47.74    3.10
  -2  -4   2   53.16    3.15
  -2  -4   2   48.41    3.20
  -2  -4   2   52.47    3.22
   2  -4  -2   53.88    3.28
   2  -4  -1  211.93    9.32
   2  -4  -1  231.20    9.86
  -2  -4   1  227.61    9.71
   2  -4  -1  255.50   10.88
  -2  -4   1  215.82    9.61
   2  -4  -1  216.48    9.54
   2  -4  -1  241.84   10.70
   2  -4  -1  258.67    9.81
  -2  -4   1  253.31    9.74
  -2  -4   1  224.44    9.62
   2  -4  -1  214.67    9.57
  -2  -4   1  236.13    9.68
   2  -4  -1  223.39    9.67
  -2  -4   1  225.64    9.65
   2  -4  -1  225.23   10.63
   2  -4   0    2.25    1.28
  -2  -4   0    4.42    1.57
   2  -4   0    4.34    1.69
   2  -4   0    5.62    1.57
  -2  -4   0    5.18    1.93
   2  -4   0    5.16    1.79
   2  -4   0    3.41    1.59
  -2  -4   0    3.06    1.51
  -2  -4   0    6.64    1.63
  -2  -4   0    1.48    1.65
   2  -4   0    0.86    1.78
   2  -4   0    4.56    3.81
  -2  -4   0    3.52    1.63
   2  -4   1    2.62    1.84
  -2  -4  -1    2.19    1.55
  -2  -4  -1    1.16    1.44
   2  -4   1    0.64    1.59
  -2  -4  -1    0.13    1.36
   2  -4   1    1.21    1.58
  -2  -4  -1    1.47    1.45
  -2  -4  -1    0.67    2.18
   2  -4   1    2.39    1.52
   2  -4   1   -0.48    3.05
   2  -4   1    1.77    1.66
   2  -4   1   -0.08    2.93
  -2  -4  -1    0.93    2.09
   2  -4   1    0.61    2.80
   2  -4   2  372.28   14.51
   2  -4   2  385.00   14.56
  -2  -4  -2  343.66   14.45
  -2  -4  -2  380.29   14.22
  -2  -4  -2  353.77   14.52
   2  -4   2  347.67   14.48
  -2  -4  -2  364.05   14.32
  -2  -4  -2  366.89   14.55
   2  -4   2  367.15   14.56
   2  -4   2  346.94   14.30
  -2  -4  -2  339.09   14.52
   2  -4   2  340.88   14.58
   2  -4   2  354.80   14.58
  -2  -4  -2  344.14   14.49
   2  -4   2  343.92   14.21
  -2  -4  -3  215.48    9.35
   2  -4   3  214.73    9.24
   2  -4   3  204.40    9.14
   2  -4   3  205.25    9.17
  -2  -4  -3  198.90    8.84
  -2   4  -3  206.30    8.91
  -2  -4  -3  204.36    8.99
  -2  -4  -3  215.19    8.98
   2  -4   3  213.87    9.18
  -2  -4  -3  232.79    9.49
   2  -4   3  231.31    9.15
   2  -4   3  228.26    9.36
  -2  -4  -3  238.25    9.36
   2  -4   3  195.41   17.17
  -2  -4  -3  211.87    9.34
   2  -4   3  214.60    9.16
  -2  -4  -3  210.25    9.00
   2  -4   3  208.48    8.90
  -2  -4  -3  208.62    9.09
  -2  -4  -4    9.39    3.14
   2  -4   4    7.60    1.55
  -2  -4  -4    8.09    1.83
  -2  -4  -4    8.35    5.80
   2  -4   4   -1.94    4.35
  -2  -4  -4    4.37    1.58
  -2   4  -4    6.58    1.14
   2  -4   4    8.53    1.99
   2  -4   4    6.21    1.69
  -2  -4  -4    6.45    1.57
  -2  -4  -4    6.08    1.80
   2  -4   4    7.19    1.57
   2  -4   4    9.60    1.83
  -2   4  -4    7.10    1.53
   2  -4   4    8.52    1.80
  -2  -4  -4    7.01    3.02
   2  -4   4    7.00    1.63
  -2  -4  -4    7.50    1.67
  -2  -4  -4    6.72    1.90
   2  -4   4    5.87    1.73
  -2  -4  -4    4.93    2.83
  -2  -4  -5   96.99   13.84
   2  -4   5  117.81   13.47
  -2   4  -5  122.18    5.55
   2  -4   5  107.85    5.41
   2  -4   5  124.27    5.77
  -2  -4  -5  128.82    6.83
   2  -4   5  121.34    5.85
  -2  -4  -5  118.77    6.29
  -2   4  -5  129.25    5.68
  -2  -4  -5  139.18    5.79
  -2   4  -5  127.67    5.59
   2  -4   5  132.14    6.02
   2  -4   5  125.84    6.00
  -2  -4  -5  123.18    5.49
  -2  -4  -5  130.40    5.71
   2  -4   5  133.35    5.85
  -2  -4  -5  124.97    5.83
   2  -4   5  130.75    5.59
  -2  -4  -5  123.65    5.66
   2  -4   5  120.01    6.40
  -2  -4  -5  118.12    6.38
   2  -4   5  123.12    5.92
   2  -4   5  120.66    5.89
  -2   4  -6    0.32    0.99
   2  -4   6    1.22    1.05
  -2   4  -6    1.62    1.11
  -2  -4  -6    1.08    1.57
  -2   4  -6   -0.30    1.12
   2  -4   6    1.24    1.80
   2  -4   6   -1.25    1.71
   2  -4   6   -0.16    1.53
  -2  -4  -6    2.31    2.89
   2  -4   6    0.42    1.40
   2  -4   6    0.52    2.11
   2  -4   6    0.84    1.69
  -2  -4  -6    2.98    3.03
   2  -4   6    0.87    1.49
   2  -4   6    5.48    5.06
  -2  -4  -6    1.17    5.07
  -2  -4  -6    0.62    1.71
  -2  -4  -6    1.74    1.34
  -2  -4  -6    0.62    4.41
   2  -4   6    0.19    1.24
  -2   4  -7  122.74    5.95
   2  -4   7  153.89    6.06
  -2  -4  -7  130.73    7.01
  -2  -4  -7  138.10    5.90
  -2  -4  -7  121.79    5.90
   2  -4   7  144.16    6.09
   2  -4   7  122.57    6.14
  -2   4  -7  125.24    5.92
   2  -4   7  127.45    6.25
  -2  -4  -7  125.02    5.93
   2  -4   7  119.37    6.23
  -2  -4  -7  125.60    6.06
   2  -4   7  153.08    6.18
   2  -4   7  154.94    6.49
  -2  -4  -7  132.66    6.01
  -2  -4  -7  137.49    6.07
  -2  -4  -7  139.20    5.86
  -2   4  -7  124.21    6.01
  -2  -4  -7  123.36    5.95
   2  -4   7  141.02    6.79
  -2   4  -8   18.18    1.78
  -2  -4  -8   14.83    2.10
   2  -4   8   12.38    1.60
  -2  -4  -8   11.20    2.77
  -2  -4  -8   20.69    1.76
   2  -4   8   14.78    1.62
  -2   4  -8   15.92    1.74
  -2  -4  -8   15.78    2.03
   2  -4   8   14.33    2.03
   2  -4   8   17.82    2.17
   2  -4   8   17.13    2.13
  -2  -4  -8   17.17    2.04
   2  -4   8   13.42    1.63
   2  -4   8   13.71    2.23
  -2  -4  -8   15.03    1.92
  -2  -4  -8   16.25    1.62
  -2  -4  -8   18.39    2.01
  -2   4  -8   15.47    1.75
   2  -4   8   15.67    2.51
  -2  -4  -9    5.10    1.64
   2  -4   9    4.71    1.68
  -2   4  -9    6.34    1.44
  -2  -4  -9    7.43    1.82
   2  -4   9    6.96    1.34
  -2  -4  -9    3.69    1.23
   2  -4   9    3.23    1.72
   2  -4   9    5.95    1.71
  -2  -4  -9    4.48    1.73
   2  -4   9    9.72    2.10
  -2  -4  -9    3.38    1.50
  -2  -4  -9    4.75    1.18
  -2   4  -9    5.56    1.40
  -2   4  -9    3.52    1.38
  -2  -4  -9    3.69    1.60
   2  -4   9    2.64    2.06
   2  -4  10  216.10    9.00
  -2  -4 -10  218.79    8.91
  -2  -4 -10  208.82    8.54
   2  -4  10  201.32    8.76
  -2   4 -10  210.73    8.85
   2  -4  10  207.79    8.85
  -2  -4 -10  208.79    9.09
  -2  -4 -10  213.58    8.59
   2  -4  10  202.71    9.07
  -2  -4 -10  211.05    8.77
   2  -4  10  198.98    9.10
  -2  -4 -10  207.62    8.60
  -2  -4 -10  206.00    8.40
  -2   4 -10  226.02    9.08
  -2   4 -10  227.31    9.09
  -2   4 -10  210.33    9.05
   2  -4  10  190.59    9.28
  -2   4 -11    3.46    1.37
  -2  -4 -11    6.08    1.49
  -2  -4 -11    4.84    1.38
  -2   4 -11    5.59    1.41
  -2  -4 -11    8.19    1.68
   2  -4  11    8.79    1.47
  -2  -4 -11    5.59    1.15
  -2  -4 -11    4.38    1.39
   2  -4  11    4.88    1.58
   2  -4  11    4.70    1.58
  -2  -4 -11    6.35    1.56
  -2   4 -11    6.12    1.27
  -2   4 -11    4.35    1.06
   2  -4  11    9.02    2.02
  -2   4 -11    7.25    1.80
  -2   4 -11    5.93    1.46
  -2  -4 -11    5.95    1.32
   2  -4  11    6.68    1.92
  -2   4 -12   92.80    4.34
   2  -4  12   90.12    4.23
  -2   4 -12   92.40    4.23
  -2  -4 -12   88.50    4.22
  -2  -4 -12   79.11    4.23
   2  -4  12   82.64    4.17
  -2  -4 -12   90.94    4.01
   2  -4  12   77.94    4.25
  -2  -4 -12   86.42    4.01
  -2   4 -12   87.09    4.01
  -2   4 -12   80.89    3.98
   2  -4  12   86.95    4.46
  -2   4 -12   94.63    4.38
  -2  -4 -12   75.93    3.77
   2  -4  12   77.54    4.41
  -2   4 -12   86.60    4.39
  -2  -4 -13    0.89    1.22
  -2   4 -13    1.61    1.17
   2  -4  13    7.18    1.26
  -2  -4 -13    5.88    1.29
  -2   4 -13    2.48    1.13
   2  -4  13    1.75    1.25
  -2  -4 -13    3.53    1.14
  -2   4 -13    3.15    1.12
  -2   4 -13    2.06    0.95
   2  -4  13    4.44    1.63
  -2  -4 -13    1.72    1.10
  -2   4 -13    0.88    1.19
  -2  -4 -13    1.28    1.21
  -2   4 -14   60.98    3.04
  -2  -4 -14   57.65    3.04
  -2   4 -14   55.67    2.91
  -2   4 -14   59.62    3.15
  -2   4 -14   57.01    2.89
  -2   4 -14   54.29    2.87
   2  -4  14   66.43    3.27
  -2   4 -14   63.74    3.13
  -2  -4 -14   60.51    2.77
  -2  -4 -14   63.59    2.84
  -2  -4 -14   62.22    2.94
  -2   4 -14   59.19    3.11
  -2  -4 -14   58.78    3.01
   2  -4  14   65.40    3.12
  -2   4 -15   90.29    3.79
   2  -4  15   93.12    3.85
  -2   4 -15   84.24    3.76
  -2   4 -15   76.32    3.55
  -2   4 -15   80.46    3.57
  -2  -4 -15   77.28    3.34
  -2  -4 -15   83.01    3.57
  -2   4 -15   80.94    3.75
   2  -4  15   88.49    3.78
  -2  -4 -16   15.89    1.20
  -2   4 -16   12.40    0.93
   2  -4  16   15.02    1.24
  -2   4 -16   14.14    1.13
  -2   4 -16   18.96    1.18
  -2  -4 -16   17.92    1.08
  -2   4 -16   20.09    1.23
  -2   4 -16   14.49    1.00
  -2  -4 -17    0.82    0.39
  -2   4 -17    0.61    0.44
  -2   4 -17    1.31    0.36
  -2  -6   5    0.53    0.63
  -2  -6   5    0.46    0.42
   2  -6  -5    0.18    0.44
  -2  -6   5    0.70    0.46
   2  -6  -5    0.26    0.43
  -2  -6   4    9.33    0.73
   2  -6  -4    8.91    0.77
   2  -6  -4    8.68    0.75
  -2  -6   4    7.78    0.69
  -2  -6   4    7.28    0.72
  -2  -6   4    9.73    0.87
  -2  -6   4    6.17    0.74
  -2  -6   3   10.42    0.83
   2  -6  -3    8.75    0.87
  -2  -6   3    6.65    0.76
  -2  -6   3    7.96    0.90
  -2  -6   3    9.30    0.83
   2  -6  -3    9.63    0.86
   2  -6  -3    8.52    0.82
  -2  -6   2    1.23    0.75
  -2  -6   2    0.99    0.59
   2  -6  -1   13.39    1.00
  -2  -6   1   12.26    0.94
   2  -6  -1   15.20    1.06
  -2  -6   1   13.44    0.94
  -2  -6   0   15.39    1.05
   2  -6   0   18.63    1.20
  -2  -6   0   18.79    1.16
   2  -6   0   18.19    1.14
   2  -6   0   15.05    1.09
  -2  -6   0   15.95    1.11
  -2  -6  -1   18.67    1.19
  -2  -6  -1   22.52    1.22
   2  -6   1   21.39    1.16
   2  -6   1   18.91    1.25
  -2  -6  -1   20.24    1.23
  -2  -6  -1   15.17    1.08
   2  -6   1   20.92    1.29
  -2  -6  -1   17.18    1.15
   2  -6   1   16.33    1.13
  -2  -6  -2   32.58    1.64
   2  -6   2   32.91    1.56
  -2  -6  -2   35.41    1.62
   2  -6   2   33.46    1.68
  -2  -6  -2   27.50    1.54
  -2  -6  -2   40.40    1.69
   2  -6   2   34.25    1.70
   2  -6   2   29.73    1.56
  -2  -6  -2   31.56    1.59
  -2  -6  -3    3.70    0.57
  -2  -6  -3    4.38    0.61
  -2  -6  -3    4.18    0.60
   2  -6   3    3.49    0.84
   2  -6   3    4.32    0.71
  -2  -6  -4    5.03    0.53
   2  -6   4    6.15    0.67
   2  -6   4    6.34    0.79
  -2  -6  -4    5.58    0.55
   2  -6   5    4.35    0.60
   3  -1 -23   50.19    2.22
   3   1 -23   49.68    2.25
   3  -1 -23   46.99    2.18
  -3  -1  23   51.30    2.20
   3   1 -22    0.26    0.92
   3  -1 -22    1.55    0.74
  -3  -1  22    1.82    0.71
   3   1 -22    0.04    1.13
   3  -1 -22    1.87    1.01
   3  -1 -22    0.76    1.00
  -3  -1  21   74.41    3.58
   3  -1 -21   75.52    3.56
   3   1 -21   76.76    3.80
   3  -1 -21   66.89    3.72
   3   1 -21   78.23    3.84
   3  -1 -20   20.10    1.84
  -3  -1  20   23.32    1.89
   3  -1 -20   21.80    1.80
   3   1 -20   15.48    2.12
   3   1 -20   17.16    1.60
   3  -1 -20   19.05    2.13
   3  -1 -20   20.15    1.81
  -3  -1  19    0.42    1.12
   3  -1 -19    0.22    1.24
  -3  -1  19    1.03    0.94
   3   1 -19   -0.19    1.06
   3   1 -19    0.70    1.24
   3  -1 -19    1.03    1.36
   3  -1 -19    0.84    1.32
  -3  -1  19    2.78    1.37
   3   1 -19    1.61    1.19
   3  -1 -19    0.94    1.38
   3   1 -19    0.15    1.80
   3  -1 -19    1.26    0.97
   3   1 -19    0.93    1.10
   3  -1 -18    4.89    1.51
   3   1 -18    5.15    1.51
   3   1 -18    4.90    1.38
   3  -1 -18    3.37    1.54
   3  -1 -18    4.35    1.46
  -3  -1  18    6.35    1.63
   3   1 -18    6.23    2.05
   3  -1 -18    6.91    1.65
   3  -1 -18    5.74    1.22
  -3  -1  18    6.97    1.31
   3  -1 -18    5.85    1.78
   3   1 -18    6.04    1.34
   3  -1 -17  282.66   12.12
   3   1 -17  287.45   11.80
  -3  -1  17  313.81   12.23
   3  -1 -17  290.54   11.95
   3  -1 -17  283.05   11.93
   3   1 -17  293.86   12.22
   3  -1 -17  278.14   11.61
  -3  -1  17  287.10   11.76
   3   1 -17  293.18   11.92
   3   1 -16   17.36    1.76
   3  -1 -16   18.05    2.06
   3  -1 -16   18.45    1.62
   3   1 -16   18.99    1.98
  -3  -1  16   30.54    9.61
  -3   1  16   10.72    6.48
   3  -1 -16   19.61    2.04
  -3  -1  16   22.88    2.20
   3   1 -16   16.87    2.30
   3  -1 -16   16.67    2.03
   3  -1 -16   17.85    1.75
  -3  -1  16   16.18    1.68
   3   1 -16   10.15    5.89
   3  -1 -15  357.56   14.50
   3   1 -15  358.97   14.22
   3  -1 -15  345.38   13.91
   3   1 -15  367.94   14.34
  -3   1  15  330.55   28.04
  -3  -1  15  357.58   29.98
   3  -1 -15  353.33   14.37
   3  -1 -15  340.51   14.11
   3   1 -15  352.82   14.00
  -3  -1  15  364.17   14.20
   3   1 -15  371.20   14.59
   3  -1 -15  344.59   14.32
   3   1 -15  383.33   27.74
   3  -1 -15  362.97   25.58
   3  -1 -14    7.12    1.48
   3   1 -14    7.64    1.79
  -3  -1  14   10.38    1.34
   3   1 -14    8.47    1.49
   3   1 -14    3.46    5.61
   3  -1 -14    9.79    5.43
   3  -1 -14    6.56    1.17
  -3   1  14    4.03    4.62
  -3  -1  14   -2.94    5.31
   3  -1 -14    6.08    1.29
  -3  -1  14    5.87    1.44
   3  -1 -14    6.36    1.49
  -3  -1  13  500.49   34.06
  -3   1  13  454.37   31.94
   3  -1 -13  489.87   29.58
  -3  -1  13  484.25   18.81
  -3   1  12   48.05    9.30
  -3  -1  12   43.23    9.48
   3  -1 -12   53.15    8.24
  -3  -1  12   57.62    2.91
  -3  -1  11  158.54   15.70
  -3   1  11  171.93   15.50
   3  -1 -11  153.85   13.39
   3  -1 -11  141.06   10.91
  -3  -1  11  143.68    6.11
  -3   1  10   13.71    5.64
  -3  -1  10   19.54    6.21
   3  -1 -10   14.58    3.80
   3  -1 -10   18.09    5.24
  -3  -1  10   15.14    1.28
  -3  -1   9  650.94   34.69
  -3   1   9  621.41   33.60
   3  -1  -9  654.81   32.04
   3  -1  -9  666.28   30.01
   3   1  -8   19.16    5.27
  -3   1   8   10.48    4.60
  -3  -1   8   13.81    5.42
   3  -1  -8   15.46    4.44
   3  -1  -8   15.45    3.67
  -3   1   7 1044.68   45.37
  -3  -1   7  993.59   45.93
   3   1  -7 1023.98   45.87
   3  -1  -7 1005.60   42.36
   3  -1  -7 1021.58   44.03
  -3   1   6   -0.40    2.69
  -3  -1   6    0.93    3.47
   3   1  -6   -0.90    3.05
   3  -1  -6   -0.35    2.92
   3  -1  -6   -0.53    2.29
   3  -1  -6    0.75    2.28
   3  -1  -5 2113.66   86.43
  -3   1   5 2280.43   87.21
  -3  -1   5 2339.56   88.44
   3   1  -5 2215.69   87.95
   3  -1  -5 2121.49   85.63
   3  -1  -5 2300.39   85.22
   3  -1  -5 2143.49   86.70
   3   1  -4 4979.55  181.14
  -3   1   4 4871.06  179.83
   3  -1  -4 4746.38  180.11
   3  -1  -4 4615.62  178.20
   3  -1  -4 4797.15  180.28
   3  -1  -4 4644.29  179.29
   3  -1  -3  811.26   32.10
   3   1  -3  833.26   32.47
   3  -1  -3  754.75   31.94
   3  -1  -3  767.10   31.25
  -3  -1   3  785.52   31.88
   3  -1  -3  690.36   29.73
   3  -1  -2  270.19   12.97
   3   1  -2  283.07   13.11
  -3  -1   2  273.10   13.19
   3  -1  -2  267.87   12.50
   3  -1  -2  262.44   13.05
   3  -1  -2  283.49   13.86
   3   1  -1 3065.90  116.54
   3  -1  -1 2850.02  115.99
  -3  -1   1 3040.28  116.88
   3  -1  -1 3336.67  117.29
   3  -1   0  603.98   25.57
  -3  -1   0  643.77   25.50
  -3  -1   0  670.71   27.98
  -3  -1  -1 1360.35   52.30
   3  -1   1 1305.57   53.60
   3   1   1 1390.65   53.68
   3  -1   1 1444.67   53.86
   3   1   2  395.67   17.65
   3  -1   2  368.58   17.78
   3  -1   2  392.12   16.50
  -3  -1  -2  380.42   18.03
  -3  -1  -2  363.93   14.91
   3  -1   3    6.34    3.31
   3   1   3    4.64    2.99
   3  -1   3    3.86    1.79
  -3  -1  -3    4.84    3.33
  -3  -1  -3    7.04    3.21
  -3  -1  -3    5.82    1.67
   3   1   4  281.41   15.11
   3  -1   4  238.65   14.85
   3  -1   4  245.31   11.36
  -3  -1  -4  263.49   14.18
  -3  -1  -4  255.16   11.92
  -3  -1  -4  263.97   14.42
   3   1   5   38.24    5.68
   3  -1   5   33.75    5.92
  -3  -1  -5   32.25    4.97
   3  -1   5   30.84    2.72
  -3  -1  -5   36.87    3.87
  -3  -1  -5   31.72    4.83
   3  -1   6   28.78    6.26
   3   1   6   28.25    5.68
  -3  -1  -6   29.52    5.28
  -3  -1  -6   24.35    3.83
  -3  -1  -6   28.52    4.82
   3  -1   7 1574.83   70.65
   3   1   7 1704.85   70.99
  -3  -1  -7 1701.30   68.13
  -3  -1  -7 1535.68   65.57
  -3  -1  -7 1671.26   68.37
   3   1   8   13.24    5.57
   3  -1   8   10.65    5.66
  -3  -1  -8   17.46    4.73
  -3  -1  -8   13.73    4.60
  -3  -1  -8   12.41    3.78
   3  -1   9  501.98   31.17
   3   1   9  561.29   31.72
  -3  -1  -9  589.60   29.19
  -3  -1  -9  514.93   26.38
  -3  -1  -9  557.08   28.68
   3  -1   9  510.65   19.86
   3   1  10    8.22    5.25
   3  -1  10    8.62    6.10
  -3  -1 -10   14.61    4.33
  -3  -1 -10    5.67    3.71
   3  -1  10   10.57    1.24
   3  -1  11    4.89    6.09
   3   1  11   -1.16    4.71
  -3  -1 -11    3.88    3.95
  -3  -1 -11   -2.64    3.94
   3  -1  11    0.27    0.95
   3  -1  12    1.37    5.38
   3   1  12    5.17    5.44
   3  -1  12    1.37    1.12
  -3  -1 -12    2.19    3.46
  -3  -1 -12   -0.84    3.52
   3  -1  13   87.31    4.57
  -3  -1 -13   95.75    4.71
  -3   1 -13   84.25    4.50
  -3   1 -13   85.78    4.50
   3  -1  13  102.38    4.61
  -3   1 -13   94.72    4.79
  -3  -1 -13   94.44    4.62
  -3  -1 -13   91.10    4.40
   3  -1  13   96.75    4.58
  -3   1 -13   93.65    4.63
  -3  -1 -13  109.82   11.97
   3  -1  13   95.17   14.99
   3   1  13  107.26   14.71
  -3   1 -13   87.94    4.53
  -3   1 -14   24.94    2.19
  -3  -1 -14   24.47    2.27
  -3   1 -14   21.90    2.11
  -3  -1 -14   19.50    2.07
  -3   1 -14   22.68    2.45
  -3  -1 -14   24.72    2.05
   3  -1  14   21.94    2.04
  -3   1 -14   24.37    2.19
  -3   1 -14   37.33    8.82
   3  -1  14   13.05    7.57
   3   1  14   28.72    8.58
  -3  -1 -14   20.35    1.89
  -3   1 -14   22.00    1.78
   3  -1  14   26.67    2.24
   3  -1  14   22.94    2.04
   3  -1  15  611.51   23.64
   3   1  15  554.04   39.97
   3  -1  15  574.37   41.58
   3  -1  15  632.72   23.68
  -3   1 -15  631.35   23.72
  -3   1 -15  608.66   38.00
  -3  -1 -15  564.90   23.35
  -3   1 -15  639.16   23.95
  -3  -1 -15  601.08   23.66
   3  -1  15  610.88   23.71
  -3   1 -15  583.05   23.60
  -3   1 -16    2.54    1.41
  -3   1 -16    1.41    1.46
   3  -1  16    1.34    1.29
   3   1  16    3.47    1.23
   3  -1  16    4.61    1.70
   3  -1  16    2.75    1.43
   3   1  16    2.76    1.09
  -3  -1 -16    1.87    1.11
  -3  -1 -16    2.46    1.54
  -3   1 -16    1.87    1.81
  -3   1 -17  143.96    6.26
   3  -1  17  126.59    6.10
   3  -1  17  136.76    6.15
   3   1  17  135.27    5.90
   3   1  17  137.67    5.96
  -3   1 -17  134.84    6.17
  -3  -1 -17  132.12    6.22
  -3   1 -17  130.97    6.46
   3  -1  17  146.36    6.57
  -3  -1 -17  135.54    6.17
  -3  -1 -17  144.23    6.66
  -3  -1 -18   10.26    1.84
  -3   1 -18   15.64    1.66
  -3   1 -18   13.87    1.61
   3  -1  18   12.02    1.45
   3   1  18   13.83    1.34
   3   1  18   10.23    1.36
   3  -1  18   12.46    1.88
  -3  -1 -18   11.74    1.58
  -3   1 -18   14.17    2.14
  -3  -1 -19   24.68    1.98
   3  -1  19   25.09    1.75
  -3  -1 -19   23.74    1.81
   3  -1  19   26.55    2.14
  -3  -1 -19   23.06    2.13
  -3   1 -19   25.14    1.85
  -3   1 -19   23.87    2.26
  -3   1 -19   25.25    1.82
  -3   1 -19   25.17    1.79
  -3  -1 -20    1.58    0.85
   3  -1  20    1.46    1.11
  -3   1 -20    1.61    0.86
  -3   1 -20    2.51    0.86
  -3   1 -20    1.21    1.32
  -3  -1 -20    0.83    0.92
   3  -1  20    2.13    0.92
   3  -1  21  118.68    4.68
  -3  -1 -21  113.89    4.75
  -3   1 -21  114.77    4.75
  -3   1 -21  116.64    4.79
  -3  -1 -21  113.17    4.53
  -3  -1 -22    9.70    0.76
  -3  -1 -22    9.56    0.74
  -3   1 -22   11.17    0.77
   3   3 -20   16.76    1.18
  -3  -3  20   18.93    1.17
   3  -3 -20   16.63    1.02
   3   3 -20   17.28    1.16
   3  -3 -19    3.34    0.81
   3   3 -19    3.43    0.91
   3   3 -19    3.97    1.06
  -3  -3  19    4.43    1.18
   3   3 -19    1.72    0.80
  -3  -3  19    2.72    1.06
  -3  -3  19    2.78    0.78
   3  -3 -19    2.02    0.87
   3  -3 -19    2.70    0.89
  -3  -3  19    2.95    1.07
   3  -3 -18    2.01    1.12
  -3  -3  18    5.46    1.05
   3  -3 -18    1.52    1.01
   3   3 -18    2.84    1.25
   3   3 -18    1.89    1.06
  -3  -3  18    4.37    1.48
   3  -3 -18    0.80    0.90
   3   3 -18    1.35    0.94
   3  -3 -18    0.85    1.05
  -3  -3  18    1.36    1.26
   3   3 -18    1.38    0.85
   3  -3 -18    1.73    1.21
  -3  -3  18    1.33    1.25
  -3  -3  17  168.67    7.24
   3  -3 -17  155.99    7.12
  -3  -3  17  172.67    7.34
   3  -3 -17  164.36    6.94
  -3  -3  17  159.57    6.99
   3  -3 -17  161.40    6.91
   3   3 -17  164.96    7.05
   3   3 -17  164.19    7.06
   3   3 -17  163.11    7.03
  -3  -3  17  161.40    7.17
   3  -3 -17  168.82    6.77
   3   3 -17  156.87    6.96
   3  -3 -17  157.34    6.91
   3   3 -16    8.19    1.42
   3  -3 -16    6.94    1.61
  -3  -3  16    5.08    1.61
  -3  -3  16    7.68    1.43
   3  -3 -16    6.16    1.32
   3  -3 -16    6.72    1.72
  -3  -3  16    6.02    1.82
   3  -3 -16    6.36    1.11
   3   3 -16    6.38    1.57
   3   3 -16    5.16    1.42
   3   3 -16    6.62    1.45
   3   3 -16    7.30    1.41
   3  -3 -16    5.53    1.35
   3  -3 -16    6.80    1.28
   3  -3 -16    5.01    1.39
  -3  -3  16    7.55    1.79
   3   3 -15   91.24    4.51
   3  -3 -15   95.08    4.64
  -3  -3  15   92.44    4.92
   3   3 -15   87.39    4.29
  -3  -3  15   91.57    4.65
   3  -3 -15   95.37    4.57
   3  -3 -15   88.76    4.19
   3   3 -15   95.51    4.66
   3   3 -15   95.58    4.70
   3   3 -15   89.61    4.63
   3  -3 -15   95.31    4.43
  -3  -3  15   93.25    4.97
   3  -3 -15   94.70    4.32
   3  -3 -15   98.20    4.63
   3  -3 -15   94.76    4.86
  -3  -3  15   94.09    5.00
   3   3 -15   88.10    4.55
   3  -3 -14    5.96    1.52
  -3  -3  14    2.63    1.72
   3  -3 -14    6.36    1.39
   3  -3 -14    6.50    1.45
   3  -3 -14    3.53    1.39
   3   3 -14    6.44    1.48
   3   3 -14    6.19    1.49
   3  -3 -14    5.52    1.74
  -3  -3  14    6.58    2.09
   3  -3 -14    6.28    1.40
   3   3 -14    5.58    1.44
   3   3 -14    6.92    1.68
   3   3 -14    5.91    1.65
  -3  -3  14    3.18    1.69
   3  -3 -14    5.97    1.30
   3  -3 -13  126.99    5.92
  -3  -3  13  122.37    6.28
   3  -3 -13  133.92    5.70
  -3  -3  13  131.59    6.35
   3  -3 -13  116.39    5.74
   3  -3 -13  128.31    6.19
  -3  -3  13  125.67    6.39
   3  -3 -13  124.68    5.67
   3   3 -13  128.40    5.94
   3  -3 -13  129.46    5.58
   3  -3 -13  134.55    5.80
   3   3 -13  127.40    6.01
  -3  -3  12   37.08    3.11
   3  -3 -12   34.98    2.83
   3  -3 -12   37.04    2.52
   3   3 -12   38.59    2.68
   3  -3 -12   44.45    2.69
   3  -3 -12   37.77    2.43
   3  -3 -12   39.65    2.33
   3  -3 -12   36.30    2.45
   3  -3 -12   35.92    2.40
   3  -3 -12   48.39    2.86
   3  -3 -12   35.68    2.69
   3  -3 -12   35.27    2.40
   3   3 -12   34.30    2.57
  -3  -3  12   31.92    2.86
   3  -3 -11   11.81    1.86
  -3  -3  11   11.13    2.15
   3  -3 -11    9.49    1.65
   3   3 -11    8.65    1.56
   3  -3 -11    8.97    1.49
   3  -3 -11    6.82    1.58
   3  -3 -11    7.16    1.35
   3  -3 -11   10.57    1.49
   3  -3 -11   10.03    1.56
  -3  -3  11    8.43    1.61
   3  -3 -11    7.93    1.67
   3   3 -11   10.55    1.62
   3  -3 -11    8.85    1.21
   3  -3 -11    8.14    1.67
   3  -3 -11   10.34    1.42
   3  -3 -11    8.25    1.66
  -3  -3  11   13.64    1.96
   3  -3 -10   19.23    1.53
   3  -3 -10   19.62    1.72
   3  -3 -10   18.51    1.95
   3   3 -10   16.91    1.82
   3  -3 -10   30.44    2.25
  -3  -3  10   35.00    2.26
   3  -3 -10   20.75    1.80
   3  -3 -10   16.78    2.03
  -3  -3  10   23.54    2.47
   3  -3 -10   20.99    2.00
   3   3 -10   21.66    1.90
   3  -3 -10   22.51    1.77
   3  -3 -10   22.79    2.00
   3  -3 -10   13.18    1.89
   3  -3 -10   11.89    1.75
   3  -3 -10   21.94    1.87
  -3  -3  10   17.12    2.12
  -3  -3   9  691.21   26.11
   3  -3  -9  718.48   25.59
   3  -3  -9  653.69   25.81
  -3  -3   9  661.62   25.73
  -3  -3   9  703.37   26.18
   3  -3  -9  638.46   25.83
   3  -3  -9  654.51   25.36
   3  -3  -9  645.98   25.60
   3  -3  -9  686.92   25.53
   3   3  -9  659.48   25.64
   3  -3  -9  590.29   34.87
   3  -3  -9  652.08   25.55
   3  -3  -9  638.19   25.43
   3  -3  -9  670.66   25.62
   3  -3  -9  652.92   25.34
   3   3  -9  674.17   25.74
   3  -3  -9  650.70   25.46
   3  -3  -9  709.61   25.57
  -3  -3   9  671.68   26.12
  -3  -3   8   81.33    4.25
   3  -3  -8   77.30    3.77
   3  -3  -8   77.12    3.90
   3  -3  -8   83.85    3.82
  -3  -3   8   76.75    4.18
   3  -3  -8   77.66    3.87
   3   3  -8   75.00    3.88
  -3  -3   8   76.13    4.23
   3  -3  -8   72.99    9.63
   3  -3  -8   72.44    3.86
   3  -3  -8   82.72    4.10
  -3  -3   8   84.02    3.97
  -3  -3   7  538.78   31.49
  -3  -3   7  520.64   20.22
   3  -3  -7  521.68   20.37
   3  -3  -7  500.69   29.83
   3  -3  -6   53.87    3.17
  -3  -3   6   59.75    3.03
   3  -3  -6   50.53    8.08
  -3  -3   6   59.18    8.71
   3  -3  -5   68.50    3.48
  -3  -3   5   64.67    3.21
   3  -3  -5   54.90    7.28
   3  -3  -5   63.32    8.89
  -3  -3   5   52.18    7.95
  -3  -3   4  218.93   15.79
   3  -3  -4  216.65   15.36
   3  -3  -4  224.76    9.43
  -3  -3   4  234.02    9.26
   3  -3  -4  238.88   17.82
   3  -3  -3   24.89    1.90
  -3  -3   3   22.20    1.56
  -3  -3   3   21.15    1.65
  -3  -3   3   18.59    4.41
   3  -3  -3   20.66    5.04
   3  -3  -3   21.59    5.87
  -3  -3   2   31.70    1.84
  -3  -3   2   32.85    2.06
   3  -3  -2   24.91    5.49
  -3  -3   2   23.23    4.77
  -3  -3   1  443.29   17.22
   3  -3  -1  438.19   24.94
  -3  -3   1  433.92   22.68
   3  -3   0    3.05    1.09
  -3  -3   0    2.86    1.18
  -3  -3   0    1.65    2.20
   3  -3   0    2.67    3.56
  -3  -3  -1 1089.40   47.70
   3  -3   1 1186.18   52.87
   3  -3   1 1105.08   42.75
  -3  -3  -1 1165.00   42.90
  -3  -3  -1 1200.17   55.67
   3  -3   2  122.12   11.91
  -3  -3  -2  110.69    5.11
  -3  -3  -2  119.90   12.72
  -3  -3  -2  100.54   10.44
   3  -3   3    4.05    4.41
  -3  -3  -3    8.31    1.42
   3  -3   3    6.04    0.95
  -3  -3  -3    7.96    4.27
  -3  -3  -3    4.61    4.48
   3  -3   4  113.88   12.26
  -3  -3  -4   99.79    4.75
   3  -3   4   97.32    4.39
  -3  -3  -4   94.50   10.01
  -3  -3  -4  112.64   12.67
   3  -3   5  235.05   19.00
   3  -3   5  235.32    9.52
  -3  -3  -5  234.59   19.22
  -3  -3  -5  242.55   16.83
   3  -3   6    1.03    4.50
  -3  -3  -6    9.46    4.03
  -3  -3  -6    6.03    4.51
   3  -3   6    5.79    1.15
   3  -3   7  294.86   12.38
  -3  -3  -7  311.04   12.72
   3  -3   7  313.49   24.09
   3  -3   7  301.03   12.93
  -3  -3  -7  332.36   20.58
  -3  -3  -7  323.84   23.89
   3  -3   7  296.33   12.70
   3  -3   7  321.20   12.91
  -3  -3  -7  332.03   12.50
   3  -3   8   -0.36    1.44
  -3  -3  -8    1.33    1.17
  -3  -3  -8    1.29    1.31
  -3  -3  -8    1.13    0.99
   3  -3   8    1.85    1.36
   3  -3   8    3.18    1.19
  -3  -3  -8    2.97    1.63
   3  -3   8    1.20    5.06
  -3  -3  -8    0.23    1.42
   3  -3   8    0.94    1.51
  -3  -3  -8    0.86    1.41
  -3   3  -8    1.36    1.19
  -3  -3  -8    3.20    4.63
  -3  -3  -8    2.15    3.48
   3  -3   8    2.02    1.74
   3  -3   8    0.27    1.71
   3  -3   9   98.29    5.08
  -3  -3  -9  105.67    4.50
   3  -3   9   92.72    4.69
  -3  -3  -9   97.38    5.05
  -3  -3  -9   94.13    4.75
  -3  -3  -9   90.44    4.48
  -3  -3  -9   94.62    4.45
   3  -3   9   96.70    4.99
  -3  -3  -9   99.50    4.72
  -3   3  -9  109.71    4.81
   3  -3   9  104.46   14.11
  -3  -3  -9   74.91   11.40
   3  -3   9   96.71    5.26
  -3  -3 -10  159.10    7.02
  -3  -3 -10  135.57    6.78
   3  -3  10  190.29    7.18
  -3  -3 -10  181.13    7.41
  -3  -3 -10  158.62    6.62
   3  -3  10  143.83    7.24
   3  -3  10  144.06    7.18
  -3  -3 -10  150.74    6.78
  -3   3 -10  155.50    6.93
  -3  -3 -10  179.92   17.13
  -3  -3 -10  152.67    6.59
   3  -3  10  160.94    7.53
  -3  -3 -11   45.74    3.22
   3  -3  11   45.32    2.98
  -3  -3 -11   47.63    2.62
   3  -3  11   49.01    3.36
  -3  -3 -11   42.41    2.76
  -3   3 -11   45.88    2.95
  -3  -3 -11   46.35    2.99
   3  -3  11   49.54    3.47
   3  -3  11   44.23    3.14
  -3  -3 -11   45.12    2.98
   3  -3  11   45.44    3.42
   3  -3  12  119.91    5.11
  -3  -3 -12  118.09    5.30
   3  -3  12   83.94    5.09
  -3  -3 -12   94.79    4.50
   3  -3  12   96.91    5.09
  -3  -3 -12   89.77    4.49
  -3   3 -12  100.21    4.90
  -3  -3 -12   90.34    4.61
   3  -3  12   85.72    5.17
  -3  -3 -12  106.38    4.96
   3  -3  12  100.24    5.28
  -3  -3 -13  171.00    7.48
   3  -3  13  177.38    7.55
  -3  -3 -13  168.56    7.55
   3  -3  13  169.70    7.82
  -3  -3 -13  165.74    7.01
   3  -3  13  161.93    7.30
   3  -3  13  160.52    7.55
  -3  -3 -13  158.56    6.96
  -3   3 -13  172.59    7.46
  -3  -3 -13  168.62    7.16
   3  -3  13  171.53    7.91
  -3  -3 -13  176.35    7.53
   3  -3  13  165.24    7.74
  -3  -3 -14    2.61    1.16
   3  -3  14    1.78    1.65
  -3  -3 -14    2.83    1.46
   3  -3  14    3.18    1.55
  -3  -3 -14    2.25    1.44
   3  -3  14    2.26    1.68
  -3   3 -14    3.69    1.52
   3  -3  14    2.88    2.06
   3  -3  14    2.44    1.76
  -3   3 -14    3.22    1.38
  -3  -3 -14    2.16    1.57
  -3  -3 -14    3.75    1.33
  -3  -3 -14    2.25    1.45
  -3   3 -15  113.63    5.11
  -3  -3 -15  114.44    5.22
  -3  -3 -15   98.82    5.06
   3  -3  15  102.24    5.26
  -3   3 -15  113.24    5.22
   3  -3  15  108.75    5.47
   3  -3  15  118.74    5.65
   3  -3  15  108.49    5.23
  -3  -3 -15  116.25    4.91
  -3  -3 -15  108.04    4.73
   3  -3  15  118.42    5.54
  -3   3 -16   12.06    1.51
  -3  -3 -16    7.78    1.43
  -3   3 -16   11.23    1.36
   3  -3  16   14.75    1.56
   3  -3  16    8.96    1.75
  -3   3 -16    9.22    1.58
  -3   3 -16    9.54    1.46
   3  -3  16   13.21    1.98
  -3  -3 -16    6.63    1.44
   3  -3  16    8.93    1.67
  -3   3 -16    7.54    1.40
  -3  -3 -16    9.02    1.21
  -3  -3 -17   27.83    1.84
  -3   3 -17   26.61    1.70
   3  -3  17   25.62    1.85
  -3  -3 -17   26.20    1.83
   3  -3  17   28.20    2.14
   3  -3  17   26.21    2.18
  -3  -3 -17   27.04    1.60
  -3   3 -17   27.14    1.84
   3  -3  17   26.29    2.09
  -3  -3 -17   30.35    1.91
  -3   3 -17   28.57    1.95
  -3   3 -17   25.76    1.88
  -3  -3 -18   29.27    1.66
  -3   3 -18   33.24    1.87
  -3   3 -18   31.51    1.83
   3  -3  18   37.58    2.11
  -3  -3 -18   25.53    1.67
  -3   3 -18   29.09    1.70
   3  -3  18   38.34    1.89
  -3  -3 -18   27.48    1.75
  -3  -3 -18   26.51    1.63
   3  -3  19    0.31    0.74
  -3   3 -19    0.52    0.50
  -3   3 -19    0.29    0.64
  -3   3 -19    1.62    0.56
  -3  -3 -19    1.16    0.42
   3   5 -14    9.55    0.64
   3  -5 -13   22.13    1.16
   3   5 -13   16.96    1.08
   3   5 -13   17.91    1.22
   3   5 -13   20.57    1.14
   3   5 -12   19.04    1.30
  -3  -5  12    9.37    0.97
   3  -5 -12   15.40    1.17
   3   5 -12   12.38    1.05
  -3  -5  12   11.74    1.22
   3  -5 -12   15.95    1.10
   3   5 -11   17.19    1.32
   3   5 -11   20.10    1.43
   3   5 -11   19.94    1.52
   3  -5 -11   17.62    1.30
   3  -5 -11   19.40    1.43
   3  -5 -11   15.63    1.17
   3  -5 -11   17.96    1.39
   3   5 -11   18.60    1.31
   3  -5 -10   36.01    1.98
   3  -5 -10   37.20    2.16
   3   5 -10   34.76    2.02
   3  -5 -10   39.27    2.10
   3  -5 -10   35.55    2.02
   3   5 -10   39.33    2.21
   3   5 -10   38.51    2.12
   3   5  -9    7.75    1.06
   3   5  -9    8.69    1.29
  -3  -5   9    7.73    1.63
   3   5  -9    4.15    1.26
   3  -5  -9    6.50    1.13
   3  -5  -9    6.47    1.21
   3  -5  -9    7.65    1.44
   3  -5  -9    4.89    1.03
   3  -5  -9    5.57    1.14
   3  -5  -9    4.03    1.35
   3  -5  -8    6.17    1.10
   3  -5  -8    9.56    1.64
   3  -5  -8    8.39    1.32
   3  -5  -8    8.56    1.25
   3  -5  -8    7.20    1.43
   3   5  -8    5.97    1.03
   3  -5  -8    8.95    1.55
   3  -5  -8    9.96    1.34
   3   5  -8    9.06    1.37
  -3  -5   8    8.29    1.73
   3   5  -8    6.31    1.26
   3  -5  -7  104.33    4.66
   3  -5  -7  111.11    4.84
   3   5  -7  115.20    4.91
   3  -5  -7  105.91    4.90
   3  -5  -7  106.67    4.77
   3  -5  -7   90.87    5.90
  -3  -5   7  111.76    5.17
   3  -5  -7   98.66    4.69
   3  -5  -7  115.17    4.92
   3  -5  -7  113.89    4.71
   3  -5  -7  121.16    4.90
   3   5  -7   95.27    4.76
   3  -5  -6  111.73    4.80
   3  -5  -6  114.67    4.99
   3  -5  -6   98.51    5.35
  -3  -5   6  122.54    5.10
   3  -5  -6  109.10    4.86
   3  -5  -6  114.28    5.00
   3  -5  -6  110.34    4.94
   3  -5  -6  114.34    5.51
  -3  -5   6  130.19    5.19
   3  -5  -6  119.36    5.00
   3  -5  -6  111.76    6.96
  -3  -5   6  113.51    4.90
  -3  -5   6  112.45    5.28
   3  -5  -6   92.88    4.57
   3  -5  -6  100.17    4.83
   3   5  -6  106.34    4.95
   3   5  -6  117.82    4.93
   3  -5  -5   35.82    2.34
  -3  -5   5   35.65    2.42
   3  -5  -5   37.23    6.27
  -3  -5   5   35.98    2.29
   3  -5  -5   34.50    2.38
   3  -5  -5   37.53    2.33
  -3  -5   5   35.85    2.50
   3  -5  -5   32.70    4.35
   3  -5  -5   36.30    2.37
  -3  -5   5   37.88    2.40
   3  -5  -5   31.11    2.17
  -3  -5   5   36.99    2.67
   3  -5  -5   35.91    2.40
   3   5  -5   33.33    2.19
   3  -5  -5   31.35    4.18
   3   5  -5   33.11    2.12
  -3  -5   4   44.04    2.60
  -3  -5   4   39.53    2.45
   3  -5  -4   49.06    6.82
   3  -5  -4   35.37    2.27
  -3  -5   4   34.11    2.53
   3  -5  -4   39.44    5.02
  -3  -5   4   45.50    2.67
   3  -5  -4   36.51    2.47
  -3  -5   4   36.68    2.48
   3  -5  -4   36.55    2.56
   3  -5  -4   32.74    2.56
  -3  -5   4   33.85    2.57
   3  -5  -4   29.88    2.20
   3  -5  -4   34.15    2.50
   3   5  -4   29.48    2.11
   3  -5  -4   35.40    4.86
   3   5  -4   38.88    2.13
  -3  -5   3   50.06    2.95
   3  -5  -3   53.90    7.01
  -3  -5   3   41.98    2.74
   3  -5  -3   46.46    2.59
  -3  -5   3   45.26    2.91
   3  -5  -3   44.06    5.53
  -3  -5   3   45.38    2.93
  -3  -5   3   48.03    2.92
   3  -5  -3   45.63    2.88
   3  -5  -3   45.55    2.81
   3  -5  -3   47.25    2.89
   3  -5  -3   50.57    2.99
   3   5  -3   44.14    2.48
   3  -5  -3   41.76    5.26
  -3  -5   2   43.56    2.79
  -3  -5   2   41.09    2.72
  -3  -5   2   52.52    2.95
   3  -5  -2   49.08    5.52
   3  -5  -2   44.90    2.75
  -3  -5   2   44.12    2.82
   3  -5  -2   41.02    2.75
   3   5  -2   35.38    2.19
   3  -5  -2   41.40    2.87
   3  -5  -2   37.86    5.32
  -3  -5   2   40.13    2.74
   3  -5  -1    1.99    1.65
   3  -5  -1    4.22    5.90
  -3  -5   1    1.37    1.65
  -3  -5   1    0.80    1.46
   3  -5  -1    1.32    1.57
  -3  -5   1    1.99    1.79
  -3  -5   1    1.15    1.68
   3  -5   0   41.46    2.65
   3  -5   0   39.58    2.67
  -3  -5   0   44.35    2.87
  -3  -5   0   41.33    2.89
   3  -5   0   41.93    2.65
   3  -5   0   47.24    5.72
  -3  -5   0   38.81    2.94
  -3  -5   0   42.12    2.86
  -3  -5   0   41.67    2.72
  -3  -5   0   41.31    2.48
  -3  -5   0   38.63    2.85
   3  -5   1  141.66    7.54
  -3  -5  -1  138.11    6.86
  -3  -5  -1  159.29    6.87
   3  -5   1  153.92    6.78
   3  -5   1  158.62    6.67
   3  -5   1  173.30    6.69
   3  -5   1  157.97    8.03
   3  -5   1  154.41    7.50
  -3  -5  -1  142.61    6.84
  -3   5  -1  150.31    6.45
   3  -5   1  156.16    6.97
  -3  -5  -1  173.39    6.72
  -3  -5  -1  164.53    6.85
  -3  -5  -2  266.27   10.49
  -3  -5  -2  263.85   10.56
  -3  -5  -2  274.24   10.72
   3  -5   2  285.18   11.12
   3  -5   2  275.85   10.51
   3  -5   2  262.76   10.56
  -3  -5  -2  270.91   10.60
   3  -5   2  268.26   10.41
   3  -5   2  250.17   10.67
   3  -5   2  243.94   10.31
   3  -5   2  262.58   11.18
  -3  -5  -2  257.70   10.84
  -3  -5  -2  246.59   10.31
  -3   5  -2  232.58   10.31
   3  -5   2  263.10   10.97
  -3  -5  -2  259.64   10.64
  -3  -5  -3   22.72    1.87
  -3  -5  -3   22.83    2.02
  -3  -5  -3   24.55    2.05
   3  -5   3   24.96    2.71
   3  -5   3   26.81    2.00
  -3  -5  -3   19.66    2.03
   3  -5   3   21.85    1.97
  -3  -5  -3   24.41    2.02
  -3  -5  -3   22.73    2.28
  -3  -5  -3   19.22    2.71
   3  -5   3   21.84    3.00
  -3  -5  -3   20.28    2.00
   3  -5   3   24.64    2.25
   3  -5   3   23.49    2.60
  -3  -5  -4    3.27    1.25
  -3   5  -4    4.84    1.08
   3  -5   4    2.02    1.63
   3  -5   4    6.75    1.44
  -3  -5  -4    6.21    1.36
   3  -5   4    4.42    1.76
  -3  -5  -4    4.24    1.39
   3  -5   4    5.87    1.44
  -3  -5  -4    2.25    1.70
  -3  -5  -4    2.91    1.93
   3  -5   4    3.86    1.93
  -3  -5  -4    2.49    1.25
  -3  -5  -4    5.06    1.45
  -3  -5  -4    2.53    1.47
  -3  -5  -4    3.38    1.29
  -3  -5  -4    4.07    1.39
  -3  -5  -4    2.57    1.82
   3  -5   4    2.81    1.59
   3  -5   5    5.52    1.48
  -3   5  -5    4.44    1.18
  -3  -5  -5    5.31    1.50
   3  -5   5    6.08    1.46
   3  -5   5    2.07    1.44
   3  -5   5    3.50    1.27
  -3  -5  -5    4.67    1.69
  -3  -5  -5    5.79    1.29
   3  -5   5    1.03    1.37
  -3  -5  -5    2.69    1.45
  -3  -5  -5    6.48    1.27
  -3  -5  -5    3.02    1.34
   3  -5   5    4.77    1.60
  -3  -5  -5    4.65    1.73
  -3  -5  -6    8.48    1.61
   3  -5   6   12.52    1.50
  -3   5  -6   11.94    1.45
   3  -5   6   14.10    1.61
  -3  -5  -6    9.58    1.65
  -3  -5  -6   11.07    1.30
  -3  -5  -6    9.58    1.30
   3  -5   6    9.65    1.17
   3  -5   6   12.91    1.48
   3  -5   6    8.13    1.60
  -3  -5  -6    9.48    1.70
  -3  -5  -6    9.48    1.32
  -3  -5  -6    5.54    1.22
  -3  -5  -6    5.64    1.32
   3  -5   7  123.67    5.59
   3  -5   7  120.67    5.44
  -3   5  -7  138.65    5.48
  -3  -5  -7  140.59    5.47
  -3  -5  -7  127.90    5.34
  -3  -5  -7  123.52    5.52
  -3  -5  -7  138.86    5.47
   3  -5   7  122.05    5.43
  -3   5  -7  121.37    5.58
   3  -5   7  128.99    5.72
  -3  -5  -7  128.27    5.51
   3  -5   7  129.57    5.61
  -3  -5  -8    0.76    1.28
  -3   5  -8    0.67    1.20
   3  -5   8    0.63    1.21
  -3  -5  -8    1.17    0.82
  -3  -5  -8   -0.74    1.16
  -3  -5  -8   -0.09    1.24
   3  -5   8    0.37    1.14
  -3  -5  -8    0.32    0.91
  -3   5  -8   -0.28    0.78
  -3  -5  -8    0.89    0.96
   3  -5   8    1.32    1.25
  -3  -5  -9   68.11    3.19
  -3  -5  -9   78.55    3.43
   3  -5   9   63.56    3.36
  -3  -5  -9   68.26    3.25
  -3  -5  -9   66.27    3.46
  -3   5  -9   68.58    3.48
  -3  -5  -9   75.10    3.28
  -3   5  -9   80.53    3.54
  -3  -5  -9   87.65    3.36
  -3   5  -9   75.09    3.36
  -3  -5 -10   28.11    1.65
  -3   5 -10   27.35    1.73
  -3  -5 -10   21.91    1.37
  -3  -5 -10   20.30    1.44
  -3   5 -10   20.22    1.40
   3  -5  10   21.75    1.52
  -3  -5 -10   23.30    1.56
  -3  -5 -10   26.03    1.53
  -3   5 -10   20.47    1.55
   3  -5  11   -0.30    0.65
  -3  -5 -11   -0.51    0.51
  -3  -5 -11   -0.17    0.72
  -3   5 -11    0.59    0.86
  -3  -5 -11    0.04    0.69
  -3   5 -11    0.48    0.58
  -3  -5 -11   -0.09    0.77
  -3  -5 -12    3.56    0.60
  -3   5 -12    4.87    0.76
  -3  -5 -12    2.69    0.59
  -3  -5 -12    3.63    0.60
   4   0 -23   -0.28    0.65
   4   0 -23    0.65    0.60
   4   0 -22   14.72    1.51
   4   0 -22   14.59    1.41
   4   0 -22   17.05    1.39
   4   0 -22   13.66    1.57
  -4   0  21    0.26    0.86
   4   0 -21   -0.40    1.27
   4   0 -21    0.62    0.87
   4   0 -21    0.52    1.45
   4   0 -21   -0.66    1.23
  -4   0  20  289.98   11.75
   4   0 -20  293.04   11.69
   4   0 -20  282.85   11.97
   4   0 -20  288.91   11.96
   4   0 -20  301.60   12.15
   4   0 -19    0.88    1.79
  -4   0  19   -0.07    1.14
   4   0 -19    0.28    1.12
   4   0 -19    0.51    1.18
   4   0 -19    0.78    1.43
   4   0 -18  293.02   12.09
   4   0 -18  293.24   12.02
   4   0 -18  303.75   12.17
   4   0 -18  305.58   12.45
   4   0 -18  316.22   12.35
   4   0 -18  295.17   12.57
   4   0 -17    0.09    1.68
   4   0 -17    0.25    0.98
   4   0 -17   -0.35    1.15
   4   0 -17   -1.20    4.71
   4   0 -17   -0.68    1.07
  -4   0  17    3.36    6.32
   4   0 -17   -0.39    1.33
   4   0 -17   -0.07    1.25
   4   0 -17    0.13    1.25
   4   0 -16   55.77    3.35
  -4   0  16   61.28   12.44
   4   0 -16   54.39    3.06
   4   0 -16   52.13    3.09
   4   0 -16   57.26   10.59
   4   0 -16   60.40    3.69
   4   0 -15    1.15    1.29
  -4   0  15    1.50    4.88
   4   0 -15    2.20    5.08
   4   0 -15    1.24    1.15
   4   0 -15   -0.34    1.08
   4   0 -15   -1.90    1.61
  -4   0  14   -1.35    5.10
   4   0 -14   -2.03    4.67
  -4   0  13    1.20    5.07
   4   0 -13    0.92    4.45
  -4   0  12  618.00   37.30
   4   0 -12  667.63   35.41
  -4   0  11   -3.69    5.11
   4   0 -11    5.05    4.58
  -4   0  10  702.21   37.73
   4   0 -10  732.13   35.92
  -4   0   9   -1.37    4.27
   4   0  -9    0.55    3.82
  -4   0   8  794.42   38.34
   4   0  -8  812.93   37.07
  -4   0   7   -0.98    3.38
   4   0  -6  374.83   17.50
   4   0  -5   -2.18    2.62
   4   0  -4 9999.00  373.10
   4   0  -3   -0.27    1.60
   4   0  -2  336.72   14.24
   4   0  -2  339.95   14.58
   4   0  -1   -0.08    0.96
   4   0  -1    1.28    1.32
   4   0   0  758.92   30.19
   4   0   0  716.80   28.63
  -4   0   0  727.39   29.05
   4   0   0  765.24   29.05
   4   0   1    0.66    2.26
  -4   0  -1   -0.99    1.65
   4   0   2 5408.21  197.92
  -4   0  -2 5098.25  196.06
   4   0   3    1.73    3.55
   4   0   4 3066.34  119.53
  -4   0  -4 3023.00  117.21
   4   0   5   -0.51    3.74
  -4   0  -5   -1.36    3.01
   4   0   6  908.55   41.93
  -4   0  -6  866.87   39.22
   4   0   7    0.70    4.38
   4   0   8  652.93   35.47
   4   0   9   -0.93    4.41
   4   0  10  970.98   36.82
   4   0  10 1030.53   51.56
   4   0  11    0.25    0.91
   4   0  11   -1.20    5.05
   4   0  12  635.19   24.46
   4   0  12  589.06   39.35
  -4   0 -12  662.66   35.77
  -4   0 -13   -0.15    1.61
   4   0  13   -0.23    1.17
   4   0  13    0.29    1.05
  -4   0 -13    0.77    1.19
  -4   0 -13   -0.77    1.44
   4   0  13   -0.11    0.96
  -4   0 -13   -0.45    1.24
  -4   0 -13    2.82    4.21
  -4   0 -13    0.15    1.54
   4   0  13    1.48    5.56
  -4   0 -14  500.98   19.58
   4   0  14  502.25   19.26
   4   0  14  466.47   19.20
  -4   0 -14  475.63   19.21
  -4   0 -14  508.65   19.58
  -4   0 -14  500.74   19.37
   4   0  14  500.66   19.16
  -4   0 -14  487.64   19.20
  -4   0 -14  445.57   29.91
  -4   0 -14  488.84   19.21
   4   0  14  435.93   34.95
  -4   0 -15    0.17    1.65
  -4   0 -15    0.37    1.12
   4   0  15    1.11    1.35
   4   0  15    0.55    1.08
  -4   0 -15    0.06    1.32
  -4   0 -15    0.84    1.73
  -4   0 -15   -0.24    1.40
   4   0  15   -0.12    1.18
  -4   0 -15    0.79    1.16
  -4   0 -15    1.02    3.83
   4   0  15    3.35    5.14
  -4   0 -15    0.43    1.42
   4   0  16   52.26    2.91
  -4   0 -16   42.88    2.73
  -4   0 -16   47.20    3.34
  -4   0 -16   43.73    2.75
   4   0  16   48.84    2.79
  -4   0 -16   45.94    3.14
   4   0  16   50.12    3.01
  -4   0 -16   53.09    3.39
  -4   0 -16   47.75    2.90
  -4   0 -17   -0.32    1.70
   4   0  17    0.06    1.40
  -4   0 -17   -0.38    1.45
   4   0  17    0.53    1.21
  -4   0 -17   -0.32    1.03
  -4   0 -17    0.47    1.79
  -4   0 -18  266.69   11.29
   4   0  18  260.92   10.95
  -4   0 -18  283.36   11.28
  -4   0 -18  262.79   10.96
   4   0  18  282.83   10.95
  -4   0 -19   -1.11    1.45
  -4   0 -19    0.60    1.32
  -4   0 -19   -0.27    0.91
   4   0  20   23.92    1.76
  -4   0 -20   25.06    1.96
  -4   0 -20   20.85    1.40
  -4   0 -20   26.62    1.87
  -4   0 -21    0.77    0.97
  -4   0 -21   -0.36    0.82
   4   0  21    0.45    0.73
  -4   0 -21   -0.11    0.80
  -4  -2  22   14.29    0.99
   4  -2 -22   11.24    0.92
  -4  -2  22   12.59    1.02
   4   2 -21    8.00    0.97
   4   2 -21    7.44    1.06
   4   2 -21    6.45    0.98
   4  -2 -21    7.76    0.77
   4  -2 -21    8.27    1.17
  -4  -2  21    7.94    1.06
  -4  -2  21    7.06    1.19
   4   2 -20   30.67    2.19
   4   2 -20   29.44    2.04
   4   2 -20   30.69    2.10
   4   2 -20   33.26    2.13
  -4  -2  20   32.30    2.30
  -4  -2  20   32.43    2.17
   4  -2 -20   35.69    2.12
   4  -2 -20   31.71    2.18
  -4  -2  20   30.61    1.88
   4  -2 -20   30.81    1.81
   4  -2 -19   10.84    1.33
   4   2 -19    9.33    1.69
   4  -2 -19    9.29    1.67
   4  -2 -19    8.75    1.13
   4   2 -19    8.77    1.46
   4   2 -19    7.83    1.53
   4   2 -19    9.43    1.50
  -4  -2  19   11.47    1.43
   4  -2 -19    9.59    1.61
  -4  -2  19   11.63    1.68
  -4  -2  19    8.81    1.26
  -4  -2  19   12.47    1.87
   4   2 -18  351.51   14.12
   4   2 -18  366.50   14.34
   4   2 -18  365.68   14.43
  -4  -2  18  353.94   14.22
  -4  -2  18  352.01   14.35
   4   2 -18  358.76   14.42
   4  -2 -18  336.42   14.38
   4  -2 -18  346.00   14.11
   4  -2 -18  367.40   14.35
  -4  -2  18  373.41   14.60
  -4  -2  17    3.07    1.63
   4  -2 -17    0.96    1.57
   4   2 -17    3.15    1.73
  -4  -2  17    3.61    1.50
  -4  -2  17    1.97    1.28
   4  -2 -17    1.84    1.52
   4   2 -17    5.01    1.23
   4  -2 -17    1.31    1.21
   4  -2 -17    3.65    1.42
   4   2 -17    3.55    1.16
   4   2 -16  101.99    4.80
   4  -2 -16   99.27    4.91
   4   2 -16   97.45    5.08
  -4  -2  16  107.24    4.98
   4  -2 -16   97.43    4.66
  -4  -2  16  104.37    5.26
   4   2 -16  100.40    4.75
  -4  -2  16  100.16    5.13
  -4  -2  15    1.58    4.85
  -4  -2  15    5.68    1.60
   4  -2 -15    5.91    1.40
   4  -2 -15    4.23    1.52
   4   2 -15    3.87    1.27
   4   2 -15    3.06    1.72
   4  -2 -15    3.51    1.31
  -4  -2  15    5.29    1.71
   4   2 -15    3.95    5.35
  -4  -2  15    0.71    1.29
   4  -2 -15    2.16    1.21
   4   2 -15    2.13    1.36
   4  -2 -14  189.84    7.89
  -4  -2  14  191.96    8.14
   4  -2 -14  187.47    8.01
  -4  -2  14  195.09    8.41
   4   2 -14  185.63    8.18
  -4  -2  14  176.87   20.23
   4  -2 -14  182.72    8.13
   4   2 -14  184.23    8.03
   4   2 -14  185.56    8.24
  -4  -2  14  193.62    8.45
   4  -2 -14  184.87    7.77
   4   2 -14  192.19   19.39
   4   2 -13  323.41   12.96
   4  -2 -13  311.29   13.01
   4   2 -13  316.38   13.08
   4  -2 -13  314.34   12.75
   4  -2 -13  302.71   12.61
   4   2 -13  326.62   13.07
  -4  -2  13  344.36   13.07
   4  -2 -13  349.10   13.00
  -4  -2  13  317.10   13.22
  -4  -2  13  321.83   13.26
   4  -2 -13  318.01   12.68
  -4  -2  13  365.55   28.09
  -4  -2  12  410.62   29.32
   4   2 -12  390.23   15.26
  -4  -2  12  398.17   15.48
   4  -2 -12  388.16   15.33
   4  -2 -12  367.53   14.90
  -4  -2  12  392.40   15.46
   4  -2 -12  380.12   14.99
  -4  -2  12  375.70   15.16
   4  -2 -12  393.56   15.18
   4  -2 -12  373.42   15.22
   4   2 -12  377.21   15.16
   4  -2 -11    0.83    3.61
  -4  -2  11   -1.12    4.55
  -4  -2  11    0.11    1.11
   4  -2 -11    0.05    1.03
   4  -2 -10 1408.22   61.14
   4  -2 -10 1274.73   62.64
  -4  -2  10 1358.32   66.13
  -4  -2  10 1390.50   53.12
   4  -2 -10 1444.31   53.13
   4  -2  -9  874.30   42.63
   4  -2  -9  923.06   41.42
  -4  -2   9  888.97   45.03
   4  -2  -9  884.10   33.63
   4  -2  -8  118.46   10.89
   4  -2  -8  118.19   10.07
  -4  -2   8  123.47   11.87
   4   2  -8  116.75   11.82
   4  -2  -8  117.74    5.13
   4  -2  -7  121.38   10.08
   4  -2  -7  124.55    8.32
   4  -2  -7  113.00   10.32
  -4  -2   7  122.99   11.01
   4   2  -7   95.83   10.42
  -4  -2   7  115.91    5.00
   4  -2  -6  238.33   12.55
   4  -2  -6  246.25   15.59
   4  -2  -6  241.10   15.05
   4   2  -6  226.21   15.71
  -4  -2   6  249.93   15.79
   4  -2  -6  227.13   14.92
   4  -2  -5   92.93    6.78
   4  -2  -5  114.54    9.30
   4  -2  -5   99.42    9.31
   4  -2  -5  110.25    9.18
   4   2  -5  110.24    9.61
  -4  -2   5  105.08    8.76
   4  -2  -4 2571.21  101.22
   4   2  -4 2723.50  101.81
  -4  -2   4 2604.67   99.86
   4  -2  -4 2604.96  101.29
   4  -2  -4 2825.31  105.23
   4  -2  -3    9.46    2.58
   4  -2  -3   17.54    5.67
   4  -2  -3   14.14    3.82
  -4  -2   3   13.10    4.31
   4  -2  -3   16.53    4.38
   4   2  -3   18.24    4.14
  -4  -2   3   17.39    3.10
   4  -2  -2 1158.34   49.81
  -4  -2   2 1179.46   51.18
  -4  -2   2 1056.05   45.99
   4  -2  -2 1220.48   50.13
   4   2  -2 1250.67   49.46
  -4  -2   2 1209.46   48.27
   4  -2  -2 1283.73   52.09
  -4  -2   1  150.12   11.85
   4  -2  -1  166.64   11.50
   4   2  -1  161.50   10.65
  -4  -2   1  149.64    9.19
   4  -2  -1  155.12   11.91
  -4  -2   0   60.93    4.94
   4  -2   0   61.03    7.11
   4   2   0   51.14    5.97
   4  -2   0   54.93    6.64
   4  -2   1    3.58    3.24
   4  -2   1    6.94    4.07
  -4  -2  -1    4.53    2.12
   4  -2   2  311.31   15.74
  -4  -2  -2  334.24   15.64
   4  -2   2  378.80   20.44
   4  -2   2  372.68   18.00
  -4  -2  -3  251.20   16.40
  -4  -2  -3  232.85   14.87
   4  -2   3  223.44   13.07
   4  -2   3  214.96   12.43
  -4  -2  -4  986.44   42.73
  -4  -2  -4  985.28   44.48
   4   2   4  900.78   39.80
   4  -2   4  878.76   41.10
  -4  -2  -5  423.34   23.22
  -4  -2  -5  434.02   24.98
   4   2   5  415.25   22.00
   4  -2   5  423.24   23.59
  -4  -2  -6  308.37   18.00
  -4  -2  -6  290.36   19.16
   4  -2   6  258.32   18.15
   4   2   6  247.65   16.53
   4  -2   6  263.09   10.48
  -4  -2  -7   10.10    5.30
  -4  -2  -7   11.66    4.60
   4  -2   7   17.14    5.84
   4   2   7   11.97    4.18
   4  -2   7   13.77    1.32
  -4  -2  -8    9.38    4.44
  -4  -2  -8    5.90    4.40
   4   2   8    3.88    3.39
   4  -2   8    3.76    4.23
   4  -2   8    9.41    1.21
  -4  -2  -9   12.73    5.45
  -4  -2  -9   27.18    6.12
   4   2   9   19.54    5.91
   4  -2   9   14.96    5.85
  -4  -2 -10  165.82   16.09
  -4  -2 -10  180.38   15.20
   4  -2  10  162.84   17.34
   4  -2  11   28.33    2.14
  -4  -2 -11   21.07    1.97
   4  -2  11   24.72    2.34
  -4   2 -11   20.17    2.04
  -4  -2 -11   29.47    7.29
  -4  -2 -11   29.19    2.22
  -4   2 -11   24.41    2.09
  -4  -2 -11   21.46    2.12
   4  -2  11   21.85    2.12
  -4  -2 -11   21.93    1.64
  -4  -2 -11   19.64    1.91
   4  -2  11   34.49    8.93
   4  -2  12  563.00   21.87
  -4  -2 -12  556.01   21.91
   4  -2  12  558.61   22.08
  -4   2 -12  568.57   21.93
  -4  -2 -12  527.63   33.57
   4  -2  12  519.63   37.10
   4  -2  12  576.29   22.16
  -4  -2 -12  562.61   21.96
  -4  -2 -12  553.48   21.36
  -4   2 -12  553.83   21.88
  -4  -2 -12  553.05   21.98
  -4  -2 -12  548.81   21.49
  -4  -2 -13    5.25    1.60
   4  -2  13    8.89    1.92
  -4   2 -13    7.91    1.67
  -4  -2 -13    5.80    1.27
  -4   2 -13    7.16    1.73
   4  -2  13    6.36    1.74
  -4  -2 -13    7.29    1.87
  -4  -2 -13    7.36    1.20
   4  -2  13   11.28    1.75
   4  -2  14  184.68    8.40
  -4  -2 -14  193.32    7.98
  -4  -2 -14  197.37    8.36
  -4   2 -14  192.30    8.30
  -4   2 -14  187.03    8.46
  -4  -2 -14  197.72    8.51
   4  -2  14  185.98    8.54
  -4  -2 -14  199.31    8.61
  -4  -2 -14  195.01    7.84
   4  -2  15   35.64    2.48
  -4  -2 -15   21.40    1.79
  -4   2 -15   23.30    2.00
  -4  -2 -15   21.78    2.10
  -4   2 -15   30.69    2.53
  -4  -2 -15   22.43    2.28
  -4  -2 -15   22.07    2.50
   4  -2  15   29.36    2.49
   4  -2  16    0.15    1.44
   4  -2  16    1.77    1.37
  -4  -2 -16    1.32    1.36
  -4  -2 -16    0.47    0.97
   4  -2  16    1.06    1.61
  -4  -2 -16   -0.15    1.41
  -4   2 -16    0.80    1.60
  -4  -2 -16    1.13    1.76
  -4   2 -16    0.92    1.09
  -4  -2 -16    0.79    1.23
  -4  -2 -17   24.70    1.89
  -4   2 -17   30.65    2.38
  -4   2 -17   29.01    2.27
   4  -2  17   26.55    2.36
   4  -2  17   26.01    2.19
   4  -2  17   31.36    2.22
   4  -2  17   30.16    2.21
  -4  -2 -17   28.01    2.27
   4  -2  18  104.08    5.11
  -4   2 -18  120.39    5.20
   4  -2  18  121.33    5.41
   4   2  18  112.40    4.83
  -4   2 -18  111.99    5.25
  -4  -2 -18  120.00    5.20
   4  -2  18  120.33    5.45
  -4  -2 -18  115.77    4.88
   4  -2  19    0.70    1.02
   4  -2  19    1.07    0.84
  -4  -2 -19    0.17    0.96
   4  -2  19    0.30    1.11
  -4  -2 -19    0.53    0.95
  -4  -2 -19    0.30    1.04
  -4   2 -19    2.65    1.17
  -4  -2 -19    0.83    0.63
  -4   2 -19   -0.04    0.88
  -4   2 -19    1.00    1.05
  -4  -2 -20  168.97    6.67
  -4   2 -20  164.66    6.61
  -4   2 -20  166.18    6.60
   4  -2  20  166.52    6.73
  -4  -2 -20  164.20    6.71
   4  -2  20  175.13    6.79
  -4  -2 -20  167.54    6.59
  -4   2 -20  167.10    6.66
   4  -2  20  157.85    6.59
  -4   2 -20  167.09    6.68
   4   4 -18   36.96    1.87
   4  -4 -18   51.25    1.93
   4   4 -17    9.63    0.92
   4   4 -17   10.13    0.95
   4  -4 -17   10.67    1.02
   4   4 -17    9.01    0.79
  -4  -4  17    7.06    0.99
   4  -4 -17   10.69    0.96
   4   4 -17    9.62    0.86
  -4  -4  16   18.97    1.42
   4  -4 -16   17.41    1.35
   4  -4 -16   16.14    1.42
   4   4 -16   15.84    1.19
   4  -4 -16   15.20    1.14
   4   4 -16   17.01    1.29
  -4  -4  16   13.52    1.24
   4   4 -16   16.82    1.37
  -4  -4  16   14.50    1.51
  -4  -4  16   13.44    1.27
   4   4 -16   14.90    1.36
   4  -4 -15    1.39    1.04
  -4  -4  15    4.71    1.10
   4   4 -15    1.96    1.07
  -4  -4  15    0.64    1.22
  -4  -4  15    0.76    1.29
   4  -4 -15    0.98    1.00
   4   4 -15    2.38    0.89
   4   4 -15    2.51    1.00
  -4  -4  15    2.84    1.15
   4  -4 -15    1.80    1.04
   4   4 -15    3.81    1.29
   4  -4 -14    1.28    1.18
  -4  -4  14    0.74    1.05
   4   4 -14    0.35    1.07
   4   4 -14    0.18    1.03
   4  -4 -14    0.05    1.13
  -4  -4  14    1.33    1.43
  -4  -4  14    0.33    1.49
   4  -4 -14    0.89    1.17
   4   4 -14    1.02    0.92
   4   4 -14    1.32    1.07
   4  -4 -14    1.85    1.06
   4   4 -14    0.73    1.38
  -4  -4  14    1.04    1.28
   4   4 -14    1.37    1.14
   4  -4 -14    1.22    1.18
   4  -4 -13   17.08    1.70
  -4  -4  13   27.54    1.94
   4   4 -13   17.08    1.80
   4   4 -13   15.76    1.69
   4  -4 -13   15.90    1.70
  -4  -4  13   13.73    2.13
  -4  -4  13   18.48    2.09
   4  -4 -13   17.79    1.76
   4   4 -13   20.48    1.58
   4   4 -13   17.77    1.62
   4  -4 -13   20.26    1.49
   4  -4 -13   18.16    1.68
  -4  -4  13   24.34    2.01
   4   4 -13   16.36    1.82
   4  -4 -13   16.00    1.67
   4  -4 -12  121.06    4.98
   4  -4 -12   98.71    4.94
  -4  -4  12  104.42    5.07
   4   4 -12  115.01    5.21
   4   4 -12  110.41    5.07
   4  -4 -12  111.10    5.00
   4   4 -12  107.90    4.98
  -4  -4  12   94.32    5.41
  -4  -4  12  112.06    5.35
   4  -4 -12  109.72    4.96
   4   4 -12  107.42    4.87
   4   4 -12  107.32    4.86
   4  -4 -12  103.80    4.70
   4  -4 -12  103.33    4.87
   4  -4 -12  113.53    4.90
   4   4 -12  109.31    5.15
  -4  -4  12   96.40    5.04
  -4  -4  11   12.03    2.23
   4  -4 -11   13.53    1.84
  -4  -4  11   15.31    1.87
   4   4 -11   13.14    1.96
   4  -4 -11   10.77    1.48
   4  -4 -11    9.94    1.71
   4   4 -11    9.28    1.55
   4  -4 -11   11.98    1.79
   4  -4 -11   10.35    1.18
   4   4 -11   11.86    1.56
   4  -4 -11   11.80    1.58
   4  -4 -11   13.85    1.51
   4  -4 -11   13.77    1.66
  -4  -4  11   13.79    1.69
   4   4 -11   10.76    1.63
   4  -4 -11   11.67    1.59
   4  -4 -11    9.98    1.57
   4  -4 -10  269.44   10.90
   4  -4 -10  298.77   11.02
  -4  -4  10  254.22   11.04
   4  -4 -10  250.81   11.08
   4   4 -10  273.52   11.23
   4  -4 -10  272.62   10.91
   4  -4 -10  264.93   10.96
   4  -4 -10  281.39   10.93
   4   4 -10  271.43   11.02
   4  -4 -10  264.16   10.63
  -4  -4  10  263.21   11.54
   4  -4 -10  261.83   10.99
  -4  -4  10  262.48   11.06
   4  -4 -10  268.93   10.84
   4  -4 -10  260.01   10.95
   4  -4 -10  274.55   10.91
   4   4 -10  292.73   11.29
   4   4 -10  269.15   11.20
   4  -4  -9    5.51    1.37
   4   4  -9    5.23    1.41
  -4  -4   9   19.41    1.76
   4  -4  -9   15.51    1.84
   4  -4  -9    7.13    1.43
   4  -4  -9    7.67    1.41
   4  -4  -9    6.32    1.20
   4  -4  -9    8.58    1.94
   4   4  -9    8.46    1.41
   4  -4  -9    8.45    6.07
   4  -4  -9    8.80    1.55
  -4  -4   9    7.20    2.09
   4  -4  -9    5.75    1.65
  -4  -4   9   10.40    2.15
   4  -4  -9    8.26    1.74
  -4  -4   9   14.45    1.56
   4   4  -9   14.03    1.94
   4  -4  -9   11.16    1.60
  -4  -4   9    8.77    1.61
   4  -4  -9    8.50    1.89
   4  -4  -9    6.30    1.50
   4   4  -9    7.77    1.47
  -4  -4   9   10.86    1.40
   4   4  -8    0.72    1.14
   4  -4  -8    2.22    1.53
  -4  -4   8    2.22    1.25
   4  -4  -8    1.98    1.34
   4  -4  -8   -5.57    6.56
   4  -4  -8    2.46    1.23
   4  -4  -8    0.59    1.78
   4  -4  -8    0.23    1.14
   4   4  -8    1.09    1.16
   4  -4  -8    2.34    1.62
  -4  -4   8    2.28    1.83
  -4  -4   8    1.87    1.84
   4  -4  -8    1.26    1.35
  -4  -4   8    1.62    1.28
   4  -4  -8    1.55    5.52
   4  -4  -8    2.62    1.31
   4   4  -8    3.34    1.59
   4  -4  -8    1.47    1.68
   4  -4  -8    0.98    1.36
  -4  -4   8    1.89    1.56
   4   4  -8    1.16    1.21
   4  -4  -8    0.64    1.37
   4  -4  -8   -0.10    1.23
   4  -4  -8   -3.47    5.26
  -4  -4   8    1.99    1.26
   4   4  -7   33.60    2.53
   4  -4  -7   29.40    2.44
   4   4  -7   35.09    2.52
  -4  -4   7   58.18    2.80
   4  -4  -7   57.59    3.14
  -4  -4   7   43.57    2.56
   4  -4  -7   50.61    7.26
   4  -4  -7   39.71    2.62
  -4  -4   7   47.06    2.74
   4  -4  -7   31.27    2.35
   4  -4  -7   38.90    2.52
   4  -4  -7   36.10    2.83
   4   4  -7   36.49    2.43
  -4  -4   7   33.62    2.62
  -4  -4   7   37.75    3.06
   4  -4  -7   42.18    2.74
  -4  -4   7   31.79    2.93
   4  -4  -7   37.94    2.75
   4  -4  -7   41.27    2.67
   4  -4  -7   40.36    2.91
   4  -4  -7   57.71    6.73
   4  -4  -7   49.40    2.70
  -4  -4   7   51.97    2.89
   4  -4  -7   44.57    2.72
   4  -4  -7   42.66    2.89
  -4  -4   7   42.36    2.85
   4   4  -7   52.10    2.98
   4  -4  -7   49.52    6.38
   4  -4  -6    2.07    1.29
   4   4  -6    2.55    1.10
  -4  -4   6    1.86    1.12
   4  -4  -6    2.47    1.53
   4   4  -6    1.17    0.99
   4  -4  -6    3.53    6.86
  -4  -4   6    1.34    1.27
   4  -4  -6    2.34    1.83
   4   4  -6    2.30    1.06
  -4  -4   6    3.32    1.52
  -4  -4   6    1.64    1.65
  -4  -4   6    4.42    1.83
   4  -4  -6    1.24    1.72
   4  -4  -6    2.85    1.55
   4  -4  -6    3.08    1.49
   4  -4  -6    2.17    1.54
   4  -4  -6   -2.05    6.59
   4  -4  -6    1.02    1.31
   4   4  -6    2.82    1.51
  -4  -4   6    2.56    1.40
  -4  -4   6    3.28    1.75
   4  -4  -6    3.31    1.48
   4  -4  -6    2.39    1.75
  -4  -4   6    2.40    1.37
   4  -4  -6   -6.52    6.25
   4   4  -5  189.91    8.55
   4  -4  -5  182.84    8.36
   4  -4  -5  219.14   10.92
  -4  -4   5  215.04    8.80
  -4  -4   5  223.81    8.59
   4  -4  -5  226.80    8.99
   4   4  -5  180.68    8.50
  -4  -4   5  215.29    8.70
   4  -4  -5  202.61   11.21
  -4  -4   5  198.34    8.91
  -4  -4   5  202.72    8.69
  -4  -4   5  191.26    8.95
   4  -4  -5  195.77    8.59
   4  -4  -5  204.94    8.63
   4  -4  -5  197.02    8.64
   4  -4  -5  211.87    9.03
   4  -4  -5  199.56    8.63
  -4  -4   5  209.42    8.81
   4   4  -5  221.41    8.76
   4  -4  -5  219.19    8.67
   4  -4  -5  225.20   11.06
  -4  -4   5  224.74    8.90
   4  -4  -4  222.24   11.21
  -4  -4   4  216.41    9.18
   4  -4  -4  196.64    9.17
  -4  -4   4  181.43    8.74
  -4  -4   4  244.05    9.26
   4  -4  -4  237.92    9.26
  -4  -4   4  244.63    9.44
   4  -4  -4  225.03   11.54
  -4  -4   4  214.93    9.09
  -4  -4   4  233.72    9.52
   4  -4  -4  219.91    9.14
   4  -4  -4  227.73    9.04
  -4  -4   4  202.52    9.15
   4  -4  -4  207.75    9.01
   4  -4  -4  206.79   11.32
   4  -4  -4  217.49    9.12
  -4  -4   4  221.12    9.24
   4  -4  -4  220.46    9.10
   4   4  -4  210.19    8.93
   4   4  -4  192.29    8.94
   4   4  -4  236.29    9.04
  -4  -4   3   83.53    4.14
   4  -4  -3   90.33    7.85
   4   4  -3   82.59    3.97
   4  -4  -3   79.17    3.98
   4  -4  -3   76.25    4.14
   4  -4  -3   85.46    4.50
   4  -4  -3   80.65    4.20
  -4  -4   3   82.81    4.35
  -4  -4   3   86.12    4.25
  -4  -4   3   84.64    4.31
   4  -4  -3   82.72    7.44
  -4  -4   3   89.68    4.26
  -4  -4   3   68.13    3.84
   4   4  -3   71.75    3.76
   4  -4  -3   89.13    7.69
   4  -4  -3   83.26    4.10
  -4  -4   3   80.57    4.20
   4   4  -3   69.92    3.74
  -4  -4   2  471.13   17.04
  -4  -4   2  440.58   17.02
  -4  -4   2  384.70   16.67
  -4  -4   2  427.19   16.95
   4  -4  -2  424.22   16.69
   4  -4  -2  434.33   17.28
   4  -4  -2  431.72   18.16
  -4  -4   2  420.53   17.02
   4  -4  -2  433.92   16.90
  -4  -4   2  416.55   16.97
   4  -4  -2  434.21   18.06
  -4  -4   2  425.19   17.01
   4  -4  -2  433.96   16.89
  -4  -4   1  111.03    4.56
  -4  -4   1   62.92    3.96
  -4  -4   1   79.10    4.23
  -4  -4   1   86.82    4.33
   4  -4  -1   76.48    4.39
   4   4  -1   72.05    3.89
  -4  -4   1   87.09    4.53
   4  -4  -1   86.47    4.31
   4  -4  -1   83.61    4.30
   4  -4  -1   78.63    3.97
   4  -4  -1   89.16    4.63
   4  -4  -1  111.40   11.68
   4  -4  -1   97.30    7.18
  -4  -4   1   92.42    4.37
   4  -4  -1  101.34    4.43
  -4  -4   0   46.06    3.00
   4  -4   0   45.37    2.96
   4  -4   0   43.66    2.99
   4  -4   0   44.43    2.58
   4  -4   0   50.51    3.23
   4  -4   0   44.01    2.97
  -4  -4   0   47.23    2.90
   4  -4   0   47.06    3.18
   4  -4   0   46.52    8.02
  -4  -4   0   45.94    2.96
   4  -4   0   52.62    5.91
   4  -4   0   43.96    2.96
  -4  -4   0   47.34    3.05
   4  -4   0   51.88    5.94
  -4  -4   0   45.90    3.00
   4  -4   0   58.86    5.82
  -4  -4  -1   73.45    3.51
   4  -4   1   46.28    3.01
  -4  -4  -1   46.98    3.06
   4  -4   1   46.18    3.22
   4  -4   1   40.70    3.23
   4  -4   1   40.85    3.06
  -4  -4  -1   36.05    2.80
   4  -4   1   52.68    8.70
   4  -4   1   57.20    5.15
   4  -4   1   64.68    3.35
  -4  -4  -1   64.47    3.45
   4  -4   1   71.27    5.61
  -4  -4  -1   58.26    3.33
   4  -4   1   58.74    5.37
   4  -4   2  175.01    7.63
   4  -4   2  128.53   14.43
   4  -4   2  164.26    7.93
  -4  -4  -2  165.08    7.44
  -4  -4  -2  171.56    7.34
  -4  -4  -2  171.73    7.56
  -4  -4  -2  174.51    7.36
   4  -4   2  164.44    7.58
   4  -4   2  173.40    7.51
  -4  -4  -2  157.47    7.43
   4  -4   2  161.29    8.07
   4  -4   2  168.26    8.03
  -4  -4  -2  170.09    7.47
  -4  -4  -2  170.79    7.50
   4  -4   2  166.66    7.21
  -4  -4  -3   23.01    2.31
   4  -4   3   19.25    6.19
  -4  -4  -3   37.37    9.02
   4  -4   3   20.88    2.30
  -4  -4  -3   20.42    2.30
  -4  -4  -3   19.19    2.08
   4  -4   3   19.81    2.43
   4  -4   3   20.40    2.49
   4  -4   3   19.93    2.76
  -4  -4  -3   23.88    2.12
   4  -4   3   18.15    2.14
   4  -4   3   28.37    2.38
  -4  -4  -3   26.59    2.41
  -4  -4  -3   27.59    2.40
   4  -4   3   24.21    2.67
   4  -4   3   20.30    1.99
  -4  -4  -3   23.38    2.19
  -4  -4  -3   24.74    2.45
  -4  -4  -4  393.05   15.90
  -4  -4  -4  424.27   15.65
   4  -4   4  383.91   15.82
  -4  -4  -4  383.28   15.62
   4  -4   4  338.03   25.98
   4  -4   4  381.16   15.73
  -4  -4  -4  375.78   15.66
   4  -4   4  404.24   15.83
  -4   4  -4  386.51   15.43
   4  -4   4  402.42   15.89
   4  -4   4  384.08   16.32
  -4  -4  -4  419.21   15.59
   4  -4   4  405.44   15.83
  -4  -4  -4  363.75   15.61
   4  -4   4  386.69   15.79
   4  -4   4  392.94   15.88
  -4  -4  -4  347.86   28.00
  -4  -4  -4  395.98   15.55
  -4  -4  -4  391.75   15.67
  -4  -4  -5   47.06    2.98
  -4   4  -5   41.83    2.69
   4  -4   5   47.27    2.94
  -4  -4  -5   45.42    4.08
  -4  -4  -5   55.41    3.35
   4  -4   5   51.94    3.16
  -4  -4  -5   49.85    3.26
  -4  -4  -5   55.88   10.42
   4  -4   5   42.78    9.16
  -4   4  -5   42.82    2.71
   4  -4   5   42.53    3.22
   4  -4   5   49.74    3.17
   4  -4   5   37.59    2.91
  -4  -4  -5   48.79    2.91
   4  -4   5   44.65    2.91
  -4  -4  -5   48.13    3.13
  -4  -4  -5   48.99    2.86
   4  -4   5   42.49    3.66
   4  -4   5   46.40    3.23
  -4  -4  -5   49.57    3.31
   4  -4   5   50.51    3.16
  -4   4  -6  442.89   17.07
  -4  -4  -6  459.55   17.03
  -4  -4  -6  420.44   17.09
   4  -4   6  427.49   16.94
   4  -4   6  395.76   16.80
   4  -4   6  373.00   28.42
  -4   4  -6  434.21   16.96
  -4  -4  -6  465.08   16.88
   4  -4   6  434.03   17.19
  -4   4  -6  436.17   16.96
  -4  -4  -6  383.61   16.72
   4  -4   6  442.12   17.11
   4  -4   6  401.46   17.11
  -4  -4  -6  438.21   17.06
  -4  -4  -6  471.72   16.97
  -4  -4  -6  411.56   29.79
  -4  -4  -6  379.38   16.74
   4  -4   6  430.82   17.12
   4  -4   6  451.33   17.34
  -4  -4  -6  448.98   16.82
  -4  -4  -6  437.77   17.00
   4  -4   6  431.43   17.78
  -4   4  -7   49.04    3.18
  -4  -4  -7   43.84    3.21
  -4   4  -7   49.28    3.13
   4  -4   7   80.58    3.44
  -4  -4  -7   55.72    3.46
  -4  -4  -7   56.95    3.05
   4  -4   7   63.58    3.33
  -4  -4  -7   54.69    3.29
  -4   4  -7   51.48    3.17
   4  -4   7   53.25    3.46
   4  -4   7   47.05    3.32
  -4  -4  -7   58.42    3.47
   4  -4   7   50.42    3.44
  -4  -4  -7   63.82    3.40
  -4  -4  -7   60.09    3.05
   4  -4   7   62.99    4.12
   4  -4   7   81.14    4.04
   4  -4   7   73.66    3.47
  -4  -4  -8    0.73    1.10
   4  -4   8    0.06    1.13
  -4   4  -8    0.22    1.12
  -4  -4  -8   -1.40    1.17
  -4  -4  -8    2.01    1.58
  -4   4  -8    1.38    1.26
   4  -4   8    1.66    1.60
   4  -4   8   -0.07    1.42
  -4  -4  -8   -0.61    1.66
   4  -4   8   -0.17    1.95
  -4  -4  -8    2.85    1.52
  -4  -4  -8    1.30    1.04
  -4  -4  -8    1.87    1.60
  -4   4  -8    0.15    1.20
   4  -4   8    0.53    2.06
  -4  -4  -9   34.14    2.38
   4  -4   9   26.78    2.59
  -4   4  -9   35.87    2.51
   4  -4   9   33.92    2.62
   4  -4   9   54.91    2.69
  -4  -4  -9   53.30    3.15
  -4  -4  -9   36.15    2.20
   4  -4   9   31.58    2.59
  -4  -4  -9   33.77    2.61
   4  -4   9   44.52    3.15
  -4  -4  -9   34.93    2.41
  -4   4  -9   36.83    2.55
  -4   4  -9   29.01    2.46
  -4  -4  -9   33.31    2.61
   4  -4   9   40.07    3.40
   4  -4  10  118.47    5.43
  -4   4 -10  119.83    5.39
   4  -4  10  109.40    5.37
  -4  -4 -10  119.13    5.04
   4  -4  10  112.05    5.31
  -4  -4 -10  115.11    5.64
  -4  -4 -10  111.46    5.00
   4  -4  10  107.99    5.38
  -4  -4 -10  119.91    5.30
   4  -4  10  114.37    5.70
  -4  -4 -10  107.64    5.03
  -4   4 -10  125.97    5.57
  -4   4 -10  127.32    5.58
   4  -4  10  108.94    5.88
  -4   4 -11    3.10    1.33
  -4  -4 -11    3.45    1.40
  -4  -4 -11    2.99    1.21
  -4  -4 -11    3.45    1.47
   4  -4  11    2.93    1.47
  -4   4 -11    3.38    1.33
  -4  -4 -11    4.57    1.50
   4  -4  11    5.29    1.29
  -4  -4 -11    4.16    1.31
   4  -4  11    3.87    1.45
  -4  -4 -11    3.21    1.38
  -4   4 -11    5.00    1.21
  -4   4 -11    2.08    1.00
  -4   4 -11    4.36    1.76
   4  -4  11    2.17    1.87
  -4   4 -11    4.02    1.34
   4  -4  11    2.90    1.85
  -4  -4 -11    3.68    1.13
  -4   4 -12   48.18    3.11
   4  -4  12   41.57    3.13
  -4  -4 -12   50.56    2.68
  -4   4 -12   45.45    2.65
  -4   4 -12   48.86    2.69
   4  -4  12   51.05    3.21
  -4   4 -12   55.87    3.01
  -4  -4 -12   57.27    2.71
  -4  -4 -12   42.56    2.89
   4  -4  12   43.26    2.75
  -4   4 -12   53.67    2.91
   4  -4  12   47.94    2.78
  -4  -4 -12   55.18    2.97
  -4   4 -12   54.79    3.02
  -4  -4 -12   58.02    2.83
   4  -4  13   42.44    2.84
  -4  -4 -13   45.88    2.38
   4  -4  13   40.13    2.60
  -4   4 -13   44.61    2.47
  -4   4 -13   48.25    2.51
   4  -4  13   52.52    2.98
  -4   4 -13   46.43    2.68
  -4  -4 -13   49.24    2.43
  -4  -4 -13   47.83    2.73
   4  -4  13   53.32    2.72
  -4  -4 -13   47.66    2.68
  -4   4 -13   50.52    2.67
  -4  -4 -13   46.99    2.54
  -4   4 -13   49.43    2.75
  -4   4 -14   44.01    2.52
  -4  -4 -14   42.55    2.06
  -4   4 -14   40.64    2.22
  -4   4 -14   40.82    2.24
   4  -4  14   45.98    2.62
  -4   4 -14   49.14    2.48
  -4  -4 -14   45.39    2.16
  -4  -4 -14   38.90    2.34
   4  -4  14   41.05    2.38
  -4   4 -14   45.87    2.41
  -4   4 -14   48.25    2.50
  -4  -4 -14   49.34    2.32
  -4   4 -15   30.79    1.73
   4  -4  15   34.18    1.93
  -4  -4 -15   27.75    1.58
  -4   4 -15   29.04    1.75
  -4   4 -15   36.43    1.86
  -4   4 -15   27.23    1.54
  -4   4 -15   27.32    1.56
  -4   4 -16   11.95    0.92
  -4   4 -16   13.65    0.91
   4  -4  16   13.61    1.04
  -4  -4 -16   11.57    0.98
  -4   4 -16   13.95    0.94
   4  -6  -5   31.09    1.37
   4  -6  -5   30.08    1.36
  -4  -6   5   32.38    1.36
   4  -6  -4   38.64    1.84
  -4  -6   4   42.87    1.88
  -4  -6   3   15.65    1.08
   4  -6  -3   17.60    1.04
  -4  -6   2    2.78    0.68
   4  -6  -2    2.92    0.64
   4  -6  -2    4.51    0.79
   4  -6  -1    6.98    0.77
  -4  -6   1    7.65    0.85
   4  -6  -1    5.17    0.82
  -4  -6   1    5.37    0.76
   4  -6  -1    6.23    0.73
   4  -6  -1    6.69    0.91
  -4  -6   0   62.22    2.55
  -4  -6   0   62.34    2.54
   4  -6   0   60.66    2.49
  -4  -6   0   57.01    2.53
   4  -6   0   62.69    2.57
   4  -6   0   50.37    2.44
  -4  -6   0   52.15    2.48
   4  -6   0   57.32    2.55
   4  -6   1   12.91    1.14
  -4  -6  -1   14.75    1.10
  -4  -6  -1   11.52    0.92
  -4  -6  -1   15.16    1.07
   4  -6   2    7.40    0.82
   4  -6   2    8.53    0.93
  -4  -6  -2    6.53    0.67
  -4  -6  -2    7.68    0.69
   4  -6   3   -0.15    0.70
   4  -6   3    0.11    0.55
  -4  -6  -3    0.49    0.41
  -4  -6  -3    0.01    0.39
   4  -6   4   12.13    0.81
  -4  -6  -4   11.04    0.79
   4  -6   4   13.01    0.88
   5  -1 -23   50.76    2.35
   5   1 -23   52.25    2.38
   5  -1 -23   45.66    2.29
   5  -1 -22   -1.33    0.85
   5   1 -22    0.10    0.96
  -5  -1  22   -0.18    0.69
   5   1 -22   -1.39    1.24
   5  -1 -22   -0.34    1.05
   5  -1 -22   -0.18    1.07
   5  -1 -21  132.78    5.79
   5   1 -21  136.46    6.04
   5   1 -21  141.61    6.11
  -5  -1  21  135.21    5.77
   5  -1 -21  125.99    5.96
   5   1 -21  131.23    5.56
   5  -1 -21  135.37    6.04
   5  -1 -20    0.38    1.22
  -5  -1  20   -0.25    1.15
   5  -1 -20    1.06    1.61
   5   1 -20    0.70    1.71
   5   1 -20   -0.40    1.08
   5   1 -20   -0.08    1.43
   5  -1 -20    0.07    1.18
   5   1 -20   -0.62    0.96
   5   1 -20    0.71    1.02
   5   1 -20    0.56    1.14
   5  -1 -20    1.01    0.83
   5  -1 -20   -0.43    1.25
   5   1 -19    7.64    1.37
   5   1 -19    7.60    1.52
   5  -1 -19    7.31    1.56
   5  -1 -19    8.11    1.63
   5   1 -19    7.51    1.40
   5  -1 -19    6.83    1.61
   5   1 -19   10.44    2.14
   5  -1 -19    9.65    1.98
   5  -1 -19    7.77    1.57
  -5  -1  19    7.76    1.52
   5  -1 -19    6.03    1.12
   5  -1 -18   53.61    2.98
   5   1 -18   55.94    3.27
   5   1 -18   57.66    3.65
   5  -1 -18   49.53    3.29
   5  -1 -18   57.62    3.48
  -5  -1  18   57.17    3.05
   5   1 -18   57.37    3.29
   5   1 -18   59.73    3.35
   5  -1 -18   51.78    3.40
   5  -1 -18   57.38    3.36
  -5  -1  18   57.59    3.43
   5   1 -18   52.51    3.07
   5  -1 -17   13.49    2.06
   5   1 -17   13.56    1.62
   5  -1 -17   13.66    1.53
   5   1 -17   16.83    1.89
   5   1 -17   15.89    1.79
   5  -1 -17    9.09    1.71
   5  -1 -17   11.03    1.82
   5   1 -17   16.03    2.25
   5  -1 -17   14.91    1.97
   5  -1 -17   14.19    1.61
  -5  -1  17   14.73    1.90
   5  -1 -17   14.27    1.93
  -5  -1  17   14.71    1.61
   5  -1 -16   25.47    2.40
  -5   1  16   22.47    8.20
  -5  -1  16   41.57   10.58
   5   1 -16   28.31    2.28
   5   1 -16   31.84    8.59
   5  -1 -16   21.43    7.11
   5  -1 -16   25.69    2.26
  -5  -1  16   24.96    2.26
   5  -1 -16   24.14    2.32
   5   1 -16   31.83    2.69
   5  -1 -16   23.99    2.03
  -5  -1  16   33.06    2.15
   5  -1 -16   26.09    1.97
  -5  -1  15  136.82    6.02
   5  -1 -15  135.93    6.40
  -5  -1  15  127.85   17.18
  -5   1  15  141.28   17.15
   5   1 -15  142.65    6.24
   5  -1 -15  128.60    5.97
   5  -1 -15  112.85   14.11
   5   1 -15  136.64    5.90
   5  -1 -15  131.49    6.05
   5   1 -15  136.78    6.43
   5  -1 -15  128.25    6.23
  -5  -1  15  141.42    6.35
   5  -1 -15  142.86    6.29
   5  -1 -15  136.60    5.88
   5  -1 -14   72.48    3.89
   5  -1 -14   77.63    3.79
   5   1 -14   73.92    4.07
   5  -1 -14   76.53    4.05
   5  -1 -14   75.90    3.59
   5   1 -14   75.80    3.86
  -5  -1  14   59.89   12.02
  -5   1  14   53.03   10.70
  -5  -1  14   72.93    3.69
   5  -1 -14   70.99   10.82
  -5  -1  13  449.82   32.38
  -5   1  13  442.89   31.12
  -5  -1  13  478.26   18.49
   5  -1 -13  486.12   29.58
  -5   1  12   23.54    6.80
  -5  -1  12   17.10    6.93
  -5  -1  12   18.67    1.53
   5  -1 -12   23.20    6.34
   5   1 -12   19.75    6.42
  -5   1  11  184.98   16.11
  -5  -1  11  187.33   17.14
  -5  -1  11  186.03    7.57
   5  -1 -11  174.26   14.71
  -5  -1  10   41.96    7.91
  -5   1  10   45.60    7.92
  -5  -1  10   37.97    2.08
   5  -1 -10   42.95    4.94
   5  -1 -10   42.11    6.98
  -5   1   9  412.12   23.97
  -5  -1   9  454.07   25.84
   5   1  -9  432.80   25.05
   5  -1  -9  395.81   19.56
   5  -1  -9  383.78   22.62
   5   1  -8    4.32    4.50
  -5  -1   8   -1.30    3.88
  -5   1   8    1.12    3.51
   5  -1  -8   -0.50    3.96
   5  -1  -8    1.35    2.03
  -5  -1   7 1030.64   45.18
  -5   1   7 1029.96   44.16
   5   1  -7 1032.91   44.88
   5  -1  -7  958.57   44.32
   5  -1  -7  985.25   40.27
   5  -1  -7  901.62   42.81
  -5   1   6   40.30    5.19
   5   1  -6   25.67    4.97
   5  -1  -6   30.44    3.57
   5  -1  -6   30.55    5.28
   5  -1  -6   39.38    6.16
   5   1  -5 3005.70  111.56
   5   1  -5 2811.15  105.86
   5  -1  -5 2780.22  107.95
   5  -1  -5 2939.11  110.85
   5   1  -4  937.31   37.52
  -5  -1   4  896.45   35.94
   5  -1  -4  810.91   34.52
   5  -1  -4  849.01   36.87
   5   1  -3 1088.10   42.90
  -5  -1   3 1040.25   41.88
   5  -1  -3 1046.73   42.70
   5  -1  -3  967.37   40.48
   5   1  -2    3.62    2.88
  -5  -1   2    1.77    2.78
   5  -1  -2    5.37    3.52
   5  -1  -2    1.49    3.30
   5  -1  -1  467.58   20.82
  -5  -1   1  424.84   20.45
  -5  -1   0    2.05    0.75
   5  -1   0    4.41    2.31
  -5  -1   0    0.83    3.17
   5  -1   0    0.24    3.08
   5  -1   1 1029.02   45.53
   5   1   1 1175.50   46.12
  -5  -1  -1 1144.24   46.44
   5  -1   1 1160.95   45.38
   5  -1   2  269.56   15.48
   5   1   2  313.77   15.77
   5  -1   2  298.98   14.14
   5   1   3 2525.54   92.97
   5  -1   3 2224.92   92.82
  -5  -1  -3 2342.38   91.91
  -5  -1  -3 2307.75   87.41
   5  -1   4    9.45    4.72
   5   1   4    7.03    3.75
  -5  -1  -4    7.62    1.84
  -5  -1  -4   11.18    4.13
  -5  -1  -4    3.11    3.23
   5  -1   5  175.13   13.78
   5   1   5  204.75   14.12
  -5  -1  -5  184.66    9.99
  -5  -1  -5  197.16   13.10
  -5  -1  -5  198.93   12.83
   5  -1   6   49.48    7.75
   5   1   6   39.01    6.67
  -5  -1  -6   48.27    6.68
  -5  -1  -6   35.52    4.34
  -5  -1  -6   33.33    5.62
   5  -1   7   97.83   11.22
   5   1   7  108.25   11.55
  -5  -1  -7   96.87    9.52
  -5  -1  -7   92.89    7.61
   5  -1   8   19.16    6.74
   5   1   8   23.54    7.04
   5  -1   8   29.30    1.81
  -5  -1  -8   28.29    4.69
  -5  -1  -8   38.46    6.55
  -5  -1  -8   19.99    5.38
   5  -1   9 1020.14   51.98
   5   1   9 1087.17   52.27
   5  -1   9  997.74   38.04
  -5  -1  -9 1031.35   48.35
  -5  -1  -9 1102.93   48.84
  -5  -1  -9  973.54   44.60
   5   1  10   49.28    9.38
   5  -1  10   31.75    8.20
   5  -1  10   37.76    2.30
  -5  -1 -10   42.46    6.37
  -5  -1 -10   29.80    6.81
   5   1  11  470.72   32.11
   5  -1  11  455.98   32.31
  -5  -1 -11  487.85   28.66
   5  -1  11  452.93   17.86
  -5   1 -12  125.81    5.76
  -5   1 -12  123.90    5.78
  -5  -1 -12  124.52    5.85
   5  -1  12  132.15    5.82
   5  -1  12  115.61    5.71
  -5   1 -12  132.28    5.97
  -5   1 -12  126.00    5.82
   5  -1  12  119.32    5.74
  -5   1 -12  128.15    5.85
   5  -1  12  151.21   17.65
   5   1  12  123.50   15.84
  -5  -1 -12  163.13   14.93
   5  -1  12  129.79    5.79
  -5   1 -13    2.21    1.54
   5  -1  13    1.78    1.54
  -5  -1 -13    2.04    1.45
  -5   1 -13    3.25    1.48
  -5   1 -13    0.68    1.42
   5  -1  13    3.54    1.33
  -5   1 -13    3.36    1.63
  -5  -1 -13    1.18    1.45
  -5  -1 -13    2.44    1.41
  -5  -1 -13    2.97    1.40
  -5   1 -13    3.87    1.64
   5  -1  13    3.00    1.57
  -5   1 -13    2.42    1.37
   5  -1  13    9.49    6.87
   5   1  13    4.44    5.34
  -5  -1 -13    1.96    3.98
   5  -1  13    2.60    1.39
  -5   1 -14   27.33    2.39
  -5  -1 -14   31.72    2.48
  -5   1 -14   27.22    2.33
  -5  -1 -14   27.08    2.40
  -5   1 -14   28.47    2.66
  -5  -1 -14   32.51    2.53
  -5  -1 -14   29.45    2.26
   5  -1  14   31.18    2.45
  -5   1 -14   33.97    2.48
  -5  -1 -14   27.93    6.94
   5  -1  14   26.72    9.83
   5   1  14   26.35    8.66
   5  -1  14   24.60    2.46
   5  -1  14   33.85    2.40
  -5  -1 -14   24.67    2.04
  -5   1 -15  235.39   10.08
   5  -1  15  239.79   10.17
  -5   1 -15  228.01   10.01
  -5   1 -15  228.89   21.08
  -5  -1 -15  230.49   10.05
  -5   1 -15  243.31   10.33
   5  -1  15  254.91   10.18
   5  -1  15  242.05   10.10
  -5  -1 -16    8.18    1.65
  -5   1 -16   10.16    2.02
   5   1  16    8.69    1.45
   5  -1  16    7.93    1.82
   5   1  16    9.92    1.36
   5  -1  16   10.50    1.76
  -5   1 -16    7.22    1.61
  -5   1 -16    9.12    1.68
  -5  -1 -16    4.35    2.02
  -5   1 -16    7.51    1.62
   5  -1  16    8.22    1.55
  -5  -1 -17  198.28    8.94
  -5   1 -17  218.10    9.29
   5   1  17  214.84    8.80
   5  -1  17  224.19    9.07
   5   1  17  226.07    8.81
  -5   1 -17  214.22    9.06
  -5   1 -17  218.24    9.00
  -5  -1 -17  204.62    8.93
  -5  -1 -17  202.62    9.29
   5  -1  17  229.72    9.36
   5  -1  17  199.86    8.95
  -5   1 -18    2.05    1.66
  -5   1 -18    2.12    1.24
   5   1  18    0.65    1.08
   5  -1  18    0.75    1.03
   5  -1  18    1.40    1.27
   5   1  18    2.08    1.04
  -5   1 -18    1.81    1.21
  -5  -1 -18    1.49    1.21
   5  -1  18    0.99    1.44
  -5   1 -19   74.55    3.49
   5   1  19   71.39    3.26
   5  -1  19   60.70    3.29
  -5   1 -19   69.81    3.74
  -5  -1 -19   72.59    3.37
   5  -1  19   83.04    3.83
   5   1  19   72.97    3.26
  -5  -1 -19   75.33    3.57
  -5  -1 -20    7.05    0.88
   5  -1  20    7.11    1.16
  -5   1 -20    7.23    0.98
  -5  -1 -20    7.43    1.02
  -5   1 -20    9.44    1.40
  -5   1 -20    7.07    0.86
   5  -1  20    6.92    0.98
   5  -1  21    2.19    0.70
  -5  -1 -21    2.45    0.52
  -5  -1 -21    2.65    0.81
  -5   1 -21    3.57    0.86
  -5   1 -21    1.40    0.72
   5   3 -20   16.29    1.18
   5  -3 -20   17.49    1.06
  -5  -3  20   15.06    1.25
  -5  -3  20   17.28    1.15
   5   3 -20   16.44    1.13
   5  -3 -19   26.51    1.65
   5   3 -19   29.01    1.87
   5   3 -19   27.79    1.79
  -5  -3  19   24.30    1.65
   5   3 -19   29.46    1.72
  -5  -3  19   30.01    1.98
   5  -3 -19   25.04    1.89
  -5  -3  19   26.81    1.87
   5  -3 -19   26.75    1.69
   5  -3 -19   28.70    1.72
  -5  -3  19   28.00    1.94
   5  -3 -18   14.32    1.53
   5   3 -18   13.69    1.34
   5  -3 -18   12.51    1.42
   5   3 -18   16.65    1.55
   5   3 -18   16.27    1.65
  -5  -3  18   19.48    1.53
   5   3 -18   15.24    1.48
   5  -3 -18   10.60    1.32
   5  -3 -18   13.79    1.72
  -5  -3  18   12.05    1.76
  -5  -3  18   17.64    1.80
   5  -3 -18   14.21    1.46
  -5  -3  18   13.73    1.73
  -5  -3  17    8.62    1.82
   5  -3 -17    8.05    1.68
   5  -3 -17    8.27    1.09
   5   3 -17   10.25    1.66
   5   3 -17    9.40    1.50
  -5  -3  17    9.77    1.42
   5   3 -17   10.61    1.45
   5  -3 -17    8.37    1.34
   5  -3 -17   10.21    1.43
   5   3 -17    8.87    1.36
   5  -3 -17   10.96    1.58
   5  -3 -17    8.45    1.41
  -5  -3  17    7.64    1.73
   5  -3 -16    4.48    1.51
   5   3 -16    5.34    1.37
   5  -3 -16    4.72    1.40
   5  -3 -16    5.92    1.65
  -5  -3  16    6.35    1.93
   5  -3 -16    7.25    1.22
   5   3 -16    4.04    1.40
   5   3 -16    6.64    1.68
  -5  -3  16    3.97    1.54
  -5  -3  16   11.32    1.56
   5  -3 -16    4.53    1.27
   5   3 -16    4.21    1.32
   5  -3 -16    4.34    1.29
   5  -3 -16    4.68    1.34
  -5  -3  16    3.14    1.63
   5   3 -16    8.49    1.50
   5  -3 -15  225.02    9.37
  -5  -3  15  222.26    9.47
  -5  -3  15  232.67    9.82
   5  -3 -15  224.87    9.13
   5  -3 -15  229.11    9.39
   5   3 -15  223.05    9.51
   5  -3 -15  233.78    9.25
   5   3 -15  228.73    9.38
  -5  -3  15  220.75    9.81
   5  -3 -15  231.97    9.75
   5  -3 -15  211.83    9.03
   5   3 -15  227.05    9.47
   5   3 -15  229.12    9.54
   5   3 -15  219.92    9.15
  -5  -3  15  223.86    9.71
   5  -3 -15  211.95    8.98
   5   3 -15  220.28    9.37
   5  -3 -14    3.62    1.32
  -5  -3  14    2.14    1.43
   5  -3 -14    2.85    1.21
   5  -3 -14    2.40    1.39
   5  -3 -14    2.75    1.33
  -5  -3  14    2.32    1.68
   5  -3 -14    1.81    1.46
   5   3 -14    2.78    1.34
   5  -3 -14    1.04    1.22
  -5  -3  14    2.11    1.85
   5  -3 -14    2.54    1.72
   5  -3 -14    3.66    1.40
   5   3 -14    2.64    1.31
   5   3 -14    1.12    1.48
   5   3 -14    2.69    1.59
  -5  -3  14    1.54    1.57
   5  -3 -14    3.93    1.17
   5  -3 -14    2.85    1.33
   5  -3 -13   64.66    3.58
   5  -3 -13   69.54    3.67
  -5  -3  13   73.10    4.11
   5  -3 -13   77.21    3.59
   5  -3 -13   57.84    3.49
   5  -3 -13   67.44    3.75
   5  -3 -13   65.71    3.59
   5  -3 -13   65.43    3.98
  -5  -3  13   74.00    4.28
   5  -3 -13   69.25    3.54
   5   3 -13   65.65    3.70
   5   3 -13   67.61    3.71
   5  -3 -13   67.13    3.45
   5  -3 -13   62.50    3.31
  -5  -3  13   71.17    4.08
   5   3 -13   66.07    3.77
   5   3 -13   62.77    3.75
   5  -3 -12   17.15    1.96
   5  -3 -12   18.29    1.56
   5  -3 -12   18.76    1.90
   5   3 -12   16.37    1.83
   5  -3 -12   11.01    1.71
   5  -3 -12   13.25    1.55
   5  -3 -12   16.03    1.80
   5  -3 -12   20.97    2.23
  -5  -3  12   19.13    2.40
   5  -3 -12   20.25    1.93
   5   3 -12   18.70    1.92
   5   3 -12   14.37    1.74
   5   3 -12   12.76    5.95
  -5  -3  12   19.62    2.23
   5   3 -12   14.14    1.97
  -5  -3  12   21.96    2.32
   5  -3 -12   18.23    1.84
   5  -3 -12   21.13    1.83
   5  -3 -12   19.75    1.79
   5   3 -11  152.62    6.71
   5  -3 -11  149.19    6.48
   5  -3 -11  151.62    6.76
   5  -3 -11  163.30    6.54
   5  -3 -11  151.62    6.35
  -5  -3  11  148.57    6.75
   5  -3 -11  143.07    6.67
  -5  -3  11  146.19    7.03
   5  -3 -11  154.68    6.54
   5  -3 -11  160.44    6.58
   5  -3 -11  151.48    6.98
  -5  -3  11  147.68    7.14
   5  -3 -11  152.15    6.59
   5   3 -11  150.45    6.68
   5   3 -11  149.04    6.73
   5  -3 -11  146.59    6.53
   5  -3 -11  141.76    6.41
  -5  -3  11  149.24    7.08
   5  -3 -11  151.45    6.57
   5   3 -11  145.25    6.78
   5  -3 -10  134.68    5.88
  -5  -3  10  134.37    6.52
   5  -3 -10  125.05    6.31
   5  -3 -10  141.32    6.09
   5   3 -10  135.04    6.06
   5  -3 -10  132.70    6.04
   5  -3 -10  144.10    6.05
   5  -3 -10  145.79    5.94
   5  -3 -10  116.64    5.89
   5   3 -10  127.97    6.18
   5  -3 -10  127.68    5.91
   5  -3 -10  138.50    5.92
   5  -3 -10  133.46    5.78
   5  -3 -10  127.44    6.12
   5   3 -10  137.06    6.14
  -5  -3  10  181.36    6.49
   5  -3 -10  160.93    6.34
   5  -3 -10  132.58    5.96
  -5  -3  10  123.18    6.40
   5  -3  -9  197.57    7.86
  -5  -3   9  183.66    8.00
   5  -3  -9  187.20    8.05
   5  -3  -9  192.57    7.88
   5  -3  -9  183.91    7.81
   5   3  -9  196.90    8.15
   5   3  -9  185.81    7.98
   5  -3  -9  190.16    7.84
   5  -3  -9  189.78    7.70
   5  -3  -9  190.76    8.00
   5  -3  -9  186.56    7.77
   5  -3  -9  195.90    8.24
   5  -3  -9  186.01    7.74
   5  -3  -9  185.89    7.90
   5  -3  -9  177.42    7.76
   5   3  -9  183.57    7.88
   5  -3  -9  191.78    7.86
   5  -3  -9  181.13    7.92
  -5  -3   9  203.42    8.45
   5  -3  -9  174.51    7.84
   5  -3  -9  182.53    7.75
   5  -3  -9  190.83    7.92
   5  -3  -8   10.24    1.55
  -5  -3   8    9.82    1.63
   5  -3  -8   10.04    1.61
   5  -3  -8   12.17    1.67
   5   3  -8   12.25    1.44
  -5  -3   8    7.11    1.37
   5  -3  -8    8.05    1.48
   5  -3  -8    4.42    3.32
   5  -3  -8    9.59    1.29
  -5  -3   7  131.28   13.05
   5  -3  -7  122.47   12.07
   5  -3  -7  127.55    5.82
  -5  -3   7  131.67    5.77
   5  -3  -6    8.82    4.08
   5  -3  -6    6.61    3.81
  -5  -3   6    6.45    3.75
  -5  -3   6    7.62    1.23
   5  -3  -6    7.40    1.37
  -5  -3   5  447.68   25.66
   5  -3  -5  438.15   26.18
  -5  -3   5  479.69   18.45
   5  -3  -5  475.61   18.54
   5  -3  -4   92.28    9.95
  -5  -3   4   85.36    8.65
  -5  -3   4   87.46    4.16
   5  -3  -4   92.79    4.39
  -5  -3   4   98.03    4.26
  -5  -3   3   96.51    8.74
   5  -3  -3  108.46   10.73
  -5  -3   3  108.15    4.81
   5  -3  -3  111.75    4.96
  -5  -3   3  107.68    4.77
   5  -3  -2  400.99   23.97
  -5  -3   2  396.71   20.55
  -5  -3   2  432.39   26.76
   5  -3  -2  401.58   15.74
  -5  -3   2  407.15   15.70
  -5  -3   2  395.95   15.57
   5  -3  -1  649.23   34.48
  -5  -3   1  654.77   36.66
  -5  -3   1  642.14   25.02
  -5  -3   1  681.99   25.26
   5  -3   0   -0.75    3.99
  -5  -3   0    2.40    1.11
   5  -3   1  158.96   13.99
  -5  -3  -1  144.40    6.35
   5  -3   2    5.81    4.52
  -5  -3  -2    8.56    5.76
  -5  -3  -2    2.94    3.75
  -5  -3  -2    4.36    1.31
   5  -3   3  469.69   28.42
  -5  -3  -3  524.48   30.56
  -5  -3  -3  444.51   26.31
   5  -3   3  431.48   17.26
  -5  -3  -3  472.70   17.69
   5  -3   4   93.91   11.84
  -5  -3  -4  114.71   11.31
  -5  -3  -4  103.95   12.76
  -5  -3  -4   99.26    4.81
   5  -3   4   99.11    4.44
   5  -3   5   14.28    6.60
  -5  -3  -5   17.77    6.66
  -5  -3  -5   27.29    6.10
   5  -3   5   20.32    1.59
  -5  -3  -5   18.22    1.97
   5  -3   6    2.08    1.07
  -5  -3  -6    4.61    3.64
  -5  -3  -6    3.26    5.15
   5  -3   6   -1.10    5.19
  -5  -3  -6    2.68    1.06
  -5  -3  -6    3.30    1.13
   5  -3   7  247.59   10.56
  -5  -3  -7  248.64   10.35
   5  -3   7  284.94   23.06
  -5  -3  -7  228.88   10.18
   5  -3   7  232.99   10.54
  -5  -3  -7  266.69   10.11
  -5  -3  -7  283.56   10.28
   5  -3   7  265.63   10.36
   5  -3   7  237.42   10.40
   5  -3   7  235.98   10.44
   5  -3   7  259.04   10.96
  -5   3  -7  243.29   10.26
  -5  -3  -7  256.58   21.68
  -5  -3  -7  264.19   18.92
   5  -3   7  250.76   10.77
   5  -3   7  266.84   10.73
  -5  -3  -8   -3.50    4.75
  -5  -3  -8    2.42    3.72
   5  -3   8    0.86    1.55
   5  -3   8   -1.24    5.06
  -5  -3  -8    1.19    1.53
  -5  -3  -8    1.34    1.20
  -5  -3  -8    1.22    1.00
   5  -3   8    1.82    1.45
  -5  -3  -8   -0.04    1.36
  -5  -3  -8    0.75    1.09
   5  -3   8    0.52    1.19
   5  -3   8    0.56    1.42
   5  -3   8    1.05    1.37
  -5  -3  -8    0.35    1.46
  -5   3  -8    0.37    1.19
   5  -3   8    0.08    1.78
  -5  -3  -8    0.29    1.25
   5  -3   8    1.36    1.85
  -5  -3  -9  309.25   12.42
  -5  -3  -9  310.75   12.55
   5  -3   9  306.34   25.27
   5  -3   9  306.54   12.98
  -5  -3  -9  325.19   12.16
   5  -3   9  302.37   12.85
  -5  -3  -9  314.35   12.83
   5  -3   9  300.29   12.47
  -5  -3  -9  334.66   12.34
   5  -3   9  292.94   12.60
   5  -3   9  284.65   12.45
  -5  -3  -9  298.45   12.33
  -5   3  -9  296.10   12.42
  -5  -3  -9  303.07   21.22
  -5  -3  -9  298.60   24.12
   5  -3   9  305.39   12.81
   5  -3   9  292.84   13.00
  -5  -3 -10   22.24    2.12
   5  -3  10   22.80    2.41
  -5  -3 -10   25.05    1.73
   5  -3  10   20.01    2.03
  -5  -3 -10   19.08    2.45
  -5  -3 -10   19.42    2.09
   5  -3  10   12.12    6.91
  -5  -3 -10   25.80    1.95
   5  -3  10   21.70    2.10
   5  -3  10   20.01    2.19
  -5  -3 -10   20.17    1.99
  -5   3 -10   20.38    2.04
  -5  -3 -10   21.38    7.00
   5  -3  10   21.78    2.55
   5  -3  10   21.87    2.72
  -5  -3 -11  183.08    8.24
  -5  -3 -11  192.08    7.88
  -5   3 -11  190.45    8.19
   5  -3  11  194.04    8.54
   5  -3  11  178.98    8.14
  -5  -3 -11  176.06    8.40
   5  -3  11  179.05    8.49
   5  -3  11  189.90    8.10
   5  -3  11  192.48    8.30
  -5  -3 -11  191.58    8.06
   5  -3  11  186.15    8.67
  -5  -3 -12    7.51    1.69
  -5  -3 -12   13.37    2.04
   5  -3  12   12.51    1.75
  -5  -3 -12    7.24    1.39
   5  -3  12    4.31    1.78
  -5  -3 -12    5.28    1.54
   5  -3  12    3.70    1.44
   5  -3  12    7.00    1.66
  -5  -3 -12    5.52    1.33
  -5   3 -12    8.18    1.69
   5  -3  12   11.75    2.28
  -5  -3 -12    5.54    1.48
   5  -3  12   11.46    2.27
  -5  -3 -13    0.59    1.45
   5  -3  13    0.59    1.76
  -5   3 -13    0.55    1.35
  -5  -3 -13    0.31    1.54
   5  -3  13    0.15    1.36
  -5  -3 -13    0.21    1.07
   5  -3  13   -0.27    1.58
   5  -3  13    1.29    1.45
  -5  -3 -13   -0.24    1.09
  -5   3 -13   -0.28    1.47
   5  -3  13    0.33    1.99
  -5  -3 -13    0.99    1.26
   5  -3  13    0.91    1.83
  -5  -3 -14   13.42    1.34
   5  -3  14   10.97    1.87
  -5  -3 -14   20.53    2.02
   5  -3  14   12.19    1.70
  -5  -3 -14   12.56    1.51
  -5   3 -14   15.48    1.91
  -5  -3 -14   17.26    1.94
   5  -3  14   10.22    2.07
   5  -3  14   19.57    2.40
  -5   3 -14   11.22    1.61
  -5  -3 -14   12.60    1.84
   5  -3  14   17.38    2.26
   5  -3  15   33.83    2.61
  -5   3 -15   35.43    2.45
   5  -3  15   35.04    2.82
   5  -3  15   38.59    2.84
  -5  -3 -15   39.26    2.15
  -5  -3 -15   32.56    2.37
  -5   3 -15   34.53    2.30
  -5  -3 -15   38.85    2.47
  -5  -3 -15   34.81    1.92
   5  -3  15   37.29    2.66
   5  -3  16    8.15    1.42
  -5  -3 -16    8.24    1.07
  -5   3 -16    8.82    1.42
  -5  -3 -16    9.74    1.42
   5  -3  16    8.61    1.53
   5  -3  16   10.36    1.67
  -5   3 -16    9.92    1.24
  -5  -3 -16   10.40    1.39
  -5   3 -16    7.64    1.30
   5  -3  16    6.75    1.77
   5   3  17  171.57    7.32
  -5  -3 -17  197.40    7.50
  -5   3 -17  176.09    7.41
   5  -3  17  179.40    7.62
  -5   3 -17  183.51    7.63
  -5   3 -17  196.18    7.63
   5  -3  17  187.16    7.78
  -5  -3 -17  186.50    7.56
  -5  -3 -17  188.56    7.59
   5  -3  17  190.96    7.76
   5  -3  17  200.86    7.86
  -5   3 -17  196.41    7.63
  -5   3 -18   12.76    1.12
  -5   3 -18   11.48    1.01
  -5   3 -18   12.00    0.94
  -5  -3 -18   11.47    0.89
   5  -3  18   11.11    1.07
  -5  -3 -18    8.34    0.80
  -5  -3 -18    9.45    0.93
   5  -3  18   13.75    1.30
   5  -3  19   55.19    2.34
   5  -5 -14    8.47    0.61
   5   5 -14    7.69    0.65
   5   5 -13   38.12    1.97
   5   5 -13   35.58    1.84
   5  -5 -13   44.80    1.93
   5   5 -13   44.32    1.93
   5   5 -12    0.60    0.87
   5  -5 -12    0.88    0.85
   5  -5 -12    0.42    0.62
   5  -5 -12   -0.02    0.72
   5  -5 -12    0.70    0.87
   5   5 -12    0.53    0.71
  -5  -5  11    5.43    0.94
   5   5 -11    9.84    1.13
  -5  -5  11    8.47    1.35
   5  -5 -11    8.40    0.99
   5  -5 -11    6.04    0.96
   5  -5 -11    6.91    1.15
   5   5 -11    8.22    0.99
   5   5 -11    5.32    1.11
   5   5 -10  102.37    4.17
   5  -5 -10   91.33    4.03
   5  -5 -10   89.30    3.94
   5  -5 -10   89.64    3.90
   5  -5 -10   91.28    4.01
  -5  -5  10   84.01    4.26
   5   5 -10   87.30    3.90
   5   5 -10   88.85    4.06
   5   5  -9   20.02    1.63
   5   5  -9   17.76    1.66
   5  -5  -9   16.36    1.71
   5  -5  -9   16.45    1.54
   5  -5  -9   19.19    1.58
   5  -5  -9   20.37    1.48
   5  -5  -9   19.84    1.68
   5   5  -9   19.63    1.39
   5  -5  -9   19.52    1.80
  -5  -5   9   17.47    1.94
   5  -5  -8    0.04    1.24
   5  -5  -8   -0.49    1.39
   5  -5  -8    0.97    1.17
   5   5  -8    0.69    1.05
  -5  -5   8    0.53    1.54
   5  -5  -8    0.33    1.17
   5  -5  -8   -0.03    0.97
   5  -5  -8    0.92    0.76
   5  -5  -8    0.88    0.87
   5  -5  -8    0.07    1.53
   5   5  -8    0.67    1.19
   5  -5  -7   70.79    3.33
   5  -5  -7   68.00    3.35
   5  -5  -7   64.16    6.01
   5   5  -7   72.96    3.39
   5  -5  -7   69.69    3.33
   5  -5  -7   69.78    3.16
  -5  -5   7   66.21    3.68
   5  -5  -7   61.17    3.02
   5  -5  -7   63.20    3.16
   5   5  -7   61.30    3.26
  -5  -5   6   29.47    2.39
   5  -5  -6   28.08    1.80
   5  -5  -6   24.34    1.87
   5  -5  -6   29.85    1.86
  -5  -5   6   30.46    2.22
   5  -5  -6   29.65    2.08
   5  -5  -6   29.28    2.13
  -5  -5   6   32.16    2.19
   5  -5  -6   31.81    2.18
  -5  -5   6   30.45    1.99
   5  -5  -6   31.39    6.55
   5   5  -6   28.64    2.00
   5  -5  -6   29.85    2.23
   5  -5  -6   26.50    4.31
   5   5  -6   30.70    1.98
   5  -5  -6   28.52    4.48
   5  -5  -5   82.06    3.83
  -5  -5   5   84.51    4.03
   5  -5  -5   67.04    3.52
   5  -5  -5   76.62    6.17
  -5  -5   5   77.71    3.80
   5  -5  -5   76.05    3.76
  -5  -5   5   79.26    3.83
   5  -5  -5   75.57    3.59
   5  -5  -5   75.91    3.75
   5  -5  -5   80.86    3.77
  -5  -5   5   77.76    3.80
   5  -5  -5   74.91    3.79
   5  -5  -5   77.66    7.78
  -5  -5   5   69.57    3.64
   5   5  -5   78.67    3.64
   5   5  -5   62.33    3.44
  -5  -5   5   70.05    3.77
   5  -5  -5   63.84    6.34
   5  -5  -4   20.98    1.77
  -5  -5   4   23.35    2.17
   5  -5  -4   23.16    2.17
  -5  -5   4   28.92    2.14
   5  -5  -4   23.40    2.00
   5  -5  -4   23.56    1.83
   5  -5  -4   25.10    2.10
  -5  -5   4   24.44    2.12
  -5  -5   4   26.74    2.28
   5  -5  -4   26.46    2.11
   5  -5  -4   26.73    2.19
   5  -5  -4   21.70    2.26
  -5  -5   4   26.50    2.03
   5  -5  -4   28.82    7.29
   5   5  -4   20.45    1.70
   5  -5  -4   26.81    5.92
   5   5  -4   26.67    1.71
  -5  -5   4   31.51    2.24
   5  -5  -4   23.16    6.18
   5  -5  -3   52.32    3.14
   5  -5  -3   47.97    2.99
  -5  -5   3   53.65    3.05
   5  -5  -3   51.95    3.00
  -5  -5   3   54.39    3.19
   5  -5  -3   48.45    2.75
  -5  -5   3   54.88    3.12
   5  -5  -3   55.07    6.66
  -5  -5   3   48.87    2.95
   5  -5  -3   55.83    3.06
   5   5  -3   49.65    2.65
  -5  -5   3   53.52    3.05
   5  -5  -3   51.17    6.42
  -5  -5   2   37.47    2.49
   5   5  -2   26.12    1.83
   5  -5  -2   28.67    2.35
   5  -5  -2   32.97    2.67
   5  -5  -2   39.73    2.28
  -5  -5   2   40.47    2.59
   5  -5  -2   39.16    6.34
  -5  -5   2   34.11    2.39
   5  -5  -2   35.84    7.32
   5  -5  -2   28.36    2.42
  -5  -5   2   31.84    2.36
   5  -5  -2   31.59    2.63
  -5  -5   2   34.61    2.63
  -5  -5   2   36.11    2.68
   5  -5  -2   33.84    2.39
   5  -5  -2   37.30    6.05
   5  -5  -1   15.71    1.69
   5  -5  -1   19.41    1.94
   5  -5  -1   19.28    2.14
  -5  -5   1   18.54    1.69
  -5  -5   1   17.73    1.88
  -5  -5   1   20.33    2.13
   5  -5  -1   18.91    1.90
   5  -5  -1   16.99    1.87
  -5  -5   1   16.58    2.22
  -5  -5   1   16.97    1.86
   5  -5  -1   10.37    6.73
  -5  -5   0   15.78    1.84
   5  -5   0   10.38    4.99
   5  -5   0   15.63    1.99
  -5  -5   0   14.05    1.87
   5  -5   0   14.69    1.74
   5  -5   0    7.06    5.24
   5  -5   0   20.00    1.87
  -5  -5   0   19.27    1.88
  -5  -5   0   19.83    1.79
   5  -5   0   16.88    1.80
  -5  -5   0   18.84    2.10
   5  -5   0   17.21    1.89
   5  -5   0   17.09    6.08
  -5  -5   0   17.65    1.94
   5  -5   1  449.05   17.39
  -5  -5  -1  429.67   17.20
   5  -5   1  435.81   17.11
   5  -5   1  427.59   17.92
   5  -5   1  439.80   17.33
   5  -5   1  432.32   16.88
   5  -5   1  415.95   17.82
  -5  -5  -1  426.79   17.17
  -5  -5  -1  474.99   17.17
  -5  -5  -1  442.53   17.08
   5  -5   1  432.68   16.94
  -5  -5  -1  442.24   17.17
   5  -5   1  438.94   17.09
   5  -5   1  430.37   18.07
  -5  -5  -2    0.24    1.33
  -5  -5  -2    0.80    1.45
  -5  -5  -2    0.40    1.39
   5  -5   2    0.77    1.41
   5  -5   2    4.28    3.67
   5  -5   2    1.02    1.41
  -5  -5  -2    1.21    1.36
   5  -5   2    2.17    3.54
  -5  -5  -2    0.21    1.32
   5  -5   2   -0.68    1.74
  -5  -5  -2   -1.71    1.67
   5  -5   2    7.12    4.46
  -5  -5  -2    1.72    1.47
  -5  -5  -2   -0.89    1.79
   5  -5   2    0.43    1.31
   5  -5   3   12.63    3.46
  -5  -5  -3   13.48    1.78
  -5  -5  -3   12.38    1.65
  -5  -5  -3   12.27    1.54
   5  -5   3   14.42    2.87
  -5  -5  -3   17.04    1.74
  -5  -5  -3   16.89    1.86
   5  -5   3   17.49    1.77
   5  -5   3   16.29    1.66
  -5  -5  -3   16.17    2.06
  -5  -5  -3   15.25    1.69
   5  -5   3   17.39    2.13
  -5  -5  -3   18.17    1.68
   5  -5   3   14.73    1.81
  -5  -5  -3   11.06    1.58
   5  -5   3   12.13    2.96
  -5  -5  -4    5.50    1.26
  -5  -5  -4    6.02    1.59
   5  -5   4    9.58    1.63
   5  -5   4    7.59    2.09
   5  -5   4    5.97    1.31
  -5  -5  -4    9.30    1.79
  -5  -5  -4    6.81    1.34
   5  -5   4    1.90    2.30
  -5  -5  -4    8.10    1.40
  -5   5  -4    6.37    1.18
   5  -5   4    5.77    1.95
  -5  -5  -4    6.04    1.81
   5  -5   4    6.72    1.80
  -5  -5  -4    3.14    1.35
  -5  -5  -4   10.27    1.51
  -5  -5  -5    0.79    1.02
   5  -5   5    0.77    1.38
  -5  -5  -5   -0.14    1.48
  -5   5  -5   -0.13    1.06
   5  -5   5   -0.43    1.44
   5  -5   5    1.41    1.44
  -5  -5  -5   -0.05    1.51
  -5  -5  -5    2.02    1.09
  -5  -5  -5    0.09    1.05
   5  -5   5    2.04    1.65
  -5  -5  -5    0.66    1.60
   5  -5   5   -0.67    1.54
  -5  -5  -5    0.55    1.21
  -5  -5  -5    1.77    1.24
  -5   5  -6   20.44    1.72
  -5  -5  -6   23.38    1.86
   5  -5   6   20.53    1.67
   5  -5   6   20.68    1.93
  -5  -5  -6   17.62    1.39
  -5  -5  -6   16.53    1.72
   5  -5   6   15.01    1.36
  -5  -5  -6   15.77    1.42
   5  -5   6   19.46    1.61
  -5  -5  -6   15.68    1.78
   5  -5   6   14.91    1.86
  -5  -5  -6   13.64    1.56
  -5   5  -7    6.81    1.33
   5  -5   7    8.44    1.55
   5  -5   7    5.92    1.05
  -5  -5  -7    6.77    1.33
  -5  -5  -7    8.58    0.97
  -5  -5  -7    6.51    1.40
  -5  -5  -7    6.73    1.03
  -5  -5  -7    9.54    1.41
   5  -5   7    6.89    1.49
   5  -5   7    6.13    1.00
  -5  -5  -7    9.52    1.24
  -5  -5  -8    1.48    1.04
  -5  -5  -8    0.80    0.96
  -5   5  -8    1.48    0.77
  -5  -5  -8    0.96    1.19
  -5  -5  -8    1.40    0.80
  -5  -5  -8    1.34    1.14
   5  -5   8    1.37    1.18
   5  -5   8    2.07    1.29
  -5   5  -8    2.13    1.20
  -5  -5  -9  139.36    5.61
   5  -5   9  132.63    5.70
  -5   5  -9  130.76    5.87
   5  -5   9  124.96    5.84
  -5  -5  -9  126.60    5.59
  -5  -5  -9  160.40    5.78
  -5  -5  -9  149.96    5.81
  -5   5  -9  155.11    5.96
  -5  -5  -9  159.55    5.78
  -5   5  -9  137.28    5.73
  -5   5 -10   12.22    1.24
   5  -5  10   11.85    1.20
  -5  -5 -10    9.09    0.81
  -5  -5 -10   13.50    1.14
  -5  -5 -10   11.65    1.10
  -5   5 -10    8.71    0.87
  -5  -5 -10   10.74    1.02
  -5   5 -10    9.77    1.10
  -5  -5 -10    9.29    1.00
  -5   5 -11    5.56    0.90
  -5  -5 -11    7.59    0.79
  -5  -5 -11    6.85    0.75
  -5   5 -11    5.17    0.58
  -5  -5 -11    7.45    0.77
   5  -5  11    4.49    0.74
  -5   5 -12    1.41    0.43
  -5   5 -12    1.52    0.51
   6   0 -23   -0.11    0.78
   6   0 -23    0.20    0.55
   6   0 -23    1.02    0.70
   6   0 -22   49.99    2.85
   6   0 -22   49.84    2.73
   6   0 -22   51.61    2.81
   6   0 -22   52.28    2.68
   6   0 -21   -0.93    1.27
   6   0 -21   -0.55    1.50
  -6   0  21    0.34    0.88
   6   0 -21   -1.18    0.95
   6   0 -21    0.63    1.36
   6   0 -20   55.00    3.56
   6   0 -20   59.65    3.51
  -6   0  20   56.97    3.15
   6   0 -20   62.15    3.24
   6   0 -20   68.95    3.74
   6   0 -19    0.93    1.54
  -6   0  19    0.58    1.10
   6   0 -19    0.22    1.08
   6   0 -19    0.40    1.61
   6   0 -19   -1.47    1.81
   6   0 -19    0.92    1.19
   6   0 -18  130.49    5.92
   6   0 -18  119.91    5.64
   6   0 -18  121.42    5.61
   6   0 -18  129.59    5.71
   6   0 -18  132.40    5.82
   6   0 -18  131.82    6.28
   6   0 -18  126.69    6.00
   6   0 -17    1.31    1.44
   6   0 -17    0.19    0.99
   6   0 -17   -0.47    1.15
  -6   0  17   -1.66    6.24
   6   0 -17   -3.71    5.38
   6   0 -17    0.07    1.23
   6   0 -17   -0.55    1.01
   6   0 -17   -0.07    1.22
   6   0 -17   -0.35    1.78
   6   0 -17    0.06    1.12
   6   0 -16  227.36    9.58
  -6   0  16  184.64   21.10
   6   0 -16  228.80   20.56
   6   0 -16  219.24    9.19
   6   0 -16  219.41    9.15
   6   0 -16  214.61    9.06
   6   0 -16  214.64    9.33
   6   0 -16  219.87    9.32
   6   0 -15    0.70    1.61
  -6   0  15   -1.46    6.34
   6   0 -15    0.56    1.11
   6   0 -15    0.06    0.91
   6   0 -15   -0.28    1.08
   6   0 -15    0.14    1.21
   6   0 -15   -3.35    5.69
   6   0 -15   -0.07    1.15
   6   0 -14   48.08    9.28
  -6   0  14   50.18   10.21
   6   0 -13    0.92    4.59
  -6   0  13   -1.18    4.79
   6   0 -12  225.74   17.47
  -6   0  12  187.97   17.93
   6   0 -11   -0.72    5.04
  -6   0  11   -2.73    5.04
   6   0 -10 1441.19   62.54
  -6   0  10 1398.86   64.31
  -6   0   9    1.36    4.38
  -6   0   8 1995.47   81.27
   6   0  -8 2030.52   80.71
   6   0  -8 1856.77   76.96
   6   0  -7    1.17    2.59
   6   0  -7   -0.45    3.52
   6   0  -6  300.32   16.18
   6   0  -6  329.54   16.95
   6   0  -6  295.71   15.02
   6   0  -5    1.55    2.68
   6   0  -5    1.21    2.93
   6   0  -4 1310.98   50.28
   6   0  -4 1217.68   50.79
   6   0  -3    0.20    2.49
   6   0  -3    0.65    2.08
   6   0  -3   -0.61    2.46
   6   0  -2  399.07   17.35
   6   0  -2  408.47   17.57
   6   0  -2  380.41   16.62
   6   0  -1   -0.15    1.95
   6   0  -1    0.23    1.42
  -6   0   0    6.42    2.11
   6   0   0    7.79    1.85
   6   0   0    3.64    2.69
  -6   0  -1    1.93    2.52
   6   0   1    0.31    3.28
  -6   0  -2 2728.18  105.91
   6   0   2 2803.25  108.27
  -6   0  -3    2.21    2.97
   6   0   3    0.87    3.87
  -6   0  -4  374.50   18.85
   6   0   4  378.04   21.17
  -6   0  -5    0.39    3.09
   6   0   5   -0.60    4.21
  -6   0  -6  783.18   35.98
   6   0   6  751.78   38.39
  -6   0  -7    2.19    3.72
   6   0   7    2.40    4.77
   6   0   8  386.06   25.81
   6   0   9   -1.04    5.04
   6   0   9    1.28    0.91
   6   0  10   32.72    8.95
   6   0  10   28.20    1.97
   6   0  11   -1.30    5.66
   6   0  11    0.17    1.02
   6   0  12  127.56    5.45
  -6   0 -12  118.94   12.74
  -6   0 -12  113.58    5.58
  -6   0 -12  116.94    5.57
  -6   0 -12  106.03    5.31
  -6   0 -13    0.57    1.30
   6   0  13   -0.70    1.15
  -6   0 -13   -0.16    1.72
   6   0  13   -1.55    5.59
  -6   0 -13    0.39    1.54
  -6   0 -13    0.67    1.45
   6   0  13    0.47    1.30
  -6   0 -13   -0.37    1.14
  -6   0 -13   -1.87    4.06
  -6   0 -13   -0.36    1.36
   6   0  13    1.33    1.14
  -6   0 -14  533.40   21.48
   6   0  14  546.55   21.49
   6   0  14  554.67   21.52
  -6   0 -14  541.63   21.77
   6   0  14  524.77   38.81
  -6   0 -14  574.19   21.85
  -6   0 -14  548.49   21.59
   6   0  14  539.28   21.40
  -6   0 -14  572.61   21.49
  -6   0 -14  527.09   32.63
  -6   0 -14  533.63   21.44
   6   0  14  570.58   21.48
  -6   0 -15   -0.08    1.71
   6   0  15   -5.05    6.60
  -6   0 -15    1.00    1.74
   6   0  15    1.34    1.45
   6   0  15   -0.13    1.12
  -6   0 -15    0.21    1.64
   6   0  15    0.54    1.33
  -6   0 -15    0.79    1.14
  -6   0 -15   -0.31    1.39
  -6   0 -15    0.07    1.39
   6   0  15    0.26    1.22
   6   0  16  182.88    7.54
  -6   0 -16  164.36    7.32
  -6   0 -16  172.64    7.82
   6   0  16  181.69    7.59
   6   0  16  156.03    7.32
  -6   0 -16  185.86    7.82
  -6   0 -16  172.79    7.49
  -6   0 -16  171.76    7.33
  -6   0 -16  176.96    7.86
  -6   0 -17   -0.53    1.66
   6   0  17   -0.06    1.38
  -6   0 -17   -0.15    1.51
  -6   0 -17    1.05    1.71
   6   0  17   -0.36    1.26
   6   0  18    8.55    1.47
  -6   0 -18    7.44    1.56
  -6   0 -18    6.05    1.18
  -6   0 -18    5.70    1.70
   6   0  18    4.56    1.24
  -6   0 -19    0.38    1.22
  -6   0 -19   -0.15    0.79
   6   0  19    0.39    0.96
  -6   0 -19   -0.55    1.39
   6   0  20  223.86    8.90
  -6   0 -20  222.77    8.89
  -6   0 -20  215.50    8.87
   6   0  21   -0.15    0.57
  -6   0 -21    0.36    0.64
   6  -2 -22   29.17    1.72
  -6  -2  22   33.36    1.66
   6  -2 -22   29.09    1.58
   6  -2 -22   28.33    1.56
   6   2 -22   24.39    1.41
  -6  -2  21    0.86    0.87
   6  -2 -21    1.03    1.04
   6   2 -21    0.84    0.84
   6   2 -21    0.14    1.01
   6  -2 -21    1.59    0.74
   6   2 -21    1.83    0.83
   6  -2 -20    0.43    1.17
  -6  -2  20    2.11    1.18
   6  -2 -20   -0.16    1.30
   6   2 -20    1.39    1.36
   6   2 -20    0.78    1.07
   6   2 -20    0.15    1.04
   6   2 -20    0.34    1.23
   6  -2 -20   -0.04    0.94
  -6  -2  20    0.51    0.84
   6  -2 -19    3.93    1.03
   6   2 -19    3.45    1.31
   6   2 -19    3.88    1.49
   6  -2 -19    2.73    1.41
  -6  -2  19    2.84    1.40
   6  -2 -19    5.60    1.62
   6   2 -19    4.18    1.60
  -6  -2  19    1.93    1.07
   6   2 -19    3.31    1.31
  -6  -2  19    4.91    1.16
   6  -2 -19    3.47    1.23
   6  -2 -18   18.71    1.79
   6   2 -18   19.27    2.00
   6   2 -18   24.32    2.17
   6  -2 -18   20.25    2.08
  -6  -2  18   22.78    1.84
  -6  -2  18   19.66    1.91
   6   2 -18   24.30    2.12
   6  -2 -18   18.57    2.17
   6   2 -18   24.46    2.32
  -6  -2  18   23.45    2.20
   6  -2 -18   24.31    2.01
   6  -2 -17   44.88    2.70
   6   2 -17   40.40    2.67
   6  -2 -17   44.76    3.00
  -6  -2  17   50.49    2.89
  -6  -2  17   46.24    2.99
   6   2 -17   46.62    3.13
   6  -2 -17   45.06    3.15
   6  -2 -17   45.85    2.91
  -6  -2  17   45.95    3.15
   6   2 -16  158.32    7.01
  -6  -2  16  174.50    7.60
   6   2 -16  160.73    7.40
   6  -2 -16  162.01    7.45
  -6  -2  16  161.95    7.39
  -6  -2  16  161.02    7.19
   6   2 -16  166.17    7.24
   6  -2 -16  171.79    7.03
   6  -2 -16  157.21    6.97
   6  -2 -16  165.37    7.41
   6  -2 -16  156.71    7.20
   6   2 -16  166.42    7.10
   6  -2 -15  150.82    6.42
   6  -2 -15  159.51    6.89
  -6  -2  15  155.31    7.05
   6   2 -15  150.86    6.90
  -6  -2  15  155.51    6.77
   6  -2 -15  147.20    6.50
   6   2 -15  150.09    6.63
   6  -2 -15  151.23    6.77
   6   2 -15  151.56    6.60
   6  -2 -15  141.36    6.28
  -6  -2  15  148.58    6.89
   6   2 -15  139.70   16.90
   6  -2 -15  146.29    6.55
  -6  -2  15  126.25   17.17
  -6  -2  14  171.51    7.80
   6  -2 -14  173.18    7.41
   6  -2 -14  177.77    7.74
  -6  -2  14  176.62    7.89
   6  -2 -14  173.18    7.33
   6   2 -14  175.47    7.76
  -6  -2  14  185.22    7.68
   6  -2 -14  175.60    7.67
   6   2 -14  181.37    7.58
   6   2 -14  179.25    7.58
   6  -2 -14  168.64    7.25
   6   2 -14  175.01    7.70
   6   2 -14  173.09   18.16
   6  -2 -14  167.84    7.52
  -6  -2  14  173.84   19.70
  -6  -2  13   77.08    4.06
   6  -2 -13   70.39    3.89
   6  -2 -13   96.79    4.07
   6  -2 -13   88.92    4.23
   6   2 -13   84.22    4.09
   6   2 -13   72.28    4.17
  -6  -2  13   57.06   11.07
   6  -2 -13   84.71    3.88
  -6  -2  13   95.34    4.43
   6  -2 -13   58.37   10.04
   6   2 -13   67.93   11.14
   6  -2 -13   74.16    3.78
   6  -2 -13   73.09    3.81
   6  -2 -13   75.89    4.04
   6   2 -13   86.36    4.25
  -6  -2  13   93.48    4.46
   6  -2 -13   87.88    3.93
   6  -2 -12   48.33    2.64
  -6  -2  12   48.65    3.03
  -6  -2  12   47.32    2.81
   6  -2 -12   49.61    2.73
   6   2 -12   48.07    2.87
   6  -2 -12   49.41    2.89
   6   2 -12   50.05    2.80
   6  -2 -12   50.86    2.71
  -6  -2  12   45.52    9.72
   6  -2 -12   39.85    8.25
  -6  -2  11    3.30    4.47
  -6  -2  11    1.98    1.13
   6  -2 -11    0.25    1.03
   6  -2 -11    0.90    4.36
   6   2 -10  495.63   30.49
  -6  -2  10  510.06   30.80
   6  -2 -10  477.51   18.77
  -6  -2  10  491.97   18.86
   6  -2 -10  488.85   28.71
  -6  -2   9  482.83   28.84
   6   2  -9  497.56   29.21
   6  -2  -9  473.89   18.46
  -6  -2   9  486.75   18.55
   6  -2  -9  453.24   24.02
   6  -2  -9  457.36   27.33
   6   2  -8   10.86    4.48
  -6  -2   8    8.15    4.64
   6  -2  -8    9.52    1.21
   6  -2  -8   14.08    4.90
   6  -2  -8   12.69    3.64
   6  -2  -7   96.12    9.40
  -6  -2   7   99.57    9.97
   6   2  -7  100.64   10.48
   6  -2  -7  100.47    9.97
   6  -2  -7   84.85    8.03
   6  -2  -6  312.32   18.65
  -6  -2   6  358.96   19.62
   6   2  -6  297.85   19.13
   6  -2  -6  346.64   21.99
   6  -2  -6  306.41   19.02
   6  -2  -6  283.96   16.93
   6   2  -5   48.19    6.53
  -6  -2   5   35.53    5.52
   6  -2  -5   37.38    6.07
   6  -2  -5   44.08    5.64
   6  -2  -5   34.20    6.32
   6  -2  -5   49.35    8.40
   6  -2  -4  156.62   11.23
   6   2  -4  159.05   11.43
   6  -2  -4  167.93   13.32
  -6  -2   4  177.27   12.24
   6  -2  -4  165.38   10.58
   6  -2  -3    8.62    3.94
   6   2  -3    8.49    3.56
  -6  -2   3    7.37    4.06
   6  -2  -3    6.88    1.52
   6  -2  -3    6.72    5.23
  -6  -2   2 1799.29   72.25
   6   2  -2 1902.04   75.94
   6  -2  -2 1827.26   76.09
   6  -2  -2 1899.08   77.56
  -6  -2   2 1884.96   77.09
   6  -2  -1   -1.00    3.63
  -6  -2   1   -0.37    1.53
   6   2  -1   -1.36    3.12
   6  -2  -1    1.04    3.90
  -6  -2   1    1.10    4.07
  -6  -2   0  136.64    7.37
   6  -2   0  155.16   11.91
   6   2   0  150.30   11.43
   6  -2   0  140.07   10.92
  -6  -2   0  142.26   11.97
   6  -2   1    5.53    4.50
  -6  -2  -1    2.08    1.30
   6  -2   1   -0.44    3.25
   6  -2   2  194.83   12.05
   6  -2   2  237.13   15.98
   6  -2   2  221.56   13.40
  -6  -2  -2  230.10   15.15
   6  -2   3   45.89    5.72
   6  -2   3   38.70    5.13
  -6  -2  -3   49.67    7.10
   6   2   4  349.71   19.75
   6  -2   4  343.06   20.47
  -6  -2  -4  365.22   22.49
  -6  -2  -4  398.11   21.91
   6   2   5  173.39   12.61
   6  -2   5  160.20   13.26
   6  -2   5  150.88    6.34
  -6  -2  -5  157.19   12.80
  -6  -2  -5  176.77   14.55
   6   2   6  877.44   41.42
   6  -2   6  878.27   43.05
   6  -2   6  843.37   32.38
  -6  -2  -6  954.48   44.35
  -6  -2  -6  929.55   42.05
   6   2   7    6.82    3.78
   6  -2   7    1.79    3.89
   6  -2   7    3.10    0.97
  -6  -2  -7    4.41    4.70
  -6  -2  -7    2.07    3.76
   6   2   8  316.22   22.42
   6  -2   8  329.62   24.39
   6  -2   8  339.95   13.45
  -6  -2  -8  338.51   23.98
  -6  -2  -8  359.59   22.39
   6   2   9   10.67    5.06
   6  -2   9    6.88    5.29
  -6  -2  -9    6.49    4.76
  -6  -2  -9    3.09    4.63
   6  -2   9    9.07    1.35
   6  -2  10   64.66   11.35
   6  -2  10   75.43    4.35
  -6   2 -10   79.63    4.20
  -6  -2 -10   81.57   10.64
  -6  -2 -10   72.06   10.98
   6  -2  10   80.64    4.31
  -6  -2 -10   87.27    4.30
  -6  -2 -10   76.48    4.22
  -6   2 -10   89.41    4.25
  -6  -2 -10   79.35    3.98
  -6   2 -10   90.10    4.21
  -6   2 -11   73.54    4.09
   6  -2  11   88.78    4.56
  -6   2 -11   87.32    4.31
  -6  -2 -11  119.82   14.10
  -6   2 -11   91.33    4.34
  -6  -2 -11   78.46    3.67
  -6  -2 -11   75.92    4.21
   6  -2  11   80.19    4.37
  -6  -2 -11   79.22    4.13
  -6  -2 -11   67.92    3.87
   6  -2  11  111.69   14.90
   6  -2  12  145.85    6.48
   6  -2  12  146.89    6.74
  -6   2 -12  138.46    6.50
  -6  -2 -12  165.52   16.62
   6  -2  12  137.95    6.62
  -6  -2 -12  145.43    6.61
  -6  -2 -12  131.27    5.97
  -6   2 -12  139.60    6.50
   6  -2  12  144.30   17.85
  -6  -2 -12  136.74    6.41
  -6  -2 -13    5.99    1.57
  -6   2 -13    5.71    1.64
   6  -2  13    4.58    4.98
  -6   2 -13    4.07    1.73
  -6  -2 -13    3.23    1.19
   6  -2  13    8.44    1.94
   6  -2  13    6.13    1.67
  -6  -2 -13    3.33    1.83
   6  -2  13    4.14    1.65
   6  -2  14  386.48   15.58
  -6  -2 -14  375.73   15.42
  -6  -2 -14  371.35   14.79
  -6   2 -14  394.34   15.41
   6  -2  14  393.65   15.55
   6  -2  14  375.35   15.36
  -6  -2 -14  364.89   15.29
  -6  -2 -15   14.60    1.91
   6  -2  15   18.36    2.20
  -6  -2 -15   17.55    2.12
  -6  -2 -15   14.39    1.41
   6  -2  15   14.41    2.07
  -6  -2 -15   14.82    2.17
  -6   2 -15   20.35    2.18
  -6  -2 -15   11.75    1.67
  -6   2 -15   15.61    1.64
   6  -2  15   17.35    1.95
   6  -2  16   86.83    4.50
  -6  -2 -16   90.18    4.37
   6  -2  16   85.87    4.37
  -6  -2 -16   83.67    3.81
   6  -2  16   97.72    4.77
  -6  -2 -16   89.66    4.18
  -6   2 -16   86.03    4.08
  -6   2 -16   89.72    4.50
  -6  -2 -16   85.14    4.54
  -6   2 -16   86.06    4.10
  -6  -2 -16   80.25    4.37
   6  -2  16   86.73    4.32
  -6   2 -17    2.61    0.94
   6   2  17    1.14    0.95
   6  -2  17    2.67    1.36
   6   2  17    2.99    0.96
   6  -2  17    4.27    1.55
  -6  -2 -17    2.77    1.01
  -6   2 -17    1.56    1.47
  -6   2 -17    2.15    1.36
   6  -2  17    1.59    1.17
  -6  -2 -17    1.06    1.13
  -6  -2 -17    2.19    1.31
   6   2  18    0.37    0.78
  -6   2 -18    1.91    1.16
   6  -2  18   -0.63    1.19
  -6  -2 -18    0.46    0.73
   6  -2  18    1.18    0.92
  -6  -2 -18   -0.61    1.09
  -6   2 -18    0.68    1.29
  -6  -2 -19   36.39    2.02
  -6   2 -19   35.45    2.07
  -6  -2 -19   32.27    2.09
   6  -2  19   32.82    2.06
  -6  -2 -19   36.40    1.95
   6  -2  19   43.41    2.26
  -6   2 -19   36.34    2.01
  -6   2 -19   36.96    1.99
   6   2  19   36.74    1.72
  -6  -2 -19   37.05    2.02
   6  -2  20   76.61    3.07
  -6   2 -20   65.91    2.99
  -6   2 -20   67.18    3.01
   6  -2  20   67.47    2.97
  -6  -2 -20   74.87    2.96
  -6  -2 -20   80.11    3.06
   6  -4 -18    0.46    0.48
   6  -4 -18    1.16    0.47
   6   4 -18    0.53    0.53
   6   4 -17    4.18    0.77
   6   4 -17    3.26    0.64
   6   4 -17    3.73    0.76
   6  -4 -17    3.95    0.63
   6  -4 -17    3.14    0.83
   6  -4 -17    2.98    0.79
  -6  -4  17    4.04    0.88
  -6  -4  17    2.04    0.94
   6   4 -17    3.78    0.79
  -6  -4  16   97.17    4.88
   6  -4 -16  109.36    4.52
   6  -4 -16  108.03    4.80
   6   4 -16  106.99    4.63
   6   4 -16  108.63    4.62
   6   4 -16  118.45    4.85
  -6  -4  16  110.57    4.79
   6  -4 -16  111.35    4.67
  -6  -4  16  112.40    4.79
   6   4 -16  111.47    4.70
   6  -4 -15   13.27    1.40
  -6  -4  15   10.84    1.33
   6  -4 -15   13.76    1.37
  -6  -4  15   14.72    1.67
  -6  -4  15   12.39    1.76
   6  -4 -15   13.08    1.36
   6   4 -15   10.79    1.21
   6   4 -15   11.61    1.30
   6  -4 -15   13.65    1.36
   6   4 -15   14.49    1.25
   6   4 -15   15.20    1.48
   6   4 -15    8.08    1.40
   6   4 -14   38.06    2.39
   6   4 -14   38.42    2.22
   6  -4 -14   39.15    2.29
  -6  -4  14   29.97    2.21
   6  -4 -14   40.03    2.25
  -6  -4  14   31.53    2.65
  -6  -4  14   39.99    2.63
   6  -4 -14   33.57    2.19
   6   4 -14   34.67    2.13
   6   4 -14   36.21    2.18
   6  -4 -14   32.30    2.10
   6  -4 -14   29.80    1.93
   6  -4 -14   39.34    2.21
   6   4 -14   41.66    2.45
   6   4 -14   29.49    2.34
   6  -4 -13   20.60    1.85
  -6  -4  13   36.45    2.16
  -6  -4  13   17.82    2.34
   6  -4 -13   24.42    1.99
   6   4 -13   25.30    1.82
   6   4 -13   23.81    1.77
   6  -4 -13   27.84    1.99
   6  -4 -13   28.86    1.82
   6   4 -13   18.81    1.84
   6  -4 -13   19.80    1.96
   6  -4 -13   18.24    1.74
   6   4 -13   20.58    1.96
   6   4 -13   22.42    1.99
   6  -4 -12    6.17    1.14
   6  -4 -12    7.31    1.42
  -6  -4  12   10.44    1.54
   6  -4 -12    8.73    1.38
   6  -4 -12    9.43    1.52
  -6  -4  12    8.15    2.09
   6  -4 -12    6.42    1.61
   6   4 -12    6.49    1.26
   6   4 -12    7.78    1.19
   6  -4 -12    8.34    1.39
   6  -4 -12    7.98    1.64
   6  -4 -12    6.59    1.41
   6   4 -12    6.93    1.52
   6   4 -12    6.79    1.47
   6   4 -12    6.82    1.44
   6  -4 -12    7.15    1.41
   6  -4 -11  115.25    5.26
   6  -4 -11  121.56    5.36
  -6  -4  11  143.48    5.66
   6  -4 -11  131.56    5.49
  -6  -4  11  110.82    5.92
   6  -4 -11  111.55    5.36
   6  -4 -11  112.09    5.21
   6   4 -11  110.11    5.50
   6   4 -11  116.97    5.56
   6   4 -11  113.74    5.46
   6  -4 -11  103.76    5.36
   6  -4 -11  112.42    5.30
   6  -4 -11  115.65    5.22
   6  -4 -11  113.76    5.04
   6  -4 -11  115.32    5.32
   6   4 -11  138.93    5.73
   6  -4 -11  116.28    5.39
   6  -4 -11  125.43    5.29
   6  -4 -10  166.46    6.49
   6  -4 -10  143.71    6.30
   6  -4 -10  123.92    6.35
  -6  -4  10  140.26    6.46
   6  -4 -10  146.14    6.47
   6  -4 -10  144.96    6.12
   6  -4 -10  152.13    6.42
   6  -4 -10  141.28    6.24
   6  -4 -10  141.97    6.34
  -6  -4  10  151.89    7.01
  -6  -4  10  143.41    6.94
   6  -4 -10  141.79    6.41
   6   4 -10  152.86    6.66
   6  -4 -10  140.66    6.30
   6  -4 -10  138.62    6.42
   6   4 -10  159.15    6.68
   6  -4 -10  155.72    6.32
   6   4 -10  134.23    6.53
   6  -4  -9    3.42    1.33
   6  -4  -9    2.21    6.78
   6   4  -9    2.87    1.26
   6  -4  -9    3.04    1.37
   6  -4  -9    2.10    1.31
  -6  -4   9    3.97    1.32
   6  -4  -9    3.03    1.42
   6   4  -9    3.09    1.23
   6  -4  -9    2.43    1.75
   6  -4  -9    2.16    1.16
   6  -4  -9    2.09    1.12
   6  -4  -9    4.12    1.21
  -6  -4   9    0.46    1.77
   6  -4  -9    3.03    1.68
  -6  -4   9    3.13    2.02
   6  -4  -9    0.59    5.28
   6  -4  -9   -2.07    2.03
   6  -4  -9    2.75    1.67
  -6  -4   9    2.27    1.65
   6  -4  -9    2.36    1.41
   6  -4  -9    2.79    5.55
   6   4  -9    3.10    1.60
   6  -4  -9    3.83    1.25
   6   4  -9    3.76    1.33
   6  -4  -8  169.79    7.07
   6   4  -8  186.40    7.48
   6   4  -8  179.38    7.43
   6  -4  -8  161.83   10.31
  -6  -4   8  164.82    7.07
   6  -4  -8  163.28    7.20
  -6  -4   8  170.42    7.23
   6  -4  -8  146.44    9.48
   6  -4  -8  161.12    7.06
   6   4  -8  171.65    7.20
   6  -4  -8  158.69    7.07
   6  -4  -8  173.63    7.26
  -6  -4   8  164.58    7.27
   6  -4  -8  150.52    7.29
   6  -4  -8  171.22    7.18
  -6  -4   8  171.00    7.77
  -6  -4   8  182.05    7.80
   6  -4  -8  168.17    7.19
   6  -4  -8  169.85    7.28
   6  -4  -8  165.30    7.12
   6  -4  -8  158.41    7.39
   6  -4  -8  161.37    7.20
   6  -4  -8  141.24    9.66
  -6  -4   8  170.46    7.26
  -6  -4   8  169.55    7.34
   6  -4  -8  169.15    7.21
   6  -4  -8  162.98    7.29
   6   4  -8  169.09    7.41
   6   4  -7    2.39    1.24
   6  -4  -7    3.00    1.21
   6  -4  -7    1.87    1.41
  -6  -4   7    2.88    1.23
   6  -4  -7    2.09    7.16
   6   4  -7    2.01    1.16
  -6  -4   7    0.40    1.14
   6  -4  -7    9.33    7.85
   6  -4  -7    1.90    1.80
   6  -4  -7    1.98    1.16
  -6  -4   7    3.34    1.78
  -6  -4   7    1.01    1.76
   6  -4  -7    1.70    1.41
   6  -4  -7    2.45    1.56
   6  -4  -7    4.08    1.81
   6  -4  -7    1.32    1.32
   6  -4  -7    2.13    1.57
  -6  -4   7    1.91    1.36
   6  -4  -7    1.74    1.43
   6   4  -7    2.19    1.45
  -6  -4   7    3.06    1.84
   6  -4  -7    2.16    1.74
   6  -4  -7    3.70    1.50
  -6  -4   7    2.92    1.37
   6  -4  -7    1.40    6.78
   6  -4  -6   66.82    3.41
   6  -4  -6   68.04    3.37
   6   4  -6   74.01    3.70
   6  -4  -6   73.54    7.88
  -6  -4   6   63.80    3.66
   6  -4  -6   65.93    3.76
   6  -4  -6   67.56    8.02
  -6  -4   6   61.47    3.50
   6   4  -6   67.19    3.61
   6  -4  -6   84.66    8.72
  -6  -4   6   65.84    3.56
  -6  -4   6   68.47    3.60
   6  -4  -6   71.58    3.79
  -6  -4   6   74.89    4.10
   6  -4  -6   72.18    3.72
   6  -4  -6   69.98    3.68
   6  -4  -6   70.41    3.62
   6  -4  -6   78.10    4.07
   6  -4  -6   69.55    3.69
  -6  -4   6   69.78    3.74
  -6  -4   6   71.10    3.97
   6  -4  -6   70.33    3.70
   6   4  -6   63.00    3.66
   6   4  -5  131.07    6.53
   6  -4  -5  122.17    6.25
  -6  -4   5  113.31    6.44
   6   4  -5  132.33    6.53
   6  -4  -5  169.07   10.20
  -6  -4   5  161.25    6.72
   6  -4  -5  184.80    9.88
  -6  -4   5  172.68    6.87
   6  -4  -5  190.52    7.11
  -6  -4   5  179.89    6.74
   6  -4  -5  136.73    6.61
  -6  -4   5  139.09    6.60
  -6  -4   5  146.25    6.94
   6  -4  -5  151.36    6.73
   6  -4  -5  147.68    6.61
   6  -4  -5  147.14    6.70
   6  -4  -5  161.47    6.65
   6  -4  -5  159.22    7.11
   6  -4  -5  160.33    6.80
  -6  -4   5  151.48    6.93
   6  -4  -5  162.76    6.74
   6   4  -5  174.07    6.83
   6  -4  -5  196.63   10.17
   6  -4  -5  179.58    6.92
  -6  -4   5  178.11    6.96
   6   4  -4    1.86    1.21
  -6  -4   4    0.19    1.23
   6  -4  -4    3.95    6.94
   6   4  -4   -0.06    0.92
   6   4  -4    0.72    0.96
  -6  -4   4   -0.24    1.35
  -6  -4   4    0.18    1.37
   6  -4  -4    2.41    1.81
   6  -4  -4    1.55    1.68
  -6  -4   4    0.37    1.50
   6  -4  -4   -1.18    1.43
   6  -4  -4    1.25    1.48
   6  -4  -4    3.16    7.08
  -6  -4   4   -0.16    0.99
   6  -4  -4    0.78    1.44
   6  -4  -4    1.77    1.49
  -6  -4   4    1.26    1.44
   6  -4  -4    2.16    1.68
  -6  -4   4    0.22    1.92
   6  -4  -4    0.45    1.38
  -6  -4   4    1.42    1.36
   6   4  -4   -0.12    1.31
   6  -4  -4   13.70    6.97
  -6  -4   3   49.15    2.83
   6  -4  -3   56.97    3.08
  -6  -4   3   58.10    2.64
  -6  -4   3   27.04    2.51
   6   4  -3   30.69    2.31
  -6  -4   3   52.48    2.94
  -6  -4   3   38.27    2.83
   6  -4  -3   35.51    2.86
   6  -4  -3   40.67    7.76
   6  -4  -3   49.54    6.81
   6   4  -3   46.62    2.68
   6  -4  -3   40.47    2.61
   6  -4  -3   44.33    3.20
   6  -4  -3   41.90    2.70
   6  -4  -3   54.91    3.06
  -6  -4   3   60.39    3.10
   6  -4  -3   67.17    7.14
  -6  -4   3   45.52    3.22
   6  -4  -3   40.77    2.85
   6   4  -3   30.62    2.40
   6  -4  -2  433.74   18.26
  -6  -4   2  429.22   16.98
  -6  -4   2  421.87   16.96
  -6  -4   2  396.12   16.85
   6  -4  -2  450.28   18.16
  -6  -4   2  453.67   17.06
   6  -4  -2  428.21   16.89
   6  -4  -2  420.69   16.92
  -6  -4   2  442.94   17.17
   6   4  -2  387.24   16.66
   6  -4  -2  444.69   16.89
   6  -4  -2  448.92   17.42
   6  -4  -2  438.38   18.33
   6  -4  -2  451.56   17.10
   6  -4  -2  357.71   25.75
   6   4  -2  439.16   16.81
   6  -4  -2  428.33   16.69
  -6  -4   1   38.54    2.61
   6  -4  -1   44.51    6.22
  -6  -4   1   48.53    2.82
   6  -4  -1   32.16    7.14
  -6  -4   1   32.67    2.54
  -6  -4   1   37.49    2.58
   6   4  -1   34.92    2.26
   6  -4  -1   37.90    2.32
   6  -4  -1   42.48    2.67
   6  -4  -1   39.98    3.02
   6  -4  -1   44.57    2.92
  -6  -4   1   34.90    7.80
   6  -4  -1   39.36    2.69
   6  -4  -1   36.98    2.65
  -6  -4   0  139.28    6.06
   6  -4   0  131.74    6.36
   6  -4   0  126.36    6.07
   6  -4   0  129.73    5.99
  -6  -4   0  130.88    6.23
   6  -4   0  106.65   12.92
  -6  -4   0  146.72    6.19
   6  -4   0  139.87    6.14
   6  -4   0  140.15    6.51
  -6  -4   0  108.80   13.00
   6  -4   0  150.25    8.52
  -6  -4   0  130.54    6.17
   6  -4   0  136.71    6.30
   6  -4   0  142.98    8.38
  -6  -4   0  133.80    6.17
   6  -4   0  141.85    8.19
  -6  -4  -1    0.46    1.43
   6  -4   1    6.33    5.22
  -6  -4  -1    2.21    1.43
   6  -4   1    3.27    1.67
   6  -4   1    0.97    1.66
  -6  -4  -1    0.54    1.42
  -6  -4  -1    1.97    1.94
   6  -4   1    1.74    1.54
   6  -4   1    1.80    1.49
   6  -4   1    0.53    1.44
   6  -4   1   14.10    5.51
  -6  -4  -1    1.93    1.49
   6  -4   1    1.01    3.94
  -6  -4  -1    2.55    4.80
   6  -4   1    1.46    1.89
   6  -4   1    4.27    5.18
  -6  -4  -1    1.33    1.39
   6  -4   2   19.33    4.43
  -6  -4  -2    7.23    1.60
   6  -4   2   10.74    1.83
   6  -4   2    9.40    1.54
  -6  -4  -2    8.09    2.04
   6  -4   2    8.93    1.69
   6  -4   2   11.33    2.14
  -6  -4  -2    7.61    1.59
   6  -4   2   11.06    2.01
   6  -4   2    9.86    1.84
  -6  -4  -2   12.91    1.70
   6  -4   2   11.81    1.89
   6  -4   2   12.65    4.70
  -6  -4  -2    8.50    1.76
   6  -4   2    7.37    5.00
  -6  -4  -2    5.14    5.60
  -6  -4  -2    9.21    1.60
   6  -4   2   16.37    4.58
   6  -4   2    7.31    2.27
  -6  -4  -3   23.30    7.60
   6  -4   3   24.26    7.42
  -6  -4  -3   19.22    1.89
   6  -4   3   18.19    2.34
   6  -4   3   12.57    2.82
  -6  -4  -3   18.22    1.91
  -6  -4  -3   12.67    2.06
   6  -4   3   11.09    2.19
   6  -4   3   17.10    2.07
  -6  -4  -3   16.78    1.97
  -6  -4  -3   16.74    2.23
   6  -4   3   12.84    1.98
  -6  -4  -3   19.20    1.86
   6  -4   3   14.62    2.02
   6  -4   3   18.44    3.34
  -6  -4  -3   23.53    2.31
   6  -4   3   22.22    2.35
  -6  -4  -3   24.60    2.08
   6  -4   3   19.03    3.19
   6  -4   3   17.23    2.64
   6  -4   4   27.28    2.60
  -6  -4  -4   25.94    2.17
  -6   4  -4   26.03    1.96
   6  -4   4   27.45    2.47
  -6  -4  -4   27.72    2.54
   6  -4   4   22.12    2.53
  -6  -4  -4   30.58    2.44
   6  -4   4   26.69    3.11
  -6  -4  -4   31.86    2.23
   6  -4   4   29.20    2.43
   6  -4   4   26.15    2.45
  -6  -4  -4   23.70    2.20
   6  -4   4   29.42    2.65
   6  -4   4   26.27    2.33
  -6  -4  -4   25.63    2.39
   6  -4   4   26.91    2.55
   6  -4   4   21.86    6.92
  -6  -4  -4   20.81    7.14
  -6  -4  -4   28.16    2.16
  -6  -4  -4   29.99    2.54
  -6  -4  -5   -1.30    4.47
   6  -4   5   -1.19    4.10
  -6   4  -5    0.71    1.07
  -6  -4  -5    1.47    1.66
  -6  -4  -5    1.50    1.72
   6  -4   5    1.84    1.69
   6  -4   5    1.11    1.31
  -6  -4  -5   -0.93    1.94
  -6  -4  -5   -0.06    1.25
  -6   4  -5    0.86    1.15
   6  -4   5    0.07    1.61
  -6  -4  -5    1.69    1.41
   6  -4   5    0.07    1.40
  -6  -4  -5    0.71    1.19
   6  -4   5    2.72    1.95
   6  -4   5    1.26    1.54
  -6  -4  -5    1.31    1.75
  -6  -4  -5    0.10    1.24
   6  -4   5    1.69    1.75
  -6  -4  -5    0.42    1.20
   6  -4   5    1.45    2.13
   6  -4   5    1.29    1.48
  -6  -4  -6   64.20    3.42
  -6   4  -6   60.29    3.23
  -6  -4  -6   57.00    3.61
   6  -4   6   52.57    2.98
  -6  -4  -6   51.35    3.09
  -6  -4  -6   61.89    3.02
  -6  -4  -6   47.37    2.81
   6  -4   6   56.92    3.26
  -6  -4  -6   63.61    3.16
  -6   4  -6   55.64    3.17
   6  -4   6   61.47    3.45
   6  -4   6   47.82    3.16
  -6  -4  -6   56.04    3.39
   6  -4   6   59.07    3.55
  -6  -4  -6   56.22    2.95
   6  -4   6   50.93    2.95
  -6  -4  -6   58.31    3.30
   6  -4   6   50.33    3.96
   6  -4   6   53.24    3.28
  -6  -4  -6   49.02    2.86
   6  -4   6   58.33    3.70
  -6   4  -7   90.82    4.54
   6  -4   7   86.92    4.40
  -6  -4  -7   97.91    5.04
  -6  -4  -7   83.92    4.38
  -6  -4  -7   84.50    4.22
  -6  -4  -7  102.55    4.49
  -6  -4  -7   96.54    4.47
  -6   4  -7   96.41    4.61
   6  -4   7   95.84    4.71
   6  -4   7   95.88    4.50
  -6  -4  -7   99.28    4.31
   6  -4   7   76.92    4.47
  -6  -4  -7   89.20    4.65
   6  -4   7   94.92    4.54
   6  -4   7   98.18    5.08
  -6  -4  -7   93.55    4.19
  -6  -4  -7   94.45    4.49
  -6  -4  -7   96.17    4.66
   6  -4   7   94.49    5.50
  -6  -4  -8   64.39    3.05
   6  -4   8   48.59    3.11
   6  -4   8   52.54    3.28
  -6  -4  -8   63.61    3.47
   6  -4   8   59.06    3.84
  -6  -4  -8   58.22    3.20
  -6  -4  -8   53.66    3.13
  -6  -4  -8   66.25    3.54
   6  -4   8   60.69    3.45
  -6   4  -8   62.52    3.40
  -6  -4  -8   68.45    3.28
  -6  -4  -8   59.94    3.21
   6  -4   8   54.89    4.23
   6  -4   9   26.51    3.04
   6  -4   9   31.56    2.74
  -6  -4  -9   24.86    1.93
  -6  -4  -9   25.80    1.97
  -6   4  -9   19.53    2.02
   6  -4   9   18.77    2.04
  -6  -4  -9   19.88    1.84
   6  -4   9   37.18    2.18
  -6  -4  -9   24.68    2.17
  -6   4  -9   20.61    2.06
  -6  -4  -9   23.24    1.68
   6  -4  10   16.03    2.62
  -6  -4 -10   18.67    1.89
   6  -4  10   19.24    2.38
  -6  -4 -10   17.73    1.57
  -6  -4 -10   21.12    1.62
   6  -4  10   20.13    1.87
  -6   4 -10   19.09    1.90
  -6  -4 -10   17.24    1.67
   6  -4  10   17.35    1.72
  -6  -4 -10   13.05    2.03
  -6  -4 -10   17.47    1.43
  -6   4 -10   23.28    1.98
  -6  -4 -10   20.31    1.91
   6  -4  11   54.43    3.47
  -6  -4 -11   47.50    2.63
  -6   4 -11   43.70    2.53
  -6   4 -11   42.46    2.52
   6  -4  11   62.63    3.36
  -6   4 -11   43.31    2.75
   6  -4  11   41.75    2.74
  -6  -4 -11   43.11    2.77
  -6   4 -11   41.65    2.71
   6  -4  11   57.71    2.85
  -6  -4 -11   58.91    3.15
  -6  -4 -11   46.46    2.53
  -6  -4 -11   40.72    2.62
  -6   4 -11   40.35    2.77
   6  -4  12   50.73    3.44
  -6   4 -12   53.55    3.27
  -6  -4 -12   56.59    2.82
  -6   4 -12   55.01    2.88
  -6   4 -12   50.00    2.82
   6  -4  12   56.71    3.37
  -6   4 -12   61.77    3.16
  -6   4 -12   61.76    3.12
   6  -4  12   59.20    2.98
  -6  -4 -12   59.22    3.15
   6  -4  12   51.37    2.99
  -6  -4 -12   55.12    3.17
  -6  -4 -12   63.18    2.85
  -6   4 -12   63.84    3.23
  -6  -4 -12   66.28    3.02
  -6  -4 -13    6.26    0.99
   6  -4  13    6.09    1.12
  -6  -4 -13    6.62    1.21
   6  -4  13    7.22    1.53
  -6  -4 -13    7.63    0.95
  -6   4 -13    7.02    1.06
  -6   4 -13    5.61    0.95
   6  -4  13    7.95    1.38
  -6   4 -13    5.81    1.13
  -6   4 -13    6.04    1.21
   6  -4  13    7.08    1.62
  -6   4 -13    6.51    1.19
  -6  -4 -13    5.84    1.13
  -6  -4 -14  132.18    4.89
  -6   4 -14  133.66    5.14
   6  -4  14  112.77    4.86
  -6   4 -14  101.26    4.81
  -6   4 -14  115.66    4.86
  -6  -4 -14  120.26    4.73
  -6   4 -14  133.77    5.10
   6  -4  14  122.08    5.16
  -6   4 -14  127.02    5.02
  -6   4 -14  117.04    5.07
   6  -4  14  113.66    5.01
  -6  -4 -14  102.80    4.96
  -6   4 -15    0.91    0.61
  -6   4 -15    0.86    0.54
  -6   4 -15    0.49    0.44
  -6   4 -15    0.18    0.77
   6  -4  15    0.35    0.92
  -6   4 -15    0.53    0.66
  -6  -4 -15    0.89    0.62
  -6  -4 -16    6.65    0.55
  -6  -4 -16    5.16    0.55
  -6   4 -16    6.22    0.55
  -6  -6   5    0.52    0.46
   6  -6  -5    0.54    0.45
  -6  -6   5    0.25    0.46
  -6  -6   4   22.11    1.21
   6  -6  -4   21.37    1.14
   6  -6  -3   22.71    1.25
  -6  -6   3   23.97    1.32
   6  -6  -3   28.62    1.34
  -6  -6   3   28.66    1.39
  -6  -6   2    1.61    0.65
   6  -6  -2    1.29    0.58
   6  -6  -2    0.79    0.66
  -6  -6   2    1.78    0.59
   6  -6  -2    1.67    0.76
  -6  -6   1    1.25    0.76
  -6  -6   1    0.62    0.63
   6  -6  -1    1.45    0.56
  -6  -6   1    1.30    0.69
   6  -6  -1    1.25    0.64
   6  -6  -1    1.96    0.79
  -6  -6   1    1.15    0.55
  -6  -6   0   13.22    0.91
  -6  -6   0   18.17    1.11
   6  -6   0   14.21    1.04
   6  -6   0   15.16    1.10
   6  -6   0   14.58    0.97
  -6  -6   0   13.24    1.03
  -6  -6   0   16.45    0.97
  -6  -6  -1    5.42    0.58
  -6  -6  -1    3.12    0.52
   6  -6   1    4.83    0.82
   6  -6   2    2.27    0.69
  -6  -6  -3   15.18    0.92
  -6  -6  -3   18.57    0.95
   7  -1 -23   -0.23    0.76
  -7  -1  23    0.24    0.80
   7  -1 -23    0.39    0.76
   7   1 -23   -0.10    0.73
   7   1 -22    0.15    1.04
  -7  -1  22    0.53    0.67
   7  -1 -22   -0.14    1.16
   7  -1 -22   -0.66    0.88
   7  -1 -22    0.05    1.11
   7   1 -22    1.03    1.25
   7   1 -21    9.06    1.57
   7  -1 -21    7.27    1.60
   7   1 -21    6.15    1.06
   7   1 -21    6.47    1.72
   7  -1 -21    7.49    1.64
   7  -1 -21    7.77    1.35
  -7  -1  21    7.81    1.18
   7   1 -20   12.05    1.45
   7  -1 -20   12.80    1.68
   7  -1 -20   13.10    1.70
   7   1 -20   12.75    1.83
   7   1 -20   12.11    1.44
   7   1 -20   12.22    1.55
   7   1 -20    8.97    1.33
   7   1 -20   10.36    2.03
   7  -1 -20   13.70    2.05
   7  -1 -20   10.52    1.21
   7  -1 -20   12.62    1.55
  -7  -1  20   11.44    1.53
   7  -1 -19  210.63    8.84
   7  -1 -19  185.69    8.65
   7   1 -19  201.29    8.64
   7   1 -19  206.76    8.72
   7   1 -19  224.88    9.21
   7  -1 -19  199.95    8.90
   7   1 -19  201.38    8.99
   7   1 -19  201.51    8.59
   7  -1 -19  208.14    9.03
   7  -1 -19  201.87    8.39
   7  -1 -19  207.47    8.71
  -7  -1  19  211.99    8.80
   7  -1 -18   95.33    4.73
  -7  -1  18   95.37    4.77
   7  -1 -18   87.60    4.73
   7  -1 -18   91.83    5.02
   7   1 -18  102.71    5.12
   7   1 -18   86.41    4.57
   7  -1 -18  101.46    4.90
  -7  -1  18   85.90    4.36
   7   1 -18   97.74    4.71
   7   1 -18   95.95    4.72
   7  -1 -18   96.10    4.91
   7  -1 -18   95.23    4.46
   7  -1 -18   94.89    4.47
   7  -1 -17  482.04   19.21
   7  -1 -17  478.15   19.47
   7   1 -17  482.02   19.40
   7   1 -17  493.41   19.70
   7  -1 -17  498.70   19.60
  -7  -1  17  484.44   19.21
   7  -1 -17  493.61   19.25
  -7   1  17  442.90   34.34
  -7  -1  17  447.44   36.00
   7   1 -17  506.61   19.45
   7   1 -17  508.95   19.56
   7  -1 -17  489.80   19.72
   7  -1 -17  496.78   19.47
  -7  -1  17  511.42   19.59
   7   1 -17  441.68   32.75
   7  -1 -17  409.88   31.43
   7  -1 -16    0.29    1.32
  -7  -1  16    0.55    1.31
   7   1 -16    1.53    1.79
   7  -1 -16   -0.23    1.50
   7  -1 -16    0.24    1.40
   7  -1 -16    0.78    1.22
   7  -1 -16    0.25    1.47
  -7  -1  16    3.27    5.62
  -7   1  16    2.92    5.50
   7   1 -16    0.08    1.17
   7   1 -16    0.78    1.38
   7  -1 -16    1.18    4.79
  -7  -1  16    2.38    1.08
   7  -1 -16    1.53    1.36
   7  -1 -16    1.66    1.22
  -7  -1  15    2.00    1.12
   7  -1 -15    3.78    1.50
  -7  -1  15    9.18    7.25
  -7   1  15    1.37    5.15
   7   1 -15    3.04    1.39
   7  -1 -15    2.76    1.19
   7  -1 -15    1.13    4.90
   7   1 -15    1.39    0.98
   7  -1 -15    2.43    1.25
   7  -1 -15    1.52    1.42
   7   1 -15    2.97    1.74
   7  -1 -15    1.25    1.34
   7  -1 -15    2.15    1.11
  -7  -1  15    2.51    1.27
   7  -1 -15    9.11    1.35
   7  -1 -14    3.11    1.18
  -7  -1  14    2.12    1.15
   7  -1 -14    2.20    1.14
   7   1 -14    2.01    1.36
   7  -1 -14    0.51    1.25
   7  -1 -14    1.59    1.09
   7   1 -14    2.28    1.26
  -7  -1  14    1.40    5.28
  -7   1  14    1.25    4.91
  -7  -1  14    2.47    1.01
   7  -1 -14   -3.14    5.09
   7   1 -14   -1.12    5.45
  -7  -1  13  135.19   15.91
  -7   1  13  131.51   15.11
  -7  -1  13  139.79    6.00
   7   1 -13  153.38   15.59
   7  -1 -13  140.49   14.65
  -7  -1  12    1.13    4.74
  -7   1  12    1.00    4.19
  -7  -1  12    1.27    0.86
   7  -1 -12    6.01    4.85
   7   1 -12   -2.76    5.00
  -7  -1  11 1428.67   63.96
  -7   1  11 1343.06   61.66
  -7  -1  11 1293.56   49.11
   7   1 -11 1421.76   61.46
   7  -1 -11 1357.68   60.30
  -7  -1  10   25.37    6.96
  -7   1  10   38.07    7.22
   7   1 -10   38.29    7.35
  -7  -1  10   31.77    1.87
   7   1 -10   34.76    7.05
   7  -1 -10   32.06    6.74
  -7  -1   9  898.82   42.47
  -7   1   9  859.81   40.84
   7   1  -9  832.93   41.47
   7  -1  -9  798.39   33.99
   7  -1  -9  869.52   40.19
   7   1  -8   48.02    7.39
  -7   1   8   52.36    7.08
   7  -1  -8   37.00    3.57
   7  -1  -8   39.03    6.73
   7  -1  -8   36.77    6.70
   7   1  -7   32.34    5.92
   7   1  -7   24.65    1.97
   7  -1  -7   31.21    5.78
   7  -1  -7   39.32    6.67
   7  -1  -7   32.96    3.05
   7   1  -6   18.81    4.49
   7  -1  -6   23.84    4.98
   7   1  -6   23.18    2.39
   7  -1  -6   20.79    5.34
   7  -1  -6   19.38    2.42
   7   1  -5   43.73    5.78
   7  -1  -5   39.61    5.67
   7  -1  -5   37.64    3.21
   7   1  -4  144.67   10.08
   7  -1  -4  133.85    7.46
  -7  -1   4  133.31    8.56
   7  -1  -4  135.26   10.00
   7  -1  -3 4106.69  163.62
   7   1  -3 4684.91  168.13
   7  -1  -3 4455.10  167.21
   7  -1  -3 4867.54  168.43
  -7  -1   3 4440.45  166.38
   7   1  -3 4379.78  165.29
   7   1  -2  852.42   35.41
   7  -1  -2  818.85   34.50
   7  -1  -2  761.34   30.73
   7   1  -2  818.52   32.01
  -7  -1   2  830.60   34.22
   7  -1  -2  867.94   35.15
   7  -1  -1  548.92   25.90
  -7  -1   1  566.27   25.97
   7  -1  -1  624.38   26.42
   7   1  -1  576.69   22.76
   7  -1   0  304.73   16.49
   7  -1   0  324.36   17.07
   7  -1   0  354.99   16.83
  -7  -1   0  354.87   17.26
   7  -1   1  237.16   14.30
   7   1   1  268.39   14.81
   7  -1   1  261.03   14.75
   7  -1   1  263.60   13.72
  -7  -1  -1  265.61   14.54
   7  -1   2   45.59    5.96
   7   1   2   57.41    6.41
  -7  -1  -2   50.14    5.83
   7  -1   3  810.39   35.90
  -7  -1  -3  726.97   28.50
   7  -1   4  137.80   11.70
   7   1   4  143.06   11.40
  -7  -1  -4  123.78    6.69
   7  -1   5  684.95   34.11
   7   1   5  679.79   33.42
  -7  -1  -5  621.29   26.95
   7  -1   6  410.31   24.70
   7   1   6  397.17   23.86
  -7  -1  -6  389.35   21.65
  -7  -1  -6  352.15   17.82
   7  -1   7  384.89   24.70
   7   1   7  380.05   24.09
   7  -1   7  348.82   13.62
  -7  -1  -7  363.60   21.41
  -7  -1  -7  318.22   17.57
   7  -1   8   -1.02    4.56
   7   1   8    0.97    4.23
   7  -1   8    1.17    0.98
  -7  -1  -8    2.27    4.03
  -7  -1  -8   -0.41    2.32
  -7  -1  -8   -0.68    3.93
   7   1   9   75.62   11.57
   7  -1   9   68.66   11.19
   7  -1   9   68.42    3.64
   7   1   9   80.63    3.65
  -7  -1  -9   78.07    9.90
  -7  -1  -9   81.82   10.42
   7  -1  10   11.52    6.68
   7   1  10    2.44    4.79
   7   1  10    4.35    1.11
   7  -1  10    4.07    1.19
  -7  -1 -10   -1.75    4.36
  -7  -1 -10    3.58    4.57
   7  -1  11  846.34   49.62
   7   1  11  864.71   49.25
  -7  -1 -11  827.06   44.50
   7  -1  11  847.20   32.45
  -7   1 -12    2.11    1.52
  -7   1 -12    2.92    1.50
  -7  -1 -12    1.92    1.13
  -7   1 -12    3.01    1.63
  -7  -1 -12    0.80    1.28
   7  -1  12    2.15    1.44
  -7   1 -12    1.52    1.42
   7  -1  12    1.93    1.34
  -7   1 -12    1.17    1.56
  -7  -1 -12    0.20    1.26
  -7  -1 -12    3.38    1.36
  -7   1 -12    2.46    1.54
   7  -1  12    2.06    1.52
  -7   1 -12    2.54    1.39
   7   1  12    1.45    4.99
   7  -1  12    7.65    6.44
  -7  -1 -12    8.13    5.18
   7  -1  12    1.67    1.29
  -7   1 -13  479.85   19.05
  -7  -1 -13  486.79   18.82
  -7   1 -13  482.57   19.12
  -7  -1 -13  470.31   19.18
   7  -1  13  480.78   19.12
  -7   1 -13  483.73   19.05
   7  -1  13  469.44   19.10
  -7  -1 -13  482.40   19.07
  -7   1 -13  491.83   19.33
  -7  -1 -13  491.08   19.18
  -7  -1 -13  485.49   18.93
  -7   1 -13  487.81   19.13
   7  -1  13  468.96   19.06
  -7   1 -13  506.55   19.17
   7  -1  13  476.80   36.26
   7   1  13  441.03   34.17
  -7  -1 -13  438.52   30.11
   7  -1  13  477.46   19.11
   7  -1  14   27.01    2.49
  -7  -1 -14   27.37    2.37
  -7  -1 -14   23.38    1.97
  -7   1 -14   23.12    2.36
  -7   1 -14   30.39    2.70
  -7  -1 -14   27.41    2.31
   7   1  14   14.19    7.73
  -7  -1 -14   27.96    2.40
  -7  -1 -14   27.66    2.25
   7  -1  14   30.28    2.47
  -7   1 -14   25.31    2.38
  -7  -1 -14   25.47    7.09
   7  -1  14   29.46    2.39
  -7   1 -14   25.04    2.39
  -7   1 -14   25.30    2.33
  -7  -1 -15    6.41    1.64
  -7   1 -15    4.80    1.91
  -7   1 -15    4.69    1.55
   7  -1  15    2.60    1.75
   7  -1  15    6.34    1.54
   7  -1  15    6.35    1.70
  -7  -1 -15    3.46    1.61
  -7  -1 -15    6.08    1.58
  -7   1 -15    4.50    1.55
  -7  -1 -15    5.08    1.32
  -7  -1 -16   28.63    2.40
  -7   1 -16   35.49    2.80
   7   1  16   37.84    2.37
   7  -1  16   43.57    2.81
   7  -1  16   32.75    2.53
   7   1  16   29.87    2.19
  -7  -1 -16   42.32    2.80
  -7   1 -16   32.84    2.44
  -7   1 -16   34.41    2.50
  -7  -1 -16   36.83    2.99
   7  -1  16   23.54    2.29
  -7   1 -17  115.84    5.48
   7   1  17   99.35    4.92
   7   1  17  124.49    5.06
   7  -1  17  121.31    5.29
  -7   1 -17  109.27    5.18
  -7   1 -17  107.24    5.07
  -7  -1 -17  103.10    5.01
  -7  -1 -17  102.55    5.44
   7  -1  17  116.69    5.46
   7  -1  17  111.19    5.17
  -7   1 -18    5.47    1.66
  -7   1 -18    4.95    1.18
   7   1  18    5.34    1.16
   7  -1  18    3.65    1.06
   7  -1  18    5.62    1.31
   7   1  18    5.52    1.09
  -7   1 -18    4.11    1.22
  -7  -1 -18    5.04    1.12
   7  -1  18    3.88    1.41
  -7   1 -19  142.78    5.74
   7  -1  19  151.51    5.92
   7   1  19  135.25    5.53
  -7   1 -19  140.29    5.94
   7  -1  19  146.85    5.98
  -7  -1 -19  136.15    5.56
   7   1  19  136.59    5.56
  -7  -1 -19  135.87    5.74
   7  -1  20    1.67    0.87
   7   1  20    2.55    0.72
  -7   1 -20    2.54    0.69
   7  -1  20    1.84    0.74
  -7  -1 -20    1.57    0.66
  -7   1 -20    3.80    1.05
   7  -1  21   20.23    1.05
  -7  -1 -21   18.22    1.06
  -7  -3  21   43.20    1.93
  -7  -3  20   -0.26    0.75
   7   3 -20    0.89    0.85
   7   3 -20    0.19    0.70
   7  -3 -20   -0.10    0.86
   7  -3 -20    0.22    0.53
   7  -3 -20   -0.25    0.71
   7  -3 -19   83.24    3.80
   7   3 -19   87.82    3.97
   7   3 -19   89.17    3.98
   7   3 -19   94.43    3.91
  -7  -3  19   83.04    3.87
   7  -3 -19   78.91    4.04
   7  -3 -19   88.84    3.86
  -7  -3  19   82.34    3.86
   7  -3 -18   -0.22    1.15
   7   3 -18    0.05    0.88
   7  -3 -18    0.58    1.06
   7   3 -18    1.63    1.13
   7   3 -18    0.71    1.30
   7  -3 -18    0.49    0.94
   7   3 -18    0.46    0.95
  -7  -3  18    0.68    1.26
   7  -3 -18    0.49    1.08
   7  -3 -18    1.34    1.41
  -7  -3  18    2.37    1.36
  -7  -3  18    1.54    1.00
   7  -3 -17  114.38    5.16
   7  -3 -17  105.58    4.64
   7   3 -17  105.74    5.11
   7   3 -17  108.08    5.12
   7   3 -17  110.18    5.08
   7  -3 -17  112.69    4.97
  -7  -3  17  102.55    5.25
   7  -3 -17  109.38    4.99
   7   3 -17  113.76    5.04
   7  -3 -17  111.70    4.89
   7  -3 -17  108.72    5.33
   7  -3 -17  112.51    5.05
  -7  -3  17  104.33    5.00
   7  -3 -16    2.25    1.68
   7  -3 -16    3.77    1.23
   7   3 -16    3.74    1.33
   7   3 -16    2.01    1.47
   7   3 -16    5.68    1.44
   7  -3 -16    2.45    1.40
   7   3 -16    1.18    1.20
   7  -3 -16    2.06    1.29
  -7  -3  16    1.31    1.58
   7   3 -16    1.73    1.26
   7  -3 -16    2.08    1.22
  -7  -3  16    7.23    1.48
   7  -3 -15    9.02    1.42
   7   3 -15    9.06    1.59
  -7  -3  15    7.50    1.61
   7  -3 -15   10.85    1.58
   7  -3 -15    8.75    1.54
  -7  -3  15   10.39    1.88
   7   3 -15    8.88    1.56
   7  -3 -15    6.70    1.88
   7  -3 -15    9.21    1.54
   7   3 -15    7.44    1.69
   7   3 -15    8.53    1.59
   7   3 -15    7.05    1.60
   7   3 -15    9.20    1.29
   7  -3 -15    8.22    1.45
   7  -3 -15    7.56    1.29
   7  -3 -14   88.65    4.55
  -7  -3  14  115.57    4.97
   7   3 -14   89.92    4.72
   7  -3 -14   92.52    4.60
   7  -3 -14   95.30    4.47
  -7  -3  14   90.59    4.98
   7  -3 -14   93.42    4.73
   7  -3 -14   89.46    4.58
   7  -3 -14   87.33    4.95
   7  -3 -14   90.32    4.46
   7   3 -14   95.95    4.75
   7   3 -14   99.16    4.79
   7   3 -14   88.28    4.47
  -7  -3  14   83.52    4.81
   7  -3 -14   98.52    4.47
   7  -3 -14  102.04    4.41
   7   3 -14  107.90    4.83
  -7  -3  13   50.31    3.25
   7  -3 -13   39.83    2.70
   7   3 -13   56.74    3.17
   7  -3 -13   50.39    2.89
   7  -3 -13   47.89    2.90
  -7  -3  13   49.08    3.28
   7  -3 -13   48.84    2.84
   7  -3 -13   49.27    3.05
   7  -3 -13   48.49    2.68
   7  -3 -13   38.24    2.75
   7  -3 -13   47.27    3.26
   7  -3 -13   46.96    2.84
   7   3 -13   51.40    3.06
   7   3 -13   47.79    3.01
   7   3 -13   43.04    9.21
   7  -3 -13   45.30    2.69
   7  -3 -13   47.14    2.84
   7  -3 -13   44.63    2.86
   7   3 -13   45.50    3.02
   7  -3 -12   36.11    2.51
   7  -3 -12   35.93    2.53
  -7  -3  12   38.03    2.94
   7  -3 -12   35.90    2.54
   7  -3 -12   41.18    2.60
   7  -3 -12   53.77    2.78
  -7  -3  12   32.99    2.86
   7  -3 -12   41.74    2.76
   7   3 -12   36.15    2.60
   7  -3 -12   42.48    2.43
   7  -3 -12   39.74    2.63
   7  -3 -12   39.22    2.95
   7  -3 -12   40.16    2.68
   7   3 -12   43.27    2.73
   7   3 -12   37.90    2.67
   7   3 -12   43.72    8.94
   7  -3 -12   45.67    2.57
   7  -3 -12   40.75    2.72
   7  -3 -12   43.25    2.67
   7   3 -12   51.69    2.99
   7  -3 -11  341.66   13.97
   7  -3 -11  342.00   13.77
   7  -3 -11  331.69   13.71
   7  -3 -11  342.51   13.79
  -7  -3  11  349.09   14.29
   7  -3 -11  348.95   13.74
   7  -3 -11  344.96   13.87
  -7  -3  11  341.11   14.26
   7   3 -11  350.13   13.91
   7  -3 -11  354.08   13.95
   7  -3 -11  349.68   13.59
   7  -3 -11  356.64   13.68
   7  -3 -11  356.80   13.70
   7  -3 -11  339.67   14.18
   7  -3 -11  346.87   13.77
   7   3 -11  336.62   13.85
   7  -3 -11  343.56   13.87
   7   3 -11  336.77   13.92
   7   3 -11  351.55   25.52
   7  -3 -11  342.00   13.73
   7  -3 -11  345.42   13.98
   7  -3 -11  347.98   13.67
   7   3 -11  346.31   13.99
   7  -3 -10   27.69    2.62
   7  -3 -10   32.22    2.28
   7   3 -10   32.87    2.45
   7  -3 -10   36.39    2.52
   7  -3 -10   36.06    2.21
   7  -3 -10   34.25    2.43
   7   3 -10   37.46    2.42
   7  -3 -10   33.92    2.21
   7  -3 -10   46.13    2.61
  -7  -3  10   46.97    2.71
   7  -3 -10   32.02    2.29
   7  -3 -10   37.71    2.37
   7  -3 -10   32.32    2.23
  -7  -3  10   31.87    2.68
   7  -3 -10   36.05    2.46
   7  -3 -10   33.71    2.68
   7  -3 -10   37.32    2.49
   7  -3 -10   32.95    2.29
   7   3 -10   36.51    2.38
   7  -3 -10   37.22    2.49
   7   3 -10   37.38    2.43
   7  -3 -10   41.86    2.55
   7  -3 -10   37.82    2.35
   7  -3 -10   35.63    2.57
   7  -3 -10   36.74    2.52
  -7  -3  10   30.60    2.62
  -7  -3   9  620.95   23.79
   7  -3  -9  593.92   23.40
  -7  -3   9  610.81   23.47
   7   3  -9  635.03   23.58
   7  -3  -9  596.16   23.20
   7  -3  -9  593.62   23.19
   7  -3  -9  595.86   23.34
   7   3  -9  601.47   23.36
   7  -3  -9  582.35   23.14
   7  -3  -9  605.01   23.67
   7  -3  -9  599.91   23.14
   7  -3  -9  592.56   23.17
   7  -3  -9  604.03   23.30
   7  -3  -9  754.78   24.98
   7  -3  -9  607.97   23.37
   7  -3  -9  608.01   23.54
   7  -3  -9  604.94   23.21
   7  -3  -9  607.95   23.29
   7  -3  -9  599.54   23.51
   7  -3  -9  618.93   23.31
   7  -3  -9  572.12   23.36
   7   3  -9  604.80   23.32
   7   3  -9  604.30   23.38
   7   3  -8  117.87   12.81
   7   3  -8  115.98    4.70
   7  -3  -8  117.80    6.66
   7  -3  -8   95.82    4.31
   7  -3  -8   92.68    4.38
   7  -3  -8   78.22    4.25
   7   3  -8   81.49    4.26
   7   3  -8   75.88    4.33
  -7  -3   8   73.43    4.47
   7   3  -8   70.37    4.26
   7  -3  -8  128.20    4.72
  -7  -3   8  136.72    4.82
   7   3  -7   72.00    9.89
   7  -3  -7   69.22    9.07
  -7  -3   7   74.19    8.98
   7  -3  -7   69.78    3.74
  -7  -3   7   80.97    3.83
   7  -3  -6  107.91   11.42
   7   3  -6  123.45   12.46
  -7  -3   6  126.38   11.17
   7  -3  -6  128.63    5.67
  -7  -3   6  127.10    5.64
   7  -3  -5  308.61   20.53
   7   3  -5  263.48   19.51
  -7  -3   5  316.63   12.38
   7  -3  -5  306.39   12.38
   7  -3  -4   11.81    5.23
   7   3  -4   10.33    4.28
   7  -3  -4   16.36    1.59
  -7  -3   4   16.44    1.43
  -7  -3   4   18.61    1.53
   7  -3  -3  914.93   42.98
   7   3  -3  808.37   40.42
  -7  -3   3  890.02   44.62
  -7  -3   3  835.05   32.10
  -7  -3   3  866.82   32.15
   7  -3  -3  831.77   32.17
   7  -3  -2   33.95    6.95
  -7  -3   2   26.69    6.87
  -7  -3   2   28.74    1.96
   7  -3  -2   26.84    1.94
  -7  -3   2   31.70    1.92
  -7  -3   1   58.15    9.46
   7  -3  -1   58.19    8.56
   7  -3  -1   53.16    2.89
  -7  -3   1   58.39    3.01
   7  -3   0    4.14    4.41
  -7  -3   0   -1.91    4.29
  -7  -3   0    2.24    1.17
   7  -3   1   11.23    4.83
  -7  -3  -1   16.70    5.57
  -7  -3  -1   18.04    1.70
   7  -3   2   57.10    9.33
  -7  -3  -2   55.64    8.50
  -7  -3  -2   64.03    3.41
   7  -3   3  271.18   20.96
  -7  -3  -3  290.95   20.62
  -7  -3  -3  275.10   21.97
  -7  -3  -3  300.75   11.60
   7  -3   3  272.29   11.16
   7  -3   4    3.06    4.71
  -7  -3  -4   14.11    4.95
  -7  -3  -4    5.41    5.00
  -7  -3  -4    8.76    1.59
   7  -3   4    8.21    1.12
   7  -3   5  790.15   43.34
  -7  -3  -5  798.41   29.91
   7  -3   5  755.24   29.54
  -7  -3  -5  790.37   40.52
  -7  -3  -5  776.73   43.94
   7  -3   6   45.24    2.41
  -7  -3  -6   50.37    2.96
  -7  -3  -6   29.90    2.30
  -7  -3  -6   30.52    2.09
   7  -3   6   21.58    2.21
   7  -3   6   37.08    3.05
  -7  -3  -6   31.75    2.30
   7  -3   6   33.06    2.55
   7  -3   6   48.51    9.72
   7  -3   6   23.73    2.41
   7  -3   6   40.28    2.82
  -7  -3  -6   57.11    8.63
  -7  -3  -6   62.78   10.92
   7  -3   7    8.01    1.78
   7  -3   7    3.67    5.32
  -7  -3  -7    7.65    1.64
  -7  -3  -7    7.80    1.51
   7  -3   7    8.29    1.66
  -7  -3  -7    6.36    1.08
   7  -3   7    5.88    1.52
  -7  -3  -7    7.74    1.26
   7  -3   7    4.97    1.23
  -7  -3  -7    5.49    1.86
   7  -3   7    6.78    1.55
   7  -3   7    6.05    1.40
   7  -3   7    5.03    2.00
  -7   3  -7    7.47    1.41
   7  -3   7    8.61    1.96
  -7  -3  -7    5.17    1.42
  -7  -3  -7    2.47    4.85
  -7  -3  -7   -3.46    4.41
   7  -3   8  136.59    6.28
  -7  -3  -8  148.70    6.22
   7  -3   8  139.66   16.26
   7  -3   8  123.87    6.43
  -7  -3  -8  132.17    5.62
   7  -3   8  112.14    6.17
   7  -3   8  158.14    6.20
  -7  -3  -8  148.94    5.89
   7  -3   8  114.32    5.93
   7  -3   8  106.96    5.89
   7  -3   8  147.20    6.83
  -7   3  -8  132.26    6.00
   7  -3   8  155.43    6.60
  -7  -3  -8  167.28   14.74
  -7  -3  -8  176.28   17.91
  -7  -3  -8  115.23    5.88
  -7  -3  -9  112.49    5.25
  -7  -3  -9  109.89    5.37
   7  -3   9  108.85   14.72
   7  -3   9  107.95    5.76
   7  -3   9  103.49    5.54
   7  -3   9  112.01    5.31
  -7  -3  -9  128.75    5.17
   7  -3   9  102.38    5.17
   7  -3   9  101.42    5.23
  -7  -3  -9  108.04    5.14
  -7   3  -9  109.08    5.28
  -7  -3  -9  123.74   12.93
  -7  -3  -9  103.62   14.59
   7  -3   9  118.03    5.74
   7  -3   9  112.42    5.99
  -7  -3 -10   25.62    2.31
  -7  -3 -10   24.93    2.34
   7  -3  10   39.26    9.13
   7  -3  10   24.92    2.52
   7  -3  10   33.15    2.41
  -7  -3 -10   33.23    2.89
   7  -3  10   30.00    2.86
  -7  -3 -10   32.39    2.18
   7  -3  10   26.08    2.23
   7  -3  10   27.19    2.32
  -7  -3 -10   29.22    2.24
  -7   3 -10   28.92    2.42
   7  -3  10   29.22    2.83
  -7  -3 -10   29.47    8.19
   7  -3  10   28.33    3.02
  -7  -3 -11   67.45    3.78
   7  -3  11   67.50    4.19
  -7  -3 -11   66.67    3.35
  -7   3 -11   67.31    3.74
   7  -3  11   70.66    4.12
  -7  -3 -11   64.23    3.54
   7  -3  11   64.65    3.95
   7  -3  11   65.87    3.63
   7  -3  11   57.93    3.39
  -7  -3 -11   57.65    3.93
   7  -3  11   60.92    3.63
  -7  -3 -11   66.21    3.61
   7  -3  11   63.10    4.19
  -7  -3 -12   24.19    2.23
   7  -3  12   19.37    1.96
  -7  -3 -12   21.46    1.75
  -7   3 -12   21.64    2.18
   7  -3  12   23.63    2.68
   7  -3  12   22.86    2.78
  -7  -3 -12   21.52    1.88
   7  -3  12   22.11    2.32
  -7  -3 -12   23.41    1.75
  -7  -3 -12   26.93    2.45
   7  -3  12   23.69    2.17
  -7   3 -13  215.18    9.19
  -7  -3 -13  206.58    9.34
   7  -3  13  208.35    9.26
  -7  -3 -13  218.93    8.89
  -7   3 -13  225.04    9.25
  -7  -3 -13  225.98    9.33
   7  -3  13  211.20    9.59
   7  -3  13  222.21    9.50
  -7  -3 -13  218.04    8.71
   7  -3  13  227.49    9.55
  -7   3 -14   39.38    2.56
  -7  -3 -14   36.17    2.60
  -7  -3 -14   52.64    2.90
   7  -3  14   50.55    2.85
  -7  -3 -14   35.91    2.27
  -7   3 -14   41.47    2.70
  -7  -3 -14   43.21    2.77
   7  -3  14   35.08    2.94
   7  -3  14   53.60    3.25
   7  -3  14   33.25    2.69
  -7  -3 -14   37.22    2.09
   7  -3  14   45.34    3.09
   7  -3  15    2.13    1.51
  -7   3 -15    1.53    1.34
   7  -3  15    0.12    1.71
   7  -3  15    1.80    1.26
  -7  -3 -15    1.88    1.16
  -7  -3 -15    2.22    1.23
  -7   3 -15    2.73    1.14
   7  -3  15    2.18    1.54
  -7  -3 -15    2.39    0.93
   7  -3  16   23.68    2.06
  -7   3 -16   27.79    1.93
  -7  -3 -16   24.58    1.46
   7  -3  16   22.82    1.89
  -7  -3 -16   31.50    1.84
  -7  -3 -16   25.69    1.77
  -7   3 -16   25.52    1.69
   7  -3  16   28.08    1.97
   7  -3  17   40.94    2.30
  -7   3 -17   39.01    2.11
  -7   3 -17   42.56    2.15
  -7   3 -17   40.31    2.08
   7  -3  17   38.21    2.17
  -7  -3 -17   40.74    1.97
   7   3  17   38.06    1.88
  -7  -3 -17   38.29    2.05
   7  -3  17   35.94    2.08
  -7   3 -18   19.67    1.12
  -7   3 -18   17.72    1.14
  -7   3 -18   18.85    1.12
   7   5 -14   37.52    1.64
   7  -5 -14   33.94    1.58
  -7  -5  13   77.81    3.31
   7  -5 -13   80.50    3.19
   7   5 -13   72.30    3.22
   7   5 -13   79.68    3.20
   7  -5 -12   21.79    1.39
   7  -5 -12   20.02    1.38
   7  -5 -12   18.33    1.22
  -7  -5  12   19.09    1.55
   7   5 -12   17.48    1.23
   7   5 -12   20.77    1.42
   7   5 -11   63.37    3.12
   7  -5 -11   58.74    2.96
   7  -5 -11   65.61    3.10
   7   5 -11   74.55    3.16
  -7  -5  11   67.78    3.33
   7   5 -11   66.88    2.98
   7  -5 -11   71.08    2.98
  -7  -5  10    4.58    1.46
   7  -5 -10    6.91    1.33
   7  -5 -10    5.97    1.11
  -7  -5  10    4.46    0.97
   7  -5 -10    5.18    1.19
   7   5 -10    3.67    1.06
   7  -5 -10    4.71    0.97
   7  -5 -10    6.90    1.17
   7  -5 -10    3.19    0.80
   7   5 -10    4.90    0.94
   7   5 -10    8.51    1.27
   7  -5  -9   21.06    1.84
   7  -5  -9   20.12    1.66
   7  -5  -9   21.47    1.71
  -7  -5   9   19.33    1.52
   7   5  -9   24.61    1.69
   7  -5  -9   22.82    1.49
   7   5  -9   19.55    1.67
   7   5  -9   21.05    1.42
   7  -5  -9   23.55    1.88
  -7  -5   9   19.85    2.00
   7  -5  -9   19.19    1.33
   7   5  -8   46.36    2.64
   7  -5  -8   55.06    2.75
   7  -5  -8   49.94    2.67
  -7  -5   8   45.42    2.58
   7   5  -8   58.44    2.80
  -7  -5   8   47.20    2.97
   7  -5  -8   47.27    2.41
  -7  -5   7    1.57    1.50
   7  -5  -7    1.30    1.51
  -7  -5   7    3.25    1.21
   7  -5  -7    0.94    1.18
   7  -5  -7    1.05    1.28
   7   5  -7    2.20    1.06
   7  -5  -7    1.49    0.97
   7   5  -7    1.83    1.14
   7  -5  -6   59.74    3.22
  -7  -5   6   57.82    3.37
   7  -5  -6   59.49    6.09
   7  -5  -6   61.11    7.77
   7   5  -6   52.87    3.01
   7  -5  -6   57.18    3.12
   7  -5  -6   61.56    3.06
  -7  -5   6   57.20    3.11
   7  -5  -6   67.57    3.25
   7  -5  -6   61.18    3.27
  -7  -5   6   63.79    3.33
   7  -5  -6   55.72    3.09
   7  -5  -6   62.68    3.26
   7   5  -6   64.40    3.06
   7  -5  -6   64.55    3.04
   7  -5  -6   61.41    6.26
  -7  -5   5   34.47    2.35
   7  -5  -5   22.20    1.77
   7  -5  -5   32.13    2.28
  -7  -5   5   29.11    2.03
   7  -5  -5   27.80    7.78
   7   5  -5   31.66    1.96
  -7  -5   5   29.70    2.11
   7  -5  -5   33.08    1.98
   7  -5  -5   30.03    2.12
   7  -5  -5   26.65    2.20
  -7  -5   5   32.05    2.38
   7  -5  -5   33.17    2.13
   7  -5  -5   29.72    2.34
   7   5  -5   23.90    1.81
   7  -5  -5   19.29    6.18
   7  -5  -5   20.40    6.52
   7  -5  -5   25.02    1.93
   7  -5  -4    9.82    1.73
   7  -5  -4    6.58    1.17
   7  -5  -4   10.96    8.05
  -7  -5   4    9.46    1.43
   7   5  -4    9.67    1.20
  -7  -5   4   10.14    1.60
   7  -5  -4    8.84    1.94
  -7  -5   4    8.55    1.52
   7  -5  -4    8.41    1.56
   7  -5  -4    9.83    1.66
  -7  -5   4    8.41    1.90
   7  -5  -4    7.83    1.39
   7  -5  -4    0.83    6.84
   7  -5  -4    8.60    1.41
   7   5  -4    7.12    1.11
   7  -5  -4   11.00    6.49
   7  -5  -3  114.12    5.30
   7  -5  -3  110.06    5.26
  -7  -5   3  117.91    5.22
   7  -5  -3  111.57    5.53
   7  -5  -3  112.06    5.15
  -7  -5   3  114.94    5.33
   7  -5  -3  104.32    8.66
  -7  -5   3  116.91    5.26
  -7  -5   3  117.99    5.31
   7  -5  -3  109.30    8.38
   7   5  -3  111.69    4.95
   7  -5  -3  113.80    5.19
   7  -5  -3  121.08    5.20
  -7  -5   3  121.40    5.49
   7  -5  -3  121.69    5.16
  -7  -5   2   64.57    3.28
   7  -5  -2   54.06    3.30
   7  -5  -2   63.22    3.62
   7  -5  -2   70.52    3.32
   7  -5  -2   68.18    8.53
  -7  -5   2   64.90    3.33
   7  -5  -2   62.61    3.54
   7  -5  -2   55.83    3.13
  -7  -5   2   62.51    3.53
   7  -5  -2   64.20    3.28
   7  -5  -2   62.56    3.21
  -7  -5   2   63.79    3.60
   7   5  -2   49.05    2.78
   7  -5  -1    3.69    1.59
  -7  -5   1    3.23    1.36
  -7  -5   1    1.90    1.35
   7  -5  -1    1.58    1.62
  -7  -5   1    1.56    1.42
   7  -5  -1    1.29    1.38
   7  -5  -1    3.00    1.44
  -7  -5   1    1.57    1.36
  -7  -5   1    1.88    1.33
   7  -5  -1    4.84    7.34
   7  -5  -1    1.46    1.27
   7  -5  -1    1.84    1.40
  -7  -5   1    2.15    1.66
  -7  -5   0   17.61    1.74
  -7  -5   0   14.85    1.78
   7  -5   0   13.95    2.01
   7  -5   0   15.72    2.02
   7  -5   0   17.35    1.87
  -7  -5   0   20.23    1.87
   7  -5   0    9.27    6.35
   7  -5   0   12.43    2.05
  -7  -5   0   19.34    1.80
   7  -5   0    7.52    6.00
   7  -5   0   16.37    1.73
  -7  -5   0   15.05    1.91
   7  -5   0    9.17    6.92
  -7  -5  -1   19.11    1.88
   7  -5   1   21.85    6.16
  -7  -5  -1   19.52    1.96
  -7  -5  -1   21.69    1.86
   7  -5   1   19.83    2.08
  -7  -5  -1   20.59    2.29
  -7  -5  -1   20.99    1.97
   7  -5   1   20.36    1.79
   7  -5   1   20.32    2.31
   7  -5   1   20.52    5.27
  -7  -5  -1   23.04    1.91
   7  -5   1   17.18    1.97
   7  -5   1   21.56    5.56
   7  -5   2  143.20    6.69
   7  -5   2  152.01    7.75
  -7  -5  -2  133.26    6.29
  -7  -5  -2  146.51    6.47
  -7  -5  -2  160.61    6.43
   7  -5   2  144.86    6.60
   7  -5   2  158.11    7.91
   7  -5   2  162.99    6.64
  -7  -5  -2  147.26    6.35
   7  -5   2  152.05    6.31
  -7  -5  -2  150.57    6.58
   7  -5   2  145.55    8.15
  -7  -5  -2  146.12    6.43
   7  -5   3   86.11    4.51
  -7  -5  -3   88.48    4.12
   7  -5   3   85.49    5.20
  -7  -5  -3   95.91    4.20
  -7  -5  -3   92.85    4.29
   7  -5   3   89.01    4.30
   7  -5   3   86.29    4.36
   7  -5   3   78.30    5.30
  -7  -5  -3   74.29    4.18
  -7  -5  -3   86.09    4.01
  -7  -5  -3   93.56    4.18
   7  -5   3   79.39    5.53
  -7  -5  -3   90.46    4.33
  -7  -5  -3   90.91    4.08
   7  -5   3   85.17    3.97
   7  -5   4    4.30    2.58
  -7  -5  -4    5.21    1.34
  -7  -5  -4    5.06    1.72
   7  -5   4    5.90    1.85
  -7  -5  -4    5.33    1.25
  -7  -5  -4    5.41    1.12
   7  -5   4    1.48    2.18
  -7  -5  -4    4.58    1.60
   7  -5   4    4.65    1.23
  -7  -5  -4    6.03    1.20
  -7  -5  -4    6.53    1.66
  -7  -5  -4    5.81    1.43
   7  -5   4    5.90    1.63
   7  -5   4    2.09    2.24
  -7   5  -5   95.01    4.60
  -7  -5  -5   90.53    4.80
   7  -5   5  106.45    4.95
   7  -5   5   94.71    4.78
  -7  -5  -5  102.20    4.69
  -7  -5  -5  105.69    4.45
   7  -5   5   99.59    4.76
  -7  -5  -5  109.74    4.52
   7  -5   5  102.23    4.79
  -7  -5  -5  118.97    4.77
  -7  -5  -5  111.26    4.71
   7  -5   5  113.09    5.05
  -7  -5  -5  111.41    4.67
  -7  -5  -6   21.35    1.71
   7  -5   6   24.14    2.17
  -7  -5  -6   23.17    1.85
   7  -5   6   28.27    1.81
   7  -5   6   29.07    2.20
   7  -5   6   28.25    1.84
  -7  -5  -6   23.37    1.84
  -7  -5  -6   27.64    1.54
  -7  -5  -6   32.80    2.13
  -7  -5  -6   21.32    1.53
  -7  -5  -6   19.54    1.82
  -7   5  -6   30.93    1.97
  -7  -5  -7    1.23    1.26
   7  -5   7    0.88    0.71
   7  -5   7    0.77    1.38
  -7   5  -7    1.58    1.16
  -7  -5  -7    0.12    1.06
  -7  -5  -7    0.37    1.03
  -7  -5  -7    0.60    1.14
   7  -5   7    1.23    1.32
  -7  -5  -7    1.11    0.92
  -7  -5  -7    0.93    0.74
  -7  -5  -7   -0.07    1.13
  -7  -5  -7   -0.03    1.00
   7  -5   7    0.94    0.69
  -7  -5  -8   20.29    1.61
   7  -5   8   22.80    1.84
  -7  -5  -8   19.12    1.35
  -7  -5  -8   25.97    1.73
   7  -5   8   18.28    1.61
  -7  -5  -8   17.46    1.37
  -7   5  -8   21.47    1.67
  -7  -5  -8   17.69    1.45
  -7  -5  -8   21.24    1.49
   7  -5   9    3.49    1.12
  -7   5  -9    3.20    1.05
  -7  -5  -9    3.13    0.68
  -7  -5  -9    4.63    0.90
  -7  -5  -9    4.07    0.98
   7  -5   9    4.65    0.95
  -7  -5  -9    4.64    0.89
  -7  -5 -10   32.30    1.59
  -7   5 -10   28.73    1.69
  -7  -5 -10   31.64    1.61
  -7   5 -10   30.78    1.74
   7  -5  10   30.35    1.73
  -7  -5 -11   19.89    0.99
  -7  -5 -11   19.85    0.97
  -8   0  24   56.77    2.40
   8   0 -23    0.46    0.91
   8   0 -23   -0.33    0.57
   8   0 -23   -0.03    0.80
   8   0 -22  278.52   11.45
   8   0 -22  283.07   11.18
   8   0 -22  284.69   11.26
   8   0 -21    1.26    1.38
   8   0 -21   -1.03    1.62
   8   0 -21    0.30    1.32
   8   0 -21    0.15    0.98
   8   0 -21    0.58    1.21
   8   0 -20   83.95    4.12
   8   0 -20   94.20    4.58
   8   0 -20   87.84    4.63
   8   0 -20   88.38    4.73
   8   0 -20   84.10    4.23
   8   0 -19    1.36    1.24
   8   0 -19    0.47    1.50
   8   0 -19   -0.72    1.56
   8   0 -19   -0.75    1.81
   8   0 -19   -0.20    1.23
   8   0 -18    8.65    1.46
   8   0 -18    7.67    1.27
   8   0 -18    9.03    1.51
   8   0 -18    9.36    1.52
   8   0 -18   10.25    2.12
   8   0 -18    8.13    1.78
   8   0 -18    8.21    1.26
   8   0 -18    5.68    1.26
   8   0 -17   -0.08    1.32
   8   0 -17    0.57    1.00
   8   0 -17    0.65    1.18
  -8   0  17   -1.63    5.32
   8   0 -17    0.95    1.23
   8   0 -17   -0.60    1.28
   8   0 -17    1.59    1.08
   8   0 -17   -0.09    1.73
   8   0 -17    1.46    1.33
   8   0 -17   -2.54    5.86
   8   0 -16   77.57    4.21
  -8   0  16  101.99   15.04
   8   0 -16   81.31    4.21
   8   0 -16   80.22    4.02
   8   0 -16   82.39    4.06
   8   0 -16   79.50    4.11
   8   0 -16   85.77    4.50
   8   0 -16   88.97   12.99
   8   0 -15    1.09    1.20
   8   0 -15   -0.62    1.17
   8   0 -15    0.43    0.93
   8   0 -15   -0.34    1.17
  -8   0  15   -2.86    5.61
   8   0 -15    5.69    5.24
   8   0 -15   -0.16    1.47
   8   0 -15   -0.68    1.06
  -8   0  14  663.66   40.93
   8   0 -14  654.77   38.12
  -8   0  13   -3.49    5.22
   8   0 -13    1.87    4.99
  -8   0  12  876.81   46.24
   8   0 -12  848.97   43.53
  -8   0  11    0.91    4.94
  -8   0  10    7.96    5.20
   8   0  -9   -1.88    4.08
   8   0  -9   -1.19    2.95
   8   0  -8 1351.71   57.68
   8   0  -8 1306.41   54.72
   8   0  -8 1335.91   56.86
   8   0  -7   -0.90    3.43
   8   0  -7   -0.64    2.67
   8   0  -7   -1.70    3.60
   8   0  -6 1686.06   67.56
   8   0  -6 1682.93   66.15
   8   0  -6 1601.97   67.13
   8   0  -5   -1.28    2.94
   8   0  -5   -1.28    2.92
   8   0  -5   -0.26    2.64
   8   0  -4  719.50   32.17
   8   0  -4  785.57   31.98
   8   0  -4  755.02   32.38
   8   0  -3    1.31    2.43
   8   0  -3    5.30    3.21
   8   0  -3   -0.74    3.03
  -8   0   3    1.71    1.35
   8   0  -2  640.57   26.82
   8   0  -2  673.08   27.88
   8   0  -1    1.23    2.09
   8   0  -1    1.85    2.90
   8   0   0  438.86   18.36
  -8   0   0  403.84   19.05
   8   0   1    0.40    4.30
  -8   0  -1   -1.98    3.04
   8   0   2 1947.51   77.95
  -8   0  -2 1870.89   74.92
   8   0   3   -1.58    4.40
  -8   0  -3    2.31    3.15
   8   0   4  970.04   44.02
  -8   0  -4  910.22   40.45
   8   0   5   -0.69    4.40
  -8   0  -5    0.45    3.44
   8   0   6   60.59    9.38
  -8   0  -6   63.23    7.82
   8   0   7   -1.82    5.13
  -8   0  -7   -1.22    3.81
   8   0   8 2075.36   89.37
   8   0   8 1966.49   73.83
   8   0   9   -5.76    5.74
   8   0   9    0.83    1.00
   8   0  10 1423.73   71.92
   8   0  10 1458.90   54.97
   8   0  11    1.41    6.12
   8   0  11    0.19    1.15
  -8   0 -12    4.94    1.46
   8   0  12   14.44    1.63
  -8   0 -12    6.86    1.45
  -8   0 -12    4.51    1.61
  -8   0 -12   11.53    1.56
  -8   0 -12   11.10    1.87
  -8   0 -12    8.51    1.77
   8   0  12    8.06    1.51
  -8   0 -12    9.73    1.49
   8   0  12   12.18    7.22
  -8   0 -12   12.33    5.26
   8   0  12   12.93    1.50
  -8   0 -13    0.06    1.41
  -8   0 -13   -0.08    1.70
   8   0  13    0.55    1.16
  -8   0 -13   -1.13    1.34
  -8   0 -13    0.24    1.53
  -8   0 -13    0.97    1.53
   8   0  13   -1.05    1.40
  -8   0 -13   -0.45    1.20
   8   0  13    1.61    6.07
  -8   0 -13    4.55    4.43
   8   0  13   -0.43    1.19
   8   0  14   93.50    4.62
  -8   0 -14   93.84    4.90
   8   0  14   84.25    4.50
  -8   0 -14   94.65    4.89
  -8   0 -14   94.57    4.73
   8   0  14   87.08    4.48
  -8   0 -14   91.06    4.48
   8   0  14  106.94   15.98
  -8   0 -14   89.97    4.53
  -8   0 -14   92.18    4.60
   8   0  14   93.63    4.54
  -8   0 -15   -0.13    1.36
  -8   0 -15   -0.99    1.64
   8   0  15    0.25    1.37
  -8   0 -15    0.72    1.14
  -8   0 -15    0.50    1.50
   8   0  15    0.14    1.42
  -8   0 -15    1.07    1.73
   8   0  15   -0.13    1.21
  -8   0 -15    0.08    1.70
   8   0  15    0.13    1.28
   8   0  16  155.98    7.11
  -8   0 -16  161.51    7.25
   8   0  16  168.30    7.33
  -8   0 -16  175.70    7.62
   8   0  16  161.04    7.18
   8   0  16  180.55    7.37
  -8   0 -16  169.20    7.58
  -8   0 -16  169.74    7.52
  -8   0 -17    0.07    1.48
   8   0  17    0.35    1.20
  -8   0 -17    1.20    1.57
  -8   0 -17   -0.69    1.57
   8   0  17   -0.41    1.38
  -8   0 -18   69.60    3.49
   8   0  18   64.05    3.22
  -8   0 -18   63.85    3.49
  -8   0 -18   58.47    3.05
   8   0  18   62.20    3.27
  -8   0 -19   -0.52    1.26
   8   0  19   -0.17    0.88
  -8   0 -19   -0.19    0.66
  -8   0 -19   -0.61    1.13
   8   0  20    6.67    0.94
  -8   0 -20    6.96    1.01
  -8   0 -20    4.71    1.00
   8  -2 -22  114.54    5.08
  -8  -2  22  134.32    5.22
   8  -2 -22  121.75    5.22
   8   2 -22  123.47    5.04
   8   2 -22  124.96    5.03
   8  -2 -22  125.84    5.08
   8  -2 -21    7.71    1.41
  -8  -2  21    6.07    1.36
   8   2 -21    7.08    1.17
   8   2 -21    7.52    1.09
   8   2 -21    7.36    1.01
   8   2 -21    6.54    1.09
   8  -2 -21    6.34    1.27
   8  -2 -21    6.73    0.93
  -8  -2  21    9.01    1.09
   8  -2 -20   48.22    3.07
  -8  -2  20   57.42    3.18
   8   2 -20   51.92    2.85
  -8  -2  20   41.17    2.48
   8   2 -20   50.52    2.82
   8   2 -20   49.65    2.79
   8   2 -20   54.99    2.99
   8  -2 -20   46.04    2.85
  -8  -2  20   50.73    2.81
   8  -2 -20   48.74    2.58
   8  -2 -19    4.09    1.28
   8  -2 -19    5.56    1.63
   8   2 -19    6.20    1.72
  -8  -2  19    6.38    1.21
  -8  -2  19    6.24    1.87
   8  -2 -19    5.80    1.82
   8  -2 -19    4.75    1.10
   8   2 -19    5.91    1.60
   8   2 -19    4.40    1.35
   8  -2 -19    3.35    1.40
   8   2 -19    4.55    1.12
  -8  -2  19    6.86    1.51
   8   2 -19    4.39    1.34
   8  -2 -18   25.19    2.08
   8  -2 -18   21.97    2.28
  -8  -2  18   21.83    1.90
  -8  -2  18   28.58    2.58
   8  -2 -18   25.69    1.98
   8   2 -18   24.63    2.19
  -8  -2  18   20.83    1.90
   8   2 -18   26.17    2.19
   8   2 -18   23.42    2.32
  -8  -2  18   26.36    2.26
   8  -2 -18   23.12    2.18
   8  -2 -17    8.20    1.63
  -8  -2  17   12.08    1.50
   8   2 -17    5.38    1.26
   8   2 -17    4.42    1.49
  -8  -2  17    4.51    1.37
   8  -2 -17    6.17    1.58
   8  -2 -17   10.87    1.90
   8   2 -17    7.74    1.93
  -8  -2  17    7.13    1.68
   8  -2 -17    6.74    1.36
  -8  -2  16  123.47    5.85
   8  -2 -16  126.67    5.73
   8   2 -16  115.06    5.74
   8  -2 -16  118.48    5.80
   8  -2 -16  122.56    5.62
   8   2 -16  130.14    5.44
   8  -2 -16  115.82    5.14
   8   2 -16  117.38    5.50
   8  -2 -16  121.06    5.38
   8  -2 -16  116.49    5.48
  -8  -2  16  127.43    5.59
   8  -2 -16  103.71    5.46
  -8  -2  16  103.99    5.52
   8  -2 -16  116.97    5.70
  -8  -2  15   13.94    1.76
  -8  -2  15   16.46    1.80
  -8  -2  15    7.67    6.69
   8  -2 -15   11.96    1.80
   8  -2 -15   14.59    1.64
   8  -2 -15   11.35    1.81
  -8  -2  15   11.26    1.88
   8  -2 -15   16.19    2.09
   8   2 -15   15.17    2.02
   8  -2 -15   13.97    1.85
   8   2 -15   11.79    1.58
   8   2 -15   16.84    1.75
   8  -2 -15   13.46    1.51
   8   2 -15   15.29    2.00
   8   2 -15   16.06    1.91
   8  -2 -15   14.68    1.75
   8  -2 -15   15.89    1.61
   8  -2 -15   14.85    1.72
   8   2 -15   12.08    1.59
   8   2 -15   11.39    6.76
   8   2 -14  761.20   28.59
  -8  -2  14  742.03   28.99
  -8  -2  14  750.85   28.82
  -8  -2  14  765.82   46.42
   8  -2 -14  757.33   28.99
   8  -2 -14  758.08   28.92
  -8  -2  14  765.66   29.13
   8  -2 -14  743.94   28.55
   8  -2 -14  730.37   29.05
   8   2 -14  731.40   28.94
   8  -2 -14  758.27   28.87
   8   2 -14  750.78   28.78
   8   2 -14  741.27   28.73
   8  -2 -14  727.50   28.48
   8   2 -14  776.47   28.96
   8   2 -14  804.56   29.07
   8  -2 -14  727.06   28.84
   8  -2 -14  746.72   28.52
   8  -2 -14  716.11   28.49
   8   2 -14  808.99   44.62
   8  -2 -14  628.10   41.09
   8   2 -14  768.22   28.92
   8  -2 -14  750.97   28.62
  -8  -2  13    1.20    1.23
  -8  -2  13    4.03    5.65
   8  -2 -13   -0.96    1.32
   8  -2 -13    0.06    1.27
   8   2 -13    0.06    1.09
   8  -2 -13    0.15    1.35
   8   2 -13   -0.56    1.33
  -8  -2  13    0.13    1.17
   8  -2 -13    3.29    4.61
   8   2 -13    3.38    5.48
   8  -2 -13   -0.19    1.15
   8   2 -13    1.15    1.32
   8   2 -13    0.91    1.22
   8  -2 -13    0.46    1.19
   8   2 -13   -0.20    0.98
   8  -2 -13    1.43    1.23
   8  -2 -13    0.14    1.13
   8  -2 -13    0.42    1.23
   8  -2 -13    0.38    1.11
   8  -2 -13    0.46    1.23
  -8  -2  13    1.11    1.28
   8   2 -12   60.35    3.38
   8  -2 -12   40.22    8.78
   8   2 -12   63.22   10.41
  -8  -2  12   58.20    3.31
   8   2 -12   64.54    3.34
  -8  -2  12   63.79    3.58
   8  -2 -12   59.78    3.14
  -8  -2  12   58.86   10.67
  -8  -2  11  109.26   13.49
   8   2 -11  116.03   13.91
   8  -2 -11  107.08    4.84
  -8  -2  11  114.94    5.05
   8   2 -11   89.30   11.91
   8  -2 -11   99.96   12.39
  -8  -2  10   98.45   11.99
   8   2 -10   88.60   11.57
   8  -2 -10   83.81    3.89
  -8  -2  10   85.85    4.06
   8  -2 -10   74.96   10.25
  -8  -2   9   65.40    9.56
   8  -2  -9   58.95    2.98
  -8  -2   9   64.05    3.16
   8  -2  -9   58.20    8.96
  -8  -2   8 2319.66   90.85
   8   2  -8 2140.07   90.48
   8  -2  -8 2001.09   83.40
   8  -2  -8 2112.30   89.41
   8   2  -7   49.98    7.74
  -8  -2   7   40.29    7.10
   8  -2  -7   58.33    7.49
   8  -2  -7   53.25    5.60
   8  -2  -7   49.17    7.69
   8  -2  -6 1624.82   68.67
   8   2  -6 1589.64   69.58
  -8  -2   6 1605.11   60.32
   8  -2  -6 1694.86   72.47
   8  -2  -6 1632.11   69.79
   8  -2  -5  138.54   11.48
   8   2  -5  137.09   11.79
   8  -2  -5  145.35   13.45
  -8  -2   5  135.18   11.06
   8  -2  -5  125.87   11.70
   8  -2  -4  161.19   12.28
   8   2  -4  141.00   11.97
   8  -2  -4  175.85   14.25
  -8  -2   4  146.78   11.83
   8  -2  -3  681.82   33.26
   8   2  -3  740.02   33.92
  -8  -2   3  657.90   28.73
   8  -2  -3  704.00   34.63
  -8  -2   3  657.63   33.03
  -8  -2   2   14.07    2.19
   8  -2  -2    7.07    4.33
   8   2  -2   18.47    4.82
  -8  -2   2   16.08    4.82
   8  -2  -2   17.31    5.57
   8   2  -1  237.14   15.82
   8  -2  -1  237.45   15.88
  -8  -2   1  235.29   16.13
   8  -2   0 1676.33   70.48
  -8  -2   0 1696.03   72.10
   8  -2   1  564.22   27.97
  -8  -2  -1  569.95   30.24
   8  -2   2  728.47   35.49
   8  -2   2  829.41   36.41
  -8  -2  -2  854.82   39.02
   8  -2   3   49.16    6.59
   8  -2   3   62.20    6.62
  -8  -2  -3   63.19    8.31
   8  -2   4  157.40   12.90
   8  -2   4  164.61    6.77
   8  -2   5   74.31    9.29
   8   2   5   71.35    8.60
   8  -2   5   71.33    3.39
  -8  -2  -5   77.84    9.38
  -8  -2  -5   67.70    9.85
   8  -2   6   30.82    6.81
   8   2   6   14.48    4.81
   8  -2   6   19.04    1.59
  -8  -2  -6   26.35    6.10
  -8  -2  -6   26.57    6.87
   8  -2   7   26.34    6.85
   8   2   7   35.23    7.17
   8  -2   7   24.82    1.85
  -8  -2  -7   24.75    6.13
  -8  -2  -7   21.07    6.61
   8   2   8  394.59   26.26
   8  -2   8  367.84   26.93
  -8  -2  -8  403.20   27.76
  -8  -2  -8  424.74   25.91
   8  -2   8  392.49   15.56
  -8   2  -9   40.20    2.76
   8  -2   9   46.84    2.71
  -8  -2  -9   45.00    2.44
   8  -2   9   29.22    8.08
   8  -2   9   43.20    3.02
  -8   2  -9   39.31    2.73
  -8  -2  -9   45.54    8.26
  -8  -2  -9   53.15   10.08
  -8   2  -9   35.55    2.61
   8  -2   9   38.01    2.76
  -8   2 -10  287.41   11.66
  -8  -2 -10  294.29   11.71
   8  -2  10  268.06   11.95
  -8   2 -10  298.92   11.82
  -8  -2 -10  263.49   21.21
  -8  -2 -10  290.02   23.62
   8  -2  10  284.76   11.90
  -8   2 -10  282.75   11.76
  -8   2 -10  293.82   11.79
  -8   2 -10  283.97   11.68
  -8  -2 -10  273.95   11.43
   8  -2  10  241.68   23.20
  -8  -2 -11    0.80    1.25
   8  -2  11   -1.11    1.66
  -8   2 -11    1.29    1.54
  -8  -2 -11    1.23    4.62
  -8  -2 -11    0.62    1.58
   8  -2  11    1.31    1.38
  -8   2 -11   -0.14    1.54
  -8   2 -11    0.89    1.50
  -8  -2 -11    0.43    1.33
   8  -2  11    2.85    4.65
   8  -2  12   74.71    4.39
  -8  -2 -12   85.54    4.37
   8  -2  12   80.53    4.66
  -8   2 -12   87.27    4.51
  -8  -2 -12   75.59   11.74
   8  -2  12   71.56   12.83
  -8  -2 -12   93.01    4.64
   8  -2  12   84.95    4.57
  -8  -2 -12   85.44    3.96
  -8   2 -12   79.68    4.42
  -8   2 -13   30.90    2.56
  -8   2 -13   25.92    2.47
  -8  -2 -13   23.07    1.83
   8  -2  13   23.62    2.42
  -8  -2 -13   23.30    2.55
  -8  -2 -13   30.81    2.58
   8  -2  13   32.52    2.76
   8  -2  13   34.67    2.58
  -8  -2 -13   26.35    2.28
  -8  -2 -14   94.82    4.95
   8  -2  14   99.73    4.88
  -8  -2 -14  104.53    5.16
  -8  -2 -14   97.17    4.44
  -8   2 -14  100.83    5.08
  -8  -2 -14  101.56    5.20
   8  -2  14  104.17    5.24
   8  -2  14  103.23    5.29
   8  -2  14  104.59    5.11
   8  -2  15    0.32    1.71
  -8  -2 -15   -0.59    1.78
   8  -2  15   -0.16    1.48
  -8   2 -15   -0.64    1.57
   8  -2  15   -0.29    1.38
  -8  -2 -15    0.27    1.19
  -8   2 -15    1.44    1.14
  -8  -2 -15    1.91    1.38
  -8  -2 -15    0.66    1.54
  -8  -2 -16  192.38    7.88
  -8   2 -16  192.84    8.23
  -8  -2 -16  192.82    8.16
   8  -2  16  181.73    8.19
   8  -2  16  210.82    8.56
  -8  -2 -16  187.39    8.15
  -8   2 -16  190.19    7.94
  -8  -2 -16  190.58    8.30
   8  -2  16  193.39    8.37
   8  -2  16  194.42    8.32
  -8  -2 -17    1.10    0.87
  -8   2 -17    0.70    1.35
   8   2  17    0.68    0.91
   8  -2  17    0.07    1.31
  -8   2 -17   -0.40    1.28
   8  -2  17    0.79    1.54
  -8   2 -17    0.52    0.86
  -8  -2 -17    0.10    1.18
   8  -2  17    0.56    1.21
   8   2  17    1.19    0.91
   8  -2  17    2.26    1.29
   8  -2  17    1.71    1.03
  -8  -2 -17   -0.39    1.04
  -8  -2 -18   51.45    2.49
   8  -2  18   53.45    2.72
   8  -2  18   56.30    2.77
  -8   2 -18   49.75    2.52
   8  -2  18   48.67    2.68
   8  -2  18   42.93    2.38
   8   2  18   46.97    2.29
  -8   2 -18   45.73    2.59
   8  -2  18   39.45    2.41
  -8   2 -19   27.15    1.57
  -8   2 -19   29.39    1.61
   8  -2  19   32.54    1.72
   8  -2  19   29.06    1.68
  -8   2 -19   31.94    1.67
  -8  -2 -19   29.04    1.54
  -8  -2 -19   28.65    1.63
   8  -4 -18    3.10    0.62
   8   4 -18    2.14    0.63
   8  -4 -18    2.81    0.56
  -8  -4  18    2.28    0.67
   8   4 -17    6.44    0.89
   8  -4 -17    7.86    0.93
   8   4 -17    7.40    0.86
   8  -4 -17    8.49    0.84
   8   4 -17    7.55    0.81
   8  -4 -17    7.38    0.99
  -8  -4  17    7.42    1.05
   8  -4 -16  111.11    5.01
   8   4 -16  112.14    4.85
   8  -4 -16  113.39    4.78
   8   4 -16  111.96    4.83
   8   4 -16  117.01    5.03
   8   4 -16  121.04    5.02
   8  -4 -16  117.89    4.88
  -8  -4  16  121.23    5.05
  -8  -4  16  118.55    5.06
   8   4 -16  111.79    4.90
   8  -4 -15   25.74    1.80
  -8  -4  15   33.32    1.98
   8   4 -15   26.09    1.73
   8  -4 -15   26.45    1.83
   8   4 -15   26.87    1.79
   8  -4 -15   26.71    1.64
   8   4 -15   24.77    1.70
   8   4 -15   28.58    2.00
   8  -4 -15   26.81    1.77
   8   4 -15   27.60    1.95
   8  -4 -14  272.61   10.57
  -8  -4  14  256.74   10.70
   8   4 -14  258.90   10.54
   8  -4 -14  260.76   10.50
   8   4 -14  260.34   10.52
   8  -4 -14  259.79   10.46
   8  -4 -14  246.15   10.35
   8   4 -14  268.87   10.56
   8  -4 -14  265.53   10.71
   8   4 -14  246.04   10.64
   8  -4 -14  284.21   10.50
   8   4 -14  284.09   10.82
   8   4 -14  277.94   10.83
   8   4 -13    0.33    1.20
   8   4 -13    0.74    1.14
   8  -4 -13    0.59    1.27
   8  -4 -13    0.46    1.37
   8  -4 -13    1.30    1.39
   8   4 -13    2.86    1.01
   8   4 -13    2.27    1.14
   8  -4 -13    1.01    1.38
   8  -4 -13    1.85    1.21
  -8  -4  13    3.60    1.28
   8  -4 -13    1.75    1.18
   8   4 -13    0.89    1.24
   8  -4 -13    2.06    1.19
   8  -4 -12   13.05    1.53
   8  -4 -12   13.34    1.36
  -8  -4  12    9.48    1.50
   8  -4 -12   13.63    1.58
   8  -4 -12   13.57    1.66
  -8  -4  12   14.13    2.29
   8  -4 -12   12.80    1.76
   8   4 -12   12.14    1.47
   8   4 -12   11.67    1.35
   8  -4 -12   12.90    1.80
   8  -4 -12   12.34    1.60
   8   4 -12   12.21    1.62
   8  -4 -12   11.96    1.69
   8   4 -12   12.73    1.63
   8   4 -12   15.16    1.73
   8  -4 -12   15.09    1.55
   8  -4 -11   42.27    2.61
   8  -4 -11   41.05    2.67
  -8  -4  11   56.08    2.93
   8  -4 -11   48.43    2.69
   8  -4 -11   34.85    2.65
   8   4 -11   37.97    2.68
   8  -4 -11   43.61    2.59
   8  -4 -11   41.66    2.77
   8  -4 -11   43.85    2.45
  -8  -4  11   36.88    3.17
   8  -4 -11   44.46    2.80
   8   4 -11   44.73    2.82
   8  -4 -11   45.65    2.85
   8  -4 -11   47.71    2.70
   8   4 -11   38.25    2.71
   8  -4 -11   40.49    2.49
   8   4 -11   52.82    3.04
   8   4 -10   10.82    1.57
   8  -4 -10   20.94    6.76
   8  -4 -10   11.05    1.54
  -8  -4  10    8.72    1.51
   8  -4 -10    8.77    1.44
   8  -4 -10   11.50    1.93
   8  -4 -10   10.85    1.40
   8  -4 -10    9.67    1.43
   8  -4 -10    8.50    1.34
  -8  -4  10   12.04    2.30
   8  -4 -10    9.82    1.42
   8   4 -10   12.62    1.67
   8  -4 -10    0.05    2.74
   8   4 -10   11.41    1.88
   8  -4 -10   12.18    1.64
   8  -4 -10   12.59    1.85
  -8  -4  10    9.38    1.81
   8  -4 -10    8.13    1.60
   8   4  -9   46.80    3.08
   8  -4  -9   41.45    2.94
   8  -4  -9   55.41    8.03
  -8  -4   9   70.34    3.35
   8  -4  -9   66.50    3.28
   8   4  -9   49.17    3.10
   8  -4  -9   48.03    2.89
   8  -4  -9   57.59    6.81
   8  -4  -9   51.41    3.19
   8  -4  -9   45.56    2.79
   8  -4  -9   49.84    2.82
   8  -4  -9   54.29    2.91
  -8  -4   9   48.82    3.56
   8  -4  -9   53.06    3.19
   8   4  -9   71.86    3.49
   8  -4  -9   53.61    3.21
   8  -4  -9   58.72    3.10
   8  -4  -9   61.56    3.17
   8  -4  -9   54.48    3.25
  -8  -4   9   58.42    3.37
   8  -4  -9   64.12    3.25
   8  -4  -9   58.43    7.15
   8  -4  -9   44.73    2.77
   8   4  -9   46.21    3.06
   8  -4  -8  170.93    6.97
  -8  -4   8  146.72    7.12
   8   4  -8  177.19    7.40
   8  -4  -8  161.28    7.20
   8   4  -8  178.90    7.39
   8  -4  -8  165.96   10.78
  -8  -4   8  173.77    7.09
  -8  -4   8  167.78    7.27
   8  -4  -8  154.46    7.23
   8   4  -8  175.39    7.40
   8  -4  -8  168.27    7.03
   8  -4  -8  146.57    9.86
  -8  -4   8  178.68    7.26
   8  -4  -8  153.99    6.98
   8  -4  -8  157.80    6.95
  -8  -4   8  172.10    7.71
   8  -4  -8  170.21    7.19
   8  -4  -8  159.54    7.10
   8  -4  -8  165.72    7.19
   8  -4  -8  170.03    7.45
   8  -4  -8  164.04    7.15
   8  -4  -8  170.12    7.28
   8  -4  -8  163.39   10.23
  -8  -4   8  173.13    7.26
   8  -4  -8  168.98    7.20
   8  -4  -8  160.05    7.24
  -8  -4   8  171.57    7.45
   8   4  -8  166.85    7.36
  -8  -4   7    3.80    1.54
   8   4  -7    3.79    1.29
   8  -4  -7    3.29    1.10
   8   4  -7    3.36    1.35
   8  -4  -7    9.33    8.39
  -8  -4   7    3.88    1.22
   8   4  -7    3.99    1.21
   8  -4  -7    3.57    1.46
   8  -4  -7    4.58    1.29
   8  -4  -7   -6.53    7.96
  -8  -4   7    3.53    1.34
   8  -4  -7    2.72    1.42
   8  -4  -7    4.95    1.21
  -8  -4   7    6.60    1.96
   8  -4  -7    3.87    1.44
   8  -4  -7    3.89    1.84
   8  -4  -7    3.73    1.54
   8  -4  -7    4.70    1.54
   8  -4  -7    3.56    1.65
   8  -4  -7    1.81    1.50
  -8  -4   7    3.45    1.38
   8   4  -7    2.77    1.48
   8  -4  -7    4.12    1.50
  -8  -4   7    4.51    1.99
  -8  -4   7    4.65    1.43
   8  -4  -7    3.24    7.65
   8  -4  -6  123.26    5.32
  -8  -4   6  126.10    5.75
   8   4  -6  134.25    5.77
   8   4  -6  139.91    5.81
  -8  -4   6  125.80    5.62
   8  -4  -6  125.91    9.38
   8  -4  -6  112.41    5.68
  -8  -4   6  109.54    5.54
   8   4  -6  122.78    5.69
   8  -4  -6  129.96    5.66
  -8  -4   6  124.97    5.71
   8  -4  -6  120.52    8.89
   8  -4  -6  127.33    5.70
   8  -4  -6  130.87    5.77
  -8  -4   6  138.94    6.09
   8  -4  -6  122.05    5.64
   8  -4  -6  123.41    5.67
   8  -4  -6  126.72    5.63
   8  -4  -6  127.12    6.06
   8  -4  -6  120.59    5.62
  -8  -4   6  114.10    5.67
   8  -4  -6  115.63    5.74
   8  -4  -6  115.47    9.21
  -8  -4   6  134.16    6.09
   8  -4  -6  120.72    5.70
   8  -4  -6  122.75    5.68
   8   4  -6  116.30    5.67
   8   4  -5   16.59    1.74
  -8  -4   5   16.78    2.00
   8   4  -5   17.53    1.84
  -8  -4   5   26.62    2.03
   8  -4  -5   16.74    6.75
   8  -4  -5   18.47    5.47
   8   4  -5   18.39    1.74
  -8  -4   5   25.65    2.14
   8  -4  -5   21.42    6.69
   8  -4  -5   30.63    2.20
  -8  -4   5   30.09    2.04
   8  -4  -5   20.30    2.22
   8  -4  -5   20.26    2.22
  -8  -4   5   18.78    2.18
   8  -4  -5   20.47    2.39
   8  -4  -5   19.85    1.78
   8  -4  -5   19.94    2.10
   8  -4  -5   22.70    1.99
   8  -4  -5   22.13    2.11
   8  -4  -5   21.98    2.41
  -8  -4   5   31.84    2.30
   8  -4  -5   34.46    2.43
   8   4  -5   26.33    2.10
   8  -4  -5   28.10    6.43
  -8  -4   5   23.93    2.62
   8  -4  -5   20.73    2.16
   8   4  -4  152.98    6.62
   8  -4  -4  154.52    8.92
  -8  -4   4  148.11    6.65
   8  -4  -4  126.58   13.71
   8  -4  -4  153.86    6.69
  -8  -4   4  154.53    6.75
   8  -4  -4  150.73    8.81
   8   4  -4  148.63    6.58
  -8  -4   4  135.46    6.65
   8  -4  -4  152.19    6.61
  -8  -4   4  161.58    6.88
   8  -4  -4  149.26    6.81
   8   4  -4  144.32    6.58
   8  -4  -4  150.70    6.76
   8  -4  -4  154.85    6.53
   8  -4  -4  155.78    6.71
   8  -4  -4  164.94    6.93
   8  -4  -4  159.39    9.10
  -8  -4   4  154.93    6.81
  -8  -4   4  141.15    6.50
   8  -4  -4  148.95    6.67
  -8  -4   4  155.80    7.05
   8   4  -3    9.45    1.43
   8  -4  -3   20.31    5.76
  -8  -4   3   23.67    1.65
  -8  -4   3    6.00    1.75
  -8  -4   3   15.58    1.77
  -8  -4   3   19.08    1.98
   8  -4  -3    9.21    1.86
   8  -4  -3   14.11    2.07
   8  -4  -3   15.00    1.90
   8  -4  -3   16.04    1.87
   8  -4  -3   14.11    1.90
  -8  -4   3   13.78    2.36
  -8  -4   3   12.82    1.80
   8  -4  -3   13.46    2.16
  -8  -4   3   23.87    2.12
   8  -4  -3   20.88    2.18
   8  -4  -3   20.70    6.08
   8   4  -3   19.01    1.72
   8  -4  -3   16.56    5.52
   8  -4  -3   12.54    1.57
  -8  -4   2   33.25    2.38
   8  -4  -2   34.23    5.42
  -8  -4   2   34.05    2.41
   8  -4  -2   25.37    6.65
  -8  -4   2   33.88    2.54
   8  -4  -2   31.00    2.41
  -8  -4   2   33.78    2.40
   8  -4  -2   28.86    2.65
   8   4  -2   33.47    2.15
  -8  -4   2   33.91    2.45
   8  -4  -2   29.96    2.07
   8  -4  -2   32.58    2.53
   8  -4  -2   32.17    2.87
   8  -4  -2   38.29    2.79
   8   4  -2   32.06    2.11
   8  -4  -2   30.19    2.35
   8  -4  -2   34.21    2.47
  -8  -4   1   18.50    6.45
   8   4  -1   13.18    1.40
   8  -4  -1   13.13    2.14
  -8  -4   1   22.15    1.98
   8  -4  -1   21.46    5.45
  -8  -4   1    8.02    1.78
  -8  -4   1   18.97    1.90
   8  -4  -1   14.74    4.86
  -8  -4   1   20.44    1.95
   8  -4  -1   12.38    1.86
   8  -4  -1   20.24    6.54
  -8  -4   1   14.19    1.68
  -8  -4   1   20.71    2.02
   8  -4  -1   15.58    2.17
   8  -4  -1   23.44    2.28
  -8  -4   1   24.44    2.06
   8  -4  -1   17.07    2.01
   8  -4  -1   17.07    1.88
   8  -4  -1   15.77    1.89
   8  -4  -1   19.79    5.19
   8  -4   0  243.24   10.40
   8  -4   0  250.10   11.15
  -8  -4   0  238.52   10.01
   8  -4   0  233.73    9.95
  -8  -4   0  239.62    9.88
   8  -4   0  227.18   11.19
   8  -4   0  198.62   18.80
   8  -4   0  229.36    9.58
  -8  -4   0  232.94    9.69
  -8  -4   0  207.39   18.77
  -8  -4   0  268.00    9.91
   8  -4   0  244.39   10.30
   8  -4   0  236.99    9.92
  -8  -4   0  232.65   10.06
   8  -4   0  230.86    9.64
   8  -4   0  221.29    9.76
   8  -4   0  231.52   11.32
  -8  -4   0  242.55    9.94
   8  -4   0  239.87   10.11
  -8  -4   0  235.77    9.90
  -8  -4  -1   19.76    1.92
   8  -4   1   17.22    2.29
   8  -4   1   16.96    4.85
   8  -4   1   17.29    5.24
  -8  -4  -1   16.88    1.96
   8  -4   1   16.21    2.11
   8  -4   1   16.20    1.98
   8  -4   1   16.85    1.78
   8  -4   1   16.60    2.32
   8  -4   1   16.73    1.89
   8  -4   1   18.32    2.15
  -8  -4  -1   18.70    2.37
   8  -4   1   17.00    1.74
   8  -4   1   26.29    5.29
  -8  -4  -1   20.59    1.90
   8  -4   1   16.89    2.19
  -8  -4  -1   16.25    1.86
   8  -4   1   15.48    2.18
   8  -4   1   17.47    6.20
  -8  -4  -1   15.75    5.70
  -8  -4  -1   16.32    1.85
   8  -4   2  205.68    8.82
   8  -4   2  199.87    8.60
  -8  -4  -2  199.00    8.62
   8  -4   2  192.47    8.32
  -8  -4  -2  192.50   19.94
  -8  -4  -2  220.31    8.44
   8  -4   2  205.83    8.64
   8  -4   2  204.93    8.87
  -8  -4  -2  186.71    8.63
  -8  -4  -2  191.38    8.41
   8  -4   2  197.32    9.99
   8  -4   2  192.11    8.72
   8  -4   2  194.17    9.85
  -8  -4  -2  191.14    8.37
  -8  -4  -2  196.80    8.42
   8  -4   2  212.92    9.80
   8  -4   2  197.51    8.98
   8  -4   2  166.43   17.35
  -8  -4  -3   56.00    3.27
  -8  -4  -3   34.44    2.85
   8  -4   3   35.22    2.84
   8  -4   3   43.99    3.30
  -8  -4  -3   45.84    2.78
   8  -4   3   46.36    4.45
   8  -4   3   53.87    4.82
  -8  -4  -3   51.07    2.79
   8  -4   3   44.12    3.70
  -8  -4  -3   44.03    2.71
   8  -4   3   42.64    3.04
   8  -4   3   38.02    3.04
   8  -4   3   58.73    5.01
   8  -4   3   53.20    3.40
  -8  -4  -3   51.75    2.85
   8  -4   3   37.79    2.62
  -8  -4  -3   43.70    3.07
  -8  -4  -3   41.27    2.73
  -8  -4  -3   65.78   11.61
   8  -4   3   53.94   10.01
  -8  -4  -4   85.40    4.62
  -8  -4  -4  104.24    4.57
   8  -4   4   92.20    4.52
  -8  -4  -4   87.19    4.22
   8  -4   4   89.67    4.87
   8  -4   4   84.22    4.54
  -8  -4  -4   77.98    4.08
   8  -4   4   79.98    4.67
   8  -4   4   84.35    5.21
  -8  -4  -4  100.08    4.31
   8  -4   4   89.70    4.60
   8  -4   4   85.79    4.59
   8  -4   4   82.28    4.77
  -8  -4  -4   75.00    4.07
   8  -4   4   91.01    4.77
  -8  -4  -4   88.09    4.44
   8  -4   4   78.00    4.06
  -8  -4  -4   82.87    4.12
   8  -4   4   67.69   11.44
  -8  -4  -4   71.70   12.53
  -8  -4  -5   88.90    4.20
   8  -4   5   75.67    4.35
   8  -4   5   92.97    4.57
   8  -4   5   88.62    5.32
  -8  -4  -5   71.18    4.34
   8  -4   5   82.22    4.45
   8  -4   5   77.01    4.59
   8  -4   5  102.96    4.96
   8  -4   5  103.14    4.71
   8  -4   5   87.01    4.37
  -8  -4  -5   78.42    4.15
  -8  -4  -5   88.88    4.19
   8  -4   5   90.33    4.87
  -8  -4  -5  116.02    5.01
  -8  -4  -5   88.34    4.08
   8  -4   5   77.84    4.00
  -8  -4  -5   86.51    4.40
  -8  -4  -6   62.22    3.18
   8  -4   6   63.13    3.54
  -8  -4  -6   68.12    3.39
   8  -4   6   64.34    3.65
  -8  -4  -6   65.54    3.94
   8  -4   6   60.80    4.46
  -8  -4  -6   64.32    3.72
   8  -4   6   57.21    3.84
  -8  -4  -6   63.16    3.51
  -8  -4  -6   63.85    3.26
   8  -4   6   66.52    3.94
  -8  -4  -6   63.75    3.44
  -8  -4  -6   64.74    3.65
   8  -4   6   69.79    4.05
   8  -4   6   63.80    3.59
   8  -4   7    2.15    1.48
  -8  -4  -7    3.06    1.74
  -8  -4  -7    3.15    1.45
  -8  -4  -7    3.28    1.24
  -8   4  -7    2.94    1.36
  -8  -4  -7    3.47    1.58
  -8  -4  -7    5.09    1.92
  -8  -4  -7    3.70    1.07
   8  -4   7    2.14    1.59
  -8  -4  -7    2.30    1.24
   8  -4   7    2.96    1.23
   8  -4   7    4.29    2.45
   8  -4   7    3.67    2.08
   8  -4   7    3.12    1.32
  -8  -4  -8  214.52    8.69
  -8  -4  -8  193.43    8.37
  -8  -4  -8  224.40    8.58
  -8  -4  -8  197.38    8.31
  -8   4  -8  203.56    8.72
   8  -4   8  212.22    8.69
  -8  -4  -8  203.14    9.08
  -8  -4  -8  202.15    8.26
  -8  -4  -8  200.89    8.62
   8  -4   8  198.04    9.59
   8  -4   8  222.20    9.14
  -8  -4  -9    0.77    1.43
  -8  -4  -9   -0.18    1.11
   8  -4   9    0.69    1.96
  -8  -4  -9    2.26    1.20
  -8  -4  -9   -0.14    1.10
  -8   4  -9    1.07    1.32
  -8  -4  -9    0.40    1.16
   8  -4   9    1.04    2.23
   8  -4   9    1.26    1.29
  -8  -4  -9    0.70    0.86
  -8   4 -10   95.95    4.49
   8  -4  10   94.80    5.03
  -8  -4 -10   99.79    4.57
  -8   4 -10  102.23    4.77
  -8  -4 -10  105.99    4.65
  -8  -4 -10  105.60    4.80
   8  -4  10   92.34    5.39
   8  -4  11   33.46    2.84
  -8  -4 -11   29.37    1.94
  -8   4 -11   28.91    1.89
  -8   4 -11   29.39    1.93
   8  -4  11   39.01    2.66
  -8   4 -11   27.95    2.07
   8  -4  11   28.97    2.23
  -8  -4 -11   31.07    2.25
  -8   4 -11   31.58    2.17
  -8  -4 -11   30.56    1.90
  -8   4 -11   30.71    2.21
  -8  -4 -11   29.34    2.05
  -8   4 -12   45.51    2.84
   8  -4  12   42.55    3.06
  -8  -4 -12   44.77    2.33
  -8   4 -12   45.72    2.45
   8  -4  12   44.62    2.80
  -8   4 -12   40.27    2.39
   8  -4  12   54.00    3.01
  -8   4 -12   53.97    2.70
  -8   4 -12   51.72    2.69
   8  -4  12   47.05    2.58
  -8  -4 -12   47.93    2.78
  -8  -4 -12   48.75    2.36
  -8   4 -12   55.90    2.81
  -8  -4 -12   53.19    2.54
   8  -4  13   71.62    3.48
  -8  -4 -13   62.94    2.77
  -8   4 -13   56.92    2.94
  -8   4 -13   63.39    2.99
   8  -4  13   70.26    3.21
   8  -4  13   80.90    3.50
  -8   4 -13   68.26    3.16
  -8  -4 -13   66.47    2.86
  -8  -4 -13   76.90    3.33
  -8   4 -13   64.62    3.20
  -8  -4 -13   67.45    3.01
  -8   4 -13   64.93    3.16
  -8   4 -14    1.57    0.56
  -8   4 -14    1.25    0.62
   8  -4  14    1.63    0.84
  -8   4 -14    1.52    0.79
  -8  -4 -14    2.14    0.71
  -8   4 -14    2.13    0.79
  -8   4 -14    1.56    0.96
   8  -4  14    0.62    1.08
  -8   4 -14    1.58    0.69
  -8  -4 -15    4.81    0.64
  -8   4 -15    5.16    0.64
  -8   4 -15    4.17    0.50
   8  -4  15    3.52    0.78
  -8   4 -15    3.81    0.65
  -8  -6   5    7.61    0.56
  -8  -6   4   43.47    1.84
  -8  -6   4   47.52    1.91
   8  -6  -4   46.96    1.86
   8  -6  -4   46.73    1.91
  -8  -6   3   45.96    1.72
   8  -6  -3   41.46    1.63
  -8  -6   3   31.82    1.59
  -8  -6   2    6.06    0.58
   8  -6  -2    4.91    0.70
  -8  -6   2    6.98    0.69
  -8  -6   2    5.71    0.69
  -8  -6   2    7.10    0.76
  -8  -6   2    4.80    0.58
  -8  -6   1    6.67    0.59
   8  -6  -1    7.86    0.74
  -8  -6   1    9.62    0.70
  -8  -6   1    8.54    0.79
  -8  -6   1    8.92    0.84
  -8  -6   1    6.85    0.64
   8  -6  -1    8.78    0.85
   8  -6   0    6.28    0.61
  -8  -6   0    5.85    0.58
  -8  -6   0    7.12    0.57
   8  -6   0    6.66    0.78
   8  -6   1    0.10    0.48
  -8  -6  -1    0.03    0.40
  -8  -6  -2   45.92    2.10
  -8  -6  -2   47.39    2.08
   9  -1 -23   41.68    2.12
   9  -1 -23   38.00    2.05
  -9  -1  23   39.49    2.09
   9   1 -23   38.77    2.15
   9  -1 -22   -0.34    1.18
   9  -1 -22    0.08    0.50
   9  -1 -22   -0.97    1.16
  -9  -1  22    0.47    1.19
   9   1 -22   -0.22    1.15
   9   1 -21   10.93    1.30
   9  -1 -21   11.14    1.51
   9   1 -21   11.34    1.65
   9  -1 -21    9.96    1.47
   9  -1 -21   13.55    1.82
   9   1 -21   12.56    1.92
   9  -1 -21   11.74    1.75
   9  -1 -21   10.57    1.10
  -9  -1  21   11.99    1.28
   9  -1 -20   27.54    1.84
   9  -1 -20   29.86    2.56
   9   1 -20   28.02    2.00
   9   1 -20   26.48    2.03
   9   1 -20   30.03    2.17
   9   1 -20   28.28    2.06
   9   1 -20   28.67    2.49
   9  -1 -20   23.94    2.19
   9   1 -20   32.40    2.68
   9  -1 -20   28.43    2.49
   9  -1 -20   28.25    2.26
  -9  -1  20   27.33    2.05
   9  -1 -19  131.89    5.99
   9  -1 -19  139.62    6.49
   9   1 -19  142.51    6.63
   9  -1 -19  132.71    6.24
   9   1 -19  143.31    6.25
   9   1 -19  136.58    6.19
   9  -1 -19  137.79    6.32
   9   1 -19  127.23    6.04
   9   1 -19  136.66    6.56
   9  -1 -19  136.75    6.49
   9  -1 -19  137.88    6.23
  -9  -1  19  136.29    6.18
   9  -1 -19  138.07    5.94
   9  -1 -18   38.24    2.57
   9  -1 -18   38.28    2.89
   9   1 -18   45.87    3.10
   9  -1 -18   37.49    2.79
   9   1 -18   40.49    2.70
   9   1 -18   40.80    2.75
   9  -1 -18   42.52    2.84
   9  -1 -18   41.78    2.75
  -9  -1  18   41.29    2.69
   9   1 -18   38.63    3.06
   9   1 -18   35.91    2.59
   9  -1 -18   36.01    2.94
  -9  -1  18   36.49    2.35
   9  -1 -18   37.31    2.47
   9  -1 -17   14.00    1.65
   9   1 -17   12.94    2.27
   9   1 -17   13.04    1.69
   9  -1 -17   12.44    2.08
   9  -1 -17   11.95    2.01
   9  -1 -17   10.46    1.78
   9  -1 -17    9.11    1.48
  -9  -1  17   11.62    1.66
   9  -1 -17   11.65    1.66
  -9  -1  17   20.08    8.74
   9   1 -17   12.48    1.70
   9   1 -17   12.71    1.86
   9  -1 -17   10.58    1.86
  -9  -1  17   15.30    1.51
   9  -1 -17   13.71    6.65
   9  -1 -17   10.96    1.85
   9  -1 -16    0.55    1.26
   9  -1 -16    0.15    1.54
   9   1 -16    1.62    1.75
   9   1 -16   -0.70    1.29
   9  -1 -16    0.14    1.33
   9  -1 -16    1.03    1.17
  -9  -1  16    0.67    1.17
   9  -1 -16    0.47    1.27
  -9  -1  16   -6.45    6.32
  -9   1  16   -1.43    4.66
   9   1 -16    0.76    1.23
   9   1 -16   -0.57    1.47
   9  -1 -16    1.57    1.38
  -9  -1  16    1.32    1.04
   9   1 -16   -1.28    5.74
   9  -1 -16    3.68    5.33
   9  -1 -16   -0.09    1.38
   9  -1 -15  547.99   21.21
   9   1 -15  540.35   21.54
   9  -1 -15  510.51   21.35
   9  -1 -15  548.12   21.36
   9  -1 -15  530.01   21.18
  -9  -1  15  543.78   21.37
   9  -1 -15  525.72   21.27
  -9  -1  15  528.09   37.86
  -9   1  15  522.84   35.85
   9   1 -15  582.63   21.49
   9   1 -15  555.39   21.36
   9  -1 -15  570.37   21.52
  -9  -1  15  542.01   21.13
   9   1 -15  599.37   36.23
   9  -1 -15  555.40   35.01
   9  -1 -15  565.53   21.67
   9  -1 -14    0.21    1.18
  -9  -1  14    2.14    0.98
   9  -1 -14    0.81    1.08
   9  -1 -14    0.06    1.13
   9   1 -14    1.09    1.03
   9   1 -14    1.08    1.25
  -9  -1  14    1.39    5.66
  -9   1  14   -2.46    5.00
   9  -1 -14    0.17    1.08
   9   1 -14   -1.11    6.30
   9  -1 -14    7.60    5.78
   9  -1 -14    0.08    1.13
   9   1 -14    2.53    1.51
   9  -1 -14    0.58    1.14
  -9  -1  13   21.46    7.67
  -9   1  13   18.87    6.08
  -9  -1  13   20.07    1.59
   9  -1 -13   12.90    6.14
   9   1 -13   22.28    6.73
  -9   1  12   85.20   11.18
  -9  -1  12   75.88   11.45
  -9  -1  12   69.22    3.36
   9   1 -12   69.04    9.97
   9  -1 -12   78.04   10.69
  -9  -1  11  868.41   44.45
  -9   1  11  811.44   42.11
   9   1 -11  850.29   43.29
  -9  -1  11  796.94   30.50
   9   1 -11  877.31   42.09
   9  -1 -11  810.73   41.35
  -9   1  10  109.16   11.42
  -9  -1  10  122.11   12.68
   9   1 -10   93.50   11.37
  -9  -1  10  101.73    4.46
   9  -1 -10   98.53   10.91
   9   1 -10  102.35   10.71
   9  -1 -10  113.37   11.59
  -9   1   9  721.00   35.80
   9   1  -9  672.43   35.90
   9  -1  -9  671.10   35.04
   9   1  -9  698.53   34.84
   9  -1  -9  729.47   35.62
   9   1  -8  240.27   16.17
   9  -1  -8  232.18   15.91
   9   1  -8  190.20    9.91
   9   1  -8  242.88   15.27
   9  -1  -8  226.37   15.65
   9   1  -7  177.84   13.53
   9  -1  -7  176.03   13.45
   9   1  -7  189.57   12.61
   9   1  -7  171.77    9.22
   9  -1  -7  190.42   13.72
   9  -1  -6  113.86    9.27
   9   1  -6  125.61   10.41
   9  -1  -6  100.13    7.67
   9  -1  -6  112.26   10.07
   9   1  -6  110.22    8.80
   9  -1  -6  108.27    9.96
   9  -1  -5   53.69    6.32
   9   1  -5   56.20    7.03
   9  -1  -5   51.04    4.72
  -9  -1   5   48.98    4.86
   9   1  -5   48.13    5.42
   9   1  -4  186.24   12.60
   9  -1  -4  207.27   12.35
   9  -1  -4  191.01    9.75
   9  -1  -4  193.80   12.61
   9   1  -4  184.52   10.59
  -9  -1   4  179.45   10.76
   9  -1  -3 1129.06   48.32
   9   1  -3 1256.31   49.97
   9  -1  -3 1109.03   45.02
  -9  -1   3 1175.21   47.60
   9  -1  -3 1213.10   49.38
   9   1  -3 1151.68   46.08
   9   1  -2  653.98   28.45
   9  -1  -2  526.70   23.41
   9  -1  -2  609.62   26.98
   9  -1  -2  612.24   27.39
  -9  -1   2  595.14   26.43
   9  -1  -2  547.45   27.12
   9   1  -2  596.13   23.95
   9  -1  -1 1470.02   60.87
   9  -1  -1 1604.98   61.35
  -9  -1   1 1590.33   61.08
   9   1  -1 1444.43   56.92
   9  -1   0    1.90    3.41
   9  -1   0    2.43    3.16
  -9  -1   0    1.09    3.29
   9  -1   1  772.84   35.00
   9   1   1  816.58   35.95
   9  -1   1  732.24   35.34
  -9  -1  -1  791.94   34.88
  -9  -1  -1  756.16   34.93
   9   1   2   42.56    6.19
   9  -1   2   31.52    5.74
  -9  -1  -2   32.66    5.61
  -9  -1  -2   35.12    5.63
   9   1   3   70.56    7.98
   9  -1   3   73.22    8.49
  -9  -1  -3   71.25    7.63
   9  -1   4   57.36    8.30
   9   1   4   71.72    8.72
  -9  -1  -4   50.51    3.76
   9  -1   5 1586.33   65.35
   9   1   5 1622.09   64.95
   9  -1   6   35.56    7.71
   9   1   6   47.40    8.13
  -9  -1  -6   44.29    4.62
   9   1   7  848.83   32.15
   9  -1   7  820.48   44.95
   9   1   7  816.70   44.08
   9  -1   8    9.03    5.63
   9   1   8    9.67    5.73
   9   1   8    9.22    1.28
   9  -1   8    7.14    1.26
  -9  -1  -8   12.59    5.33
  -9  -1  -8    8.41    4.78
   9  -1   9  171.84   17.89
   9   1   9  172.39   17.46
   9   1   9  163.85    6.77
   9  -1   9  147.55    6.78
  -9  -1  -9  180.59   15.54
  -9  -1  -9  154.80   14.96
   9  -1  10    1.38    5.81
   9   1  10   -1.32    5.35
  -9  -1 -10    4.78    4.77
  -9  -1 -10    2.94    4.12
   9  -1  10    1.48    1.23
   9   1  10   -0.11    1.05
  -9  -1 -11   88.27    4.37
  -9  -1 -11   88.18    4.38
  -9  -1 -11   92.23    4.68
   9   1  11  105.62    4.64
   9  -1  11  109.81    4.84
   9  -1  11   88.97    4.62
  -9   1 -11   87.77    4.68
  -9  -1 -11   97.64    4.70
  -9   1 -11  101.63    4.95
  -9   1 -11   93.40    4.68
  -9  -1 -11   94.96    4.55
   9  -1  11   93.36    4.71
  -9   1 -11   87.59    4.69
   9  -1  11  116.70   15.90
   9   1  11  132.98   16.60
  -9  -1 -11  125.95   13.84
   9  -1  11   98.77    4.74
  -9  -1 -12   30.73    2.23
  -9   1 -12   29.47    2.50
  -9  -1 -12   31.16    2.21
  -9  -1 -12   32.37    2.53
   9  -1  12   31.00    2.57
  -9   1 -12   28.65    2.64
  -9   1 -12   32.54    2.48
   9  -1  12   31.90    2.51
  -9   1 -12   36.73    2.82
  -9  -1 -12   31.44    2.51
  -9   1 -12   34.45    2.61
  -9  -1 -12   31.69    2.43
   9  -1  12   32.43    2.61
  -9   1 -12   35.20    2.57
   9  -1  12   41.57   10.35
   9   1  12   25.78    8.65
  -9  -1 -12   39.16    8.53
   9  -1  12   36.17    2.57
  -9  -1 -13  263.57   10.95
  -9   1 -13  266.06   11.26
  -9   1 -13  265.96   11.31
  -9  -1 -13  275.21   11.06
  -9  -1 -13  265.68   11.32
   9  -1  13  266.97   11.31
  -9   1 -13  264.05   11.23
   9  -1  13  264.56   11.35
  -9  -1 -13  283.93   11.32
  -9   1 -13  277.93   11.47
  -9  -1 -13  281.17   11.40
  -9  -1 -13  273.16   11.16
  -9   1 -13  278.19   11.38
   9  -1  13  258.77   11.27
  -9   1 -13  285.32   11.35
   9  -1  13  221.29   24.31
   9   1  13  233.60   24.08
  -9  -1 -13  255.68   21.51
   9  -1  13  273.65   11.36
  -9   1 -14    1.74    1.67
  -9  -1 -14   -0.06    1.24
  -9  -1 -14    0.23    1.41
  -9  -1 -14    2.87    1.58
  -9  -1 -14    0.25    1.42
   9   1  14   -0.32    1.24
  -9   1 -14    0.58    1.49
  -9   1 -14    1.42    1.68
  -9  -1 -14    0.37    1.20
   9  -1  14    0.38    1.58
  -9  -1 -14    1.23    1.46
  -9   1 -14    1.43    1.77
   9  -1  14   -0.15    1.42
  -9   1 -14    0.98    1.47
   9  -1  14    0.56    1.49
  -9   1 -15  382.96   15.31
  -9  -1 -15  408.36   15.72
   9  -1  15  365.89   15.35
   9   1  15  376.60   15.04
  -9   1 -15  384.68   15.38
   9  -1  15  396.17   15.52
  -9  -1 -15  391.03   15.24
  -9  -1 -15  395.08   15.54
   9   1  15  386.42   15.19
   9  -1  15  388.04   15.51
  -9  -1 -15  372.09   15.10
  -9   1 -15  386.30   15.59
  -9  -1 -15  361.90   15.30
  -9   1 -16   35.04    2.60
   9   1  16   37.99    2.51
   9  -1  16   34.62    2.76
  -9  -1 -16   38.79    2.79
   9  -1  16   45.21    2.72
   9   1  16   42.85    2.54
   9  -1  16   49.55    2.95
  -9   1 -16   34.35    2.54
  -9  -1 -16   34.92    2.99
  -9  -1 -16   42.23    2.67
  -9   1 -16   42.78    3.01
  -9   1 -17   16.38    1.65
   9   1  17   18.62    1.67
   9  -1  17   17.50    1.85
   9   1  17   17.50    1.62
   9  -1  17   15.23    1.62
  -9  -1 -17   17.82    1.63
  -9  -1 -17   15.48    2.17
  -9   1 -17   16.76    2.06
  -9  -1 -17   15.28    1.86
  -9   1 -17   17.14    1.74
   9   1  18    4.06    1.06
   9   1  18    1.96    0.96
   9  -1  18    2.79    1.19
   9  -1  18    1.84    0.94
  -9  -1 -18    2.37    0.92
  -9   1 -18    2.19    1.43
  -9  -1 -18    1.30    1.21
  -9   1 -18    1.02    1.02
   9  -1  19   43.37    2.09
   9   1  19   45.57    2.09
  -9  -1 -19   35.92    1.92
   9  -1  19   42.55    2.36
  -9   1 -19   44.32    2.45
  -9  -1 -19   41.74    2.16
   9  -1  19   43.15    2.31
   9   1  19   40.83    2.05
  -9   1 -19   43.51    2.19
  -9  -1 -20    0.18    0.38
   9  -1  20    0.16    0.60
   9   1  20   -0.06    0.51
   9  -1  20    0.35    0.50
  -9   1 -20   -0.29    0.72
   9  -3 -21    0.67    0.56
   9   3 -21    1.14    0.46
  -9  -3  20    8.70    0.84
   9   3 -20    7.03    1.04
   9   3 -20    8.06    0.98
   9  -3 -20    8.22    0.96
   9  -3 -20    6.87    0.79
   9  -3 -20    6.08    1.11
   9  -3 -19   10.12    1.18
   9   3 -19   12.90    1.34
   9   3 -19   12.10    1.42
  -9  -3  19   11.60    1.17
  -9  -3  19   12.77    1.29
   9   3 -19   11.80    1.22
   9  -3 -19   12.22    1.32
   9  -3 -19   10.49    1.55
  -9  -3  19   11.10    1.61
   9   3 -19   11.75    1.15
   9  -3 -18   18.76    2.02
  -9  -3  18   19.81    2.11
   9  -3 -18   22.78    1.82
   9  -3 -18   23.29    1.46
   9   3 -18   20.66    1.80
   9   3 -18   22.89    1.92
  -9  -3  18   26.77    1.92
  -9  -3  18   27.54    1.80
   9  -3 -18   21.45    1.80
   9   3 -18   17.32    1.56
   9  -3 -18   21.01    1.70
   9   3 -18   20.03    1.69
   9   3 -17  182.17    7.76
   9   3 -17  183.78    7.80
  -9  -3  17  183.94    7.72
   9  -3 -17  167.45    7.92
  -9  -3  17  189.72    8.10
   9  -3 -17  180.95    7.76
   9  -3 -17  179.38    7.34
   9   3 -17  177.28    7.64
   9   3 -17  187.79    7.76
   9  -3 -17  181.03    7.59
   9  -3 -17  180.15    7.60
  -9  -3  17  181.92    7.93
   9  -3 -16    9.07    1.43
  -9  -3  16    8.73    1.78
   9   3 -16   10.07    1.47
   9  -3 -16    8.74    1.92
  -9  -3  16   11.74    2.17
   9  -3 -16   11.22    1.46
   9  -3 -16    9.07    1.70
   9   3 -16   10.67    1.74
   9   3 -16    8.21    1.52
  -9  -3  16    9.32    1.53
   9  -3 -16    9.94    1.39
   9   3 -16    9.25    1.47
   9   3 -16    8.49    1.50
   9  -3 -15  216.43    8.86
   9   3 -15  214.72    9.05
  -9  -3  15  207.20    8.96
   9   3 -15  214.80    9.00
   9  -3 -15  216.33    8.86
   9  -3 -15  219.49    8.73
  -9  -3  15  210.77    9.24
   9  -3 -15  220.71    8.96
   9  -3 -15  184.82    8.77
   9  -3 -15  218.47    9.34
  -9  -3  15  220.71    9.39
   9  -3 -15  209.33    8.67
   9   3 -15  214.56    9.05
   9   3 -15  212.95    9.00
   9   3 -15  211.19    8.69
   9  -3 -15  198.59    8.63
   9  -3 -15  211.55    8.60
   9   3 -15  199.18    8.81
   9   3 -14    1.01    1.28
   9  -3 -14    1.27    1.14
  -9  -3  14    6.54    1.63
   9  -3 -14    0.38    1.38
   9   3 -14    1.58    1.31
   9  -3 -14    2.41    1.42
   9  -3 -14    2.45    1.30
  -9  -3  14    1.16    1.51
   9  -3 -14    1.34    1.43
   9  -3 -14    2.98    1.36
   9  -3 -14    3.51    1.79
  -9  -3  14    1.67    1.86
   9  -3 -14    4.52    1.49
   9   3 -14    2.82    1.57
   9   3 -14    2.56    1.33
   9   3 -14    5.34    1.64
   9   3 -14    1.47    1.14
   9  -3 -14    4.85    1.36
   9  -3 -14    1.35    1.33
   9  -3 -14    4.39    1.53
   9   3 -13  272.29   11.38
  -9  -3  13  291.64   11.64
   9  -3 -13  276.24   11.29
   9   3 -13  277.93   11.62
   9  -3 -13  265.56   11.36
   9  -3 -13  268.71   11.55
  -9  -3  13  267.13   11.80
   9  -3 -13  272.42   11.37
   9  -3 -13  280.10   11.51
   9  -3 -13  290.14   11.21
   9  -3 -13  253.04   11.37
   9  -3 -13  283.17   11.90
  -9  -3  13  295.17   12.02
   9  -3 -13  274.73   11.31
   9   3 -13  290.96   11.64
   9   3 -13  277.81   11.53
   9   3 -13  273.56   22.30
   9  -3 -13  280.68   11.61
   9  -3 -13  294.62   11.35
   9  -3 -13  289.13   11.28
   9   3 -13  295.27   11.59
   9  -3 -12   11.82    1.59
   9   3 -12   11.49    1.66
   9  -3 -12   13.48    1.67
   9  -3 -12   11.01    1.51
  -9  -3  12   11.62    1.92
   9  -3 -12    9.86    1.41
   9  -3 -12   10.96    1.42
   9  -3 -12    9.36    1.89
   9   3 -12   11.16    1.58
   9  -3 -12   12.02    1.47
   9  -3 -12   11.95    1.69
   9   3 -12   11.28    1.59
   9  -3 -12   12.66    2.04
  -9  -3  12   14.99    2.23
   9  -3 -12   11.11    1.73
   9   3 -12   10.89    1.59
   9  -3 -12    4.17    3.60
   9   3 -12   10.89    1.67
   9   3 -12    9.06    1.71
   9  -3 -12   10.58    1.60
   9  -3 -12   11.94    1.78
   9  -3 -12    7.60    1.72
   9   3 -12   18.50    6.71
   9  -3 -11    1.25    1.25
   9  -3 -11    2.36    1.35
   9  -3 -11   -0.17    1.09
  -9  -3  11    1.42    1.51
   9  -3 -11    0.71    1.17
   9  -3 -11    1.30    1.55
   9  -3 -11    2.53    1.68
   9  -3 -11    1.13    1.19
   9  -3 -11    0.70    1.30
   9   3 -11    2.52    1.28
   9  -3 -11    1.37    1.03
   9  -3 -11    0.87    1.65
  -9  -3  11    1.15    1.69
   9  -3 -11    1.11    1.45
   9   3 -11    2.17    1.22
   9  -3 -11   -0.53    1.62
   9   3 -11    1.70    1.31
   9   3 -11    2.37    1.44
   9  -3 -11    1.79    1.55
   9  -3 -11    1.21    1.34
   9  -3 -11    2.25    1.53
   9   3 -11    2.90    4.33
   9  -3 -10  177.16    8.33
   9   3 -10  190.56    8.36
   9   3 -10  196.12   18.62
  -9  -3  10  197.53    8.61
   9  -3 -10  190.52    8.02
   9  -3 -10  208.38    8.22
  -9  -3  10  215.46    8.45
   9  -3 -10  191.61    8.00
   9  -3 -10  193.39    8.09
   9  -3 -10  181.10    8.14
   9   3 -10  198.97    8.23
   9  -3 -10  187.78    7.95
   9  -3 -10  178.95    8.47
   9  -3 -10  196.10    8.08
  -9  -3  10  196.86    8.61
   9  -3 -10  191.30    8.12
   9  -3 -10  209.02    8.27
   9   3 -10  186.83    8.17
   9  -3 -10  181.45    8.13
   9   3 -10  192.58    8.23
   9  -3 -10  182.28    8.41
   9  -3 -10  208.73    8.21
   9  -3 -10  206.04    8.13
   9  -3 -10  210.10    8.37
   9  -3 -10  183.14    7.99
   9   3 -10  186.42    8.31
   9  -3  -9  530.27   20.57
   9   3  -9  518.23   20.51
   9  -3  -9  513.55   20.44
   9   3  -9  467.85   31.73
   9  -3  -9  509.77   20.44
   9  -3  -9  548.74   20.25
   9  -3  -9  517.48   20.12
  -9  -3   9  542.42   20.76
   9  -3  -9  516.04   20.30
  -9  -3   9  546.99   20.50
   9  -3  -9  519.50   20.28
   9  -3  -9  512.98   20.15
   9   3  -9  511.81   20.29
   9  -3  -9  512.87   20.08
   9  -3  -9  523.21   20.66
  -9  -3   9  552.81   20.76
   9  -3  -9  516.79   20.14
   9  -3  -9  507.66   20.10
   9  -3  -9  501.23   20.37
   9   3  -9  528.27   20.36
   9   3  -9  522.19   20.28
   9  -3  -9  529.78   20.31
   9  -3  -9  498.01   20.52
   9  -3  -9  514.87   20.24
   9  -3  -9  543.39   20.22
   9  -3  -9  510.12   20.10
   9   3  -9  534.29   20.50
   9  -3  -9  529.98   20.40
   9  -3  -9  543.60   21.13
   9  -3  -8    1.45    1.43
   9   3  -8    0.39    0.96
  -9  -3   8    0.23    1.43
   9  -3  -8    0.14    1.47
   9  -3  -8    0.17    2.28
   9  -3  -8    2.28    1.43
   9   3  -8    1.56    1.32
   9  -3  -8    0.62    1.36
   9  -3  -8    1.70    1.38
   9  -3  -8    1.04    1.18
   9   3  -8    0.73    0.97
   9   3  -8    5.05    4.11
   9  -3  -8    0.20    1.09
  -9  -3   8    0.48    1.28
   9   3  -8   -0.13    1.00
   9  -3  -8   -0.07    1.37
  -9  -3   8    3.17    1.30
   9  -3  -8    1.76    1.13
   9  -3  -7  229.37    9.65
  -9  -3   7  246.48    9.81
   9  -3  -7  232.09   17.98
   9   3  -7  202.88   18.10
   9  -3  -6  149.60    6.63
  -9  -3   6  161.21    6.77
   9  -3  -6  163.25   14.57
   9   3  -6  149.54   14.30
   9  -3  -5  194.40    8.45
  -9  -3   5  219.76    8.61
   9  -3  -5  208.59   16.75
   9   3  -5  189.54   16.04
  -9  -3   4    0.27    1.01
  -9  -3   4    0.36    0.90
   9  -3  -4    1.53    1.01
  -9  -3   4    1.84    4.80
   9   3  -4   -2.33    3.49
   9  -3  -4   -0.82    3.88
  -9  -3   3  176.22   16.21
  -9  -3   3  166.94    6.92
   9  -3  -3  161.00    6.94
   9  -3  -3  182.18   15.47
   9   3  -3  172.70   14.37
   9  -3  -2   36.19    7.77
  -9  -3   2   33.19    2.09
  -9  -3   2   19.26    6.81
   9  -3  -2   27.26    6.97
   9   3  -2   29.37    5.93
  -9  -3   1  562.21   32.95
  -9  -3   1  529.09   20.34
   9  -3  -1  451.48   29.67
   9  -3  -1  511.35   30.80
   9   3  -1  520.76   29.28
  -9  -3   0  141.19   15.14
  -9  -3   0  142.43    6.20
   9  -3   0  167.28   14.98
   9   3   0  146.40   13.09
  -9  -3  -1   23.32    6.55
  -9  -3  -1   21.77    7.17
  -9  -3  -1   21.46    1.87
   9  -3   1   11.27    5.06
   9   3   1   17.50    5.28
  -9  -3  -2   37.69    7.66
  -9  -3  -2   32.26    2.34
   9  -3   2   34.32    8.07
  -9  -3  -3   -1.78    4.22
  -9  -3  -3    1.26    1.33
   9  -3   3    2.17    0.92
   9  -3   3   -1.03    4.62
  -9  -3  -4   71.42   11.31
  -9  -3  -4   63.30    9.53
   9  -3   4   80.46   11.48
  -9  -3  -4   59.43    3.46
   9  -3   4   57.21    3.03
   9  -3   5  216.82    9.05
  -9  -3  -5  242.29    8.92
  -9  -3  -5  214.66    9.30
   9  -3   5  205.30    8.90
  -9  -3  -5  219.34   18.10
  -9  -3  -5  193.23   19.83
   9  -3   5  204.85    9.58
   9  -3   5  215.14    9.36
   9  -3   5  201.10   19.07
   9  -3   5  208.87    9.28
  -9  -3  -5  213.15    9.08
   9  -3   5  205.52    9.35
  -9  -3  -5  224.53    9.09
   9  -3   6   13.31    1.93
   9  -3   6   16.94    7.22
  -9  -3  -6   15.83    1.93
  -9  -3  -6   12.66    1.32
  -9  -3  -6   12.48    1.73
   9  -3   6   14.84    1.98
   9  -3   6   14.33    1.69
  -9  -3  -6   17.38    1.54
   9  -3   6   14.06    1.61
  -9  -3  -6   14.20    2.06
   9  -3   6   13.45    1.69
   9  -3   6   16.92    2.49
  -9   3  -6   14.66    1.64
   9  -3   6   15.15    2.10
  -9  -3  -6   12.64    1.67
  -9  -3  -6    9.06    5.99
  -9  -3  -6   12.02    5.44
   9  -3   7  409.68   17.09
  -9  -3  -7  432.37   17.33
   9  -3   7  409.57   16.86
   9  -3   7  431.84   17.41
   9  -3   7  445.87   31.11
   9  -3   7  407.08   16.81
  -9  -3  -7  483.20   16.77
  -9  -3  -7  425.21   16.84
   9  -3   7  414.05   17.61
  -9   3  -7  427.71   16.89
  -9  -3  -7  465.86   28.13
  -9  -3  -7  394.91   30.61
   9  -3   7  418.00   17.21
  -9  -3  -7  425.45   16.99
   9  -3   7  420.15   17.18
   9  -3   8    8.72    1.78
   9  -3   8   21.42    1.90
  -9  -3  -8   21.81    2.48
  -9  -3  -8   15.64    1.95
   9  -3   8   16.47    2.06
  -9  -3  -8   10.62    1.80
  -9  -3  -8   14.56    1.54
   9  -3   8   10.17    1.63
   9  -3   8    9.77    2.05
  -9   3  -8   13.81    1.79
  -9  -3  -8   18.11    6.06
  -9  -3  -8   23.60    8.14
   9  -3   8   19.86    2.43
   9  -3   8   17.84    2.66
   9  -3   9  138.14    6.57
   9  -3   9  129.24    6.26
  -9  -3  -9  134.86    6.41
   9  -3   9  139.39    6.48
  -9  -3  -9  141.99    6.24
  -9  -3  -9  157.66    6.14
   9  -3   9  130.64    6.07
   9  -3   9  121.71    6.84
  -9  -3  -9  138.03    6.11
  -9   3  -9  138.54    6.32
  -9  -3  -9  108.78   13.13
  -9  -3  -9  115.33   15.93
   9  -3   9  141.55    6.68
   9  -3   9  130.44    6.76
  -9  -3 -10    5.87    1.69
   9  -3  10    2.43    1.90
   9  -3  10    2.55    1.25
  -9  -3 -10    5.42    1.42
  -9   3 -10    4.72    1.54
   9  -3  10    6.76    2.14
  -9  -3 -10    2.38    1.40
   9  -3  10    3.46    1.59
   9  -3  10    7.62    2.20
  -9  -3 -10    2.50    1.57
   9  -3  10   10.11    1.69
   9  -3  11   50.80    3.02
  -9   3 -11   46.87    2.94
  -9  -3 -11   38.54    2.70
   9  -3  11   34.78    3.13
  -9  -3 -11   41.76    2.48
  -9  -3 -11   43.45    2.42
   9  -3  11   40.37    3.00
   9  -3  11   43.09    3.51
  -9  -3 -11   45.51    2.99
   9  -3  12   65.65    4.23
  -9   3 -12   65.79    3.63
  -9  -3 -12   58.63    3.23
   9  -3  12   59.88    3.94
  -9  -3 -12   74.08    3.96
   9  -3  12   68.94    3.68
   9  -3  12   60.14    3.67
  -9  -3 -12   60.58    3.04
  -9  -3 -12   66.97    3.69
   9  -3  13  309.43   13.34
  -9  -3 -13  332.43   12.62
   9  -3  13  341.53   13.22
  -9  -3 -13  312.04   12.41
  -9  -3 -13  310.93   13.10
   9  -3  13  304.37   13.01
  -9   3 -13  325.19   12.98
  -9   3 -13  330.86   13.00
  -9  -3 -13  328.23   13.07
   9  -3  14   12.76    2.05
  -9  -3 -14    8.65    1.17
   9  -3  14    9.25    1.58
   9  -3  14   11.79    1.57
  -9  -3 -14   12.19    1.60
  -9   3 -14   12.03    1.66
  -9  -3 -14    9.76    1.55
  -9   3 -14   10.75    1.46
  -9  -3 -14   10.76    1.65
  -9  -3 -15   67.54    2.99
   9  -3  15   70.92    3.51
  -9  -3 -15   60.49    3.34
  -9  -3 -15   71.86    3.35
  -9   3 -15   68.12    3.29
   9  -3  15   66.39    3.64
  -9   3 -15   72.40    3.46
  -9   3 -16   10.18    1.24
   9  -3  16    6.12    1.32
   9  -3  16    8.65    1.15
  -9  -3 -16   13.02    1.18
  -9  -3 -16    9.29    1.07
  -9   3 -16    8.14    1.00
   9  -3  16   11.46    1.35
   9   3  16   12.89    1.06
  -9   3 -17   13.05    0.98
  -9  -3 -17   10.45    0.93
  -9  -3 -17   12.30    0.84
  -9   3 -17   15.09    1.12
  -9   3 -17   12.38    1.02
   9   3  17   11.95    0.87
   9  -3  17   13.50    1.19
   9  -5 -14   59.30    2.31
   9   5 -14   56.80    2.33
  -9  -5  13   -0.11    0.79
   9  -5 -13    0.28    0.57
   9  -5 -13    0.38    0.71
   9   5 -13    0.57    0.57
   9   5 -13    0.47    0.73
   9  -5 -12    0.85    0.80
   9  -5 -12    1.45    0.94
   9   5 -12    0.93    0.87
   9   5 -12    1.00    0.69
  -9  -5  12    0.87    1.02
   9   5 -11   13.85    1.34
   9   5 -11   15.82    1.28
   9  -5 -11   14.35    1.41
   9  -5 -11   12.11    1.23
   9  -5 -11   15.19    1.32
   9   5 -11   13.96    1.13
  -9  -5  11   13.38    1.53
   9  -5 -10    4.64    1.14
   9   5 -10    5.14    1.04
  -9  -5  10    3.23    1.35
   9   5 -10    4.01    0.85
   9  -5 -10    3.04    0.82
   9  -5 -10    4.41    1.27
   9  -5 -10    5.38    1.12
   9   5 -10    4.23    1.12
   9  -5  -9   75.89    3.61
   9  -5  -9   85.23    3.65
   9   5  -9   84.18    3.66
   9   5  -9   78.36    3.65
   9   5  -9   77.40    3.39
   9  -5  -9   75.85    3.40
  -9  -5   9   78.29    3.88
  -9  -5   9   70.39    3.36
   9  -5  -9   80.54    3.59
   9  -5  -8    2.87    1.15
  -9  -5   8    2.06    0.97
   9  -5  -8    2.55    1.27
   9  -5  -8    2.14    1.13
   9   5  -8    1.96    1.06
  -9  -5   8    3.27    1.46
   9  -5  -8    2.65    0.98
   9   5  -8    2.65    1.14
  -9  -5   7   12.35    1.33
   9  -5  -7   13.17    1.41
   9  -5  -7   10.92    1.58
  -9  -5   7   14.23    1.79
   9  -5  -7   13.36    1.68
   9  -5  -7   14.16    1.46
   9  -5  -7   12.06    6.94
   9   5  -7   12.93    1.39
   9  -5  -7   14.50    1.81
   9  -5  -7   14.29    1.38
  -9  -5   7   15.11    1.76
   9  -5  -7   14.12    1.74
   9   5  -7    9.68    1.34
   9  -5  -6    8.16    1.65
   9  -5  -6    9.63    7.74
   9   5  -6    6.15    1.15
   9  -5  -6    8.90    1.38
   9  -5  -6    8.93    1.28
  -9  -5   6    7.89    1.28
   9  -5  -6    9.46    1.58
  -9  -5   6    8.57    1.84
   9  -5  -6    9.10    1.33
   9  -5  -6    8.40    1.78
  -9  -5   6    7.59    1.47
   9   5  -6   10.94    1.30
   9  -5  -6   13.72    6.22
   9  -5  -6   12.17    1.43
   9  -5  -6    8.70    6.38
   9  -5  -5    0.95    1.47
   9  -5  -5    6.66    8.11
  -9  -5   5    0.66    1.25
   9  -5  -5    0.65    1.38
  -9  -5   5    0.72    1.79
   9  -5  -5   -0.18    1.14
   9   5  -5   -0.21    0.92
   9  -5  -5    2.13    1.74
   9  -5  -5   -1.39    1.28
  -9  -5   5    0.25    1.10
   9   5  -5    1.01    0.97
   9  -5  -5   -4.19    6.87
   9  -5  -5    1.16    1.23
   9  -5  -5    3.05    7.14
   9  -5  -4   27.73    2.41
   9  -5  -4   25.97    2.06
  -9  -5   4   28.19    1.99
   9  -5  -4   29.39    2.12
  -9  -5   4   29.76    2.53
   9  -5  -4   31.41    2.13
   9  -5  -4   34.94    7.78
   9  -5  -4   34.64    2.20
   9   5  -4   23.86    1.75
   9  -5  -4   26.81    2.11
   9  -5  -4   23.25    1.91
   9  -5  -4   31.14    7.46
   9   5  -4   29.77    1.77
   9  -5  -3  128.95    5.43
   9  -5  -3  120.54    9.30
   9   5  -3  122.67    5.26
   9  -5  -3  130.73    5.69
   9  -5  -3  122.48    5.59
   9  -5  -3  121.22    9.77
   9  -5  -3  114.23    5.40
   9  -5  -3  131.45    5.46
   9  -5  -3  125.75    5.49
  -9  -5   3  131.71    5.86
   9  -5  -3  113.46    5.53
  -9  -5   3  128.49    5.46
   9  -5  -3  129.33    5.92
   9  -5  -2    1.23    1.62
   9  -5  -2    2.02    1.44
   9  -5  -2    5.24    1.42
   9  -5  -2    3.31    1.30
   9  -5  -2    1.91    1.30
  -9  -5   2    2.47    1.68
  -9  -5   2    2.89    1.32
  -9  -5   2    2.89    1.24
   9  -5  -2    5.47    1.97
  -9  -5   2    2.79    1.38
   9  -5  -2    3.03    1.53
   9  -5  -1  135.11    6.44
   9  -5  -1  140.84    6.03
  -9  -5   1  145.30    6.26
   9  -5  -1  132.83    9.67
  -9  -5   1  155.45    6.09
  -9  -5   1  141.62    6.12
   9  -5  -1  133.80    6.24
  -9  -5   1  145.78    6.12
   9  -5  -1  132.81    6.20
   9  -5  -1  131.52    9.94
   9  -5  -1  144.50   10.29
  -9  -5   1  133.95    6.12
   9  -5   0    0.73    7.35
   9  -5   0    1.76    1.56
  -9  -5   0    1.42    1.41
  -9  -5   0    1.25    1.91
   9  -5   0    1.57    1.22
   9  -5   0    5.07    6.79
  -9  -5   0    1.17    1.22
  -9  -5   0    1.26    1.49
   9  -5   0    1.84    1.61
  -9  -5   0    2.41    1.47
   9  -5   0    0.23    1.50
   9  -5   0   -3.89    7.03
   9  -5   1   39.69    6.84
   9  -5   1   46.99    2.96
  -9  -5  -1   44.26    2.65
   9  -5   1   46.23    2.52
  -9  -5  -1   42.39    2.95
   9  -5   1   41.43    6.30
   9  -5   1   47.54    3.13
  -9  -5  -1   44.15    2.81
  -9  -5  -1   47.08    2.63
  -9  -5  -1   48.31    2.75
   9  -5   1   40.49    6.58
   9  -5   1   42.49    2.88
   9  -5   2    7.84    5.33
   9  -5   2   11.62    2.12
  -9  -5  -2    9.28    1.38
   9  -5   2    6.17    4.80
  -9  -5  -2   12.10    1.79
   9  -5   2    9.10    1.64
  -9  -5  -2   10.24    1.42
  -9  -5  -2   10.27    1.84
   9  -5   2    8.11    5.13
   9  -5   2    9.26    1.83
  -9  -5  -2   12.98    1.68
  -9  -5  -3   66.10    3.36
   9  -5   3   67.36    3.88
   9  -5   3   71.42    4.98
  -9  -5  -3   71.93    3.51
  -9  -5  -3   74.98    3.67
   9  -5   3   68.64    3.58
   9  -5   3   71.00    3.76
   9  -5   3   76.06    5.11
  -9  -5  -3   73.35    3.62
   9  -5   3   73.37    5.33
  -9  -5  -3   64.98    3.21
  -9  -5  -3   68.79    3.28
  -9  -5  -3   67.99    3.57
   9  -5   4   11.36    2.02
  -9  -5  -4   11.37    1.36
  -9  -5  -4   11.42    1.68
  -9  -5  -4    9.75    1.14
   9  -5   4   10.88    2.54
  -9  -5  -4   10.15    1.56
   9  -5   4   12.00    1.41
  -9  -5  -4   12.98    1.23
  -9  -5  -4   14.07    1.68
   9  -5   4    6.88    2.73
  -9  -5  -4   14.70    1.59
   9  -5   4   16.59    1.93
   9  -5   4   15.13    2.70
  -9   5  -5   71.17    3.72
  -9  -5  -5   76.41    3.93
   9  -5   5   77.38    3.92
   9  -5   5   80.18    4.10
  -9  -5  -5   85.97    3.50
  -9  -5  -5   81.22    3.77
   9  -5   5   80.06    3.87
  -9  -5  -5   74.36    3.51
   9  -5   5   78.31    3.88
  -9  -5  -5   96.21    3.93
  -9  -5  -5   90.66    3.81
  -9  -5  -5   86.15    3.74
   9  -5   5   89.05    4.22
  -9   5  -6   13.75    1.48
  -9  -5  -6   15.29    1.62
   9  -5   6   14.12    1.33
   9  -5   6   16.47    1.85
  -9  -5  -6   13.48    1.40
  -9  -5  -6   14.22    1.51
  -9  -5  -6   11.42    1.04
   9  -5   6   15.40    1.29
   9  -5   6   15.31    1.81
  -9  -5  -6   14.78    1.31
  -9  -5  -6   16.00    1.47
  -9  -5  -6   16.46    1.55
  -9  -5  -7   46.15    2.30
   9  -5   7   35.90    2.41
  -9  -5  -7   33.67    1.96
  -9  -5  -7   30.98    2.19
  -9  -5  -7   44.65    2.13
   9  -5   7   44.21    2.45
  -9  -5  -7   41.47    2.02
  -9  -5  -7   44.55    2.28
  -9  -5  -7   48.23    2.22
  -9   5  -7   27.90    2.16
  -9  -5  -8    9.73    1.15
   9  -5   8   10.51    1.37
  -9  -5  -8    8.67    0.85
  -9  -5  -8   11.99    1.17
  -9  -5  -8    7.78    0.87
   9  -5   8    8.84    1.26
  -9   5  -8    9.48    1.23
  -9  -5  -8    9.70    1.04
  -9  -5  -8    8.63    1.07
  -9  -5  -9   46.47    1.99
  -9  -5  -9   43.54    2.04
   9  -5   9   41.44    2.02
  -9   5  -9   37.07    2.11
   9  -5   9   38.26    2.21
  -9  -5 -10   24.48    1.24
   9  -5  10   26.86    1.46
  -9   5 -10   28.03    1.42
  -9  -5 -10   25.94    1.26
  -9  -5 -11   32.16    1.38
 -10   0  24    0.75    0.51
  10   0 -23    0.09    0.94
  10   0 -23    0.29    0.85
  10   0 -22  168.18    7.06
  10   0 -22  181.56    7.48
  10   0 -22  169.18    7.19
  10   0 -21    2.19    1.70
  10   0 -21    1.48    1.39
  10   0 -21    0.57    1.22
  10   0 -21    0.47    1.08
  10   0 -20  152.29    7.17
  10   0 -20  160.01    7.10
  10   0 -20  158.26    6.87
  10   0 -20  158.12    6.81
  10   0 -19    0.48    1.59
  10   0 -19   -0.34    1.77
  10   0 -19   -0.48    1.11
  10   0 -19   -0.28    1.25
  10   0 -19   -0.06    1.29
  10   0 -18  262.59   10.74
  10   0 -18  250.58   10.57
  10   0 -18  251.92   10.58
  10   0 -18  259.48   10.66
  10   0 -18  272.65   10.90
  10   0 -18  267.33   11.08
  10   0 -18  265.37   11.19
  10   0 -17   -1.30    5.67
  10   0 -17    0.06    1.00
  10   0 -17   -0.06    1.18
  10   0 -17    0.92    1.27
  10   0 -17    0.66    1.29
  10   0 -17   -0.07    1.27
  10   0 -17   -1.12    1.21
 -10   0  17    3.21    4.94
  10   0 -17   -0.52    1.69
  10   0 -17    1.09    1.61
  10   0 -16  176.96    7.51
  10   0 -16  167.12    7.41
 -10   0  16  178.89   20.08
  10   0 -16  173.78    7.61
  10   0 -16  177.54    7.55
  10   0 -16  174.05    7.81
  10   0 -16  168.98    7.83
  10   0 -16  177.15    7.33
  10   0 -16  148.68   17.09
  10   0 -15    1.17    5.23
  10   0 -15    0.06    1.08
  10   0 -15    0.06    0.96
 -10   0  15   -1.42    5.35
  10   0 -15    0.27    1.17
  10   0 -15    0.08    1.52
  10   0 -15   -0.75    1.21
  10   0 -15   -1.00    1.21
  10   0 -15    0.05    0.98
 -10   0  14   72.63   12.15
  10   0 -14   65.07   10.55
 -10   0  13   -1.17    5.54
 -10   0  12  948.72   49.68
 -10   0  11    3.70    4.50
  10   0 -10  394.12   24.23
  10   0 -10  384.76   21.13
  10   0 -10  422.49   24.22
  10   0  -9    3.78    4.16
  10   0  -9   -0.43    3.01
  10   0  -9    1.18    4.50
  10   0  -8   16.18    4.83
  10   0  -8   11.00    3.76
  10   0  -8   18.74    5.21
  10   0  -7    0.47    3.28
  10   0  -7   -0.72    2.57
  10   0  -7    3.67    3.67
  10   0  -6 1103.67   46.97
  10   0  -6 1108.14   45.96
  10   0  -6 1077.13   46.88
  10   0  -5   -0.36    2.82
  10   0  -5   -1.26    2.81
  10   0  -5    1.82    3.34
  10   0  -4 2548.00   98.67
  10   0  -4 2710.39  100.45
 -10   0   4 2503.85   95.94
  10   0  -4 2672.56  100.28
  10   0  -3    0.65    2.29
  10   0  -3    2.22    2.95
  10   0  -3   -0.60    2.86
 -10   0   3   -0.50    1.66
  10   0  -2 1743.94   67.37
  10   0  -2 1713.46   68.49
  10   0  -1    0.19    2.11
  10   0  -1    1.05    2.99
 -10   0   1    0.49    2.85
  10   0   0  338.14   15.49
 -10   0   0  327.78   16.53
  10   0   1    0.24    2.26
  10   0   1    1.01    4.14
 -10   0  -1   -0.30    2.83
  10   0   2 1048.43   46.10
 -10   0  -2  974.41   42.34
  10   0   3   -0.63    4.15
 -10   0  -3    0.39    3.24
  10   0   4 1323.25   58.11
 -10   0  -4 1229.99   53.81
  10   0   5   -0.80    5.00
 -10   0  -5    0.51    3.69
  10   0   6  545.94   32.02
 -10   0  -6  515.16   28.01
  10   0   7    1.02    4.57
  10   0   7    0.57    0.95
 -10   0  -7   -0.68    4.25
  10   0   8    9.13    5.69
  10   0   8    9.57    1.35
  10   0   9   10.12    6.45
  10   0   9    0.52    1.09
  10   0  10  953.86   55.49
  10   0  10 1015.61   38.61
 -10   0 -11   -0.23    1.48
  10   0  11    0.81    1.30
 -10   0 -11   -0.13    1.49
  10   0  11    0.63    1.10
 -10   0 -11   -0.50    1.16
  10   0  11    3.00    6.11
 -10   0 -11    0.47    1.36
 -10   0 -11    0.53    1.48
 -10   0 -11   -0.37    1.20
 -10   0 -12  236.05   10.13
 -10   0 -12  236.71   10.12
 -10   0 -12  220.72   10.15
  10   0  12  275.27   10.37
 -10   0 -12  259.22   10.46
 -10   0 -12  238.79   10.20
  10   0  12  242.67   10.11
 -10   0 -12  246.87   10.16
  10   0  12  266.28   25.36
 -10   0 -12  231.06   10.08
  10   0  12  259.81   10.14
 -10   0 -13   -0.99    1.68
  10   0  13    0.20    1.41
  10   0  13    2.24    1.35
 -10   0 -13    1.24    1.46
 -10   0 -13    0.83    1.72
 -10   0 -13   -0.78    1.62
  10   0  13   -0.59    1.43
 -10   0 -13    0.71    1.21
  10   0  13    6.64    6.75
 -10   0 -13    0.65    1.45
  10   0  13    0.53    1.28
 -10   0 -14   49.91    3.39
 -10   0 -14   55.68    3.26
  10   0  14   41.78    3.01
 -10   0 -14   56.36    3.50
 -10   0 -14   52.45    3.31
  10   0  14   56.64    3.23
 -10   0 -14   53.46    3.05
 -10   0 -14   52.85    3.17
  10   0  14   55.68    3.25
  10   0  14   48.97    3.09
 -10   0 -15    0.56    1.70
 -10   0 -15    2.45    1.51
  10   0  15   -0.79    1.20
 -10   0 -15    0.55    1.65
  10   0  15    0.18    1.40
 -10   0 -15   -0.06    1.16
 -10   0 -15    0.86    1.48
 -10   0 -15    0.16    1.75
  10   0  15    1.61    1.56
  10   0  15    0.81    1.34
 -10   0 -16   17.37    1.87
  10   0  16   14.75    1.90
 -10   0 -16   17.30    2.20
 -10   0 -16   16.39    2.02
 -10   0 -16   20.90    2.20
  10   0  16   23.25    2.03
  10   0  16   17.68    1.83
 -10   0 -17    0.50    1.56
 -10   0 -17    0.70    1.50
  10   0  17    0.62    1.25
  10   0  17    0.60    1.35
 -10   0 -17    1.45    1.41
  10   0  18  251.63   10.14
  10   0  18  279.84   10.22
 -10   0 -18  257.67   10.29
 -10   0 -18  281.49   10.36
  10   0  19    1.01    0.91
 -10   0 -19    0.87    1.02
  10   0  19    0.44    0.80
 -10   0 -19   -0.51    0.94
  10   0  20  165.98    6.28
 -10   0 -20  150.13    6.21
  10   2 -22    5.50    0.81
  10  -2 -22    5.70    1.02
  10  -2 -22    4.18    0.87
  10  -2 -22    4.59    1.03
 -10  -2  22    5.03    1.00
  10   2 -22    4.29    0.74
  10   2 -22    3.60    0.82
  10  -2 -21   23.95    1.96
 -10  -2  21   23.93    1.93
  10   2 -21   24.39    1.71
  10   2 -21   24.47    1.76
  10   2 -21   25.42    1.65
 -10  -2  21   22.17    1.55
  10  -2 -21   22.72    1.79
  10  -2 -21   26.31    1.55
  10   2 -21   20.10    1.59
  10  -2 -20  157.12    6.31
  10  -2 -20  146.30    6.55
  10  -2 -20  138.89    6.08
  10   2 -20  151.23    6.50
  10   2 -20  147.18    6.45
  10  -2 -20  155.06    6.51
 -10  -2  20  140.59    6.22
  10  -2 -20  154.41    6.76
 -10  -2  20  163.76    6.75
 -10  -2  20  148.98    6.42
  10   2 -20  154.70    6.53
  10  -2 -19    3.89    1.30
  10  -2 -19    5.74    1.60
  10   2 -19    3.07    1.58
 -10  -2  19    4.48    1.14
  10  -2 -19    2.67    1.74
 -10  -2  19    3.66    1.75
  10  -2 -19    3.78    1.07
  10   2 -19    5.73    1.41
  10   2 -19    4.02    1.51
  10   2 -19    3.85    1.31
  10  -2 -19    3.25    1.38
 -10  -2  19    3.51    1.31
 -10  -2  18   86.21    4.50
  10  -2 -18   78.74    4.48
  10  -2 -18   79.12    3.96
  10  -2 -18   76.54    4.09
 -10  -2  18   78.89    4.15
  10  -2 -18   78.31    4.27
 -10  -2  18   78.93    3.92
  10   2 -18   81.60    4.21
  10   2 -18   79.54    4.27
  10  -2 -18   75.56    3.95
  10   2 -18   75.09    3.89
  10  -2 -18   75.04    4.11
 -10  -2  17   39.69    2.80
  10  -2 -17   41.11    2.76
  10  -2 -17   30.96    2.77
 -10  -2  17   34.72    2.44
  10  -2 -17   37.99    2.65
  10  -2 -17   43.00    3.26
 -10  -2  17   41.29    3.07
  10  -2 -17   37.80    2.28
  10  -2 -17   38.31    2.60
  10   2 -17   40.26    2.47
  10   2 -17   40.37    2.77
  10   2 -17   38.80    2.89
  10   2 -17   38.23    2.53
  10  -2 -17   38.76    2.73
  10  -2 -17   36.84    2.56
  10  -2 -16  104.68    4.92
 -10  -2  16   97.34    4.98
  10  -2 -16   98.65    5.08
 -10  -2  16  100.61    4.75
  10  -2 -16   97.91    4.80
  10   2 -16   97.75    4.56
  10  -2 -16   95.61    4.43
  10  -2 -16   94.84    4.61
  10   2 -16   97.11    4.68
  10  -2 -16   99.39    4.84
  10   2 -16   94.11    4.95
  10   2 -16  100.22    4.96
  10  -2 -16   87.44    4.75
  10  -2 -16   99.63    4.94
  10   2 -15  197.65    8.92
  10  -2 -15  175.55    8.73
 -10  -2  15  244.61    8.94
 -10  -2  15  202.33   21.58
  10  -2 -15  182.29    8.52
  10  -2 -15  196.34    8.87
  10  -2 -15  202.22    8.83
 -10  -2  15  193.91    8.93
  10   2 -15  216.78    9.03
  10  -2 -15  221.06    9.13
  10  -2 -15  202.90    8.79
  10   2 -15  233.91    8.75
  10  -2 -15  203.34    8.47
  10   2 -15  225.46    9.07
  10   2 -15  208.74    8.92
  10  -2 -15  213.84    8.92
  10  -2 -15  226.90    8.59
  10  -2 -15  195.02    8.56
  10   2 -15  192.23    8.70
  10   2 -15  232.32   20.95
  10  -2 -15  188.63   19.35
  10   2 -14  138.98    6.19
 -10  -2  14  125.40    6.06
  10   2 -14  125.78    5.75
  10  -2 -14  117.02    6.04
 -10  -2  14  139.10    6.07
 -10  -2  14  137.14   17.32
  10  -2 -14  132.45    6.13
  10  -2 -14  123.77    5.90
  10  -2 -14  132.88    6.10
 -10  -2  14  128.66    6.23
  10  -2 -14  135.94    5.84
  10   2 -14  132.92    6.22
  10  -2 -14  129.92    6.25
  10  -2 -14  133.08    6.08
  10   2 -14  135.20    5.99
  10   2 -14  138.70    5.99
  10  -2 -14  135.80    5.80
  10   2 -14  138.82    6.20
  10   2 -14  140.11    6.25
  10  -2 -14  130.47    5.83
  10  -2 -14  131.26    6.21
  10  -2 -14  136.02    5.84
  10   2 -14  151.31   16.27
  10  -2 -14  133.01   15.75
  10  -2 -14  133.42    5.87
  10   2 -14  139.22    6.07
 -10  -2  13   -0.07    1.13
  10   2 -13    0.37    0.94
  10  -2 -13    0.42    1.21
  10  -2 -13    1.29    1.20
  10  -2 -13    1.16    1.17
  10  -2 -13    0.71    1.29
 -10  -2  13    0.86    1.30
  10   2 -13    0.07    1.36
  10  -2 -13    1.07    1.35
  10  -2 -13    0.40    1.21
  10   2 -13    1.03    1.07
 -10  -2  13    4.03    6.02
  10  -2 -13    4.61    5.46
  10   2 -13    2.18    5.17
  10  -2 -13    0.95    1.20
  10   2 -13    1.09    1.18
  10   2 -13    1.28    1.41
  10  -2 -13    0.67    1.34
  10  -2 -13    2.12    1.23
  10  -2 -13    0.49    1.33
 -10  -2  13   -0.26    1.26
  10   2 -13    1.43    1.19
  10   2 -13    0.20    1.02
  10  -2 -12  372.59   14.53
  10   2 -12  367.02   14.70
  10   2 -12  371.73   25.87
  10  -2 -12  348.99   26.14
  10  -2 -12  362.06   14.52
  10  -2 -12  383.66   14.81
  10   2 -12  363.83   14.78
  10   2 -12  396.65   14.93
  10  -2 -12  371.57   14.56
  10  -2 -12  354.25   14.52
  10  -2 -12  368.43   14.74
 -10  -2  12  385.79   15.02
 -10  -2  12  378.25   14.79
 -10  -2  12  384.85   28.26
  10   2 -12  355.40   27.32
  10  -2 -12  367.13   15.16
  10   2 -12  372.53   14.80
 -10  -2  11   24.65    7.02
  10   2 -11    9.07    5.12
  10  -2 -11   29.18    7.53
  10   2 -11   23.49    6.47
 -10  -2  11   16.80    1.66
 -10  -2  10  346.06   23.71
  10   2 -10  269.46   21.77
  10   2 -10  321.54   21.15
  10  -2 -10  265.90   21.02
 -10  -2  10  288.88   11.69
  10   2  -9   62.64    9.98
 -10  -2   9  107.56   12.00
  10   2  -9   82.84    9.85
  10  -2  -9   92.93   11.42
  10  -2  -9   65.89   10.74
 -10  -2   9   85.43    4.01
  10   2  -8   35.75    7.35
  10  -2  -8   35.77    6.76
  10  -2  -8   39.25    7.66
  10   2  -8   46.73    7.06
 -10  -2   8   45.03    2.52
  10  -2  -7 1378.22   60.26
  10   2  -7 1371.88   62.07
  10   2  -7 1380.88   58.58
  10  -2  -7 1358.92   61.54
  10  -2  -7 1254.24   62.55
  10  -2  -6  140.15   12.35
  10   2  -6  148.66   13.50
  10   2  -6  154.48   11.03
  10  -2  -6  145.63   13.41
  10  -2  -6  147.78   14.30
  10  -2  -5  139.51   12.03
  10   2  -5  176.19   13.79
 -10  -2   5  137.53   11.34
  10   2  -5  129.17    9.60
  10  -2  -5  129.51   12.59
  10  -2  -5  138.74   13.50
  10   2  -4  246.64   16.84
  10   2  -4  237.35   12.74
 -10  -2   4  234.22   15.78
  10  -2  -4  205.01   16.55
  10   2  -3   11.54    4.69
  10  -2  -3   10.87    5.29
 -10  -2   3    8.95    4.32
  10   2  -2  760.79   36.97
 -10  -2   2  768.86   36.84
  10  -2  -2  704.64   36.41
  10   2  -1    7.07    4.31
  10  -2  -1    1.81    3.77
 -10  -2   1    5.81    4.44
  10  -2   0   43.56    6.83
 -10  -2   0   46.45    7.61
  10  -2   1   19.69    6.03
  10  -2   1   35.06    5.95
 -10  -2  -1   24.67    6.11
  10  -2   2  205.93   16.12
 -10  -2  -2  231.39   17.05
 -10  -2  -2  236.78   16.54
  10  -2   2  182.68   13.66
  10  -2   3  162.44   14.04
  10  -2   3  134.10   11.80
 -10  -2  -3  141.65   12.88
  10  -2   3  134.13   10.83
  10  -2   4 1068.15   49.80
  10  -2   4  964.55   47.58
 -10  -2  -4 1053.32   48.62
  10  -2   4  994.23   37.71
  10  -2   5   53.33    8.29
  10  -2   5   41.22    8.40
  10   2   5   47.44    7.70
 -10  -2  -5   52.90    8.43
  10  -2   5   47.97    2.61
  10  -2   6  230.36   19.06
  10   2   6  245.50   18.93
 -10  -2  -6  253.94   20.63
 -10  -2  -6  262.11   18.78
  10  -2   6  235.90    9.72
  10   2   7  400.32   26.92
  10  -2   7  456.78   29.38
 -10  -2  -7  457.54   27.25
 -10  -2  -7  434.93   29.36
  10  -2   7  411.71   16.39
 -10  -2  -8   94.12   13.14
 -10  -2  -8  109.64   12.21
  10  -2   8   93.21    4.44
  10   2   8   87.24   11.74
  10  -2   8   93.54   12.97
  10  -2   8   82.07    4.70
  10  -2   9    7.19    1.76
  10  -2   9   17.58    1.83
 -10   2  -9   12.72    1.79
 -10   2  -9    9.05    1.79
 -10   2  -9   10.89    1.80
 -10  -2  -9   10.01    1.42
 -10   2  -9   11.34    1.68
  10  -2   9   13.79    2.09
 -10   2  -9   13.98    1.81
 -10  -2  -9   18.44    6.07
 -10  -2  -9   20.18    7.52
 -10  -2  -9    9.78    1.52
 -10   2  -9    7.25    1.65
  10  -2   9   25.87    7.96
  10  -2  10  423.89   17.91
 -10   2 -10  438.48   17.77
 -10  -2 -10  470.93   17.98
 -10  -2 -10  449.33   17.77
 -10   2 -10  456.08   17.76
  10  -2  10  454.72   18.19
 -10   2 -10  477.53   17.99
 -10  -2 -10  522.11   33.51
 -10  -2 -10  511.66   30.89
  10  -2  10  443.19   18.01
 -10   2 -10  445.31   17.89
 -10   2 -10  459.94   17.91
 -10  -2 -10  428.34   17.50
 -10   2 -10  442.38   17.77
  10  -2  10  467.62   33.33
 -10  -2 -11    5.22    1.62
 -10  -2 -11    4.89    1.42
  10  -2  11    3.34    1.92
 -10   2 -11    4.21    1.60
 -10  -2 -11    3.89    4.67
  10  -2  11    1.46    4.75
 -10   2 -11    3.67    1.75
 -10   2 -11    2.69    1.64
 -10  -2 -11    3.37    1.11
 -10   2 -11    5.51    1.83
 -10  -2 -11    5.92    1.77
  10  -2  11    4.25    1.58
 -10  -2 -12  624.75   23.43
  10  -2  12  605.45   23.46
  10  -2  12  594.16   23.57
 -10   2 -12  608.63   23.33
 -10  -2 -12  594.39   22.74
 -10  -2 -12  591.99   23.20
  10  -2  12  576.20   23.03
 -10   2 -12  589.57   23.29
 -10  -2 -12  579.00   22.82
 -10  -2 -12  588.65   23.33
 -10   2 -13    8.22    1.84
 -10   2 -13    2.35    1.63
 -10  -2 -13    6.93    1.79
 -10  -2 -13    3.44    1.86
  10  -2  13    2.48    1.50
 -10  -2 -13    1.79    1.01
  10  -2  13    8.17    1.74
  10  -2  13    5.98    1.92
 -10  -2 -13    3.51    1.42
  10  -2  14   53.31    3.51
 -10  -2 -14   56.15    3.48
  10  -2  14   59.45    3.44
 -10   2 -14   50.81    3.28
  10  -2  14   46.43    3.17
 -10  -2 -14   50.54    3.32
 -10  -2 -14   54.61    3.15
  10  -2  15   90.81    4.42
  10  -2  15   89.34    4.16
 -10  -2 -15   75.42    4.17
  10  -2  15   71.15    4.08
 -10   2 -15   85.19    4.17
 -10  -2 -15   76.37    3.74
 -10   2 -15   68.22    3.67
 -10  -2 -15   72.64    3.90
 -10  -2 -15   82.30    4.18
  10  -2  16  131.66    5.92
  10   2  16  134.76    5.54
 -10  -2 -16  123.01    5.69
  10  -2  16  120.78    5.74
  10   2  16  127.75    5.47
  10  -2  16  136.20    6.05
  10  -2  16  133.63    5.93
 -10   2 -16  125.57    5.53
 -10   2 -16  128.84    5.79
 -10  -2 -16  128.36    5.40
 -10  -2 -16  119.95    5.83
  10  -2  16  135.75    5.91
 -10  -2 -17    3.68    0.71
 -10   2 -17    2.15    1.24
  10   2  17    4.95    0.96
  10  -2  17    5.44    1.36
  10  -2  17    3.84    1.25
  10   2  17    3.64    0.92
 -10   2 -17    4.52    1.18
  10  -2  17    3.15    1.39
  10  -2  17    2.07    0.99
 -10  -2 -17    3.37    1.02
 -10   2 -17    3.88    0.85
 -10  -2 -17    4.04    1.10
  10  -2  17    4.94    1.20
 -10   2 -18  103.02    4.16
 -10   2 -18   97.95    4.16
 -10  -2 -18   96.78    4.18
 -10  -2 -18  105.64    4.11
  10  -2  18  101.60    4.27
  10  -2  18   87.72    4.01
  10   2  18  108.27    4.05
  10   2  18   81.31    3.84
  10  -2  18  105.72    4.34
 -10   2 -18  100.54    4.20
  10  -2  19    1.81    0.50
  10  -2  19    1.72    0.52
 -10   2 -19    1.60    0.47
 -10  -2 -19    1.71    0.46
 -10   2 -19    1.29    0.41
  10  -4 -18   10.25    0.77
 -10  -4  18    7.72    0.84
  10  -4 -18    9.37    0.84
  10  -4 -17   14.28    1.11
 -10  -4  17   13.93    1.33
  10  -4 -17   14.87    1.11
  10  -4 -17   13.89    1.24
  10  -4 -16    8.88    1.16
  10   4 -16    9.01    1.10
  10   4 -16    7.27    0.96
  10   4 -16    9.56    1.15
  10  -4 -16    9.84    1.11
  10   4 -16    8.97    1.29
  10  -4 -16   10.21    1.29
  10   4 -16    6.63    1.17
  10   4 -15   91.69    4.06
  10  -4 -15   87.47    3.89
  10   4 -15   83.84    3.88
  10   4 -15   85.25    3.89
  10  -4 -15   88.26    3.81
  10   4 -15   84.04    4.06
 -10  -4  15  101.73    4.17
  10  -4 -15   76.22    4.01
  10   4 -15   78.92    3.80
  10   4 -15   87.28    4.07
  10  -4 -15   86.75    3.89
  10   4 -14   17.99    1.59
  10  -4 -14   17.45    1.79
  10  -4 -14   20.08    1.61
 -10  -4  14   18.55    1.66
  10  -4 -14   18.49    1.63
 -10  -4  14   16.67    2.12
 -10  -4  14   16.12    2.14
  10  -4 -14   15.41    1.77
  10  -4 -14   17.73    1.70
  10   4 -14   15.54    1.47
  10   4 -14   18.30    1.58
  10  -4 -14   19.74    1.75
  10  -4 -14   17.22    1.60
  10   4 -14   21.14    1.80
  10  -4 -14   18.96    1.54
  10   4 -14   18.17    1.83
  10  -4 -13   77.95    3.65
  10  -4 -13   70.88    3.54
 -10  -4  13   82.74    3.90
  10  -4 -13   72.09    3.59
 -10  -4  13   72.87    4.22
 -10  -4  13   80.52    4.26
  10  -4 -13   72.17    3.88
  10   4 -13   72.16    3.59
  10  -4 -13   76.43    3.76
  10   4 -13   74.20    3.62
  10  -4 -13   77.68    3.80
  10  -4 -13   76.95    3.66
  10   4 -13   74.97    3.89
  10   4 -13   75.73    3.89
  10  -4 -13   78.79    3.58
  10  -4 -13   70.17    3.81
  10   4 -13   72.14    3.69
  10  -4 -12   44.89    2.45
  10  -4 -12   39.87    2.29
 -10  -4  12   30.38    2.43
  10  -4 -12   41.01    2.40
 -10  -4  12   39.37    3.11
 -10  -4  12   41.13    3.09
  10  -4 -12   37.51    2.63
  10  -4 -12   37.28    2.58
  10   4 -12   39.59    2.33
  10   4 -12   34.93    2.31
  10  -4 -12   36.30    2.61
  10  -4 -12   34.36    2.44
  10   4 -12   39.46    2.63
  10  -4 -12   42.65    2.35
  10   4 -12   45.97    2.73
  10  -4 -12   41.21    2.66
  10   4 -12   40.80    2.53
  10  -4 -11    0.39    1.32
  10  -4 -11    0.60    1.26
 -10  -4  11   -0.67    1.23
  10   4 -11    0.07    1.20
  10  -4 -11    0.64    1.14
  10  -4 -11   -0.80    1.06
 -10  -4  11    0.51    1.96
 -10  -4  11    0.51    1.76
  10  -4 -11    1.05    1.40
  10  -4 -11    0.16    1.40
  10  -4 -11    0.16    1.61
 -10  -4  11   -1.01    1.58
  10  -4 -11    0.58    1.12
  10   4 -11    0.63    1.23
  10   4 -11    0.59    1.56
  10  -4 -10  111.30    5.15
  10  -4 -10   96.75    8.66
  10   4 -10  117.03    5.25
  10  -4 -10  111.43    4.87
  10  -4 -10  117.14    5.06
  10  -4 -10   91.42    4.81
 -10  -4  10   97.53    5.03
  10  -4 -10  111.47    5.08
  10  -4 -10  106.79    4.88
  10  -4 -10  106.90    4.83
  10  -4 -10   97.81    4.69
 -10  -4  10  114.76    5.59
 -10  -4  10  111.53    5.51
  10  -4 -10  103.39    5.13
  10  -4 -10   99.64    5.01
  10  -4 -10  105.68    5.03
  10  -4 -10  111.48    5.12
  10  -4 -10  105.70    4.99
 -10  -4  10  106.22    5.19
  10  -4 -10  115.32    4.82
  10   4 -10  110.98    5.20
  10   4 -10  108.07    5.18
 -10  -4   9   78.83    4.70
  10   4  -9   89.44    4.81
  10  -4  -9   86.56    4.41
  10  -4  -9   91.54    4.77
  10   4  -9   95.71    4.81
  10  -4  -9  120.50    9.35
  10  -4  -9  121.00    4.89
 -10  -4   9  130.06    5.11
  10   4  -9   93.63    4.86
  10  -4  -9  103.12    4.76
  10  -4  -9   97.12    4.55
  10  -4  -9  107.71    8.32
  10  -4  -9   99.11    4.65
  10  -4  -9   96.66    4.51
  10  -4  -9   84.18    4.41
 -10  -4   9   99.09    5.26
 -10  -4   9   92.46    5.16
  10  -4  -9  106.08    4.84
  10  -4  -9   99.17    4.88
  10  -4  -9   96.88    4.76
  10  -4  -9  106.74    4.84
  10  -4  -9  101.19    4.94
  10  -4  -9  123.95    5.09
  10  -4  -9  110.61    8.58
 -10  -4   9  108.60    5.13
  10  -4  -9  117.01    4.88
  10   4  -9  118.14    5.09
  10   4  -8   -0.07    1.14
 -10  -4   8    2.41    1.58
  10  -4  -8    0.59    1.01
  10  -4  -8    0.58    1.26
  10   4  -8    1.32    1.28
  10  -4  -8    7.77    7.68
  10   4  -8    1.45    1.19
  10  -4  -8    0.37    1.15
  10  -4  -8    0.23    1.23
  10  -4  -8    4.75    7.35
 -10  -4   8    1.43    1.28
  10  -4  -8    0.87    1.19
  10  -4  -8    0.14    0.97
 -10  -4   8    0.77    1.67
 -10  -4   8    1.73    1.71
  10  -4  -8    1.21    1.84
  10  -4  -8   -0.37    1.24
  10  -4  -8    0.33    1.51
  10  -4  -8    1.90    1.25
  10  -4  -8    1.00    1.46
  10  -4  -8    1.35    1.55
  10  -4  -8   -0.27    1.54
  10  -4  -8    0.68    1.44
 -10  -4   8    1.47    2.05
  10  -4  -8    8.51    6.98
  10   4  -8    0.47    1.50
 -10  -4   7   55.84    3.74
  10   4  -7   68.79    3.74
  10   4  -7   69.99    3.74
  10  -4  -7   65.85    3.67
  10  -4  -7   73.64    8.17
 -10  -4   7   84.19    3.74
 -10  -4   7   89.66    3.93
  10   4  -7   75.95    3.83
  10  -4  -7   68.98    3.65
  10  -4  -7   64.62    3.43
  10  -4  -7   66.47    3.75
  10  -4  -7   56.86    3.36
  10  -4  -7   93.60    7.96
 -10  -4   7   67.21    3.99
 -10  -4   7   69.78    4.13
  10  -4  -7   71.68    3.89
  10  -4  -7   70.40    3.72
  10  -4  -7   66.66    3.65
  10  -4  -7   69.38    3.67
  10  -4  -7   70.48    4.03
  10  -4  -7   67.70    3.81
  10  -4  -7   93.25    8.31
  10  -4  -7   91.74    4.16
  10  -4  -7   73.44    3.85
 -10  -4   7   79.37    4.31
  10   4  -7   86.49    3.98
  10  -4  -6  184.32   17.82
  10   4  -6  274.47   10.67
 -10  -4   6  243.42   10.64
  10   4  -6  274.19   10.62
 -10  -4   6  249.62   10.55
 -10  -4   6  271.65   10.55
  10  -4  -6  252.69   12.22
  10  -4  -6  264.61   10.51
  10  -4  -6  244.40   10.21
  10  -4  -6  252.35   12.22
 -10  -4   6  276.45   10.65
  10  -4  -6  216.67   10.20
  10  -4  -6  260.62   10.46
 -10  -4   6  270.23   10.83
 -10  -4   6  256.16   10.93
  10  -4  -6  260.21   10.56
  10  -4  -6  249.07   10.49
  10  -4  -6  258.01   10.42
  10  -4  -6  241.55   10.48
  10  -4  -6  260.80   10.60
  10  -4  -6  262.21   10.97
  10  -4  -6  244.07   12.34
 -10  -4   6  277.46   10.69
  10  -4  -6  270.38   10.79
  10  -4  -6  258.73   10.55
 -10  -4   6  261.20   10.93
  10   4  -6  249.38   10.55
  10  -4  -5    3.86    4.06
  10   4  -5   -1.03    1.01
 -10  -4   5   -0.42    1.56
  10   4  -5   -0.61    1.10
  10  -4  -5   -6.04    5.03
 -10  -4   5    0.55    1.19
  10  -4  -5    0.75    1.69
  10  -4  -5    0.74    1.00
  10  -4  -5   -1.66    5.25
 -10  -4   5    0.94    1.18
  10  -4  -5    1.70    1.68
  10  -4  -5    0.33    1.56
 -10  -4   5    0.21    1.46
  10  -4  -5   -1.25    1.96
  10  -4  -5    0.80    0.98
  10  -4  -5    0.55    1.27
  10  -4  -5    0.88    1.41
  10  -4  -5    1.52    1.74
  10  -4  -5    0.15    1.64
 -10  -4   5    1.33    1.38
 -10  -4   5   -0.06    1.33
  10   4  -5   -0.43    1.33
  10  -4  -5   -5.59    5.00
  10  -4  -5   -0.06    1.53
  10  -4  -5    0.98    1.44
 -10  -4   5    0.48    2.13
  10  -4  -5    0.25    1.62
  10   4  -4  118.36    5.26
 -10  -4   4  117.73    5.33
  10  -4  -4   83.58   11.51
  10  -4  -4  121.32    5.46
  10  -4  -4  108.39    6.90
 -10  -4   4  113.91    5.36
 -10  -4   4  125.00    5.45
  10  -4  -4  115.98    5.51
  10  -4  -4  125.35    5.30
 -10  -4   4  112.48    5.48
  10   4  -4  102.71    5.18
  10  -4  -4  115.19    5.11
  10  -4  -4  112.31    5.41
  10  -4  -4  126.53    5.53
  10  -4  -4  115.70    5.60
 -10  -4   4  110.22    5.37
  10  -4  -4  105.00    7.07
 -10  -4   4  102.57    5.16
  10  -4  -4  115.39    5.30
 -10  -4   4  112.18    5.76
  10  -4  -4  111.03    5.27
  10   4  -3    2.14    1.06
  10  -4  -3    2.60    1.82
 -10  -4   3    1.45    1.28
 -10  -4   3    1.86    1.60
  10  -4  -3    2.89    1.67
 -10  -4   3    0.91    1.01
  10  -4  -3   -1.74    4.24
 -10  -4   3    1.16    1.13
  10  -4  -3    2.45    1.58
  10  -4  -3    2.39    1.77
  10  -4  -3   -1.03    3.87
 -10  -4   3    1.61    1.30
 -10  -4   3    1.66    1.40
  10  -4  -3    1.51    1.14
  10  -4  -3    1.94    1.81
  10  -4  -3    2.22    1.78
 -10  -4   3    0.67    1.45
  10  -4  -3    0.53    1.63
  10  -4  -3    1.35    1.49
  10  -4  -3    2.18    1.44
 -10  -4   3    1.04    1.35
  10   4  -3    0.60    1.15
  10  -4  -3   -2.66    4.08
  10  -4  -2  100.65   12.71
  10  -4  -2  114.56    5.30
  10   4  -2  104.90    4.69
  10  -4  -2   98.09    6.21
 -10  -4   2  111.58    4.99
  10  -4  -2  107.96    5.00
 -10  -4   2  111.72    5.10
 -10  -4   2   97.31    4.88
 -10  -4   2   84.49    4.58
 -10  -4   2  107.77    4.84
  10  -4  -2  106.58    4.76
  10  -4  -2  111.17    5.26
  10   4  -2   90.15    4.60
 -10  -4   2  116.77    4.95
  10  -4  -2   99.91    4.53
  10  -4  -2  107.42    5.10
  10  -4  -2  105.95    5.41
  10  -4  -2  107.69    5.28
  10  -4  -2   98.19    4.76
  10  -4  -2   98.66    4.82
 -10  -4   1   12.61    2.01
  10  -4  -1   21.13    4.00
  10  -4  -1   24.88    4.54
 -10  -4   1   33.64    2.22
  10  -4  -1   11.90    2.22
  10   4  -1   13.25    1.46
 -10  -4   1   26.87    2.12
  10  -4  -1   20.75    6.65
  10  -4  -1   15.28    1.82
  10  -4  -1   14.04    2.25
  10  -4  -1   23.07    4.40
 -10  -4   1   24.03    1.95
  10  -4  -1   19.30    2.23
  10  -4  -1   17.15    2.36
  10  -4  -1   29.82    2.58
 -10  -4   1   32.34    2.25
 -10  -4   1   23.39    2.59
  10  -4  -1   18.98    1.92
  10  -4  -1   20.33    1.89
 -10  -4   1   23.72    6.77
 -10  -4   0    1.63    1.54
 -10  -4   0    1.01    1.28
  10  -4   0   -3.44    3.88
 -10  -4   0    1.79    1.40
  10  -4   0    0.84    4.47
 -10  -4   0   -1.33    4.78
  10  -4   0    3.38    5.19
  10  -4   0   -0.07    1.79
  10  -4   0    0.17    1.32
  10  -4   0    1.90    4.16
 -10  -4   0    1.76    1.29
 -10  -4   0    0.50    1.27
  10  -4   0    1.95    1.75
 -10  -4   0    1.76    1.38
  10  -4   0    0.64    1.75
  10  -4   0    1.07    1.77
  10  -4   0    0.41    1.24
 -10  -4   0    2.13    2.03
  10  -4   0   -0.55    1.35
 -10  -4   0    5.29    4.88
  10  -4   1  131.68    7.58
 -10  -4  -1  140.38    6.22
  10  -4   1  139.97    6.84
 -10  -4  -1  159.27    6.57
  10  -4   1  146.60    7.86
 -10  -4  -1  146.63    6.25
  10  -4   1  108.84    6.20
  10  -4   1  159.98   16.55
  10  -4   1  128.93    6.99
 -10  -4  -1  143.34    6.12
  10  -4   1  126.87    6.59
  10  -4   1  130.78    6.41
  10  -4   1  152.92    8.02
 -10  -4  -1  162.65    6.39
  10  -4   1  157.27    6.74
 -10  -4  -1  124.30   14.32
 -10  -4  -1  130.25    6.45
  10  -4   1  130.74    6.05
 -10  -4  -2  175.96    7.36
  10  -4   2  167.56    8.87
  10  -4   2  171.54   17.56
  10  -4   2  162.92    7.48
  10  -4   2  159.32    7.46
  10  -4   2  151.96    7.16
 -10  -4  -2  168.69    7.58
 -10  -4  -2  127.26   14.65
  10  -4   2  175.92    7.72
  10  -4   2  174.59    7.88
 -10  -4  -2  177.14    7.40
  10  -4   2  176.92    8.09
  10  -4   2  182.71    8.79
 -10  -4  -2  164.12    7.35
  10  -4   2  172.37    9.10
  10  -4   2  172.95    7.81
 -10  -4  -2  171.54    7.64
 -10  -4  -2  196.93    7.39
  10  -4   3   39.17    2.82
 -10  -4  -3   42.69    2.69
 -10  -4  -3   39.88    2.60
  10  -4   3   51.09    4.99
  10  -4   3   47.28    3.43
 -10  -4  -3   44.78    3.08
  10  -4   3   45.16    9.42
 -10  -4  -3   48.51   10.12
 -10  -4  -3   47.25    2.71
  10  -4   3   42.21    3.20
  10  -4   3   44.69    3.16
  10  -4   3   46.12    3.31
  10  -4   3   54.84    5.46
  10  -4   3   48.79    5.30
 -10  -4  -3   47.20    3.11
  10  -4   3   36.95    2.46
 -10  -4  -3   42.10    2.63
 -10  -4  -3   45.69    3.05
  10  -4   4  218.20    8.74
 -10  -4  -4  229.73    8.55
  10  -4   4  197.20    9.10
  10  -4   4  187.57    9.49
 -10  -4  -4  237.17    8.84
  10  -4   4  210.95    8.98
  10  -4   4  215.20    8.95
  10  -4   4  205.47    9.02
  10  -4   4  194.20    9.15
  10  -4   4  197.71    8.87
 -10  -4  -4  192.38    8.49
 -10  -4  -4  195.40    8.42
  10  -4   4  207.11    9.20
  10  -4   4  183.97    8.21
 -10  -4  -4  197.33    8.32
 -10  -4  -4  204.64    8.63
 -10  -4  -4  184.28    8.82
  10  -4   5   33.00    3.48
 -10  -4  -5   26.05    1.95
  10  -4   5   37.53    2.63
 -10  -4  -5   42.47    2.92
  10  -4   5   31.77    2.36
  10  -4   5   35.29    2.94
 -10  -4  -5   33.04    2.34
  10  -4   5   31.02    2.50
  10  -4   5   32.05    2.92
  10  -4   5   43.00    3.12
  10  -4   5   41.68    2.73
  10  -4   5   27.19    2.36
 -10  -4  -5   30.38    2.18
 -10  -4  -5   31.74    2.47
  10  -4   6   19.16    3.13
 -10  -4  -6   22.12    2.29
  10  -4   6   21.49    2.55
 -10  -4  -6   20.26    1.92
  10  -4   6   16.66    1.89
  10  -4   6   17.94    2.43
  10  -4   6   16.97    2.25
 -10  -4  -6   16.44    1.79
 -10  -4  -6   16.44    2.37
  10  -4   6   20.11    1.90
 -10  -4  -6   21.07    1.54
  10  -4   6   23.18    2.02
 -10  -4  -6   21.41    1.77
  10  -4   7   30.79    3.43
 -10  -4  -7   36.59    2.62
  10  -4   7   33.25    2.98
 -10  -4  -7   34.16    2.26
  10  -4   7   43.44    2.95
 -10  -4  -7   35.30    2.43
 -10  -4  -7   33.47    1.96
 -10  -4  -7   43.85    3.05
 -10  -4  -7   30.64    2.22
 -10  -4  -7   40.48    2.31
  10  -4   7   25.06    2.24
  10  -4   7   40.28    3.08
 -10  -4  -8    0.83    1.16
 -10  -4  -8    1.47    1.08
 -10   4  -8    1.92    1.37
 -10  -4  -8    1.57    1.64
 -10  -4  -8    2.55    1.52
  10  -4   8    2.00    1.97
 -10  -4  -8    1.17    1.13
 -10  -4  -8    3.09    1.27
  10  -4   8    2.09    2.48
  10  -4   8    0.57    1.20
 -10  -4  -8    2.11    1.65
 -10  -4  -9   48.26    2.79
 -10  -4  -9   47.74    2.83
  10  -4   9   57.79    3.41
 -10  -4  -9   50.43    3.19
 -10  -4  -9   42.68    2.87
  10  -4   9   49.69    3.83
 -10   4  -9   46.12    2.86
 -10  -4 -10   91.78    4.06
 -10   4 -10   85.17    4.02
  10  -4  10   87.02    4.56
  10  -4  10   77.25    4.85
 -10  -4 -10   89.65    3.96
 -10   4 -10   88.52    4.27
 -10  -4 -10   95.15    4.15
 -10   4 -11    1.01    1.10
 -10  -4 -11    1.85    0.89
 -10  -4 -11    0.51    0.94
 -10   4 -11    1.70    0.96
  10  -4  11    2.33    1.56
 -10   4 -11   -0.05    0.90
 -10  -4 -11    0.72    1.07
 -10   4 -11    2.35    1.12
  10  -4  11    0.57    1.64
  10  -4  11    1.12    1.75
 -10   4 -12   68.62    3.64
  10  -4  12   73.18    3.96
 -10  -4 -12   74.76    3.18
 -10   4 -12   69.66    3.32
  10  -4  12   74.07    3.66
 -10   4 -12   59.59    3.27
  10  -4  12   81.48    3.83
 -10  -4 -12   80.49    3.22
 -10   4 -12   78.68    3.57
  10  -4  12   74.87    3.48
 -10  -4 -12   88.31    3.44
 -10   4 -12   80.61    3.64
 -10   4 -12   85.65    3.56
 -10   4 -13    0.11    0.76
 -10  -4 -13    0.64    0.71
  10  -4  13    1.94    1.17
 -10   4 -13    0.26    0.56
 -10   4 -13    1.30    0.64
 -10   4 -13    0.51    0.66
 -10  -4 -13    0.76    0.49
 -10   4 -13    0.35    0.80
  10  -4  13    2.68    1.22
 -10  -4 -13    1.87    0.80
  10  -4  13    0.89    1.03
 -10   4 -14    2.71    0.79
  10  -4  14    4.02    0.95
 -10  -4 -14    4.33    0.74
 -10   4 -14    4.34    0.53
 -10   4 -14    4.62    0.68
 -10  -4 -14    4.28    0.54
  10  -4  14    5.22    0.73
  10  -6  -3   26.65    1.30
  10  -6  -2    0.35    0.45
 -10  -6   2    0.35    0.50
 -10  -6   2    0.05    0.54
 -10  -6   2    0.33    0.34
 -10  -6   0    2.14    0.47
  11   1 -24    0.60    0.39
  11  -1 -23   85.64    3.62
  11   1 -23   78.88    3.63
 -11  -1  23   79.92    3.57
  11  -1 -23   74.37    3.51
  11   1 -22   -0.29    0.93
  11  -1 -22   -0.35    1.22
  11   1 -22   -0.96    1.15
  11  -1 -22    0.13    0.79
 -11  -1  22    0.10    1.15
  11  -1 -22   -0.98    1.19
  11   1 -21  217.74    9.11
  11  -1 -21  196.82    8.89
  11  -1 -21  214.75    9.00
  11   1 -21  211.18    8.69
  11  -1 -21  222.24    8.89
  11  -1 -21  215.36    8.99
  11  -1 -20   16.81    2.07
  11  -1 -20   14.08    1.60
  11   1 -20   16.31    1.69
  11   1 -20   13.67    1.62
  11   1 -20   16.88    1.79
  11  -1 -20   16.33    1.91
  11   1 -20   15.56    2.03
  11  -1 -20   15.14    1.51
  11   1 -20   17.08    1.61
  11   1 -20   16.19    2.26
  11  -1 -20   14.61    2.04
 -11  -1  20   15.61    1.50
  11   1 -20   16.45    1.52
  11  -1 -20   17.40    1.87
  11  -1 -19  144.85    6.72
  11  -1 -19  131.34    6.21
  11   1 -19  143.53    6.39
  11   1 -19  141.57    6.36
  11  -1 -19  150.86    6.55
  11   1 -19  139.39    6.68
  11   1 -19  144.28    6.76
  11  -1 -19  139.59    6.63
  11  -1 -19  143.38    6.69
  11   1 -19  136.22    6.23
  11  -1 -19  133.11    6.11
  11  -1 -19  145.53    6.42
 -11  -1  19  143.57    6.27
  11  -1 -18   36.20    2.34
  11  -1 -18   31.14    2.79
  11   1 -18   30.36    2.36
  11  -1 -18   35.32    2.77
  11   1 -18   33.51    2.78
  11  -1 -18   32.89    2.65
  11   1 -18   30.78    2.87
  11   1 -18   30.88    2.11
  11   1 -18   32.96    2.46
  11   1 -18   35.05    2.52
  11  -1 -18   36.26    2.67
  11  -1 -18   34.04    2.55
  11  -1 -18   32.00    2.29
 -11  -1  18   34.02    2.37
  11  -1 -18   30.72    2.38
  11  -1 -17   18.88    2.07
  11  -1 -17   21.75    2.27
 -11  -1  17   23.16    1.73
  11  -1 -17   17.85    2.02
  11  -1 -17   17.70    1.85
 -11  -1  17   19.62    1.86
  11   1 -17   20.43    2.40
  11  -1 -17   26.22    2.49
  11   1 -17   20.63    1.91
  11  -1 -17   20.07    1.92
 -11  -1  17   13.25    7.89
 -11   1  17   26.23    8.27
  11   1 -17   20.59    1.72
  11   1 -17   23.67    2.06
  11   1 -17   22.68    2.13
  11  -1 -17   27.20    8.36
  11  -1 -17   19.79    2.23
  11   1 -17   21.11    2.28
  11  -1 -17   22.46    2.07
  11   1 -16  187.46    8.02
  11  -1 -16  188.36    8.30
  11  -1 -16  184.47    8.31
 -11  -1  16  209.09    8.01
  11  -1 -16  187.21    8.19
  11  -1 -16  174.52    8.04
 -11  -1  16  179.35    8.10
  11   1 -16  196.86    8.19
  11  -1 -16  205.30    8.60
  11   1 -16  188.92    8.49
  11  -1 -16  182.03    8.00
 -11  -1  16  219.24   22.63
 -11   1  16  195.74   20.30
  11   1 -16  179.29    7.98
  11   1 -16  192.56    8.23
  11   1 -16  192.84    8.27
  11   1 -16  247.38   21.56
  11  -1 -16  176.62   18.67
  11   1 -16  194.67    8.52
  11  -1 -16  182.27    8.45
  11  -1 -16  192.70    8.21
  11  -1 -15  922.04   34.84
  11   1 -15  916.82   34.58
  11  -1 -15  928.75   34.74
  11  -1 -15  898.05   34.65
 -11  -1  15  875.81   34.65
  11   1 -15  897.47   34.93
  11  -1 -15  903.13   34.82
  11  -1 -15  889.09   34.57
 -11  -1  15  930.88   53.57
 -11   1  15  857.65   50.37
  11  -1 -15  878.79   34.55
  11  -1 -15  913.36   35.05
  11   1 -15  956.12   34.85
  11   1 -15  920.90   34.73
  11   1 -15 1007.81   51.39
  11  -1 -15  952.90   50.68
 -11  -1  15  933.09   34.50
  11  -1 -15  864.52   34.66
 -11  -1  14   16.48    1.48
  11  -1 -14   16.74    1.55
  11  -1 -14   14.69    1.66
  11   1 -14   16.25    1.66
  11   1 -14   15.21    1.76
 -11  -1  14   16.75    7.30
 -11   1  14   13.46    6.40
  11  -1 -14   16.66    1.61
  11  -1 -14    5.64    6.04
  11   1 -14    8.93    5.59
  11  -1 -14   16.45    1.85
  11   1 -14   15.56    1.93
  11  -1 -14   14.96    1.66
 -11  -1  13  488.03   32.68
 -11   1  13  466.11   30.61
 -11  -1  13  452.28   17.64
  11   1 -13  446.40   29.26
  11  -1 -13  478.98   30.20
 -11  -1  12   71.30   11.06
  11   1 -12   58.16   10.08
 -11   1  12   49.03    8.93
 -11  -1  12   62.44    3.08
  11  -1 -12   66.15   10.06
  11   1 -12   50.78    8.94
  11   1 -11   41.88    8.35
 -11  -1  11   35.04    7.99
 -11   1  11   42.74    7.95
 -11  -1  11   41.37    2.26
  11  -1 -11   42.96    8.23
  11  -1 -11   38.67    7.48
  11   1 -11   42.65    7.87
  11   1 -10   20.37    6.16
 -11   1  10   19.74    5.80
 -11  -1  10   20.09    1.48
  11  -1 -10   24.03    5.93
  11  -1 -10   10.95    5.49
  11   1 -10   24.07    6.01
  11   1  -9   36.86    7.14
  11  -1  -9   27.84    6.83
  11  -1  -9   28.58    6.92
  11   1  -9   38.92    6.82
  11   1  -8  242.67   17.36
  11  -1  -8  237.51   16.67
  11   1  -8  219.67   15.11
  11   1  -8  217.73   11.93
  11  -1  -8  255.18   17.25
  11  -1  -7 3637.16  147.47
  11   1  -7 4012.50  149.94
  11  -1  -7 3657.39  145.64
  11  -1  -7 3795.47  149.08
  11   1  -7 3850.00  147.05
  11   1  -7 3746.27  143.89
  11  -1  -6  204.14   13.59
  11   1  -6  202.23   14.65
  11  -1  -6  197.10   11.81
  11  -1  -6  194.12   14.35
  11   1  -6  205.80   12.76
 -11  -1   6  212.08   11.58
  11  -1  -5  498.62   24.70
  11   1  -5  516.73   26.08
  11  -1  -5  494.02   22.20
 -11  -1   5  473.18   22.46
  11   1  -5  485.02   23.12
  11  -1  -4   59.60    6.71
  11   1  -4   71.05    7.79
  11  -1  -4   59.72    4.93
  11  -1  -4   60.84    7.27
 -11  -1   4   60.08    5.85
  11   1  -4   62.70    5.64
  11  -1  -3   -0.60    1.54
  11  -1  -3   -0.40    3.21
  11   1  -3   -0.50    3.49
  11  -1  -3   -2.40    3.83
  11  -1  -3    1.36    3.60
  11   1  -3    1.85    2.12
 -11  -1   3    2.04    2.88
  11  -1  -2    4.81    3.41
  11  -1  -2    3.17    1.90
 -11  -1   2    4.75    3.18
  11  -1  -2    5.24    3.74
  11  -1  -2    6.61    4.05
  11   1  -2    2.55    1.93
  11  -1  -1  429.42   21.57
 -11  -1   1  450.73   21.63
  11  -1  -1  489.65   22.48
  11  -1   0  119.30    9.69
 -11  -1   0  128.00    9.89
  11  -1   1 1194.61   51.79
  11  -1   1 1149.83   53.44
 -11  -1  -1 1262.11   52.49
 -11  -1  -1 1201.70   51.70
  11  -1   2  209.46   14.17
  11   1   2  224.51   15.67
  11  -1   2  192.76   14.97
 -11  -1  -2  212.83   14.36
 -11  -1  -2  185.62   13.64
  11  -1   3  894.63   43.27
  11   1   3  901.35   43.14
 -11  -1  -3  873.54   41.16
 -11  -1  -3  876.13   41.20
  11   1   4  123.23   12.25
  11  -1   4  100.50   11.60
 -11  -1  -4  114.24   11.17
 -11  -1  -4  107.60   10.81
  11  -1   5   39.15    7.99
  11   1   5   38.69    7.66
  11  -1   5   27.20    1.88
 -11  -1  -5   33.71    6.73
  11   1   6  263.73   20.35
  11  -1   6  237.19   20.17
  11  -1   7  645.55   38.47
  11   1   7  628.00   37.77
  11   1   7  645.55   24.78
 -11  -1  -7  609.25   34.99
  11  -1   8   35.87    8.68
  11   1   8   22.62    7.41
  11   1   8   33.77    2.24
  11  -1   8   28.03    2.18
 -11  -1  -8   34.07    7.37
  11  -1   9  869.12   50.03
  11   1   9  891.01   49.60
 -11  -1  -9  880.33   45.70
  11  -1   9  851.15   32.76
 -11  -1 -10    4.40    1.27
  11  -1  10    8.68    1.53
 -11  -1 -10    4.98    1.37
 -11   1 -10    5.04    1.69
 -11   1 -10    4.20    1.44
 -11  -1 -10    4.85    1.25
 -11   1 -10    4.63    1.65
 -11  -1 -10    5.57    1.51
 -11   1 -10    6.46    1.60
  11  -1  10    4.46    1.55
 -11   1 -10    4.61    1.45
  11  -1  10    4.43    6.01
  11   1  10    8.51    6.17
  11  -1  10    5.79    1.43
 -11  -1 -11  106.30    4.66
 -11  -1 -11   85.59    4.52
 -11  -1 -11   97.15    4.84
  11  -1  11   97.73    4.88
 -11   1 -11  112.26    5.08
 -11  -1 -11   99.46    4.86
 -11   1 -11  100.52    5.08
 -11  -1 -11   72.72    4.52
 -11   1 -11  104.74    4.93
  11  -1  11  105.56    4.98
 -11   1 -11  108.56    5.01
  11  -1  11   86.63   14.37
  11   1  11   90.46   14.37
 -11  -1 -11   98.82   12.82
  11  -1  11   98.73    4.89
 -11  -1 -12    1.47    1.33
 -11   1 -12    2.47    1.79
 -11  -1 -12    0.73    1.26
 -11  -1 -12    3.25    1.58
  11  -1  12    0.82    1.60
 -11   1 -12    0.71    1.47
  11  -1  12    3.78    1.54
 -11   1 -12    0.83    1.65
 -11  -1 -12    2.42    1.49
 -11  -1 -12   -0.39    1.57
 -11   1 -12    1.68    1.74
  11  -1  12    2.48    1.72
 -11   1 -12    1.58    1.48
  11  -1  12    3.29    5.36
  11   1  12    1.57    4.82
 -11  -1 -12    5.72    4.98
  11  -1  12    3.86    1.54
  11  -1  13   68.06    4.12
 -11  -1 -13   81.26    4.18
 -11   1 -13   67.62    4.02
  11  -1  13   87.88    4.39
 -11  -1 -13   69.92    3.87
 -11   1 -13   87.00    4.49
 -11  -1 -13   78.71    4.15
 -11  -1 -13   78.93    4.17
 -11   1 -13   72.08    4.20
 -11  -1 -13   81.11    4.09
  11  -1  13   71.15    4.18
 -11   1 -13   75.90    4.14
  11   1  13   77.79   13.66
 -11   1 -13   68.63    4.10
 -11  -1 -13   75.53    3.84
  11  -1  13   91.18    4.40
 -11   1 -14   25.09    2.43
 -11  -1 -14   27.43    2.14
 -11  -1 -14   26.20    2.29
 -11   1 -14   23.48    2.21
 -11  -1 -14   26.64    2.69
 -11   1 -14   25.51    2.44
 -11  -1 -14   24.74    2.03
  11   1  14   24.86    2.06
 -11   1 -14   27.41    2.34
  11  -1  14   23.85    2.45
 -11  -1 -14   26.69    2.28
 -11  -1 -14   30.44    2.43
 -11   1 -14   26.21    2.52
 -11  -1 -14   25.86    2.29
 -11   1 -14   26.57    2.57
  11  -1  14   28.90    2.40
  11   1  14   30.53    2.17
  11  -1  14   27.27    2.46
 -11   1 -15  283.47   11.94
 -11  -1 -15  301.64   12.34
  11   1  15  292.64   11.78
 -11   1 -15  300.36   12.04
  11  -1  15  295.02   12.16
  11   1  15  298.70   11.91
  11  -1  15  280.82   12.07
 -11  -1 -15  296.15   12.15
 -11  -1 -15  299.75   11.92
 -11  -1 -15  281.39   11.97
 -11   1 -15  299.58   12.27
 -11  -1 -15  287.47   11.81
  11   1  15  308.69   11.95
  11  -1  15  303.95   12.26
 -11  -1 -16    5.64    1.92
 -11   1 -16    5.73    1.43
 -11   1 -16    4.37    1.35
  11  -1  16    5.63    1.77
  11   1  16    6.20    1.43
 -11  -1 -16    5.18    1.51
 -11   1 -16    6.55    1.86
  11   1  16    6.62    1.24
  11   1  16    5.47    1.36
  11  -1  16    6.99    1.64
  11  -1  16    5.92    1.42
 -11  -1 -17  113.43    5.20
 -11   1 -17  121.68    5.19
  11   1  17  117.42    5.03
  11  -1  17  118.49    5.26
  11   1  17  121.67    5.07
 -11   1 -17  117.12    5.35
 -11   1 -17  110.80    4.99
 -11  -1 -17  107.24    4.91
 -11  -1 -17  117.29    5.40
  11  -1  17  102.51    5.04
 -11   1 -18   -0.05    1.24
  11   1  18    0.59    0.93
 -11  -1 -18    1.28    1.02
 -11   1 -18    0.67    0.94
  11   1  18   -0.03    0.89
  11  -1  18    0.08    1.04
 -11  -1 -18    0.21    0.71
  11  -1  19    5.28    0.87
  11   1  19    3.59    0.68
 -11   1 -19    5.43    0.79
 -11  -1 -19    5.60    0.67
 -11   1 -19    4.71    0.98
 -11  -3  21  111.83    4.58
  11  -3 -21  113.18    4.55
  11  -3 -20    8.06    1.17
 -11  -3  20    9.50    1.13
  11  -3 -20    6.46    1.18
 -11  -3  20   10.91    1.32
  11   3 -20   13.54    1.15
  11  -3 -20   11.71    0.94
  11  -3 -20   11.17    1.08
  11   3 -20   11.55    1.17
  11   3 -19    5.78    1.29
  11   3 -19    6.30    1.17
 -11  -3  19    4.05    0.92
  11   3 -19    5.69    0.95
  11  -3 -19    5.96    1.07
  11  -3 -19    7.13    1.17
  11   3 -19    6.21    1.10
  11  -3 -19    7.46    1.47
 -11  -3  19    5.44    1.46
  11  -3 -18    1.23    1.52
 -11  -3  18    2.98    1.61
  11  -3 -18    1.71    1.16
  11  -3 -18    1.59    0.98
  11   3 -18    2.46    1.19
  11   3 -18    2.58    1.41
 -11  -3  18    4.75    1.22
  11   3 -18    2.64    1.00
  11   3 -18    1.93    0.90
 -11  -3  18    4.49    1.11
  11   3 -18    1.88    1.18
  11  -3 -17   21.07    1.96
  11  -3 -17   22.50    1.71
  11   3 -17   20.97    1.92
  11   3 -17   22.48    2.06
 -11  -3  17   24.13    1.96
  11   3 -17   21.83    1.77
  11  -3 -17   21.79    1.79
  11  -3 -17   20.59    2.24
 -11  -3  17   21.16    2.30
 -11  -3  17   23.81    1.88
  11   3 -17   21.13    1.84
  11   3 -16   99.76    4.97
  11  -3 -16   98.94    4.79
  11  -3 -16  106.41    4.85
 -11  -3  16   93.55    5.07
  11   3 -16   96.98    4.87
  11  -3 -16   96.23    5.23
 -11  -3  16  107.45    5.38
  11  -3 -16  105.10    5.09
  11  -3 -16  103.28    4.71
  11   3 -16  106.49    5.06
  11   3 -16  106.98    5.07
 -11  -3  16  120.46    5.07
  11  -3 -16  112.57    4.74
  11   3 -16  108.53    4.85
  11  -3 -15   68.42    3.47
  11   3 -15   64.13    3.61
 -11  -3  15   57.10    3.49
  11  -3 -15   69.12    3.46
  11   3 -15   67.68    3.59
  11  -3 -15   64.86    3.44
 -11  -3  15   65.72    3.81
  11  -3 -15   63.46    3.57
  11  -3 -15   57.35    3.45
  11  -3 -15   65.90    3.97
 -11  -3  15   67.87    4.01
  11  -3 -15   66.81    3.43
  11  -3 -15   67.72    3.78
  11   3 -15   66.92    3.68
  11   3 -15   66.65    3.65
  11   3 -15   69.60    3.35
  11  -3 -15   63.76    3.43
  11  -3 -15   65.19    3.34
  11  -3 -15   62.42    3.59
  11   3 -15   57.43    3.45
  11  -3 -14    3.51    1.19
  11   3 -14    6.04    1.44
  11  -3 -14    5.79    2.03
 -11  -3  14    5.12    1.54
  11  -3 -14    6.56    1.52
  11   3 -14    6.13    1.45
  11  -3 -14    5.08    1.35
 -11  -3  14    5.10    1.62
  11  -3 -14    6.28    1.66
  11  -3 -14    5.61    1.57
  11  -3 -14    7.00    1.48
  11  -3 -14    7.55    1.93
 -11  -3  14    6.45    1.94
  11  -3 -14    6.80    1.58
  11   3 -14    5.40    1.49
  11   3 -14    4.73    1.59
  11   3 -14    8.05    1.63
  11   3 -14    6.23    1.28
  11  -3 -14    4.01    1.56
  11  -3 -14    5.81    1.47
  11  -3 -14    6.16    1.67
  11  -3 -13  442.59   17.66
  11  -3 -13  454.01   17.48
  11   3 -13  460.54   17.78
 -11  -3  13  427.23   17.65
  11  -3 -13  452.83   17.39
  11   3 -13  451.14   17.73
  11  -3 -13  455.53   17.60
  11  -3 -13  466.39   17.36
  11  -3 -13  384.57   17.44
  11  -3 -13  449.37   17.46
 -11  -3  13  449.94   17.94
  11  -3 -13  460.15   18.04
 -11  -3  13  465.20   18.04
  11  -3 -13  439.66   17.41
  11   3 -13  437.81   17.62
  11   3 -13  458.55   17.73
  11   3 -13  456.01   17.52
  11  -3 -13  457.89   17.46
  11  -3 -13  421.35   17.75
  11  -3 -13  428.71   17.36
  11   3 -13  427.10   17.57
  11  -3 -12  421.67   17.75
  11  -3 -12  409.22   17.45
  11  -3 -12  437.73   17.43
  11   3 -12  427.41   17.76
  11  -3 -12  418.81   17.46
 -11  -3  12  433.30   17.99
  11  -3 -12  453.12   17.45
  11  -3 -12  464.07   17.47
  11  -3 -12  442.72   17.63
  11  -3 -12  437.93   17.62
  11  -3 -12  439.33   18.03
 -11  -3  12  462.87   18.10
  11  -3 -12  444.89   17.51
  11   3 -12  465.20   17.81
  11   3 -12  455.19   17.73
  11  -3 -12  473.86   17.71
  11  -3 -12  415.85   17.84
  11  -3 -12  475.13   17.60
  11  -3 -12  476.71   17.55
  11   3 -12  435.78   17.60
  11   3 -12  511.09   17.87
  11   3 -11   17.70    6.78
  11   3 -11   19.10    1.87
  11  -3 -11   20.18    1.80
  11  -3 -11   20.61    2.26
  11  -3 -11   18.64    1.66
 -11  -3  11   19.43    2.14
  11  -3 -11   19.52    1.83
  11  -3 -11   22.69    1.94
  11  -3 -11   20.44    1.93
  11  -3 -11   22.77    1.65
  11  -3 -11   22.43    1.90
  11  -3 -11   24.38    2.19
  11  -3 -11   24.15    1.79
  11  -3 -11   21.54    2.29
 -11  -3  11   19.37    2.28
  11  -3 -11   20.34    1.99
  11   3 -11   17.53    1.80
  11   3 -11   17.23    1.91
  11  -3 -11   22.45    2.20
  11  -3 -11   22.06    2.22
  11  -3 -11   22.43    1.97
  11  -3 -11   24.59    2.17
  11  -3 -11   18.83    2.29
  11   3 -11   23.49    2.15
  11  -3 -10   35.70    2.54
  11   3 -10   40.37    2.74
  11  -3 -10   47.39    3.05
  11  -3 -10   36.48    3.06
  11  -3 -10   30.82    2.96
 -11  -3  10   38.78    3.00
  11  -3 -10   45.80    2.66
  11  -3 -10   45.80    2.75
  11  -3 -10   68.12    2.95
 -11  -3  10   74.62    3.38
  11  -3 -10   41.08    2.68
  11  -3 -10   45.84    2.71
  11  -3 -10   43.73    2.51
  11  -3 -10   45.28    2.90
  11  -3 -10   45.62    2.93
  11  -3 -10   40.30    3.19
 -11  -3  10   44.24    3.14
  11  -3 -10   48.10    2.88
  11   3 -10   48.58    2.85
  11  -3 -10   43.88    2.81
  11   3 -10   50.87    2.91
  11  -3 -10   54.09    3.09
  11  -3 -10   67.78    4.81
  11  -3 -10   65.55    3.31
  11  -3 -10   51.09    3.27
  11  -3 -10   56.92    2.93
  11  -3 -10   55.13    3.01
  11   3 -10   76.19   11.66
  11  -3  -9  111.71    5.06
  11   3  -9  116.90    5.43
  11   3  -9  116.37    5.34
  11  -3  -9  109.48    5.59
  11  -3  -9  111.78    5.45
  11   3  -9  117.53    5.49
  11  -3  -9  116.27    5.20
 -11  -3   9  125.77    5.55
  11  -3  -9  111.66    5.47
  11  -3  -9  118.97    5.23
  11  -3  -9  115.71    5.11
  11  -3  -9  114.61    5.43
  11  -3  -9  113.69    5.25
  11  -3  -9  110.73    5.19
  11  -3  -9  113.28    5.68
  11  -3  -9  115.17    5.29
 -11  -3   9  127.23    5.78
  11  -3  -9  105.92    5.05
  11   3  -9  118.91    5.32
  11  -3  -9  111.42    5.41
  11   3  -9  112.09    5.26
  11  -3  -9  121.42    5.44
  11  -3  -9  115.24    5.47
  11  -3  -9  124.98    6.05
  11  -3  -9  122.71    5.54
  11   3  -9   99.67   13.58
  11  -3  -9  128.08    5.30
  11  -3  -9  121.07    5.34
  11  -3  -9  111.24    5.60
  11  -3  -8    9.30    1.66
  11  -3  -8    9.13    1.78
  11  -3  -8    8.33    1.83
  11   3  -8    9.23    1.37
  11  -3  -8    8.70    1.62
  11  -3  -8    8.73    1.36
  11  -3  -8    6.54    1.19
  11  -3  -8   12.25    1.40
 -11  -3   8   12.42    1.63
  11  -3  -8   13.52    5.38
  11   3  -8    7.53    4.39
  11  -3  -8    8.22    1.63
 -11  -3   8   11.06    1.67
  11  -3  -8   10.44    1.52
  11  -3  -8    8.28    1.72
  11  -3  -8    8.90    1.52
  11  -3  -8    5.90    1.57
  11  -3  -8   10.40    1.51
  11  -3  -8    9.25    1.70
  11  -3  -8   11.60    1.75
  11   3  -8   10.38    1.54
  11  -3  -8   10.61    2.15
  11   3  -8    8.41    1.36
  11  -3  -7  367.31   14.62
  11   3  -7  360.74   14.39
  11   3  -7  317.67   24.22
  11  -3  -7  327.10   23.48
  11   3  -7  365.95   14.38
  11  -3  -7  348.88   14.10
 -11  -3   7  385.94   14.62
  11  -3  -7  350.55   14.15
  11  -3  -7  341.35   14.11
  11  -3  -7  369.75   14.38
  11  -3  -7  343.62   14.16
 -11  -3   7  380.25   14.46
  11  -3  -7  348.63   14.16
  11  -3  -7  361.68   14.73
  11  -3  -7  374.17   14.49
  11   3  -7  384.26   14.34
  11   3  -7  352.10   14.30
  11  -3  -6   22.02    1.77
 -11  -3   6   26.82    2.08
  11   3  -6   20.90    5.82
  11  -3  -6   24.87    6.54
  11  -3  -5  123.42    5.70
 -11  -3   5  143.26    5.96
  11  -3  -5  146.89   16.06
  11  -3  -5  134.68   13.83
  11   3  -5  123.48   13.22
 -11  -3   4  138.00   14.27
 -11  -3   4  126.50    5.48
  11  -3  -4  116.21   14.43
  11  -3  -4  144.03   13.92
  11   3  -4  138.59   13.57
 -11  -3   3  189.10   16.97
  11  -3  -3  168.20   16.73
 -11  -3   3  169.87    7.16
  11   3  -3  178.36   15.44
  11  -3  -3  187.76   16.40
 -11  -3   2  125.31   14.04
  11  -3  -2  110.03   13.36
 -11  -3   2  122.97    5.48
  11   3  -2  149.67   13.66
  11  -3  -2  132.06   13.85
 -11  -3   1  338.16   25.08
  11  -3  -1  330.92   23.67
 -11  -3   1  357.03   14.07
  11  -3  -1  373.29   24.93
  11   3  -1  341.02   23.36
  11  -3   0   66.95    9.70
 -11  -3   0   68.35   10.08
 -11  -3   0   64.17   10.61
 -11  -3   0   63.89    3.41
  11  -3   0   72.52   10.49
  11   3   0   66.23    9.47
 -11  -3  -1  674.90   39.19
 -11  -3  -1  744.77   42.42
 -11  -3  -1  741.28   28.22
  11  -3   1  749.30   41.11
  11   3   1  673.23   38.49
 -11  -3  -2    8.53    5.06
 -11  -3  -2   14.93    6.74
  11  -3   2    8.43    5.39
  11   3   2   18.47    5.79
 -11  -3  -2   12.66    1.69
  11  -3   3   58.38   10.32
  11   3   3   25.29    7.24
 -11  -3  -3   35.55    7.81
  11  -3   3   44.74    3.40
 -11  -3  -3   56.69    3.06
  11  -3   3   51.52    3.30
 -11  -3  -3   49.83    3.08
  11  -3   3   45.20    2.62
  11  -3   3   51.29    3.22
  11  -3   4   39.83    3.23
 -11  -3  -4   76.31    3.79
  11  -3   4   77.83    3.37
 -11  -3  -4   86.73   11.29
  11  -3   4   55.64    3.50
  11  -3   4   76.95    3.80
  11  -3   4   67.99    3.74
  11  -3   4   64.22    3.60
  11  -3   4   45.48    3.14
 -11  -3  -4   58.95    3.33
  11  -3   4   61.85    3.78
 -11  -3  -4   64.87    3.47
 -11  -3  -4   61.91    3.18
  11  -3   5    9.41    1.38
 -11  -3  -5    7.63    1.83
  11  -3   5    8.35    1.87
 -11  -3  -5    7.22    1.56
 -11  -3  -5   12.54    1.84
  11  -3   5   10.89    1.74
  11  -3   5   11.98    1.79
  11  -3   5    8.98    1.47
 -11  -3  -5    9.45    1.29
 -11  -3  -5    5.35    5.82
 -11  -3  -5    0.98    4.42
 -11  -3  -6   44.17    3.10
  11  -3   6   44.57    2.53
  11  -3   6   38.75    2.92
 -11  -3  -6   38.38    2.60
 -11  -3  -6   25.92    2.46
  11  -3   6   40.18    3.36
 -11   3  -6   32.69    2.42
  11  -3   6   24.43    2.58
 -11  -3  -6   44.58    8.57
 -11  -3  -6   49.19   10.88
  11  -3   6   27.84    2.27
 -11  -3  -6   35.06    2.20
  11  -3   7  318.92   13.71
 -11  -3  -7  331.24   14.02
  11  -3   7  339.87   13.63
  11  -3   7  341.05   14.02
 -11  -3  -7  348.50   13.80
 -11  -3  -7  345.50   13.56
  11  -3   7  312.76   14.31
 -11   3  -7  339.28   13.63
  11  -3   7  317.32   14.01
  11  -3   7  312.33   13.38
 -11  -3  -7  378.93   13.43
 -11  -3  -7  359.29   25.40
 -11  -3  -7  348.55   28.44
 -11  -3  -8   19.44    1.64
  11  -3   8   12.46    1.62
  11  -3   8   15.56    2.27
 -11  -3  -8   16.77    2.03
 -11   3  -8   19.88    1.97
  11  -3   8   17.56    2.18
 -11  -3  -8   18.82    2.09
  11  -3   8   13.48    2.69
  11  -3   8   17.68    1.96
 -11  -3  -8   16.03    6.00
 -11  -3  -8   16.23    8.04
  11  -3   8   15.90    1.85
 -11  -3  -8   15.62    2.46
  11  -3   9  357.21   16.17
 -11   3  -9  394.78   15.61
 -11  -3  -9  409.39   15.43
  11  -3   9  398.05   16.13
 -11  -3  -9  381.06   15.27
 -11  -3  -9  368.27   15.92
  11  -3   9  367.41   15.54
 -11  -3  -9  406.30   15.72
  11  -3   9  391.49   15.77
  11  -3   9  393.97   15.79
  11  -3  10   88.45    5.06
 -11   3 -10   83.89    4.34
 -11  -3 -10   71.28    4.01
  11  -3  10   77.46    4.64
 -11  -3 -10   78.99    3.87
 -11  -3 -10   84.23    4.38
  11  -3  10   70.18    4.23
  11  -3  10   99.01    4.44
  11  -3  11    0.71    2.10
 -11  -3 -11    1.23    1.23
  11  -3  11    0.38    1.69
 -11   3 -11    0.48    1.48
 -11  -3 -11    0.07    1.46
 -11  -3 -11    0.99    0.98
  11  -3  11   -0.63    1.33
  11  -3  11    2.20    1.30
  11  -3  12   36.42    3.11
 -11   3 -12   32.22    2.38
 -11  -3 -12   26.90    1.93
  11  -3  12   26.37    2.58
 -11  -3 -12   34.34    2.52
  11  -3  12   38.62    2.53
  11  -3  12   26.06    2.25
  11  -3  13    2.50    1.85
 -11   3 -13    3.72    1.43
 -11  -3 -13    3.16    1.02
  11  -3  13    2.66    1.49
 -11  -3 -13    3.37    1.46
  11  -3  13    4.11    1.28
 -11  -3 -13    3.92    1.47
 -11   3 -13    1.81    1.25
  11  -3  13    3.83    1.28
 -11  -3 -14   15.35    1.58
  11  -3  14   14.10    1.56
  11  -3  14   12.37    1.76
  11  -3  14   17.51    2.00
  11  -3  14   17.32    2.01
 -11  -3 -14   15.26    1.72
 -11  -3 -14   13.02    1.50
 -11   3 -14   14.04    1.47
 -11  -3 -14   11.17    1.10
 -11   3 -14   14.92    1.63
 -11   3 -15  118.39    4.94
 -11  -3 -15  112.16    4.92
  11  -3  15  107.46    4.95
 -11  -3 -15  122.44    4.83
 -11   3 -15  118.44    4.84
  11  -3  15  127.26    5.15
  11  -3  15  117.38    5.16
 -11  -3 -15  102.54    4.46
 -11   3 -16    4.16    0.81
 -11   3 -16    3.40    0.89
  11  -3  16    3.48    1.10
 -11  -3 -16    4.96    0.72
  11   3  16    2.38    0.70
  11  -3  16    2.80    0.92
 -11   3 -16    3.40    0.79
 -11   3 -17   43.28    1.93
  11  -3  17   42.83    1.96
 -11   3 -17   43.75    1.94
 -11   3 -17   45.85    1.95
 -11   3 -17   42.59    1.91
 -11  -5  14    3.16    0.56
  11  -5 -14    2.79    0.54
  11   5 -14    2.46    0.50
  11   5 -13   41.69    1.94
  11  -5 -13   37.88    1.83
  11   5 -13   36.66    1.76
  11   5 -12   20.78    1.35
  11  -5 -12   20.10    1.29
  11   5 -12   17.12    1.13
 -11  -5  12   14.98    1.41
  11  -5 -11    0.96    0.94
  11   5 -11    1.42    0.73
  11  -5 -11    4.06    0.95
  11  -5 -11    1.38    1.06
  11  -5 -11    1.33    0.95
  11   5 -11    1.08    0.83
  11   5 -11    0.77    0.95
 -11  -5  11    2.26    1.14
  11  -5 -10   13.24    1.32
  11  -5 -10   11.89    1.33
  11   5 -10   11.21    1.03
  11  -5 -10   11.62    1.09
  11   5 -10   15.11    1.37
  11   5 -10    9.96    1.17
 -11  -5  10   10.20    1.45
  11  -5  -9   34.96    2.07
  11   5  -9   36.17    2.10
  11  -5  -9   34.75    2.15
  11  -5  -9   35.66    1.97
 -11  -5   9   40.00    2.33
  11   5  -9   34.32    2.10
  11  -5  -9   38.12    2.09
  11  -5  -8   15.71    1.49
  11  -5  -8   17.09    1.71
 -11  -5   8   19.88    1.86
  11  -5  -8   17.86    1.67
  11   5  -8   16.49    1.48
  11  -5  -8   15.74    1.43
 -11  -5   8   17.43    1.70
  11  -5  -8   15.09    1.48
  11   5  -8   16.88    1.54
  11  -5  -7   63.00    2.98
  11  -5  -7   57.85    7.82
  11   5  -7   65.94    3.01
  11  -5  -7   64.23    3.18
 -11  -5   7   57.02    2.76
  11  -5  -7   64.05    2.91
  11  -5  -7   50.04    2.88
  11  -5  -7   55.01    3.00
  11  -5  -7   56.22    6.60
  11  -5  -7   64.34    3.11
  11  -5  -7   61.44    2.95
 -11  -5   7   62.37    3.12
  11  -5  -7   58.35    3.09
 -11  -5   7   62.17    3.31
  11   5  -7   52.40    2.90
  11  -5  -7   46.96    6.30
  11  -5  -6    1.52    1.10
  11   5  -6    4.29    1.04
 -11  -5   6    4.56    1.25
  11  -5  -6    4.20    1.72
 -11  -5   6    2.86    0.97
  11  -5  -6    4.27    1.19
  11  -5  -6    3.75    1.55
  11  -5  -6    2.71    1.15
  11  -5  -6    5.28    1.33
  11  -5  -6    1.40    7.08
  11  -5  -6    5.80    6.91
  11   5  -6    3.63    1.09
  11  -5  -6    4.32    1.40
 -11  -5   6    4.40    1.80
  11  -5  -6    3.75    1.47
  11  -5  -5   15.81    1.70
  11  -5  -5   15.21    8.87
  11   5  -5    9.70    1.24
  11  -5  -5   10.87    7.49
 -11  -5   5   12.01    1.30
  11  -5  -5   11.91    1.49
  11  -5  -5   14.84    2.01
  11  -5  -5   12.53    1.46
  11  -5  -5   12.26    1.62
  11  -5  -5   15.69    7.90
  11   5  -5   16.32    1.36
  11  -5  -5   15.05    1.61
  11  -5  -5   13.25    1.57
 -11  -5   5   14.63    2.15
  11  -5  -5   14.16    1.44
  11  -5  -4   42.32    2.53
  11  -5  -4   63.18    8.54
  11  -5  -4   49.13    2.67
  11   5  -4   42.51    2.42
  11  -5  -4   48.63    2.98
  11  -5  -4   45.68    2.70
 -11  -5   4   48.15    2.52
  11  -5  -4   44.51    2.58
  11  -5  -4   57.97    2.95
  11  -5  -4   54.80    8.70
  11   5  -4   46.66    2.41
 -11  -5   4   52.62    3.24
  11  -5  -4   53.17    2.72
  11  -5  -4   53.69    2.76
  11  -5  -3   19.42    2.22
  11  -5  -3   21.28    1.78
  11  -5  -3   19.65    2.01
  11  -5  -3   24.91    9.32
  11  -5  -3   21.55    1.76
  11  -5  -3   19.79    1.63
  11  -5  -3   22.30    1.73
  11  -5  -3   20.72    1.76
 -11  -5   3   22.66    1.64
  11  -5  -3   19.76    1.88
  11  -5  -2   10.32    1.68
 -11  -5   2   11.04    1.64
 -11  -5   2   13.09    1.40
  11  -5  -2   11.28    1.96
  11  -5  -2   14.20    1.51
  11  -5  -2   12.09    1.55
 -11  -5   2   11.06    1.76
  11  -5  -2   12.69    8.92
  11  -5  -2    9.88    1.89
  11  -5  -2   10.23    1.31
  11  -5  -2   17.55    1.90
 -11  -5   2   10.80    1.67
  11  -5  -1   29.89    2.40
 -11  -5   1   35.79    2.43
 -11  -5   1   38.86    2.15
  11  -5  -1   34.37    2.25
  11  -5  -1   33.52    2.68
  11  -5  -1   35.64    2.53
  11  -5  -1   29.49    8.81
  11  -5  -1   32.53    2.11
 -11  -5   1   37.59    2.75
 -11  -5   1   35.98    2.39
  11  -5  -1   45.03    8.83
  11  -5  -1   27.05    1.97
  11  -5  -1   42.82    8.42
 -11  -5   1   39.49    2.43
 -11  -5   0   35.96    2.35
  11  -5   0   32.21    2.56
 -11  -5   0   32.96    2.41
  11  -5   0   27.95    2.37
  11  -5   0   33.51    2.58
  11  -5   0   31.72    2.24
  11  -5   0   37.77    2.57
  11  -5   0   35.34    7.89
  11  -5   0   32.71    2.03
 -11  -5   0   37.00    2.66
 -11  -5   0   32.17    2.21
  11  -5   0   43.20    7.66
  11  -5   1   75.91    7.16
 -11  -5  -1   74.46    3.62
  11  -5   1   75.51    7.58
  11  -5   1   79.41    3.91
 -11  -5  -1   82.69    3.92
  11  -5   1   74.19    4.03
  11  -5   1   74.91    3.74
 -11  -5  -1   75.76    3.92
 -11  -5  -1   74.78    3.61
  11  -5   1   70.59    3.96
  11  -5   1   64.01    7.36
 -11  -5  -1   85.81    3.86
  11  -5   2   34.90    5.80
 -11  -5  -2   44.76    2.34
  11  -5   2   33.95    5.33
 -11  -5  -2   37.60    2.48
  11  -5   2   36.79    2.32
  11  -5   2   35.10    2.43
  11  -5   2   41.86    2.69
  11  -5   2   42.19    5.65
 -11  -5  -2   36.83    2.07
 -11  -5  -2   38.50    2.46
 -11  -5  -2   27.27    1.88
 -11  -5  -2   33.88    2.11
  11  -5   2   30.35    2.69
 -11  -5  -2   29.28    2.26
 -11  -5  -3   25.02    1.69
  11  -5   3   26.65    2.45
 -11  -5  -3   21.61    1.48
  11  -5   3   24.99    4.10
 -11  -5  -3   28.32    2.00
  11  -5   3   27.16    1.96
  11  -5   3   26.60    1.94
  11  -5   3   20.40    4.18
  11  -5   3   22.02    2.19
 -11  -5  -3   20.23    1.77
  11  -5   3   24.40    4.28
 -11  -5  -3   22.36    1.52
 -11  -5  -3   23.55    1.94
  11  -5   4  148.64    6.86
 -11  -5  -4  159.66    6.65
  11  -5   4  161.42    6.64
  11  -5   4  162.83    6.64
 -11  -5  -4  168.79    6.31
 -11  -5  -4  160.32    6.56
 -11  -5  -4  182.15    6.85
 -11  -5  -4  126.66    6.25
  11  -5   4  168.81    7.04
 -11  -5  -4  152.17    6.51
 -11  -5  -4  164.75    6.54
  11  -5   4  151.71    6.94
  11  -5   4  192.09    7.05
  11  -5   4  174.81    7.12
 -11  -5  -5    4.78    1.38
  11  -5   5    5.00    1.39
  11  -5   5    7.03    1.60
 -11   5  -5    4.03    1.06
 -11  -5  -5    6.49    1.16
  11  -5   5    7.75    1.31
 -11  -5  -5    4.21    1.08
 -11  -5  -5    6.06    1.00
  11  -5   5    6.21    1.73
 -11  -5  -5    6.78    1.22
 -11  -5  -5    3.82    0.70
  11  -5   5    4.94    1.33
 -11  -5  -5    5.86    1.29
 -11  -5  -6    7.47    1.29
 -11   5  -6    6.69    1.14
  11  -5   6    6.19    0.85
  11  -5   6    6.08    1.46
  11  -5   6    9.11    1.21
 -11  -5  -6    6.63    0.97
 -11  -5  -6    6.68    1.12
 -11  -5  -6    6.24    1.06
  11  -5   6    6.66    1.54
 -11  -5  -6    6.01    0.95
 -11  -5  -6    6.03    1.25
  11  -5   6    5.49    0.82
 -11  -5  -7   11.61    0.94
 -11  -5  -7    9.75    1.15
 -11  -5  -7   14.16    0.98
  11  -5   7   15.15    1.51
 -11  -5  -7   14.75    1.30
 -11  -5  -7   14.67    1.15
 -11   5  -7    9.55    1.20
  11  -5   7   10.47    1.47
 -11  -5  -8   21.79    1.23
 -11  -5  -8   21.24    1.31
  11  -5   8   19.44    1.46
 -11   5  -8   16.51    1.31
  11  -5   8   16.87    1.52
 -11  -5  -9    8.22    0.69
  11  -5   9    4.97    0.92
 -11  -5  -9    7.75    0.75
  11  -5   9    7.35    0.76
 -11   5  -9    4.01    0.75
 -11  -5 -10   34.16    1.47
 -11   5 -10   33.03    1.54
  12   0 -24  208.50    8.04
 -12   0  24  207.17    7.99
  12   0 -23    0.17    0.89
  12   0 -22    7.38    1.13
  12   0 -22    5.34    1.26
  12   0 -21    0.61    1.16
  12   0 -21   -0.47    0.74
  12   0 -21    0.16    1.19
  12   0 -21   -1.12    1.39
  12   0 -20   60.59    3.51
  12   0 -20   58.30    3.26
  12   0 -20   56.71    3.25
  12   0 -20   61.37    3.70
  12   0 -20   58.60    3.35
  12   0 -19   -0.07    1.33
  12   0 -19   -0.08    1.86
  12   0 -19    0.32    1.57
  12   0 -19    1.75    1.24
  12   0 -19    0.21    1.29
  12   0 -18  160.17    7.18
  12   0 -18  161.20    7.16
  12   0 -18  171.36    7.73
  12   0 -18  167.34    7.32
  12   0 -18  171.11    7.09
  12   0 -18  168.96    7.58
  12   0 -18  167.05    7.40
  12   0 -18  168.87    7.23
  12   0 -17    0.88    1.68
  12   0 -17    0.67    1.50
  12   0 -17    0.33    1.07
  12   0 -17    0.06    1.17
 -12   0  17   -1.60    5.50
  12   0 -17   -0.41    1.23
  12   0 -17    0.05    1.09
  12   0 -17   -0.88    1.26
  12   0 -17    5.36    5.25
  12   0 -16 1159.99   60.28
  12   0 -16 1165.42   43.47
  12   0 -16 1122.16   43.36
  12   0 -16 1177.77   43.50
  12   0 -16 1177.08   43.75
  12   0 -16 1113.62   43.76
  12   0 -16 1180.95   43.59
  12   0 -16 1078.95   43.19
  12   0 -16 1162.16   43.29
 -12   0  16 1140.25   62.70
  12   0 -15   -3.60    6.26
  12   0 -15    0.06    0.96
  12   0 -15    0.59    1.12
  12   0 -15    0.10    1.02
  12   0 -15    0.07    1.10
  12   0 -15   -0.79    1.60
  12   0 -15    0.46    1.37
  12   0 -15   -1.07    1.05
  12   0 -15    0.57    1.14
 -12   0  15   -4.27    6.00
 -12   0  14   47.14   10.11
 -12   0  13    1.19    4.83
  12   0 -12 1352.29   66.76
 -12   0  12 1637.09   71.45
  12   0 -11    3.28    3.42
  12   0 -11    0.80    4.50
  12   0 -11    0.83    4.05
  12   0 -10  764.09   37.45
  12   0 -10  716.82   37.27
  12   0 -10  705.61   34.27
  12   0  -9   -0.48    3.10
  12   0  -9   -0.63    4.23
  12   0  -9   -1.93    4.32
  12   0  -8  663.77   32.69
  12   0  -8  711.59   34.75
  12   0  -7   -1.26    3.19
  12   0  -7   -1.52    3.70
  12   0  -7    0.50    3.49
  12   0  -6  163.35   11.20
  12   0  -6  166.13   11.77
  12   0  -6  154.58   11.45
  12   0  -5   -2.51    3.66
  12   0  -5   -1.24    2.92
 -12   0   4  291.03   13.24
  12   0  -4  337.97   17.17
  12   0  -4  304.91   15.38
  12   0  -4  324.02   17.18
 -12   0   3   -0.35    1.73
  12   0  -3   -0.35    2.99
  12   0  -3   -1.26    2.32
  12   0  -3    0.39    2.82
  12   0  -2  904.72   38.16
  12   0  -2  878.71   36.66
  12   0  -1    0.98    2.98
 -12   0   1    2.41    2.86
  12   0  -1    0.23    2.11
 -12   0   0  778.57   34.14
  12   0   0  786.99   32.89
 -12   0  -1    3.28    3.33
  12   0   1    1.10    2.41
 -12   0  -2  592.70   27.75
  12   0   2  580.60   26.39
  12   0   2  566.55   31.14
 -12   0  -3   -0.90    3.50
  12   0   3    0.74    4.78
 -12   0  -4 1685.50   70.35
  12   0   4 1656.29   74.75
 -12   0  -5    0.58    3.98
  12   0   5   -0.92    4.58
  12   0   5    0.22    0.97
 -12   0  -6 1120.48   53.06
  12   0   6 1101.08   57.78
  12   0   6 1165.51   43.82
 -12   0  -7    1.51    4.43
  12   0   7   -5.71    5.82
  12   0   7   -0.11    1.04
  12   0   8  353.90   27.45
  12   0   8  354.05   14.12
  12   0   9   -1.38    5.63
  12   0   9    0.91    1.17
 -12   0 -10   10.16    1.64
  12   0  10   10.47    6.52
 -12   0 -10   13.53    1.90
  12   0  10   16.35    1.78
 -12   0 -10   11.04    1.86
 -12   0 -10   11.37    1.59
 -12   0 -10   12.02    1.63
  12   0  10   14.42    1.52
 -12   0 -11   -0.42    1.69
 -12   0 -11   -0.13    1.40
 -12   0 -11    0.72    1.65
  12   0  11    0.15    1.27
 -12   0 -11    0.07    1.64
  12   0  11   -0.13    1.45
 -12   0 -11    0.46    1.30
  12   0  11   -6.35    5.98
 -12   0 -11    0.95    1.50
  12   0  11   -0.81    1.25
 -12   0 -12  588.84   23.64
 -12   0 -12  573.00   23.56
 -12   0 -12  572.63   23.64
  12   0  12  668.88   23.91
 -12   0 -12  627.41   23.95
 -12   0 -12  609.17   23.70
  12   0  12  604.20   23.61
 -12   0 -12  608.95   23.63
  12   0  12  640.66   43.27
 -12   0 -12  594.50   23.59
  12   0  12  644.53   23.67
 -12   0 -13    1.07    1.79
  12   0  13    1.57    1.44
  12   0  13   -0.15    1.29
 -12   0 -13    0.21    1.44
 -12   0 -13    0.67    1.73
 -12   0 -13    0.29    1.63
  12   0  13    0.40    1.51
 -12   0 -13   -0.65    1.32
  12   0  13   -1.68    6.04
 -12   0 -13    0.26    1.57
  12   0  13    0.42    1.38
 -12   0 -14  239.82   10.21
 -12   0 -14  253.19   10.06
  12   0  14  202.29    9.89
 -12   0 -14  242.06   10.07
  12   0  14  234.42    9.91
 -12   0 -14  230.39    9.81
 -12   0 -14  253.87    9.98
  12   0  14  249.35   10.05
 -12   0 -14  251.64   10.27
  12   0  14  229.96    9.98
  12   0  15    0.96    1.45
 -12   0 -15    0.24    1.47
 -12   0 -15    0.58    1.42
 -12   0 -15    0.60    1.73
  12   0  15    0.41    1.42
 -12   0 -15    0.98    1.64
 -12   0 -15    0.39    1.65
  12   0  15    1.23    1.52
  12   0  16  134.72    6.00
 -12   0 -16  133.91    5.92
 -12   0 -16  140.95    6.18
  12   0  16  121.19    5.79
 -12   0 -16  139.58    6.13
 -12   0 -16  125.44    6.06
  12   0  16  136.98    6.02
 -12   0 -17    0.65    1.38
  12   0  17   -0.10    1.32
 -12   0 -17   -0.33    1.28
 -12   0 -17   -0.22    1.42
  12   0  17    0.16    1.19
 -12   0 -18   53.27    2.80
  12   0  18   56.84    2.79
 -12   0 -18   51.72    2.81
  12   0  19   -0.03    0.71
 -12   0 -19   -0.44    0.76
  12   0  19   -0.19    0.62
  12   2 -23    0.12    0.41
  12  -2 -22   67.99    3.09
  12   2 -22   65.00    2.97
  12  -2 -22   69.73    3.04
  12  -2 -22   63.62    3.19
 -12  -2  22   67.80    3.13
  12   2 -21    4.04    1.06
  12   2 -21    4.87    1.21
  12  -2 -21    4.00    1.25
  12  -2 -21    5.42    1.42
 -12  -2  21    5.24    1.39
  12  -2 -21    4.48    0.99
  12  -2 -21    3.11    1.16
  12   2 -21    3.20    1.01
  12  -2 -20   26.43    1.83
  12  -2 -20   20.30    2.04
  12   2 -20   24.90    1.94
  12  -2 -20   23.78    1.55
  12   2 -20   25.24    2.02
  12  -2 -20   26.35    1.97
 -12  -2  20   26.77    1.65
  12  -2 -20   23.40    2.26
 -12  -2  20   26.37    2.24
 -12  -2  20   19.16    1.67
  12   2 -20   19.79    1.80
  12  -2 -19   19.83    1.86
  12  -2 -19   23.72    2.18
 -12  -2  19   24.48    1.73
  12  -2 -19   17.38    2.27
 -12  -2  19   19.97    2.19
  12  -2 -19   21.32    1.68
  12   2 -19   20.33    2.09
  12   2 -19   22.73    2.00
  12   2 -19   18.21    1.83
 -12  -2  19   18.08    1.78
  12  -2 -19   19.16    1.92
  12   2 -18  212.35    9.02
  12  -2 -18  215.25    9.14
  12  -2 -18  204.37    9.36
 -12  -2  18  223.77    9.12
 -12  -2  18  247.46    9.65
  12  -2 -18  230.34    9.71
  12  -2 -18  210.46    8.77
  12  -2 -18  210.48    9.10
  12  -2 -18  223.83    9.18
  12   2 -18  223.48    9.40
  12   2 -18  229.18    9.45
  12  -2 -18  229.84    9.30
 -12  -2  18  215.02    9.26
  12  -2 -18  211.86    9.30
  12   2 -18  220.08    9.09
  12  -2 -17   24.25    2.16
 -12  -2  17   21.58    2.10
  12  -2 -17   26.02    2.41
 -12  -2  17   26.43    1.99
  12  -2 -17   22.91    2.14
  12  -2 -17   23.90    2.59
 -12  -2  17   25.89    2.48
  12  -2 -17   22.04    2.00
  12  -2 -17   23.61    1.84
  12   2 -17   20.92    1.80
  12   2 -17   21.54    2.09
  12   2 -17   24.53    2.44
  12  -2 -17   24.29    2.18
  12   2 -17   20.65    1.87
  12  -2 -17   21.84    2.13
  12  -2 -16  141.88    6.12
  12  -2 -16  126.68    5.74
  12   2 -16  131.19    5.89
  12   2 -16  124.90    6.08
 -12  -2  16  121.50    5.78
  12  -2 -16  131.92    5.98
 -12  -2  16  129.42    6.05
  12  -2 -16  124.96    6.14
  12  -2 -16  130.57    5.92
  12  -2 -16  134.63    6.49
 -12  -2  16  138.17    6.33
  12  -2 -16  125.52    5.94
  12  -2 -16  121.10    5.57
  12   2 -16  128.84    5.80
  12  -2 -16  129.40    6.03
  12   2 -16  128.70    6.05
  12   2 -16  116.78    5.60
 -12  -2  15   75.75   13.06
  12   2 -15   53.04    3.26
  12   2 -15   54.89    3.50
  12  -2 -15   53.11    3.45
  12   2 -15   68.78    3.79
 -12  -2  15   85.16    3.67
  12  -2 -15   56.34    3.49
  12  -2 -15   52.14    3.30
  12   2 -15   55.80    3.36
  12  -2 -15   55.10    3.44
 -12  -2  15   53.87    3.47
  12  -2 -15   73.49    3.87
  12  -2 -15   55.64    3.40
  12  -2 -15   61.18    3.92
  12  -2 -15   63.12    3.28
  12  -2 -15   61.29    3.54
  12   2 -15   64.07    3.64
  12   2 -15   59.06    3.61
  12  -2 -15   65.56    3.69
  12  -2 -15   71.39    3.38
  12   2 -15   79.35    3.47
  12   2 -15   95.52   13.14
  12  -2 -15   59.63   11.60
  12   2 -14  171.26    7.22
  12   2 -14  163.56    7.30
  12  -2 -14  161.52    7.33
  12   2 -14  167.89    6.94
  12   2 -14  149.77    7.27
  12  -2 -14  168.30    7.32
  12   2 -14  164.63    7.22
  12  -2 -14  162.86    7.18
  12  -2 -14  170.80    7.27
 -12  -2  14  170.73    7.42
  12  -2 -14  167.68    6.99
 -12  -2  14  155.74    7.13
  12  -2 -14  160.52    7.39
  12   2 -14  155.40    7.04
  12  -2 -14  171.24    6.99
  12   2 -14  171.75    7.40
  12   2 -14  165.42    7.32
 -12  -2  14  124.47   16.79
  12  -2 -14  167.16    7.04
  12  -2 -14  156.73    7.36
  12  -2 -14  154.86    6.95
  12   2 -14  171.80   17.50
  12  -2 -14  145.01   17.02
 -12  -2  13   58.41   11.28
  12   2 -13   44.53    2.76
  12  -2 -13   40.43    2.63
  12   2 -13   41.27    2.82
  12  -2 -13   36.24    2.76
  12   2 -13   40.52    2.57
  12   2 -13   50.86    3.11
  12  -2 -13   38.88    2.81
  12  -2 -13   39.99    2.76
  12  -2 -13   57.81    2.90
  12  -2 -13   48.66    3.12
  12  -2 -13   51.55    2.77
  12  -2 -13   41.19    2.76
 -12  -2  13   40.02    2.85
  12  -2 -13   50.09    2.76
  12  -2 -13   53.92    3.21
  12   2 -13   60.56    2.96
  12  -2 -13   45.38    2.69
  12   2 -13   52.53    2.98
  12   2 -13   50.82    2.99
  12  -2 -13   58.87   11.06
  12   2 -13   67.01   10.67
 -12  -2  13   66.56    3.10
  12  -2 -13   57.62    4.25
  12   2 -12  334.62   22.89
  12  -2 -12  264.65   22.50
 -12  -2  12  309.03   11.63
 -12  -2  12  301.88   24.30
  12   2 -12  310.04   24.93
  12   2 -12  289.19   11.55
  12  -2 -12  272.89   11.27
  12  -2 -12  273.54   11.46
 -12  -2  12  281.11   11.69
  12  -2 -12  282.43   11.68
  12  -2 -12  282.11   11.49
  12  -2 -12  287.74   11.31
 -12  -2  12  287.25   11.72
  12   2 -12  298.43   11.68
  12   2 -12  289.93   11.60
  12  -2 -12  285.28   11.83
  12   2 -12  296.06   11.49
  12  -2 -12  275.72   11.33
  12  -2 -12  270.57   11.67
  12  -2 -12  271.91   11.31
  12  -2 -12  287.33   11.56
  12  -2 -12  271.46   11.55
  12  -2 -12  281.21   11.30
 -12  -2  11    1.91    1.18
  12   2 -11   -1.18    4.98
 -12  -2  11    4.61    5.31
  12  -2 -11    1.06    5.04
  12   2 -11    2.63    3.82
 -12  -2  10  449.96   17.68
  12  -2 -10  461.62   30.43
 -12  -2  10  460.21   29.77
  12   2 -10  423.42   29.67
  12   2 -10  460.23   27.11
  12  -2 -10  479.56   29.70
 -12  -2   9    0.76    1.09
  12   2  -9    3.96    4.31
  12  -2  -9    1.05    5.23
  12  -2  -9   -1.86    5.05
  12   2  -9   -0.69    3.50
 -12  -2   8 1094.85   41.30
  12  -2  -8 1102.04   51.45
  12   2  -8 1054.89   53.29
  12   2  -8 1096.36   49.41
  12  -2  -8 1055.03   52.87
  12  -2  -7  334.24   23.37
  12   2  -7  321.21   22.12
  12   2  -7  308.01   18.37
  12  -2  -7  307.85   21.73
  12   2  -6   75.79    9.84
  12   2  -6   61.55    6.66
  12  -2  -6   59.40    9.77
 -12  -2   6   73.82    8.17
  12  -2  -6   70.74    9.97
  12   2  -5    8.47    4.97
 -12  -2   5   13.07    4.25
  12  -2  -5   11.46    6.18
  12  -2  -5   10.99    5.54
  12   2  -5   10.66    2.99
  12   2  -4 1168.59   51.06
 -12  -2   4 1059.52   48.21
  12   2  -3   11.77    5.32
  12  -2  -3    6.56    5.15
 -12  -2   3   14.81    5.06
  12  -2  -2  484.87   28.11
  12  -2  -2  484.25   27.95
  12   2  -2  571.90   29.87
 -12  -2   2  529.64   28.53
  12  -2  -1    0.69    4.19
  12   2  -1   -0.74    3.96
  12  -2  -1   -0.67    3.93
 -12  -2   1    4.94    4.66
  12  -2   0 1224.67   57.36
  12  -2   0 1305.90   58.93
 -12  -2   0 1374.13   59.73
  12  -2   1  353.05   22.93
 -12  -2  -1  404.30   24.32
  12  -2   1  356.44   21.99
  12  -2   2   26.18    6.33
  12  -2   2   19.79    5.18
 -12  -2  -2   23.16    6.41
 -12  -2  -2   19.61    6.02
  12  -2   3    1.90    0.92
  12  -2   3    3.67    3.48
  12  -2   3    5.94    4.79
 -12  -2  -3    0.89    4.55
  12  -2   3    1.19    3.37
 -12  -2  -3    4.73    4.92
  12  -2   4  354.81   14.07
  12  -2   4  379.42   24.81
  12  -2   4  356.95   23.54
 -12  -2  -4  386.57   24.21
  12  -2   5   24.97    1.86
  12  -2   5   28.53    7.31
  12  -2   5   20.69    6.29
 -12  -2  -5   22.42    6.49
  12  -2   6  524.46   20.45
  12  -2   6  575.13   33.62
  12  -2   6  477.23   31.96
 -12  -2  -6  488.03   33.15
 -12  -2  -6  579.45   32.11
  12  -2   7   54.23    3.05
 -12  -2  -7   65.09    9.91
 -12  -2  -7   58.27   11.11
  12  -2   7   51.05    9.58
  12  -2   7   44.15    8.96
  12   2   7   53.03    9.38
  12  -2   7   47.77    3.38
  12  -2   8  492.44   20.66
 -12   2  -8  568.87   20.68
 -12  -2  -8  530.57   20.68
  12  -2   8  491.55   20.59
 -12   2  -8  541.67   20.69
 -12  -2  -8  566.23   20.76
 -12   2  -8  511.00   20.63
 -12   2  -8  531.66   20.48
  12  -2   8  490.78   20.92
 -12   2  -8  515.61   20.74
 -12  -2  -8  499.88   34.55
 -12  -2  -8  562.39   33.01
 -12   2  -8  532.76   20.56
 -12  -2  -8  537.27   20.45
 -12  -2  -8  519.47   20.34
  12  -2   8  513.42   34.58
  12   2   8  487.43   33.08
  12  -2   8  584.21   35.62
  12  -2   9   54.66    3.79
 -12   2  -9   61.43    3.79
 -12  -2  -9   79.86    3.98
  12  -2   9   60.35    3.72
  12  -2   9   99.09    4.18
 -12   2  -9   61.53    3.78
 -12   2  -9   77.11    3.99
 -12  -2  -9   62.35    3.55
 -12   2  -9   66.39    3.70
  12  -2   9   82.56    4.36
 -12   2  -9   77.29    4.02
 -12  -2  -9  132.22   15.97
 -12  -2  -9  123.36   13.58
 -12  -2  -9   56.88    3.40
 -12   2  -9   58.94    3.68
  12  -2   9  114.97   14.16
  12  -2   9   92.51   13.62
  12  -2  10   98.98    5.21
 -12   2 -10  100.43    5.12
 -12  -2 -10  114.25    5.30
  12  -2  10   98.49    5.14
  12  -2  10  111.10    5.26
 -12   2 -10  111.86    5.30
 -12   2 -10   97.02    5.13
 -12  -2 -10  106.71    5.00
 -12   2 -10  106.87    5.07
  12  -2  10  107.92    5.52
 -12   2 -10  108.41    5.29
 -12  -2 -10  111.66   15.04
 -12  -2 -10   93.87    4.74
 -12   2 -10   95.86    5.08
  12  -2  10   95.14   13.97
  12  -2  10   94.46   14.18
 -12   2 -11  133.17    6.38
 -12   2 -11  136.21    6.49
 -12  -2 -11  138.12    6.04
 -12  -2 -11  134.45    6.26
 -12  -2 -11  134.11    6.04
  12  -2  11  145.19    6.82
 -12   2 -11  144.89    6.56
 -12  -2 -11  137.80   16.27
  12  -2  11  139.42   16.54
  12  -2  11  151.45   18.10
 -12  -2 -11  131.06    5.86
 -12   2 -11  143.38    6.47
  12  -2  11  134.97    6.48
 -12  -2 -11  144.50    6.60
 -12   2 -11  146.48    6.56
 -12  -2 -11  143.30    6.53
 -12  -2 -12   95.89    4.76
 -12   2 -12   99.75    4.99
 -12  -2 -12   96.68    4.97
  12  -2  12   97.58    5.26
  12  -2  12   95.10    4.97
 -12  -2 -12  103.68    5.11
 -12  -2 -12   98.94    4.52
 -12   2 -12   91.99    4.94
  12  -2  13   52.85    3.56
 -12   2 -13   47.48    3.19
 -12  -2 -13   54.25    3.30
 -12  -2 -13   44.75    3.23
  12  -2  13   50.86    3.18
 -12  -2 -13   45.38    2.89
 -12   2 -13   51.96    3.24
  12  -2  13   48.91    3.21
  12  -2  14   57.40    3.53
  12  -2  14   47.37    3.12
  12  -2  14   56.21    3.42
 -12  -2 -14   56.67    3.41
  12  -2  14   52.42    3.20
 -12   2 -14   56.52    3.31
 -12  -2 -14   49.63    2.97
 -12  -2 -14   48.23    3.19
 -12  -2 -14   55.94    2.95
 -12  -2 -15   55.88    3.11
  12   2  15   58.37    2.91
 -12  -2 -15   59.61    3.30
  12  -2  15   60.46    3.33
  12  -2  15   68.99    3.53
 -12  -2 -15   55.62    3.42
  12  -2  15   65.63    3.44
 -12   2 -15   60.80    3.38
 -12  -2 -15   59.48    2.96
  12   2  15   62.98    3.12
  12  -2  15   58.44    3.54
  12   2  16  104.58    4.37
  12  -2  16   98.92    4.68
 -12  -2 -16   94.06    4.46
  12  -2  16   91.17    4.49
  12   2  16  107.44    4.35
  12  -2  16  106.05    4.79
  12  -2  16   99.84    4.55
 -12  -2 -16   91.57    4.09
 -12   2 -16   98.66    4.55
 -12   2 -16   95.83    4.33
 -12  -2 -16   97.45    4.61
  12  -2  16  101.55    4.60
  12   2  17   14.77    1.22
  12  -2  17   14.32    1.47
 -12   2 -17   18.63    1.40
  12  -2  17   23.20    1.67
  12   2  17   19.67    1.26
 -12   2 -17   15.87    1.15
  12  -2  17   10.46    1.22
 -12  -2 -17   14.06    1.26
 -12   2 -17   16.34    1.44
 -12  -2 -17   18.81    1.34
  12  -2  17   21.34    1.49
  12  -2  18   30.26    1.64
 -12  -2 -18   27.38    1.50
 -12   2 -18   26.92    1.51
 -12  -2 -18   26.32    1.38
  12  -2  18   27.40    1.51
 -12   2 -18   28.06    1.48
 -12   2 -18   31.69    1.51
  12   2  18   30.86    1.42
  12  -4 -18  186.77    7.30
  12  -4 -17   53.41    2.40
  12  -4 -17   55.36    2.57
  12   4 -16   10.03    1.31
  12  -4 -16   12.33    1.15
 -12  -4  16   12.11    1.52
 -12  -4  16   11.23    1.54
  12  -4 -16   10.16    1.31
  12   4 -16   10.92    1.21
  12  -4 -16   11.04    1.25
  12  -4 -15    3.19    1.23
  12  -4 -15    1.84    1.20
  12   4 -15    3.04    0.93
  12  -4 -15    2.21    1.06
 -12  -4  15    2.51    1.47
 -12  -4  15    3.07    1.52
 -12  -4  15    6.35    1.12
  12   4 -15    3.44    1.24
  12  -4 -15    2.97    1.00
  12   4 -15    5.26    1.26
  12   4 -14    7.65    1.48
  12  -4 -14    5.91    1.14
 -12  -4  14    5.38    1.22
 -12  -4  14    4.92    1.75
 -12  -4  14    7.66    1.75
  12  -4 -14    6.75    1.43
  12  -4 -14    5.12    1.37
  12   4 -14    6.84    1.07
  12   4 -14    5.00    1.12
  12  -4 -14    5.31    1.46
  12  -4 -14    4.43    1.28
  12  -4 -14    6.73    1.44
  12   4 -14    6.09    1.16
  12   4 -14    5.51    1.26
  12   4 -14    4.38    1.40
  12   4 -13   36.92    2.55
  12  -4 -13   36.30    2.28
  12  -4 -13   41.64    2.37
 -12  -4  13   52.71    2.71
  12  -4 -13   41.24    2.37
 -12  -4  13   42.12    3.04
 -12  -4  13   40.80    2.97
  12  -4 -13   43.48    2.69
  12  -4 -13   44.12    2.60
  12   4 -13   39.35    2.32
  12   4 -13   37.86    2.33
  12  -4 -13   46.59    2.68
  12  -4 -13   46.93    2.56
  12  -4 -13   34.15    2.53
  12   4 -13   38.02    2.41
  12   4 -13   37.38    2.55
  12  -4 -13   37.11    2.25
  12   4 -13   39.47    2.58
  12  -4 -12   38.90    2.32
 -12  -4  12   39.48    2.52
  12  -4 -12   40.70    2.32
 -12  -4  12   37.93    3.01
 -12  -4  12   40.88    2.99
  12  -4 -12   35.66    2.56
  12   4 -12   35.54    2.23
  12   4 -12   36.94    2.28
  12  -4 -12   40.73    2.67
  12  -4 -12   38.31    2.48
  12  -4 -12   38.21    2.59
  12   4 -12   35.88    2.42
  12  -4 -12   37.27    2.22
  12   4 -12   36.73    2.53
  12   4 -12   38.63    2.57
  12   4 -11    5.97    1.45
  12  -4 -11    6.97    1.56
  12  -4 -11    6.86    1.34
  12  -4 -11    6.54    1.46
 -12  -4  11   10.45    1.54
  12  -4 -11    4.49    1.31
 -12  -4  11    5.96    2.03
 -12  -4  11    5.39    1.88
  12  -4 -11    7.42    1.54
  12  -4 -11    1.89    2.52
  12  -4 -11    7.93    1.77
  12  -4 -11    8.31    1.60
 -12  -4  11   10.51    1.97
  12  -4 -11    6.00    1.18
  12   4 -11    7.02    1.45
  12   4 -11   10.26    1.75
  12  -4 -10  116.72    4.99
 -12  -4  10  109.13    5.41
  12   4 -10  121.11    5.49
  12   4 -10  119.66    5.48
  12  -4 -10  120.18    9.15
  12  -4 -10  120.34    5.44
  12  -4 -10  122.18    5.11
  12  -4 -10  123.94    5.29
 -12  -4  10   97.67    5.28
  12  -4 -10  116.18    5.20
 -12  -4  10  117.62    5.74
 -12  -4  10  121.79    5.81
  12  -4 -10  107.15    5.36
  12  -4 -10  113.59    5.27
  12  -4 -10  107.62    5.31
  12  -4 -10  113.25    5.33
  12  -4 -10  113.79    5.44
  12  -4 -10  113.10    5.27
 -12  -4  10  119.16    5.62
  12   4 -10  107.47    5.38
  12  -4  -9   33.58    2.11
 -12  -4   9   32.71    2.73
  12   4  -9   36.40    2.56
  12  -4  -9   33.40    2.54
  12   4  -9   38.19    2.55
  12  -4  -9   48.58    7.79
  12   4  -9   35.27    2.54
  12  -4  -9   46.54    7.35
 -12  -4   9   40.37    2.60
  12  -4  -9   40.43    2.52
  12  -4  -9   38.99    2.30
  12  -4  -9   34.55    2.41
 -12  -4   9   37.79    2.93
 -12  -4   9   33.70    2.86
  12  -4  -9   39.11    2.77
  12  -4  -9   34.89    2.52
  12  -4  -9   36.39    2.54
  12  -4  -9   37.27    2.67
  12  -4  -9   35.80    2.62
  12  -4  -9   40.59    2.77
 -12  -4   9   43.48    3.18
  12  -4  -9   38.64    2.59
  12   4  -9   43.52    2.75
  12  -4  -9   48.48    7.07
 -12  -4   8  278.31   12.55
  12   4  -8  331.77   12.66
  12  -4  -8  300.92   14.21
 -12  -4   8  304.83   12.54
  12   4  -8  323.10   12.53
  12  -4  -8  303.98   12.51
  12  -4  -8  321.93   12.39
  12  -4  -8  317.72   12.18
  12  -4  -8  304.80   13.89
  12  -4  -8  324.78   12.40
  12   4  -8  335.21   12.46
  12  -4  -8  240.81   11.97
 -12  -4   8  340.62   12.85
  12  -4  -8  319.04   12.43
 -12  -4   8  327.78   12.94
  12  -4  -8  306.44   12.49
  12  -4  -8  304.39   12.34
  12  -4  -8  286.50   12.22
  12  -4  -8  306.92   12.71
  12  -4  -8  319.22   12.53
  12  -4  -8  303.96   14.10
  12  -4  -8  335.23   12.71
 -12  -4   8  324.01   12.88
  12  -4  -8  318.16   12.47
  12   4  -8  306.92   12.54
  12  -4  -7    1.94    1.28
  12   4  -7    1.95    1.27
  12   4  -7    2.27    1.20
 -12  -4   7    1.45    1.74
  12  -4  -7   -2.32    5.29
  12  -4  -7    1.83    1.08
  12  -4  -7    2.43    1.27
  12  -4  -7    2.86    1.72
  12   4  -7    1.81    1.18
  12  -4  -7    3.53    5.36
 -12  -4   7    6.42    1.42
 -12  -4   7    0.59    1.57
 -12  -4   7    2.15    1.66
  12  -4  -7    1.63    1.89
  12  -4  -7    3.27    1.24
  12  -4  -7    1.13    1.25
  12  -4  -7    2.92    1.41
  12  -4  -7    2.42    1.65
  12  -4  -7    9.39    1.91
  12  -4  -7    2.37    1.65
  12  -4  -7    3.72    1.63
 -12  -4   7    4.89    2.34
  12   4  -7    6.21    1.60
  12  -4  -7    0.88    5.14
  12  -4  -6    5.49    1.36
  12   4  -6    2.76    1.27
  12  -4  -6   -2.60    4.65
 -12  -4   6    3.56    1.73
  12  -4  -6    4.92    1.93
  12  -4  -6    4.80    1.09
  12  -4  -6    4.02    1.34
  12  -4  -6    4.58    1.67
  12  -4  -6    4.78    1.61
  12   4  -6    3.98    1.20
  12  -4  -6    2.00    4.79
 -12  -4   6    2.72    1.30
 -12  -4   6    3.11    1.49
  12  -4  -6    2.72    1.92
  12  -4  -6    4.34    1.22
  12  -4  -6    3.89    1.41
  12  -4  -6    2.21    1.32
  12  -4  -6    4.29    1.75
  12  -4  -6    5.13    1.78
  12  -4  -6    4.88    1.80
  12  -4  -6    3.56    1.61
  12  -4  -6    2.48    1.46
 -12  -4   6    6.62    2.37
  12  -4  -6    3.46    4.45
  12   4  -6    1.75    1.36
  12   4  -5   24.55    2.03
 -12  -4   5   39.55    2.38
  12  -4  -5   30.26    3.99
 -12  -4   5   21.49    2.45
  12  -4  -5   21.12    2.43
  12  -4  -5   19.74    1.99
 -12  -4   5   25.23    2.24
  12  -4  -5   28.58    2.33
  12  -4  -5   26.29    2.42
  12  -4  -5   43.64    8.22
  12   4  -5   40.59    2.40
  12  -4  -5   27.62    4.28
  12  -4  -5   27.94    2.06
  12  -4  -5   25.64    1.98
  12  -4  -5   28.32    2.29
 -12  -4   5   31.87    2.20
  12  -4  -5   34.12    2.77
  12  -4  -5   32.10    2.58
  12  -4  -5   41.05    2.86
  12  -4  -5   39.82    4.52
 -12  -4   5   43.70    2.42
  12  -4  -5   30.04    2.34
 -12  -4   5   31.10    3.04
  12  -4  -5   29.84    2.31
  12  -4  -4   43.56    2.94
 -12  -4   4   42.53    2.65
  12  -4  -4   38.74    3.05
  12   4  -4   40.75    2.47
  12  -4  -4   32.16    4.19
 -12  -4   4   38.70    2.54
  12  -4  -4   22.44    6.73
 -12  -4   4   41.15    2.58
  12  -4  -4   37.42    2.84
  12  -4  -4   39.34    2.63
  12   4  -4   37.73    2.49
  12  -4  -4   31.62    3.97
  12  -4  -4   41.17    2.38
 -12  -4   4   40.76    2.53
  12  -4  -4   36.38    2.67
  12  -4  -4   39.08    2.92
  12  -4  -4   37.90    2.58
  12  -4  -4   39.63    2.62
  12  -4  -4   44.80    3.12
  12  -4  -4   61.13    7.07
 -12  -4   4   44.31    2.96
 -12  -4   3    2.21    1.70
  12  -4  -3    0.91    1.96
  12   4  -3    1.44    1.05
 -12  -4   3    3.00    1.37
  12  -4  -3    2.58    2.88
  12  -4  -3    0.78    1.75
 -12  -4   3    1.85    1.13
 -12  -4   3    2.31    1.17
  12  -4  -3    7.69    4.78
  12  -4  -3    1.24    1.49
  12  -4  -3    1.99    1.77
 -12  -4   3    2.54    1.26
 -12  -4   3    1.54    1.24
  12  -4  -3    2.47    1.07
  12  -4  -3    1.51    1.79
  12  -4  -3    2.94    1.89
  12  -4  -3    3.26    1.79
  12  -4  -3    3.13    1.41
  12  -4  -3    1.75    1.38
 -12  -4   3    2.16    2.28
  12   4  -3    3.16    1.22
  12   4  -2  148.04    6.48
  12  -4  -2  158.52    7.11
  12  -4  -2  161.43    7.35
 -12  -4   2  163.30    6.81
  12  -4  -2  159.78    7.62
 -12  -4   2  156.62    6.94
  12  -4  -2  161.96    6.91
  12  -4  -2  145.57    7.70
  12  -4  -2  151.10    6.47
  12  -4  -2  155.22    7.06
  12  -4  -2  157.03    6.56
  12  -4  -2  149.69    6.62
 -12  -4   2  153.88    7.15
  12   4  -2  143.34    6.48
 -12  -4   2  169.22    6.66
  12  -4  -2  160.56    7.37
  12  -4  -2  158.66    7.04
 -12  -4   2  146.17    6.71
 -12  -4   2  133.74    6.53
  12  -4  -2  148.73    7.80
  12  -4  -2  157.96    7.15
 -12  -4   2  152.69   16.43
 -12  -4   1    1.33    4.78
  12  -4  -1   -3.46    3.96
  12  -4  -1   -0.07    1.91
  12   4  -1    0.88    0.88
  12  -4  -1    1.68    1.77
  12  -4  -1   -3.40    3.06
  12  -4  -1    0.90    1.74
  12  -4  -1   -0.87    3.55
 -12  -4   1    0.68    1.26
 -12  -4   1    1.67    1.65
  12  -4  -1    1.54    1.29
  12  -4  -1    2.29    1.96
  12  -4  -1   -1.40    3.45
 -12  -4   1    1.15    1.23
  12  -4  -1    0.87    1.90
  12  -4  -1   -0.90    1.82
  12  -4  -1    0.40    1.19
  12  -4  -1   -0.47    1.26
 -12  -4   1   -0.98    2.09
  12  -4  -1    0.07    1.84
 -12  -4   1    1.12    4.55
  12  -4   0  193.31    8.32
 -12  -4   0  190.05    8.03
  12  -4   0  179.78    8.81
 -12  -4   0  166.90    7.86
 -12  -4   0  200.74    8.25
  12  -4   0  204.27    8.19
  12  -4   0  179.02    9.06
 -12  -4   0  173.45    8.07
  12  -4   0  189.82    8.42
 -12  -4   0  183.82   19.40
 -12  -4   0  205.90    7.91
  12  -4   0  199.12    8.65
  12  -4   0  191.23    8.34
  12  -4   0  185.85    8.39
  12  -4   0  181.31    9.24
  12  -4   0  166.37   17.97
  12  -4   0  178.72    7.79
 -12  -4   0  190.12    8.31
  12  -4   1   22.54    1.81
 -12  -4  -1   21.14    2.44
  12  -4   1   17.61    2.45
  12  -4   1   29.66    4.58
 -12  -4  -1   30.68    2.32
  12  -4   1   11.98    2.11
  12  -4   1   26.43    4.39
  12  -4   1   22.59    2.96
 -12  -4  -1   20.96    1.84
  12  -4   1   19.57    2.39
 -12  -4  -1   26.14    8.50
  12  -4   1   26.53    7.68
  12  -4   1   26.78    2.62
  12  -4   1   12.97    2.23
 -12  -4  -1   24.21    1.98
 -12  -4  -1   20.58    1.86
  12  -4   1   24.42    4.01
  12  -4   1   21.97    2.64
 -12  -4  -1   25.69    7.03
  12  -4   2    8.49    2.50
  12  -4   2    9.89    4.44
 -12  -4  -2   12.81    1.55
  12  -4   2    8.80    1.98
  12  -4   2    9.69    2.19
 -12  -4  -2   12.16    1.82
  12  -4   2   12.18    4.64
  12  -4   2    9.24    2.17
 -12  -4  -2   12.51    2.11
  12  -4   2    9.72    1.33
 -12  -4  -2   10.12    1.58
 -12  -4  -2    8.32    1.45
  12  -4   2   13.31    2.39
 -12  -4  -2   10.79    1.56
  12  -4   2    8.92    4.08
  12  -4   2    6.94    1.93
  12  -4   3  114.88    6.85
 -12  -4  -3   98.29    4.90
  12  -4   3  110.11    5.70
  12  -4   3  108.60    6.51
 -12  -4  -3  117.68    5.36
 -12  -4  -3  101.65    4.70
 -12  -4  -3  105.72    5.06
  12  -4   3  110.93    5.47
  12  -4   3  101.61    5.35
  12  -4   3   83.67    4.93
 -12  -4  -3  103.02    4.77
  12  -4   3  114.39    5.52
  12  -4   3  122.91    7.11
 -12  -4  -4   43.24    2.85
  12  -4   4   44.40    3.08
  12  -4   4   43.20    3.28
  12  -4   4   50.71    4.07
 -12  -4  -4   38.11    2.64
  12  -4   4   44.55    3.44
 -12  -4  -4   35.79    2.94
 -12  -4  -4   43.61    2.34
 -12  -4  -4   45.03    2.56
  12  -4   4   48.20    4.39
  12  -4   4   40.69    4.52
  12  -4   4   44.38    3.31
  12  -4   5    2.69    1.95
 -12  -4  -5    3.04    1.54
  12  -4   5    3.12    1.52
  12  -4   5    3.01    1.92
 -12  -4  -5    1.58    1.27
 -12  -4  -5    2.46    1.71
  12  -4   5    1.63    1.60
 -12  -4  -5    2.17    1.15
  12  -4   5    2.28    2.47
[truncated: 3,898,581 more chars]
