# Supplementary material for: Crystal structures and Hirshfeld surface analyses of methyl (2Z)-(4-bromo­phen­yl)[2-(4-methyl­phen­yl)hydrazinyl­idene]acetate, methyl (2Z)-(4-bromophen­yl)[2-(3,5-di­methyl­phen­yl)hydrazinyl­idene]acetate, methyl (2Z)-[2-(4-meth­oxy­phen­yl)hydrazinyl­idene](3-nitro­phen­yl)acetate, methyl (2E)-(4-chlorophen­yl)(2-phenyl­hydrazinyl­idene)acetate and methyl (2Z)-[2-(4-bromo­phen­yl)hydrazinylidene](4-chloro­phen­yl)acetate
Source: Acta Crystallogr E Crystallogr Commun. 2025 Mar 14;81(Pt 4):314–23. doi: 10.1107/S2056989025002051 (PMC11974330; doi:10.1107/S2056989025002051)
Supplement: Supplementary file 2 [file e-81-00314-1sup7.hkl]

data_1                                                                          
_shelx_title ' (1) in C2/c'                                                     
_shelx_refln_list_code          4                                               
_shelx_F_calc_maximum      471.14                                               
_exptl_crystal_F_000      1408.00                                               
_reflns_d_resolution_high  0.7827                                               
                                                                                
loop_                                                                           
 _space_group_symop_operation_xyz                                               
 'x, y, z'                                                                      
 '-x, y, -z+1/2'                                                                
 'x+1/2, y+1/2, z'                                                              
 '-x+1/2, y+1/2, -z+1/2'                                                        
 '-x, -y, -z'                                                                   
 'x, -y, z-1/2'                                                                 
 '-x+1/2, -y+1/2, -z'                                                           
 'x+1/2, -y+1/2, z-1/2'                                                         
                                                                                
_cell_length_a    34.6329                                                       
_cell_length_b     4.8406                                                       
_cell_length_c    19.1365                                                       
_cell_angle_alpha  90.000                                                       
_cell_angle_beta  109.860                                                       
_cell_angle_gamma  90.000                                                       
                                                                                
_shelx_F_squared_multiplier     1.000                                           
                                                                                
loop_                                                                           
 _refln_index_h                                                                 
 _refln_index_k                                                                 
 _refln_index_l                                                                 
 _refln_F_squared_calc                                                          
 _refln_F_squared_meas                                                          
 _refln_F_squared_sigma                                                         
 _refln_observed_status                                                         
   2   0   0       5223.67       5734.89       135.33 o                         
   4   0   0      16685.06      17227.59       339.06 o                         
   6   0   0        201.03        149.11        28.68 o                         
   8   0   0      10290.45       9812.62       406.46 o                         
  10   0   0       6548.06       7738.66       262.37 o                         
  12   0   0      20194.79      18174.83       549.83 o                         
  14   0   0      63076.04      67626.87      1859.72 o                         
  16   0   0      19814.24      23839.77       723.10 o                         
  18   0   0       2763.99       3942.61       191.25 o                         
  20   0   0      42728.18      42237.88      1776.95 o                         
  22   0   0       6977.00       7419.80       467.74 o                         
  24   0   0       2075.64       1598.17       235.73 o                         
  26   0   0      12914.80      11983.22       421.29 o                         
  28   0   0      15844.48      14954.60       339.14 o                         
  30   0   0         29.12         30.46        15.77 o                         
  32   0   0       7202.17       6815.15       138.51 o                         
  34   0   0       5140.07       5062.14       108.09 o                         
  36   0   0       4503.43       4167.72       100.78 o                         
  38   0   0         34.46         31.86        15.20 o                         
  40   0   0       5131.55       5332.10       124.22 o                         
   1   1   0       8990.53      10590.37       286.14 o                         
   3   1   0      13591.65      14829.23       392.11 o                         
   5   1   0         99.56         48.06        18.20 o                         
   7   1   0       6795.35       7791.02       270.62 o                         
   9   1   0          2.11         42.11        43.98 o                         
  11   1   0       2777.89       2871.78       160.67 o                         
  13   1   0        170.08         38.05        49.57 o                         
  15   1   0       2149.25       2925.42       151.31 o                         
  17   1   0        569.39        832.33       112.23 o                         
  19   1   0          4.19         12.80        20.94 o                         
  21   1   0       1444.83       1387.95       170.81 o                         
  23   1   0        576.56        418.29        91.13 o                         
  25   1   0        371.46        362.60        15.05 o                         
  27   1   0          4.30         16.02        10.78 o                         
  29   1   0       1421.43       1361.73        24.15 o                         
  31   1   0        158.18        108.20        11.89 o                         
  33   1   0       1108.12        863.54        18.09 o                         
  35   1   0        494.91        489.63        15.28 o                         
  37   1   0        170.09        210.60         9.95 o                         
  39   1   0          0.85          5.12         6.34 o                         
  41   1   0          2.10          5.18         5.62 o                         
   0   2   0      41795.52      39916.82      1113.35 o                         
   2   2   0      10516.30      10129.78       229.65 o                         
   4   2   0       1451.20       1336.56        69.52 o                         
   6   2   0       4162.02       3324.56       105.43 o                         
   8   2   0      39652.38      39137.41      1169.93 o                         
  10   2   0        839.88       1042.16       117.99 o                         
  12   2   0      32460.14      30232.81       836.84 o                         
  14   2   0      11434.60      10995.16       401.68 o                         
  16   2   0       5077.22       5885.76       249.21 o                         
  18   2   0       5497.61       4521.01       171.99 o                         
  20   2   0      14864.04      14432.77       335.94 o                         
  22   2   0       6641.28       6029.62        83.70 o                         
  24   2   0       1147.95       1148.80        27.18 o                         
  26   2   0       2005.95       1811.10        52.92 o                         
  28   2   0       4259.12       4317.68        55.94 o                         
  30   2   0       4252.45       4315.47        59.66 o                         
  32   2   0       7124.26       7482.34       108.26 o                         
  34   2   0       5592.26       6063.05        80.29 o                         
  36   2   0       1657.39       1669.24        44.33 o                         
  38   2   0        781.73       1093.14        31.20 o                         
   1   3   0      16089.76      18071.54       349.03 o                         
   3   3   0         75.67         62.41        17.09 o                         
   5   3   0         35.47         39.80        36.56 o                         
   7   3   0         79.29         42.52        35.33 o                         
   9   3   0       2585.20       3389.15       115.11 o                         
  11   3   0       1320.10       1516.54        63.04 o                         
  13   3   0       1867.35       2500.81        88.22 o                         
  15   3   0       3799.03       4005.70       132.18 o                         
  17   3   0         50.04         76.10        10.29 o                         
  19   3   0        365.74        295.35        12.95 o                         
  21   3   0       1682.12       1700.34        73.23 o                         
  23   3   0         66.57         56.25        11.34 o                         
  25   3   0        401.64        406.92        14.75 o                         
  27   3   0        308.70        317.03        19.91 o                         
  29   3   0        867.44        745.19        34.87 o                         
  31   3   0        220.03        215.24        12.68 o                         
  33   3   0        496.69        473.06        16.08 o                         
  35   3   0        813.95        641.36        26.35 o                         
   0   4   0       1357.45       1401.89        36.08 o                         
   2   4   0         52.41         91.00        10.72 o                         
   4   4   0       1077.67       1080.11        19.19 o                         
   6   4   0       3176.50       3152.20        52.19 o                         
   8   4   0       5348.05       5503.68        54.47 o                         
  10   4   0          6.73         22.56         8.85 o                         
  12   4   0       4324.97       4375.17        52.97 o                         
  14   4   0       7225.60       7558.58       104.31 o                         
  16   4   0        688.55        701.95        22.27 o                         
  18   4   0       1386.93       1464.54        29.48 o                         
  20   4   0       2820.44       2757.90        47.73 o                         
  22   4   0       3528.75       3855.25        62.91 o                         
  24   4   0         19.85          9.86        11.03 o                         
  26   4   0        821.42        920.51        29.23 o                         
  28   4   0       2809.19       2926.35        62.06 o                         
  30   4   0         96.27         74.31         7.46 o                         
   1   5   0       1928.02       1800.23        37.01 o                         
   3   5   0        901.21        959.86        19.94 o                         
   5   5   0        310.08        400.71        16.50 o                         
   7   5   0        358.60        382.94        22.00 o                         
   9   5   0         26.03         32.15        11.15 o                         
  11   5   0        753.46        779.05        19.34 o                         
  13   5   0        770.87        714.05        34.49 o                         
  15   5   0        323.87        221.71        24.07 o                         
  17   5   0          8.00         16.91        10.99 o                         
  19   5   0        641.28        556.72        34.74 o                         
  21   5   0        890.34        810.00        29.79 o                         
  23   5   0         40.95         58.28        11.39 o                         
   0   6   0       1256.07       1411.29       187.33 o                         
   2   6   0        368.75        395.19        15.95 o                         
   4   6   0       1472.92       1353.93        34.06 o                         
   6   6   0        359.48        349.75        12.99 o                         
   8   6   0        192.34        151.00         7.20 o                         
  10   6   0         80.63         49.68        10.91 o                         
 -41   1   1        579.18        635.70        25.03 o                         
 -39   1   1       1323.64       1278.16        45.28 o                         
 -37   1   1       9185.98       8861.95       106.80 o                         
 -35   1   1       3272.41       3502.96        63.46 o                         
 -33   1   1         81.15        128.73        21.79 o                         
 -31   1   1        782.80        896.23        20.09 o                         
 -29   1   1      13604.18      12886.52       154.90 o                         
 -27   1   1       1296.87       1358.05        38.25 o                         
 -25   1   1       6173.01       5945.36       162.48 o                         
 -23   1   1      21611.40      20151.67       455.35 o                         
 -21   1   1      13236.22      11581.51       301.04 o                         
 -19   1   1       2898.40       3782.96       182.36 o                         
 -17   1   1      44078.00      46595.79      1126.11 o                         
 -15   1   1      24703.88      22890.78       600.07 o                         
 -13   1   1       4171.52       3497.95       153.32 o                         
 -11   1   1      10635.04      10609.47       364.11 o                         
  -9   1   1      36082.29      35457.58       941.02 o                         
  -7   1   1      13102.84      13457.53       308.19 o                         
  -5   1   1       8197.63      10372.74       496.06 o                         
  -3   1   1      73174.58      71534.88      1822.07 o                         
  -1   1   1      61898.50      62315.41      1476.22 o                         
   1   1   1      22939.83      23297.49       602.10 o                         
   3   1   1      30920.56      31958.84       619.20 o                         
   5   1   1      27468.93      26230.91       642.12 o                         
   7   1   1       5039.79       6024.60       149.56 o                         
   9   1   1      19689.87      17984.03       365.56 o                         
  11   1   1      27089.26      27943.05       607.50 o                         
  13   1   1       6354.82       7523.53       227.71 o                         
  15   1   1        277.04        814.33        85.65 o                         
  17   1   1      19660.17      19341.92       440.26 o                         
  19   1   1      22763.67      23685.47       529.04 o                         
  21   1   1       1051.93        804.70        94.67 o                         
  23   1   1       5351.87       4891.93       141.36 o                         
  25   1   1      10336.36       9402.78       103.29 o                         
  27   1   1       6768.12       6437.39       110.93 o                         
  29   1   1       2238.85       2254.31        50.59 o                         
  31   1   1      11279.28      11021.59       131.12 o                         
  33   1   1       5102.38       4860.33        83.76 o                         
  35   1   1        389.36        476.44        21.57 o                         
  37   1   1       1961.13       2504.44        73.84 o                         
  39   1   1       5892.83       6258.93        93.21 o                         
 -38   2   1        585.89        432.47        22.43 o                         
 -36   2   1        345.56        404.59        16.90 o                         
 -34   2   1        200.76        216.68        11.28 o                         
 -32   2   1         46.93         63.46        11.91 o                         
 -30   2   1         11.48         32.00        11.06 o                         
 -28   2   1       5443.27       5450.28        63.49 o                         
 -26   2   1        225.33        267.55        16.29 o                         
 -24   2   1       3296.88       2944.84        38.11 o                         
 -22   2   1         15.55          7.63         9.14 o                         
 -20   2   1        239.81        248.28        63.34 o                         
 -18   2   1        312.09        622.83        74.29 o                         
 -16   2   1       1434.17       2249.84       119.62 o                         
 -14   2   1       5379.86       6212.34       224.55 o                         
 -12   2   1         86.08         20.97        48.24 o                         
 -10   2   1         53.94        110.17        55.50 o                         
  -8   2   1       4492.59       5493.25       213.65 o                         
  -6   2   1         25.92         -5.52        27.13 o                         
  -4   2   1       2734.87       3630.77       112.75 o                         
  -2   2   1       5070.38       6492.50       162.16 o                         
   0   2   1       2598.10       3329.64        95.70 o                         
   2   2   1        430.68        527.65        51.84 o                         
   4   2   1         27.85        111.92        37.75 o                         
   6   2   1        151.25         48.13        32.70 o                         
   8   2   1      12241.02      13158.89       476.64 o                         
  10   2   1        627.44        653.05       103.04 o                         
  12   2   1       6993.19       8611.76       360.01 o                         
  14   2   1        139.87         98.97        60.12 o                         
  16   2   1        815.59        718.10        40.31 o                         
  18   2   1       1843.53       2341.17       100.20 o                         
  20   2   1         57.16         84.69        16.65 o                         
  22   2   1         43.31         39.87         9.63 o                         
  24   2   1        245.62        224.14        13.79 o                         
  26   2   1         69.58         95.80        11.96 o                         
  28   2   1       2991.92       2722.87        39.38 o                         
  30   2   1        638.55        624.17        17.98 o                         
  32   2   1       1571.15       1549.92        34.85 o                         
  34   2   1          0.56          2.46        10.21 o                         
  36   2   1        125.88        145.07         9.12 o                         
  38   2   1        111.93         80.92         9.85 o                         
 -35   3   1       1163.80       1295.69        49.26 o                         
 -33   3   1         59.02         91.24         9.69 o                         
 -31   3   1       2970.37       3080.54        43.15 o                         
 -29   3   1      10941.32      11289.22       148.29 o                         
 -27   3   1        735.14        845.36        26.57 o                         
 -25   3   1      10280.87      10304.80       118.83 o                         
 -23   3   1        228.63        247.08        12.42 o                         
 -21   3   1         54.87         61.08        11.18 o                         
 -19   3   1        228.70        233.81        15.58 o                         
 -17   3   1       5265.15       4961.57        72.18 o                         
 -15   3   1      11857.73      11468.74       119.88 o                         
 -13   3   1       1030.96        853.35        47.44 o                         
 -11   3   1       8632.23       8143.64       213.08 o                         
  -9   3   1      12957.72      12031.39       303.92 o                         
  -7   3   1       1431.59       1300.68        45.98 o                         
  -5   3   1      14753.19      15296.48       336.81 o                         
  -3   3   1      11141.47      10202.38       278.96 o                         
  -1   3   1       4518.07       3664.11        92.80 o                         
   1   3   1          6.94         47.02        16.56 o                         
   3   3   1      27396.89      26585.66       493.73 o                         
   5   3   1       4337.08       3414.44       168.99 o                         
   7   3   1        504.00        403.23        40.93 o                         
   9   3   1       1022.38        477.56        39.94 o                         
  11   3   1      17840.23      16730.47       386.45 o                         
  13   3   1       8384.54       8583.23       141.47 o                         
  15   3   1        935.49        832.94        22.07 o                         
  17   3   1      17817.43      17353.74       169.27 o                         
  19   3   1       8638.24       8168.53        95.01 o                         
  21   3   1          3.26         19.86         9.92 o                         
  23   3   1       4234.62       3999.68        74.42 o                         
  25   3   1       2571.87       2479.60        46.91 o                         
  27   3   1       1246.56       1433.26        24.75 o                         
  29   3   1        398.29        478.19        19.87 o                         
  31   3   1       4302.31       4706.80        91.59 o                         
  33   3   1       1142.06       1184.12        26.70 o                         
  35   3   1          4.72          8.44         5.69 o                         
 -32   4   1        218.38        143.42        11.94 o                         
 -30   4   1         22.39         15.07         8.04 o                         
 -28   4   1        456.21        412.63        14.00 o                         
 -26   4   1         39.68         36.00        10.79 o                         
 -24   4   1        119.41        122.45        12.76 o                         
 -22   4   1        917.46        900.34        18.63 o                         
 -20   4   1         83.87         90.66        10.17 o                         
 -18   4   1       1278.26       1152.89        31.20 o                         
 -16   4   1       1077.17        986.62        17.78 o                         
 -14   4   1       1299.49       1288.38        18.90 o                         
 -12   4   1          1.92          9.32         8.42 o                         
 -10   4   1        457.27        516.74        27.04 o                         
  -8   4   1        430.51        412.34        18.38 o                         
  -6   4   1        859.32        914.06        24.22 o                         
  -4   4   1       2107.60       2009.29        62.35 o                         
  -2   4   1       5226.62       5363.21        76.34 o                         
   0   4   1        931.21        923.36        16.97 o                         
   2   4   1         27.14         27.83        10.83 o                         
   4   4   1       1120.59       1257.60        63.62 o                         
   6   4   1          4.79         44.72        10.10 o                         
   8   4   1        332.68        405.32        11.39 o                         
  10   4   1       3283.11       3268.08        68.03 o                         
  12   4   1        496.51        519.50        20.66 o                         
  14   4   1          1.88         19.25        11.13 o                         
  16   4   1        823.67       1005.67        24.58 o                         
  18   4   1       5596.17       5542.94       100.06 o                         
  20   4   1        267.69        236.94        17.12 o                         
  22   4   1       1326.68       1392.59        31.66 o                         
  24   4   1       1089.75       1011.09        25.58 o                         
  26   4   1        229.18        200.88        13.35 o                         
  28   4   1         11.53         11.18         9.12 o                         
  30   4   1        261.50        198.31        12.89 o                         
 -25   5   1         90.00        110.49        11.84 o                         
 -23   5   1        765.27        844.61        27.59 o                         
 -21   5   1       1951.39       2199.30        38.12 o                         
 -19   5   1         36.29         61.96        19.64 o                         
 -17   5   1        898.69       1123.06        27.42 o                         
 -15   5   1        969.06       1193.30        29.15 o                         
 -13   5   1        655.23        701.85        20.16 o                         
 -11   5   1        734.84        808.22        25.16 o                         
  -9   5   1       2754.16       3260.55        45.00 o                         
  -7   5   1         31.06         49.23         9.49 o                         
  -5   5   1        357.40        417.50        13.96 o                         
  -3   5   1         18.40         35.73        15.29 o                         
  -1   5   1       1074.24       1274.15        37.74 o                         
   1   5   1         11.56         11.33        11.91 o                         
   3   5   1       3313.90       3636.98        54.95 o                         
   5   5   1       9321.15      10158.50       107.32 o                         
   7   5   1        394.38        474.22        14.29 o                         
   9   5   1        978.97       1052.89        20.98 o                         
  11   5   1       1521.12       1782.30        28.40 o                         
  13   5   1        246.80        288.60        15.64 o                         
  15   5   1          1.89          4.62         9.18 o                         
  17   5   1       1167.81       1363.94        35.41 o                         
  19   5   1       1775.17       1891.23        56.67 o                         
  21   5   1         89.26         78.75        13.17 o                         
  23   5   1         58.90        103.00        15.96 o                         
  -8   6   1        194.10        188.61         8.60 o                         
  -6   6   1         41.11         29.33         5.65 o                         
  -4   6   1        165.59        149.11         7.87 o                         
  -2   6   1        430.74        314.79        11.39 o                         
   0   6   1        612.93        610.36        19.03 o                         
   2   6   1        548.10        444.68        16.38 o                         
   4   6   1        495.34        315.46        18.36 o                         
   6   6   1        161.96        105.30        14.19 o                         
   8   6   1          8.58          1.43         7.13 o                         
 -42   0   2          1.44          2.99         8.70 o                         
 -40   0   2       5599.10       4897.09       108.24 o                         
 -38   0   2       6714.08       7509.79       112.22 o                         
 -36   0   2        216.78        320.39        32.04 o                         
 -34   0   2       5083.50       5237.08       385.92 o                         
 -32   0   2       3657.56       3986.83       100.70 o                         
 -30   0   2       3167.93       3506.60        90.75 o                         
 -28   0   2        517.45        568.46        98.05 o                         
 -26   0   2      21715.08      21651.19       684.58 o                         
 -24   0   2       9407.48       9224.84       632.55 o                         
 -22   0   2       2774.43       3791.53       221.99 o                         
 -20   0   2        590.41        579.43        61.86 o                         
 -18   0   2      45591.62      42168.06      1205.80 o                         
 -16   0   2      60898.48      54249.38      1515.50 o                         
 -14   0   2      36674.50      37163.94      1088.92 o                         
 -12   0   2      20613.27      20691.66       613.68 o                         
 -10   0   2      41074.98      40137.23      1114.89 o                         
  -8   0   2      14569.19      15241.58       448.67 o                         
  -6   0   2       8700.42       9187.15       230.05 o                         
  -4   0   2       8996.42       7853.06       236.48 o                         
  -2   0   2       9979.66      10490.88       417.83 o                         
   0   0   2       2417.63       2314.80       132.55 o                         
   2   0   2       1338.94       1097.74        98.66 o                         
   4   0   2     116202.95     122015.32      3597.55 o                         
   6   0   2      66478.22      64193.12      1757.46 o                         
   8   0   2      43882.88      44300.82      1253.87 o                         
  10   0   2      18799.29      23436.46       859.11 o                         
  12   0   2      12225.38      13489.17       378.27 o                         
  14   0   2      52333.98      50012.95      1188.00 o                         
  16   0   2      19379.88      17638.68       574.42 o                         
  18   0   2       1712.12       2399.76       233.52 o                         
  20   0   2       2661.50       2440.84       246.29 o                         
  22   0   2      22638.04      22778.67      1098.21 o                         
  24   0   2       8714.06       8044.59       235.03 o                         
  26   0   2         98.09         82.99        38.65 o                         
  28   0   2       4899.89       5375.80       184.90 o                         
  30   0   2      10005.88      10513.80       262.56 o                         
  32   0   2          6.36         37.77        18.23 o                         
  34   0   2       7605.64       8243.96       188.49 o                         
  36   0   2       5387.10       6145.30       122.54 o                         
  38   0   2        260.33        162.64        10.39 o                         
  40   0   2         39.85         34.40         8.12 o                         
 -41   1   2         11.80         52.18         6.76 o                         
 -39   1   2          3.75         11.06         6.20 o                         
 -37   1   2        382.55        386.83        13.35 o                         
 -35   1   2         29.33         20.68        11.18 o                         
 -33   1   2         30.32         34.07        10.93 o                         
 -31   1   2          7.75          6.35        10.61 o                         
 -29   1   2       1062.90        962.16        22.02 o                         
 -27   1   2        179.94        141.86        14.55 o                         
 -25   1   2         44.30         88.11        13.22 o                         
 -23   1   2        633.53        507.57        57.34 o                         
 -21   1   2        319.36        447.95        56.18 o                         
 -19   1   2        405.67        624.06        60.49 o                         
 -17   1   2        193.79        224.17        46.05 o                         
 -15   1   2       1545.49       1744.24        90.39 o                         
 -13   1   2       1108.43        843.18        50.72 o                         
 -11   1   2         12.48         95.65        24.99 o                         
  -9   1   2      13057.00      13712.97       298.82 o                         
  -7   1   2      16394.94      19108.60       317.78 o                         
  -5   1   2         37.80         69.43        35.71 o                         
  -3   1   2       7268.62       6343.56       124.10 o                         
  -1   1   2        409.07        402.31        23.69 o                         
   1   1   2        106.93         46.37        18.63 o                         
   3   1   2       9881.30       8814.78       174.87 o                         
   5   1   2       7017.54       6853.90       262.23 o                         
   7   1   2        884.74       1188.02        81.11 o                         
   9   1   2       1202.89        827.73        67.07 o                         
  11   1   2       4540.61       4762.06       150.66 o                         
  13   1   2       6035.44       6509.05       213.40 o                         
  15   1   2       4113.18       4904.76       134.48 o                         
  17   1   2         18.37         26.29        21.35 o                         
  19   1   2        130.58        165.74        35.41 o                         
  21   1   2       1021.94       1251.03        62.12 o                         
  23   1   2       1800.45       1736.90        45.35 o                         
  25   1   2        422.39        391.87        18.63 o                         
  27   1   2         31.74         37.55        10.76 o                         
  29   1   2          2.10          5.73        12.27 o                         
  31   1   2         11.15         21.52        13.82 o                         
  33   1   2          5.82         15.60        13.95 o                         
  35   1   2         17.99         44.84         8.91 o                         
  37   1   2        192.46        121.68         9.37 o                         
  39   1   2          1.23         10.25         5.35 o                         
 -40   2   2       2296.36       2292.61       112.47 o                         
 -38   2   2       4029.29       3913.14       112.18 o                         
 -36   2   2        165.96        237.48        16.52 o                         
 -34   2   2       3690.45       3608.01        47.58 o                         
 -32   2   2       3919.94       3890.34        53.51 o                         
 -30   2   2       2643.58       2652.34        44.19 o                         
 -28   2   2        236.16        318.37        15.22 o                         
 -26   2   2      24493.61      23137.30       230.50 o                         
 -24   2   2       5826.91       5536.51        58.27 o                         
 -22   2   2       2663.35       2870.20        91.68 o                         
 -20   2   2       8114.96       8667.83       281.28 o                         
 -18   2   2      20008.49      17589.48       478.90 o                         
 -16   2   2       2349.84       1969.02       125.83 o                         
 -14   2   2       3138.14       3089.23       150.08 o                         
 -12   2   2      13343.70      12032.35       443.67 o                         
 -10   2   2      16133.28      17305.65       492.36 o                         
  -8   2   2        128.37        334.17        37.89 o                         
  -6   2   2      42054.58      43217.07       786.00 o                         
  -4   2   2      30024.10      27717.92       509.60 o                         
  -2   2   2        199.08        145.83        24.53 o                         
   0   2   2       9089.58       7883.56       396.54 o                         
   2   2   2      46112.27      45416.43       967.88 o                         
   4   2   2       8682.83       8035.50       354.92 o                         
   6   2   2       6400.46       5076.90       189.44 o                         
   8   2   2      20594.15      18673.05       828.02 o                         
  10   2   2       5028.05       4943.91       266.57 o                         
  12   2   2        324.94        514.98        68.70 o                         
  14   2   2      13192.28      12083.33       409.60 o                         
  16   2   2      20643.78      19674.33       658.88 o                         
  18   2   2       5547.37       5897.57       178.69 o                         
  20   2   2       3482.35       3055.81        41.35 o                         
  22   2   2      20433.95      18727.43       189.32 o                         
  24   2   2       1076.83       1116.93        31.63 o                         
  26   2   2          6.70         19.32        11.43 o                         
  28   2   2       6542.75       6824.24        93.03 o                         
  30   2   2       5960.66       5864.22       108.34 o                         
  32   2   2          5.86         18.43        12.24 o                         
  34   2   2       1598.70       1873.40        41.82 o                         
  36   2   2       4636.03       4433.63       201.13 o                         
 -37   3   2        220.44        260.58        10.72 o                         
 -35   3   2         15.49         38.78         8.92 o                         
 -33   3   2         32.89         81.81        11.94 o                         
 -31   3   2       1075.94       1071.17        23.69 o                         
 -29   3   2        171.05        222.50        12.83 o                         
 -27   3   2        228.93        266.48        20.67 o                         
 -25   3   2       2885.99       2837.71        86.95 o                         
 -23   3   2       2883.40       2957.68        61.94 o                         
 -21   3   2        143.83        226.56        22.31 o                         
 -19   3   2       1823.19       1697.46        50.76 o                         
 -17   3   2       3518.85       3351.29        47.39 o                         
 -15   3   2        662.01        688.27        19.01 o                         
 -13   3   2        432.22        298.16        29.79 o                         
 -11   3   2       2295.21       2926.42       114.88 o                         
  -9   3   2        860.10        745.33        59.42 o                         
  -7   3   2        441.07        680.80        29.50 o                         
  -5   3   2       8074.75       9366.11       174.37 o                         
  -3   3   2        942.93        729.29        54.98 o                         
  -1   3   2         15.34          3.54        12.23 o                         
   1   3   2        172.36        396.41        23.46 o                         
   3   3   2       1942.96       2594.51       103.16 o                         
   5   3   2         65.07        111.54        27.11 o                         
   7   3   2       1060.85       1449.47        75.13 o                         
   9   3   2        546.27        763.89        50.06 o                         
  11   3   2        143.51        291.79        38.37 o                         
  13   3   2       2027.34       1968.53        28.10 o                         
  15   3   2       2193.09       2095.20        78.61 o                         
  17   3   2        350.18        430.57        40.81 o                         
  19   3   2        312.56        404.31        17.53 o                         
  21   3   2        527.57        680.19        32.94 o                         
  23   3   2        929.79        862.02        23.03 o                         
  25   3   2         64.16         57.53        10.64 o                         
  27   3   2         59.21         45.16        10.41 o                         
  29   3   2        316.08        274.82        14.85 o                         
  31   3   2          1.06         32.33         9.98 o                         
  33   3   2        530.41        573.84        17.86 o                         
 -32   4   2       1224.30       1082.02        28.77 o                         
 -30   4   2       1123.14       1425.17        24.97 o                         
 -28   4   2        100.42         85.40        12.64 o                         
 -26   4   2       2664.12       3082.72        41.90 o                         
 -24   4   2       2053.37       2226.54        52.82 o                         
 -22   4   2        271.90        269.75        12.42 o                         
 -20   4   2       1835.37       1910.17        28.59 o                         
 -18   4   2       5055.31       5298.90       104.05 o                         
 -16   4   2         15.90         19.62         8.68 o                         
 -14   4   2       2949.39       2722.10        32.12 o                         
 -12   4   2       3476.07       3586.38        35.02 o                         
 -10   4   2       2415.43       2424.62        34.30 o                         
  -8   4   2        706.53        760.31        14.29 o                         
  -6   4   2       9849.42      10001.25       103.47 o                         
  -4   4   2       9749.38       9973.05       110.16 o                         
  -2   4   2       1138.46       1187.96        20.89 o                         
   0   4   2       8613.71       8766.96        85.69 o                         
   2   4   2       8195.08       8293.66        86.64 o                         
   4   4   2       3938.40       3895.74        46.47 o                         
   6   4   2        244.86        233.97        13.76 o                         
   8   4   2       4636.56       4618.68        50.36 o                         
  10   4   2       3932.39       3986.15        50.23 o                         
  12   4   2        252.15        243.56        11.28 o                         
  14   4   2       1008.42       1116.24        36.22 o                         
  16   4   2       2076.33       2193.60        30.39 o                         
  18   4   2       4920.22       5187.46        59.84 o                         
  20   4   2       3582.17       3957.81        58.16 o                         
  22   4   2       3536.95       3972.87       105.96 o                         
  24   4   2         13.08         20.83        11.16 o                         
  26   4   2        601.64        657.04        23.88 o                         
  28   4   2       1065.96       1229.92        21.67 o                         
  30   4   2       2237.24       1653.02        48.17 o                         
 -25   5   2       1275.65        892.11        22.77 o                         
 -23   5   2         13.85         25.20        15.45 o                         
 -21   5   2        154.35        141.17        26.70 o                         
 -19   5   2        408.67        329.02        30.38 o                         
 -17   5   2       2113.66       2237.14        44.61 o                         
 -15   5   2        278.89        285.81        14.09 o                         
 -13   5   2       1240.86       1276.11        43.93 o                         
 -11   5   2        375.09        284.14        11.54 o                         
  -9   5   2         71.55         70.24        10.05 o                         
  -7   5   2       1433.31       1429.91        29.34 o                         
  -5   5   2        805.30        783.89        20.23 o                         
  -3   5   2        869.10        989.71        26.65 o                         
  -1   5   2          5.41         16.98         9.93 o                         
   1   5   2        944.32       1002.00        24.53 o                         
   3   5   2       5777.23       6076.75        61.68 o                         
   5   5   2         10.45         16.20         9.53 o                         
   7   5   2       3388.57       3473.09        43.39 o                         
   9   5   2        131.08        242.73        13.42 o                         
  11   5   2        880.27        834.84        24.74 o                         
  13   5   2         10.74          4.34         8.08 o                         
  15   5   2       1257.42       1236.91        26.41 o                         
  17   5   2        261.54        226.10        14.78 o                         
  19   5   2         43.01         24.82        12.54 o                         
  21   5   2        677.10        606.18        16.54 o                         
 -10   6   2          9.80          6.54         5.06 o                         
  -8   6   2        168.96        138.55         8.17 o                         
  -6   6   2         21.45         33.13         6.64 o                         
  -4   6   2         68.29         79.92        12.33 o                         
  -2   6   2         22.26         25.43        10.76 o                         
   0   6   2          2.06          3.53         5.57 o                         
   2   6   2        770.02        772.06        20.52 o                         
   4   6   2        176.36        173.13         8.79 o                         
   6   6   2         67.93         52.69        16.02 o                         
   8   6   2       1688.95       1083.43        34.30 o                         
 -41   1   3       2000.30       1956.93        50.17 o                         
 -39   1   3       1554.94       1768.00        34.97 o                         
 -37   1   3       1221.56       1139.90        27.60 o                         
 -35   1   3       9534.61       9507.77       124.66 o                         
 -33   1   3       8791.29       8684.84       105.42 o                         
 -31   1   3       1157.86        973.02        23.36 o                         
 -29   1   3       6459.96       6380.93        78.98 o                         
 -27   1   3       4956.56       5026.54        73.27 o                         
 -25   1   3        133.66        113.40        28.61 o                         
 -23   1   3       7964.63       8389.27       224.83 o                         
 -21   1   3      16260.16      15780.38       339.09 o                         
 -19   1   3       8475.29       6357.10       208.95 o                         
 -17   1   3       1245.41       1193.59        67.44 o                         
 -15   1   3      30750.20      31317.03       582.81 o                         
 -13   1   3      23516.49      23076.84       378.92 o                         
 -11   1   3         20.55          6.01        22.24 o                         
  -9   1   3      25275.72      27192.77       451.39 o                         
  -7   1   3     106533.77     104396.17      2015.79 o                         
  -5   1   3      21127.20      24038.45       486.97 o                         
  -3   1   3      19495.24      17967.27       376.89 o                         
  -1   1   3      19000.59      18304.04       284.06 o                         
   1   1   3      73877.66      74798.78       997.13 o                         
   3   1   3          6.61        123.54        22.54 o                         
   5   1   3      54123.06      54635.07      1198.73 o                         
   7   1   3      19385.86      17674.20       968.21 o                         
   9   1   3       1209.58       1662.50       107.35 o                         
  11   1   3      20232.65      20567.16       489.28 o                         
  13   1   3      69668.69      74450.88      1351.82 o                         
  15   1   3       2143.68       2381.07       111.63 o                         
  17   1   3       4862.85       3883.11       120.09 o                         
  19   1   3       3735.36       3260.93       114.53 o                         
  21   1   3      25778.10      26862.02       536.63 o                         
  23   1   3       2271.58       2212.57        45.88 o                         
  25   1   3      22905.61      22598.82       254.26 o                         
  27   1   3       2628.28       2782.91        43.12 o                         
  29   1   3        474.97        474.53        18.89 o                         
  31   1   3       1620.08       1708.32        65.39 o                         
  33   1   3       9358.37       9588.59       124.67 o                         
  35   1   3       4238.29       4142.20        58.49 o                         
  37   1   3        112.17        162.35        10.73 o                         
 -40   2   3          0.85         10.25        10.76 o                         
 -38   2   3          1.87          6.36         7.44 o                         
 -36   2   3        199.66        194.59        14.39 o                         
 -34   2   3        137.38        155.19        11.84 o                         
 -32   2   3        416.84        430.39        15.12 o                         
 -30   2   3          0.90          8.25        12.15 o                         
 -28   2   3        475.31        399.49        18.88 o                         
 -26   2   3       1211.63       1238.07        31.94 o                         
 -24   2   3        251.18        242.80        12.19 o                         
 -22   2   3       4000.70       4087.64       183.02 o                         
 -20   2   3         40.13        125.80        55.34 o                         
 -18   2   3         42.07         25.47        48.59 o                         
 -16   2   3        488.12        977.84        91.97 o                         
 -14   2   3        194.01        264.86        58.59 o                         
 -12   2   3        151.88        256.77        69.33 o                         
 -10   2   3        110.34        241.28        63.23 o                         
  -8   2   3      12708.30      15947.25       337.34 o                         
  -6   2   3         20.58        171.33        28.29 o                         
  -4   2   3        248.95        349.55        32.25 o                         
  -2   2   3        908.39       1652.75        73.52 o                         
   0   2   3       1678.33       2396.41        83.39 o                         
   2   2   3       2721.74       2700.57       153.55 o                         
   4   2   3       5102.34       5305.78       161.86 o                         
   6   2   3        983.47       1024.04        78.07 o                         
   8   2   3       1610.21       1351.06        98.63 o                         
  10   2   3       2902.75       3295.85       141.77 o                         
  12   2   3         50.32         59.17        19.05 o                         
  14   2   3       3237.52       4560.71       184.31 o                         
  16   2   3        630.03        858.51       122.36 o                         
  18   2   3       1158.07       1094.87        34.47 o                         
  20   2   3       3911.98       3581.66        79.07 o                         
  22   2   3        348.20        347.13        19.09 o                         
  24   2   3       2082.10       1982.72        50.55 o                         
  26   2   3       1077.80        970.03        31.97 o                         
  28   2   3        247.21        265.73        21.35 o                         
  30   2   3         80.17        119.88        14.32 o                         
  32   2   3         70.34         76.95        11.41 o                         
  34   2   3       1038.39        804.89        16.61 o                         
  36   2   3         68.73         56.37         7.39 o                         
 -37   3   3       1092.10        942.25        64.76 o                         
 -35   3   3       1943.84       2058.77        39.25 o                         
 -33   3   3        677.19        783.05        19.54 o                         
 -31   3   3         93.21        122.45        12.33 o                         
 -29   3   3       2765.40       2947.60        43.80 o                         
 -27   3   3       5061.88       5137.31        63.53 o                         
 -25   3   3       3930.08       3988.65        50.99 o                         
 -23   3   3       4652.71       4631.61        67.97 o                         
 -21   3   3      27997.49      26596.73       293.65 o                         
 -19   3   3        585.85        525.98        18.56 o                         
 -17   3   3       2629.83       2686.66        49.24 o                         
 -15   3   3       4448.38       4363.37        58.00 o                         
 -13   3   3       3012.58       2503.70        89.47 o                         
 -11   3   3       4085.87       4060.71       125.04 o                         
  -9   3   3       4269.32       3882.28        99.46 o                         
  -7   3   3      21987.49      19831.23       343.76 o                         
  -5   3   3       2881.97       2510.07        60.02 o                         
  -3   3   3        722.95        520.03        21.41 o                         
  -1   3   3      15166.31      12952.52       245.43 o                         
   1   3   3      11886.25      10844.92       239.96 o                         
   3   3   3        214.86        155.35        19.18 o                         
   5   3   3      12074.64      10725.80       299.03 o                         
   7   3   3       6606.58       6605.79       155.93 o                         
   9   3   3         12.59         26.95        20.91 o                         
  11   3   3       1207.56       1150.44        61.43 o                         
  13   3   3       7980.98       7247.45        79.60 o                         
  15   3   3       4709.44       4366.04        53.50 o                         
  17   3   3        282.32        246.67        21.29 o                         
  19   3   3       4999.96       4908.76        63.95 o                         
  21   3   3       5046.72       5330.73        68.41 o                         
  23   3   3         28.47         35.58        10.73 o                         
  25   3   3       5191.30       5628.26        67.65 o                         
  27   3   3       2606.93       2610.62        46.11 o                         
  29   3   3        688.97        604.67        21.10 o                         
  31   3   3          4.36         14.51         8.91 o                         
  33   3   3       3968.79       4139.98       119.45 o                         
 -32   4   3         88.27        106.22        12.20 o                         
 -30   4   3         55.83         34.53        10.61 o                         
 -28   4   3        335.88        251.83        12.87 o                         
 -26   4   3        399.71        349.43        13.23 o                         
 -24   4   3         37.35         15.42        10.89 o                         
 -22   4   3        783.09        771.38        27.85 o                         
 -20   4   3       1319.87       1357.41        25.06 o                         
 -18   4   3       1208.35       1183.55        19.42 o                         
 -16   4   3       1755.16       1838.49        44.14 o                         
 -14   4   3       2791.62       2524.52        49.60 o                         
 -12   4   3         72.46         51.73         7.43 o                         
 -10   4   3         17.56         33.19         7.06 o                         
  -8   4   3        356.03        383.39        20.78 o                         
  -6   4   3       1021.20       1061.77        45.54 o                         
  -4   4   3       1855.13       1872.69        28.50 o                         
  -2   4   3         10.32         12.04         9.25 o                         
   0   4   3       2710.97       2677.42        47.46 o                         
   2   4   3       4913.81       4980.64        49.63 o                         
   4   4   3        540.37        531.27        19.02 o                         
   6   4   3        431.49        423.81        16.58 o                         
   8   4   3        920.53       1057.95        34.97 o                         
  10   4   3       1048.16       1021.82        20.11 o                         
  12   4   3       2423.17       2471.69        51.06 o                         
  14   4   3       2705.43       2723.56        59.24 o                         
  16   4   3       1178.08       1294.86        21.99 o                         
  18   4   3        153.67        155.46        11.21 o                         
  20   4   3        129.65        205.05        18.04 o                         
  22   4   3       3788.56       3821.11        74.41 o                         
  24   4   3        302.41        274.01        23.06 o                         
  26   4   3        517.56        441.81        13.73 o                         
  28   4   3        205.13        168.34        14.89 o                         
 -25   5   3        233.44        240.23        16.08 o                         
 -23   5   3        653.40        680.81        18.65 o                         
 -21   5   3       1202.32       1480.51        52.53 o                         
 -19   5   3        196.52        239.49        16.42 o                         
 -17   5   3        154.68        168.22        14.99 o                         
 -15   5   3        715.43        857.39        35.37 o                         
 -13   5   3       2042.33       2283.05        47.59 o                         
 -11   5   3        450.72        487.48        13.90 o                         
  -9   5   3       2655.13       2907.74        37.66 o                         
  -7   5   3       2409.31       2679.37        32.86 o                         
  -5   5   3       1075.70       1205.59        20.49 o                         
  -3   5   3        922.20       1075.50        19.08 o                         
  -1   5   3        796.03        866.47        19.70 o                         
   1   5   3        503.98        592.04        20.07 o                         
   3   5   3        511.10        536.15        13.55 o                         
   5   5   3        286.09        354.61        11.85 o                         
   7   5   3       1698.72       2034.43        28.00 o                         
   9   5   3       1488.59       1625.33        24.23 o                         
  11   5   3        443.07        561.46        14.84 o                         
  13   5   3       1239.39       1377.77        21.86 o                         
  15   5   3        249.75        325.55        13.95 o                         
  17   5   3       1295.10       1339.57        33.65 o                         
  19   5   3        482.74        513.80        43.29 o                         
  21   5   3       1168.12       1117.72        39.40 o                         
 -10   6   3        951.52        618.63        30.18 o                         
  -8   6   3       1495.35        935.11        83.80 o                         
  -6   6   3        818.23        605.69        35.52 o                         
  -4   6   3        568.98        388.09        22.63 o                         
  -2   6   3        240.07        205.59         8.56 o                         
   0   6   3        165.38        123.15         6.02 o                         
   2   6   3        138.92         94.47         6.72 o                         
   4   6   3          7.04          3.39         5.49 o                         
   6   6   3        678.22        394.42        39.35 o                         
 -42   0   4        367.14        491.41        15.85 o                         
 -40   0   4        296.78        277.64        16.80 o                         
 -38   0   4       3189.46       3595.56        54.74 o                         
 -36   0   4      17487.62      17168.99       328.26 o                         
 -34   0   4          9.60         79.44        22.90 o                         
 -32   0   4      11302.03      10847.86       313.57 o                         
 -30   0   4       9093.72       9126.26       259.99 o                         
 -28   0   4        683.03        740.38        52.92 o                         
 -26   0   4       2560.00       2543.16       180.76 o                         
 -24   0   4      28075.31      28537.34      1384.65 o                         
 -22   0   4      13987.40      12367.28       867.93 o                         
 -20   0   4       1891.83       2250.48       108.89 o                         
 -18   0   4      33521.89      32223.71       885.91 o                         
 -16   0   4      18272.86      17794.65       692.21 o                         
 -14   0   4      10677.35       9164.46       285.34 o                         
 -12   0   4       5945.90       7238.04       221.30 o                         
 -10   0   4      66996.41      60553.09      1146.54 o                         
  -8   0   4      17368.69      17513.20       431.22 o                         
  -6   0   4      27174.96      29399.73      1082.88 o                         
  -4   0   4     221973.98     232106.61      8660.76 o                         
  -2   0   4      64003.27      62454.99      2372.37 o                         
   0   0   4      28131.85      32272.78      1304.11 o                         
   2   0   4       7904.45       7470.17       394.39 o                         
   4   0   4      63550.66      70669.59      1942.65 o                         
   6   0   4       8268.96       8729.79       326.79 o                         
   8   0   4      21400.14      21786.63       694.30 o                         
  10   0   4      26658.29      29590.52      1082.42 o                         
  12   0   4      35085.98      38809.95      1189.20 o                         
  14   0   4        800.19       2095.42       126.23 o                         
  16   0   4       9834.00       9846.27       326.74 o                         
  18   0   4      27907.97      27831.49       712.62 o                         
  20   0   4        533.99        950.11       179.90 o                         
  22   0   4      12740.91      12586.10       254.99 o                         
  24   0   4       9983.16       9685.38       234.84 o                         
  26   0   4       5614.89       5552.30       112.72 o                         
  28   0   4       1869.68       2104.80        45.55 o                         
  30   0   4       6425.58       6505.76       132.96 o                         
  32   0   4      13056.56      13000.96       225.20 o                         
  34   0   4          8.46         20.14        11.77 o                         
  36   0   4       2478.49       2303.78        60.63 o                         
  38   0   4       3950.06       3811.11       149.26 o                         
 -41   1   4        260.81        337.50         8.20 o                         
 -39   1   4        270.09        270.85        14.39 o                         
 -37   1   4         11.65         -0.50        10.19 o                         
 -35   1   4          3.00          6.28        10.69 o                         
 -33   1   4          0.38          2.74        10.65 o                         
 -31   1   4       1188.27       1040.87        23.66 o                         
 -29   1   4         63.05         66.61        11.05 o                         
 -27   1   4          6.18         10.05        11.98 o                         
 -25   1   4          0.40          7.62        19.84 o                         
 -23   1   4       4757.33       4420.59       299.10 o                         
 -21   1   4         20.34         -5.77        33.33 o                         
 -19   1   4        144.21        253.68        46.77 o                         
 -17   1   4       4451.33       5235.84       141.78 o                         
 -15   1   4         61.89        140.50        33.29 o                         
 -13   1   4       6088.11       6768.67       146.08 o                         
 -11   1   4       1493.79       1435.64        58.14 o                         
  -9   1   4       4395.69       4411.38       106.83 o                         
  -7   1   4       2814.16       3161.21       102.33 o                         
  -5   1   4      23470.36      20281.12       582.45 o                         
  -3   1   4     101337.81     110908.60      1703.92 o                         
  -1   1   4          0.72          0.83        21.43 o                         
   1   1   4       4417.90       4701.66       118.41 o                         
   3   1   4       5029.44       5971.29       126.86 o                         
   5   1   4        260.85        172.92        30.86 o                         
   7   1   4       3293.45       3041.63       142.52 o                         
   9   1   4       1482.67       1284.07       127.23 o                         
  11   1   4       1714.61       2590.53       132.55 o                         
  13   1   4        314.98        235.96        46.48 o                         
  15   1   4       2350.81       2426.87        82.74 o                         
  17   1   4       1005.25       1101.03        64.71 o                         
  19   1   4        690.25        751.42        88.86 o                         
  21   1   4       1144.34       1091.34        21.31 o                         
  23   1   4       2900.71       2767.73        42.35 o                         
  25   1   4       3561.51       3481.35        72.01 o                         
  27   1   4       2189.77       2385.17        40.49 o                         
  29   1   4          4.00          2.43        11.42 o                         
  31   1   4         17.64         38.74        10.51 o                         
  33   1   4         63.68         46.95         9.67 o                         
  35   1   4        423.07        426.99        11.65 o                         
  37   1   4         92.65         88.67         6.35 o                         
 -40   2   4       1151.23       1055.85        18.85 o                         
 -38   2   4       3479.08       3570.76        48.52 o                         
 -36   2   4       4165.29       4786.79        60.58 o                         
 -34   2   4        149.07        230.29        12.74 o                         
 -32   2   4       3947.15       3990.30        49.45 o                         
 -30   2   4       3563.73       3782.86        43.89 o                         
 -28   2   4        807.51        771.96        38.18 o                         
 -26   2   4       1085.68       1024.00        24.54 o                         
 -24   2   4      12320.32      11432.03       108.13 o                         
 -22   2   4      10501.14       9465.03       125.20 o                         
 -20   2   4        353.03        214.40        62.89 o                         
 -18   2   4      16029.21      16957.68       515.42 o                         
 -16   2   4      18842.48      18058.01       515.09 o                         
 -14   2   4        495.21        244.12        67.48 o                         
 -12   2   4      22082.87      25849.85      1265.92 o                         
 -10   2   4       6560.62       5399.51       176.21 o                         
  -8   2   4       4882.75       3611.32       165.05 o                         
  -6   2   4       3459.87       3830.92       120.96 o                         
  -4   2   4      61669.41      61893.93      1057.17 o                         
  -2   2   4      13967.52      11850.40       372.92 o                         
   0   2   4        247.35        161.26        32.94 o                         
   2   2   4       8624.41       6773.44       229.49 o                         
   4   2   4      22400.53      21749.03       643.90 o                         
   6   2   4       8484.32       8443.93       244.55 o                         
   8   2   4       4089.32       3786.20       139.15 o                         
  10   2   4      24972.70      23606.99       545.09 o                         
  12   2   4       8430.28       8470.65       229.99 o                         
  14   2   4       1562.86       1243.51        64.33 o                         
  16   2   4      11853.75       9896.86       302.89 o                         
  18   2   4       8118.28       8101.86       116.26 o                         
  20   2   4       2193.62       2297.55        86.67 o                         
  22   2   4       1115.18       1123.09        51.89 o                         
  24   2   4      12420.96      12333.28       182.99 o                         
  26   2   4       2102.63       1928.96        37.78 o                         
  28   2   4       3545.61       3391.46        86.84 o                         
  30   2   4       3247.93       3742.02        74.55 o                         
  32   2   4       3252.86       3282.67        49.31 o                         
  34   2   4        313.39        275.95         9.69 o                         
  36   2   4       1530.92       1408.61        30.44 o                         
 -37   3   4        169.07        102.98        10.02 o                         
 -35   3   4       2773.10       3111.77        50.93 o                         
 -33   3   4       1925.39       1848.26        62.07 o                         
 -31   3   4        469.05        460.43        22.44 o                         
 -29   3   4        227.32        284.55        12.64 o                         
 -27   3   4        198.58        191.98        13.35 o                         
 -25   3   4        405.67        433.89        17.42 o                         
 -23   3   4       3746.63       3708.31        49.77 o                         
 -21   3   4       3158.07       3058.58        48.19 o                         
 -19   3   4       3682.87       3602.75        74.29 o                         
 -17   3   4         18.09         75.52         7.20 o                         
 -15   3   4       3778.63       3517.14        77.08 o                         
 -13   3   4         65.46        140.83        59.68 o                         
 -11   3   4       2751.68       3017.27       111.25 o                         
  -9   3   4         22.23         10.18        12.61 o                         
  -7   3   4        328.24        391.20        33.03 o                         
  -5   3   4       1599.19       2143.78        53.50 o                         
  -3   3   4       4168.49       5286.72       125.33 o                         
  -1   3   4       1621.98       1780.95       127.29 o                         
   1   3   4          6.49         54.48        17.46 o                         
   3   3   4       1738.96       2320.78        80.98 o                         
   5   3   4       1893.95       2329.32        68.44 o                         
   7   3   4        228.62        191.60        33.53 o                         
   9   3   4       1301.71       1394.47        89.29 o                         
  11   3   4       1278.04       1487.57        65.54 o                         
  13   3   4        754.35        858.82        40.05 o                         
  15   3   4        452.87        413.80        16.07 o                         
  17   3   4       1826.90       1933.54        53.75 o                         
  19   3   4        804.72        770.56        28.54 o                         
  21   3   4         11.84         29.51        12.62 o                         
  23   3   4       1295.31       1175.30        23.17 o                         
  25   3   4        206.46        226.31        25.25 o                         
  27   3   4          0.13          2.41        11.52 o                         
  29   3   4        237.09        189.65        15.81 o                         
  31   3   4        519.28        367.08        28.01 o                         
  33   3   4       1408.48       1107.38        34.39 o                         
 -32   4   4       1040.61       1013.98        23.63 o                         
 -30   4   4       1269.25       1418.48        53.14 o                         
 -28   4   4        630.52        624.52        32.93 o                         
 -26   4   4        116.24         94.66         9.94 o                         
 -24   4   4       2343.93       2436.32        61.07 o                         
 -22   4   4       2858.13       3057.59        63.55 o                         
 -20   4   4        317.95        378.87        13.17 o                         
 -18   4   4       1729.77       1750.45        29.21 o                         
 -16   4   4       3146.18       3273.42        48.66 o                         
 -14   4   4        137.96        163.53        12.41 o                         
 -12   4   4        826.68        930.65        22.07 o                         
 -10   4   4       2783.66       2662.72        33.83 o                         
  -8   4   4       3472.50       3521.60        34.87 o                         
  -6   4   4          1.62         19.70         7.36 o                         
  -4   4   4       5249.20       5081.67        66.18 o                         
  -2   4   4        764.45        707.15        15.76 o                         
   0   4   4       1786.33       1798.03        23.17 o                         
   2   4   4        167.26        163.18         9.17 o                         
   4   4   4       8709.52       9087.10        86.93 o                         
   6   4   4        633.48        635.55        13.03 o                         
   8   4   4       2001.99       2011.65        35.56 o                         
  10   4   4       4758.30       4745.51        69.25 o                         
  12   4   4       1021.52       1004.32        20.74 o                         
  14   4   4        365.98        372.82        21.03 o                         
  16   4   4       4026.96       4369.92        64.60 o                         
  18   4   4       2956.63       3099.23        46.02 o                         
  20   4   4         76.19         96.85        11.35 o                         
  22   4   4          6.49         10.93        10.51 o                         
  24   4   4       3317.90       3448.90        54.63 o                         
  26   4   4       1098.64        963.25        30.34 o                         
  28   4   4        517.84        426.03        23.45 o                         
 -25   5   4        266.10        135.91        19.00 o                         
 -23   5   4        621.81        515.26        40.76 o                         
 -21   5   4          0.63          6.98         8.67 o                         
 -19   5   4          9.79          6.64         7.58 o                         
 -17   5   4         69.31         45.81        11.06 o                         
 -15   5   4        599.96        532.66        34.03 o                         
 -13   5   4        485.28        504.07        19.46 o                         
 -11   5   4       1202.84       1134.31        30.40 o                         
  -9   5   4        676.38        659.03        18.99 o                         
  -7   5   4        172.26        200.54         9.26 o                         
  -5   5   4        551.06        582.16        12.95 o                         
  -3   5   4        954.56        850.23        22.18 o                         
  -1   5   4         73.36        107.08         8.85 o                         
   1   5   4        164.60        179.60         8.71 o                         
   3   5   4        111.76         96.23         7.96 o                         
   5   5   4        170.85        163.60        10.69 o                         
   7   5   4         92.66        120.08         9.35 o                         
   9   5   4        319.82        286.86        13.78 o                         
  11   5   4       3825.54       3789.45        71.04 o                         
  13   5   4        336.26        377.57        10.52 o                         
  15   5   4        448.99        437.98        13.42 o                         
  17   5   4        192.55        149.57        10.97 o                         
  19   5   4        149.59        143.02        10.02 o                         
  21   5   4          0.25          2.55         7.43 o                         
  -8   6   4       1486.21       1072.11        21.81 o                         
  -6   6   4        747.49        504.28        19.26 o                         
  -4   6   4       1007.94        947.54        49.10 o                         
  -2   6   4        193.45        193.72         9.58 o                         
   0   6   4          2.01         14.27         5.57 o                         
   2   6   4        158.33        131.72         7.10 o                         
   4   6   4        337.40        279.60        11.24 o                         
 -43   1   5        310.46        232.40        29.02 o                         
 -41   1   5       4583.15       4579.83        49.51 o                         
 -39   1   5       3489.02       3976.12        47.89 o                         
 -37   1   5        901.64       1060.35        25.30 o                         
 -35   1   5        681.38        630.10        19.87 o                         
 -33   1   5      12559.93      12880.87       152.41 o                         
 -31   1   5       4099.82       4095.14        52.54 o                         
 -29   1   5       1247.63       1398.30        70.57 o                         
 -27   1   5       9582.36       8807.44       134.20 o                         
 -25   1   5      23149.72      21458.16       435.53 o                         
 -23   1   5       2673.57       2356.71       138.43 o                         
 -21   1   5      22395.29      22996.99       559.35 o                         
 -19   1   5      12874.03      11946.52       280.56 o                         
 -17   1   5      12383.99      11358.44       262.47 o                         
 -15   1   5       1390.39       2111.58        86.44 o                         
 -13   1   5      27154.89      24616.12       434.67 o                         
 -11   1   5      12986.79      11432.52       244.80 o                         
  -9   1   5       1017.91       1185.86        56.88 o                         
  -7   1   5       1335.56        912.71        58.38 o                         
  -5   1   5      67855.64      66935.20      1264.90 o                         
  -3   1   5      50223.46      51506.92       761.35 o                         
  -1   1   5     127536.84     128062.70      1986.74 o                         
   1   1   5      19642.50      20285.38       390.66 o                         
   3   1   5        892.59        775.64        39.53 o                         
   5   1   5       4132.64       4450.32       129.35 o                         
   7   1   5      16753.68      15248.42       473.59 o                         
   9   1   5      34798.61      37245.67      1069.36 o                         
  11   1   5        262.59        678.59        86.72 o                         
  13   1   5      10112.17       9651.41       235.03 o                         
  15   1   5      33364.84      34671.18       632.41 o                         
  17   1   5       4736.73       5384.45       151.34 o                         
  19   1   5       3685.11       3637.96        90.01 o                         
  21   1   5       9371.59       9209.86       139.55 o                         
  23   1   5       2700.34       2465.82        47.68 o                         
  25   1   5        115.62        108.86        10.55 o                         
  27   1   5       6324.66       6298.70        78.22 o                         
  29   1   5      10977.98      11071.15       144.24 o                         
  31   1   5        251.33        239.64        16.58 o                         
  33   1   5        936.98       1187.83        27.99 o                         
  35   1   5       5899.71       6107.07       174.42 o                         
  37   1   5       1489.89       1261.32        54.90 o                         
 -40   2   5        994.39        940.59        39.77 o                         
 -38   2   5        819.49        925.33        17.10 o                         
 -36   2   5        352.61        332.25        16.05 o                         
 -34   2   5        501.25        447.27        15.96 o                         
 -32   2   5        564.48        584.78        18.59 o                         
 -30   2   5        178.40        176.99        11.74 o                         
 -28   2   5       3344.47       3313.59        48.46 o                         
 -26   2   5       2677.21       2563.79        31.56 o                         
 -24   2   5       8409.12       8075.23       103.74 o                         
 -22   2   5        166.52        158.01        15.87 o                         
 -20   2   5       1016.96       1559.05       141.24 o                         
 -18   2   5       1777.69       2172.38       132.58 o                         
 -16   2   5          4.76        -14.19        48.12 o                         
 -14   2   5         11.24         85.34        48.14 o                         
 -12   2   5        146.16        253.92        44.97 o                         
 -10   2   5       3132.47       3272.12       113.45 o                         
  -8   2   5       3774.25       3161.91       122.70 o                         
  -6   2   5        674.64        960.50        59.71 o                         
  -4   2   5       2032.44       2423.67        81.77 o                         
  -2   2   5        336.80        307.56        35.84 o                         
   0   2   5       3241.32       4004.10       136.48 o                         
   2   2   5       7168.60       8683.22       354.48 o                         
   4   2   5       8048.08       9830.07       271.31 o                         
   6   2   5       3041.81       3689.04       106.31 o                         
   8   2   5       1067.75       1669.81        63.46 o                         
  10   2   5       1138.29       1121.61        51.09 o                         
  12   2   5        579.88        575.16        38.86 o                         
  14   2   5        902.48       1123.97        62.02 o                         
  16   2   5       2296.83       2286.99       105.24 o                         
  18   2   5       1126.23       1181.18        53.76 o                         
  20   2   5        332.74        322.10        13.78 o                         
  22   2   5        163.81        159.97        22.06 o                         
  24   2   5         86.19         65.92        13.61 o                         
  26   2   5         69.30         70.30        14.43 o                         
  28   2   5        499.33        426.11        17.21 o                         
  30   2   5        800.09        717.54        19.65 o                         
  32   2   5        286.24        275.23        11.05 o                         
  34   2   5         57.15         77.16         8.11 o                         
 -37   3   5        834.06       1108.92        27.94 o                         
 -35   3   5       1599.24       1746.74        29.85 o                         
 -33   3   5       7774.31       8428.54       111.58 o                         
 -31   3   5         50.81        102.57        11.71 o                         
 -29   3   5        670.29        677.78        16.22 o                         
 -27   3   5         82.37         92.70        11.61 o                         
 -25   3   5       4473.28       4633.71        66.54 o                         
 -23   3   5        364.12        412.01        18.05 o                         
 -21   3   5       5282.54       5021.31        57.34 o                         
 -19   3   5       7105.98       6972.64        63.95 o                         
 -17   3   5       3862.16       3679.79        34.94 o                         
 -15   3   5       1111.59       1069.76        16.50 o                         
 -13   3   5      20242.29      19914.83       551.78 o                         
 -11   3   5       3896.24       3104.73       102.56 o                         
  -9   3   5       4440.80       4778.66       148.80 o                         
  -7   3   5       7509.80       7082.95       193.97 o                         
  -5   3   5      11777.32      10830.40       247.10 o                         
  -3   3   5       1589.84       1501.42        63.77 o                         
  -1   3   5       3712.01       3232.58       160.18 o                         
   1   3   5      10676.20       9227.33       248.34 o                         
   3   3   5       5935.91       5489.67       163.97 o                         
   5   3   5        392.04        457.73        39.60 o                         
   7   3   5      19397.39      18128.47       370.61 o                         
   9   3   5       5447.90       4997.70        65.16 o                         
  11   3   5        224.24        221.16        17.13 o                         
  13   3   5       4699.52       4445.26        70.51 o                         
  15   3   5       9038.12       8624.41       105.07 o                         
  17   3   5       1618.56       1749.30        28.06 o                         
  19   3   5        557.84        582.22        16.48 o                         
  21   3   5       7680.07       7665.16       103.94 o                         
  23   3   5       4126.84       4086.92        56.18 o                         
  25   3   5        269.02        288.33        11.98 o                         
  27   3   5       2944.89       3040.27        58.96 o                         
  29   3   5       4020.65       4354.48        76.09 o                         
  31   3   5         24.82         17.05         7.43 o                         
 -32   4   5       2059.60       1762.76        51.62 o                         
 -30   4   5          0.38        -13.30        13.30 o                         
 -28   4   5        941.51        878.87        16.82 o                         
 -26   4   5        185.07        205.03        13.79 o                         
 -24   4   5          2.44          7.73        11.15 o                         
 -22   4   5        354.62        408.31        24.25 o                         
 -20   4   5        221.23        201.95        15.65 o                         
 -18   4   5        858.00        823.73        15.51 o                         
 -16   4   5        973.76        991.49        18.63 o                         
 -14   4   5        791.18        742.02        23.75 o                         
 -12   4   5        718.42        721.29        27.26 o                         
 -10   4   5          1.59          5.45         6.51 o                         
  -8   4   5        427.59        545.73        20.12 o                         
  -6   4   5       3663.90       3667.87        82.97 o                         
  -4   4   5       4806.50       4814.08        61.31 o                         
  -2   4   5        653.69        635.75        11.18 o                         
   0   4   5       5773.77       5637.77       107.56 o                         
   2   4   5       2865.70       2903.96        30.12 o                         
   4   4   5       1143.83       1092.87        18.64 o                         
   6   4   5         23.11         19.42         7.44 o                         
   8   4   5       2016.52       2050.55        46.41 o                         
  10   4   5        721.90        783.80        27.04 o                         
  12   4   5         49.22         55.60        11.17 o                         
  14   4   5       3191.92       3218.16        73.30 o                         
  16   4   5       1196.86       1102.69        23.91 o                         
  18   4   5         13.16          6.67        12.18 o                         
  20   4   5       2049.51       1950.64        33.19 o                         
  22   4   5         12.73         21.89         8.07 o                         
  24   4   5        105.51         95.16         9.36 o                         
  26   4   5        111.67         99.25         9.51 o                         
 -25   5   5        332.12        341.52        16.03 o                         
 -23   5   5          0.54         -7.90         7.90 o                         
 -21   5   5        284.32        323.54        19.11 o                         
 -19   5   5       1353.45       1403.79        85.97 o                         
 -17   5   5        195.46        244.80        23.43 o                         
 -15   5   5       1330.91       1400.17        33.79 o                         
 -13   5   5       2922.22       3240.42        53.66 o                         
 -11   5   5        232.55        314.69        10.60 o                         
  -9   5   5          5.74         11.67         9.52 o                         
  -7   5   5        555.23        682.65        21.24 o                         
  -5   5   5       1557.09       1750.74        25.77 o                         
  -3   5   5        745.77        817.48        14.65 o                         
  -1   5   5       1623.04       1759.12        25.17 o                         
   1   5   5       2347.46       2629.57        36.13 o                         
   3   5   5        100.50        104.61         8.74 o                         
   5   5   5          7.01         14.67         7.96 o                         
   7   5   5       2201.71       2443.08        44.89 o                         
   9   5   5       1860.59       1914.89        39.39 o                         
  11   5   5        153.81        129.22         7.45 o                         
  13   5   5       2977.59       3305.98        82.59 o                         
  15   5   5         88.84        136.69        13.94 o                         
  17   5   5        116.38        101.76        10.27 o                         
  19   5   5          6.58          5.55         6.07 o                         
  -8   6   5        470.99        176.65        13.00 o                         
  -6   6   5         11.61         10.15         6.12 o                         
  -4   6   5       1078.47        724.53        18.27 o                         
  -2   6   5          8.56          9.67         4.79 o                         
   0   6   5        112.08         48.55         8.29 o                         
   2   6   5        175.67        100.98        13.93 o                         
 -42   0   6       4569.91       5363.53        92.33 o                         
 -40   0   6       2608.22       2947.34        47.66 o                         
 -38   0   6       3639.78       3341.31        70.58 o                         
 -36   0   6       3170.04       3515.30       119.01 o                         
 -34   0   6       2702.28       2552.57        78.22 o                         
 -32   0   6       6759.15       6347.80       308.27 o                         
 -30   0   6       5820.01       5068.91       144.65 o                         
 -28   0   6      10101.03      10005.21       278.26 o                         
 -26   0   6        672.89        733.44       145.02 o                         
 -24   0   6       4545.75       5334.86       297.66 o                         
 -22   0   6      32092.07      33147.64       878.91 o                         
 -20   0   6       8391.02       7281.38       281.32 o                         
 -18   0   6       1319.49       1963.47       130.27 o                         
 -16   0   6       4972.11       4374.93       231.77 o                         
 -14   0   6      13913.69      13101.28       378.58 o                         
 -12   0   6       4314.63       3747.65       153.67 o                         
 -10   0   6      23181.29      25456.10       624.49 o                         
  -8   0   6      40637.90      38487.87       897.12 o                         
  -6   0   6       7393.81       7148.23       226.79 o                         
  -4   0   6       8470.32       8700.92       406.23 o                         
  -2   0   6      49076.68      50212.00      2017.44 o                         
   0   0   6       4530.22       4872.17       320.11 o                         
   2   0   6       2965.70       3409.06       271.59 o                         
   4   0   6      21845.69      20585.45       664.89 o                         
   6   0   6      17036.45      17846.51       609.40 o                         
   8   0   6       1182.42       1443.26       139.43 o                         
  10   0   6      13250.16      12278.35       489.38 o                         
  12   0   6      26672.71      26373.74       677.05 o                         
  14   0   6      22443.37      25814.52       672.43 o                         
  16   0   6        346.31        329.05        37.49 o                         
  18   0   6      42860.96      44692.67      1340.38 o                         
  20   0   6         45.95         72.82        17.86 o                         
  22   0   6       2453.77       2236.52        66.34 o                         
  24   0   6       2640.13       2689.57        62.69 o                         
  26   0   6      13712.21      14411.03       198.03 o                         
  28   0   6        730.02        827.70        22.91 o                         
  30   0   6       1976.91       2068.65        41.32 o                         
  32   0   6       4965.66       5788.44        95.04 o                         
  34   0   6       3541.40       3778.23        83.46 o                         
  36   0   6        402.11        282.44        10.25 o                         
 -43   1   6         70.35         20.98         5.21 o                         
 -41   1   6        148.21        173.01         6.83 o                         
 -39   1   6         15.80         36.49         9.34 o                         
 -37   1   6         23.44          8.67         9.23 o                         
 -35   1   6        124.62        142.92        12.27 o                         
 -33   1   6        409.99        495.63        15.43 o                         
 -31   1   6        293.02        286.76        18.95 o                         
 -29   1   6         68.35        108.16        15.36 o                         
 -27   1   6       1063.24       1033.44        52.25 o                         
 -25   1   6        831.63        857.27        33.79 o                         
 -23   1   6        447.84        363.16        90.12 o                         
 -21   1   6         84.11        115.45        40.67 o                         
 -19   1   6       6892.23       6807.13       218.58 o                         
 -17   1   6        245.78        443.31        46.31 o                         
 -15   1   6        778.51       1025.39        62.45 o                         
 -13   1   6         88.27        139.21        32.89 o                         
 -11   1   6       4245.01       4717.76       122.86 o                         
  -9   1   6       2206.15       2575.24        87.29 o                         
  -7   1   6        377.60        496.81        33.83 o                         
  -5   1   6        750.41        769.73        60.77 o                         
  -3   1   6          3.08         -2.09        25.49 o                         
  -1   1   6       7349.51       7078.40       157.11 o                         
   1   1   6       6604.58       7591.47       191.96 o                         
   3   1   6        711.79        637.35        51.44 o                         
   5   1   6       1077.12        930.14        69.55 o                         
   7   1   6       7588.21       8885.78       265.00 o                         
   9   1   6        729.94       1007.62        82.69 o                         
  11   1   6       4896.48       5827.51       332.54 o                         
  13   1   6         59.12        110.96        64.56 o                         
  15   1   6        663.88        453.99        45.11 o                         
  17   1   6         63.98         86.20        32.47 o                         
  19   1   6       1532.25       1488.32        26.36 o                         
  21   1   6        206.86        237.04        12.31 o                         
  23   1   6          1.97         19.97        10.10 o                         
  25   1   6        122.69        148.71        10.03 o                         
  27   1   6       1207.36       1199.84        31.42 o                         
  29   1   6          5.35          8.15         9.36 o                         
  31   1   6        814.67        838.22        19.39 o                         
  33   1   6        222.14        254.85        10.51 o                         
  35   1   6        262.68        324.73        13.54 o                         
 -40   2   6        535.30        660.92        34.24 o                         
 -38   2   6        878.54        831.46        25.31 o                         
 -36   2   6       2402.41       2484.41        33.27 o                         
 -34   2   6       6016.27       6177.56        72.79 o                         
 -32   2   6        718.05        841.72        18.19 o                         
 -30   2   6       7331.16       7048.50        73.61 o                         
 -28   2   6      12840.98      12305.03       119.15 o                         
 -26   2   6       1846.98       1783.39        38.57 o                         
 -24   2   6       1072.21        996.16        39.26 o                         
 -22   2   6      10691.49       9772.58        89.57 o                         
 -20   2   6      17676.59      16342.73       545.49 o                         
 -18   2   6        929.49       1177.66       125.21 o                         
 -16   2   6       9009.41       8585.99       280.60 o                         
 -14   2   6      21641.60      20987.00       587.15 o                         
 -12   2   6       1112.32       1579.40        88.76 o                         
 -10   2   6       4234.98       3432.83       132.45 o                         
  -8   2   6      36591.74      37779.79       703.37 o                         
  -6   2   6       7689.63       7353.53       239.86 o                         
  -4   2   6       5265.22       5532.58       140.15 o                         
  -2   2   6      16583.27      15771.44       333.81 o                         
   0   2   6      27717.53      26196.14       507.24 o                         
   2   2   6        462.55        559.91        32.99 o                         
   4   2   6       7524.22       6294.01       234.01 o                         
   6   2   6      23078.23      20681.02       413.58 o                         
   8   2   6        310.63        475.07        69.07 o                         
  10   2   6       6602.89       5625.89       159.01 o                         
  12   2   6      12513.50      12306.56       452.70 o                         
  14   2   6      15384.52      16415.90       344.47 o                         
  16   2   6        666.25        713.13        20.74 o                         
  18   2   6      10722.54      10271.41       114.45 o                         
  20   2   6       4540.33       4192.77        56.86 o                         
  22   2   6        276.68        302.26        21.04 o                         
  24   2   6       1618.62       1688.63        54.43 o                         
  26   2   6      11519.71      12059.18       130.29 o                         
  28   2   6       1819.66       1822.54        27.18 o                         
  30   2   6       1631.27       1885.03        42.60 o                         
  32   2   6       3026.82       2899.25       105.12 o                         
  34   2   6       2330.48       1712.09        68.71 o                         
 -37   3   6        175.27        133.81        13.37 o                         
 -35   3   6        335.69        316.05        23.86 o                         
 -33   3   6        166.03        146.76        10.20 o                         
 -31   3   6       2169.34       2571.78        57.56 o                         
 -29   3   6       1230.38       1142.33        41.90 o                         
 -27   3   6         21.96         28.17        10.35 o                         
 -25   3   6        457.34        455.25        13.39 o                         
 -23   3   6       1668.91       1551.12        48.91 o                         
 -21   3   6        785.18        663.85        31.39 o                         
 -19   3   6         23.34         24.45         7.26 o                         
 -17   3   6        155.98        188.78         8.65 o                         
 -15   3   6        813.21        694.99        26.88 o                         
 -13   3   6        197.57        165.26        18.68 o                         
 -11   3   6        311.65        560.58        29.89 o                         
  -9   3   6       2873.12       3614.05        99.74 o                         
  -7   3   6       2558.53       2921.14        79.78 o                         
  -5   3   6        114.00        173.36        19.66 o                         
  -3   3   6       1000.94       1319.35        48.68 o                         
  -1   3   6       2412.61       3038.12        87.71 o                         
   1   3   6        844.19       1154.71        56.05 o                         
   3   3   6         93.69        133.39        29.34 o                         
   5   3   6          9.18         61.55        14.14 o                         
   7   3   6        874.73        831.65        69.59 o                         
   9   3   6        357.93        333.45        10.77 o                         
  11   3   6        831.52        832.92        47.89 o                         
  13   3   6       1538.76       1452.75        82.63 o                         
  15   3   6        630.67        656.47        33.24 o                         
  17   3   6        569.52        488.57        15.90 o                         
  19   3   6        141.55        126.74        13.75 o                         
  21   3   6        146.42        199.06        16.77 o                         
  23   3   6         18.17         24.35        10.11 o                         
  25   3   6        499.55        469.74        16.83 o                         
  27   3   6       1315.64       1206.28        40.78 o                         
  29   3   6        396.87        450.46        18.93 o                         
  31   3   6        413.38        369.84        15.70 o                         
 -32   4   6          0.66          5.70         8.76 o                         
 -30   4   6       3985.53       4064.48        55.63 o                         
 -28   4   6       2231.88       2531.07        68.98 o                         
 -26   4   6         11.27         10.87         9.45 o                         
 -24   4   6        574.90        592.76        21.82 o                         
 -22   4   6       1958.36       2108.61        72.06 o                         
 -20   4   6       3672.29       3998.13        62.45 o                         
 -18   4   6         16.31         17.69         8.16 o                         
 -16   4   6      10950.14      11191.41        89.24 o                         
 -14   4   6       3044.80       3035.29        33.37 o                         
 -12   4   6         79.79         88.21         7.22 o                         
 -10   4   6       5922.75       5981.72        58.08 o                         
  -8   4   6       2765.65       2892.64        26.49 o                         
  -6   4   6       1487.37       1608.49        18.83 o                         
  -4   4   6         57.69         51.26         6.86 o                         
  -2   4   6       3860.25       4136.14        36.42 o                         
   0   4   6      10056.72       9951.06        88.39 o                         
   2   4   6         16.48         19.03         7.98 o                         
   4   4   6      10114.80      10019.16       102.20 o                         
   6   4   6       1470.06       1298.38        21.57 o                         
   8   4   6       1403.21       1490.13        21.80 o                         
  10   4   6        482.15        460.76        13.50 o                         
  12   4   6       3243.60       3689.00        69.03 o                         
  14   4   6       2918.15       3270.07        49.39 o                         
  16   4   6        355.15        459.50        14.85 o                         
  18   4   6       2907.23       3106.80        86.38 o                         
  20   4   6       1307.81       1375.04        34.70 o                         
  22   4   6        304.65        281.51        10.94 o                         
  24   4   6        809.18        777.07        34.61 o                         
  26   4   6       2753.93       2019.14       129.53 o                         
 -25   5   6         14.80         30.38        11.70 o                         
 -23   5   6        855.58        733.16        27.91 o                         
 -21   5   6       1688.62       1603.31        30.76 o                         
 -19   5   6          4.92         15.57        15.88 o                         
 -17   5   6        211.45        167.36        17.76 o                         
 -15   5   6        358.50        399.61        22.78 o                         
 -13   5   6        552.50        537.48        27.15 o                         
 -11   5   6         74.59         88.21         8.01 o                         
  -9   5   6        193.45        211.70         9.43 o                         
  -7   5   6       1437.08       1408.30        19.84 o                         
  -5   5   6        652.51        685.23        12.94 o                         
  -3   5   6       2582.72       2603.58        36.24 o                         
  -1   5   6       1761.82       1892.37        36.75 o                         
   1   5   6        199.44        206.44         8.75 o                         
   3   5   6        246.70        238.67        12.93 o                         
   5   5   6        440.83        416.39        18.20 o                         
   7   5   6        634.80        604.26        25.70 o                         
   9   5   6        305.44        337.71         9.53 o                         
  11   5   6        163.46        152.72         7.23 o                         
  13   5   6        222.18        177.59        11.52 o                         
  15   5   6       3295.74       3199.11        57.84 o                         
  17   5   6       1062.63        792.28        19.55 o                         
 -43   1   7       2102.08       2225.97        34.50 o                         
 -41   1   7        294.25        180.33        15.15 o                         
 -39   1   7       5476.03       5527.63        85.14 o                         
 -37   1   7       4450.93       4702.62        71.32 o                         
 -35   1   7        615.52        714.80        23.78 o                         
 -33   1   7         72.78         66.69        11.77 o                         
 -31   1   7       6678.19       6587.14        98.76 o                         
 -29   1   7       1513.80       1542.73        69.90 o                         
 -27   1   7       6809.16       6526.82       183.38 o                         
 -25   1   7      21194.45      20656.31       309.12 o                         
 -23   1   7       3980.47       3381.31       175.70 o                         
 -21   1   7       1382.73        859.55        66.99 o                         
 -19   1   7      13431.92      13566.31       591.86 o                         
 -17   1   7      22195.88      19053.48       412.34 o                         
 -15   1   7        854.64        602.58        56.43 o                         
 -13   1   7       4240.35       4305.90       139.95 o                         
 -11   1   7      84936.09      87866.17      1394.36 o                         
  -9   1   7       5032.75       4175.92       125.24 o                         
  -7   1   7        813.94        674.41        55.76 o                         
  -5   1   7      21798.54      22995.12       429.21 o                         
  -3   1   7      22448.74      23629.83       463.50 o                         
  -1   1   7      13504.84      12719.00       326.23 o                         
   1   1   7      15474.07      15296.77       327.87 o                         
   3   1   7      40417.93      38039.32       761.83 o                         
   5   1   7       1889.69       2268.23       110.99 o                         
   7   1   7       8686.31       8205.95       250.68 o                         
   9   1   7      18079.24      19351.41       522.06 o                         
  11   1   7      13478.90      14738.31       375.48 o                         
  13   1   7         12.94         32.85        64.03 o                         
  15   1   7      10201.31       9605.31       541.28 o                         
  17   1   7      22893.60      22098.77       246.69 o                         
  19   1   7       5117.44       4919.02        83.13 o                         
  21   1   7       7415.30       6951.51        77.77 o                         
  23   1   7       7214.23       7345.94        83.08 o                         
  25   1   7       4647.85       4968.19        88.27 o                         
  27   1   7        423.28        457.19        14.55 o                         
  29   1   7       6746.14       7148.41        94.47 o                         
  31   1   7       5932.12       6205.46        87.10 o                         
  33   1   7        291.56        274.30        10.49 o                         
 -40   2   7          3.77          9.20         7.11 o                         
 -38   2   7        190.83        188.38        15.84 o                         
 -36   2   7        684.71        663.27        17.49 o                         
 -34   2   7        268.05        374.10        13.66 o                         
 -32   2   7         57.07         36.45        10.76 o                         
 -30   2   7         18.00         25.34        11.27 o                         
 -28   2   7       4670.74       4517.44        56.24 o                         
 -26   2   7       6922.17       6638.31        86.51 o                         
 -24   2   7       1438.82       1381.77        45.16 o                         
 -22   2   7       1833.52       1479.30        17.50 o                         
 -20   2   7         93.46        106.81        83.50 o                         
 -18   2   7        579.66        661.68        77.34 o                         
 -16   2   7        613.91        749.53        89.72 o                         
 -14   2   7        149.23         82.16        49.80 o                         
 -12   2   7       5245.48       7351.50       245.29 o                         
 -10   2   7      27869.29      31381.34       632.72 o                         
  -8   2   7        890.83       1186.13        72.28 o                         
  -6   2   7       2028.53       2218.89        98.05 o                         
  -4   2   7       3078.22       2709.15        76.89 o                         
  -2   2   7         71.95        145.47        18.44 o                         
   0   2   7          2.15          7.56        17.11 o                         
   2   2   7        358.53        210.56        22.35 o                         
   4   2   7        163.19        312.88        26.92 o                         
   6   2   7        110.01         79.17        20.24 o                         
   8   2   7        463.94        590.91        38.04 o                         
  10   2   7       8817.59       9914.47       255.60 o                         
  12   2   7       1580.25       1211.99        47.98 o                         
  14   2   7       4319.11       4244.07        49.46 o                         
  16   2   7        859.49        705.28        35.83 o                         
  18   2   7       1080.61       1045.51        23.01 o                         
  20   2   7         28.38         39.15         9.79 o                         
  22   2   7        975.83        874.52        16.39 o                         
  24   2   7        882.57        810.32        18.21 o                         
  26   2   7        415.80        483.50        20.60 o                         
  28   2   7        497.72        589.45        14.99 o                         
  30   2   7        505.17        517.15        29.32 o                         
  32   2   7        309.57        243.86         9.58 o                         
 -37   3   7       2172.40       2177.52        60.11 o                         
 -35   3   7         14.98         48.69        11.59 o                         
 -33   3   7        967.17        915.17        18.16 o                         
 -31   3   7       3830.21       4020.13        59.05 o                         
 -29   3   7       6015.49       6574.25        85.74 o                         
 -27   3   7       1696.28       1833.90        27.78 o                         
 -25   3   7       5288.33       5399.77        64.96 o                         
 -23   3   7       4808.40       4824.45        61.25 o                         
 -21   3   7       1311.65       1298.28        29.37 o                         
 -19   3   7       4412.44       4393.30        39.71 o                         
 -17   3   7       7076.11       6486.65        51.60 o                         
 -15   3   7       1884.15       1816.29        17.00 o                         
 -13   3   7        834.28        708.70        10.37 o                         
 -11   3   7       8717.48       8379.43        88.64 o                         
  -9   3   7       6265.60       5431.53       167.91 o                         
  -7   3   7       1537.11       1739.36        55.58 o                         
  -5   3   7       3319.05       2997.88        86.33 o                         
  -3   3   7      13189.62      12085.21       277.68 o                         
  -1   3   7        726.60        638.19        36.61 o                         
   1   3   7       5381.72       4695.25       126.68 o                         
   3   3   7       7522.63       7243.19       111.78 o                         
   5   3   7       5904.15       5877.06        83.13 o                         
   7   3   7        170.63        153.46        10.62 o                         
   9   3   7       9762.46       9921.09       110.02 o                         
  11   3   7       8203.28       7830.35       101.25 o                         
  13   3   7        224.62        193.64        12.08 o                         
  15   3   7        973.19       1016.29        28.46 o                         
  17   3   7       4284.46       4329.03        63.20 o                         
  19   3   7       1095.04        936.48        29.07 o                         
  21   3   7       2350.42       2302.36        83.24 o                         
  23   3   7        864.26        966.33        24.85 o                         
  25   3   7       2165.10       2212.15        35.72 o                         
  27   3   7         75.19         63.10        10.08 o                         
  29   3   7       2640.55       2350.00       110.73 o                         
 -32   4   7          8.54          5.39        49.33 o                         
 -30   4   7        354.65        341.61        13.98 o                         
 -28   4   7        116.83        128.64        10.00 o                         
 -26   4   7        919.67        967.30        28.95 o                         
 -24   4   7       1594.12       1511.86        31.10 o                         
 -22   4   7       2066.13       2100.50        28.56 o                         
 -20   4   7        147.35        149.27         9.88 o                         
 -18   4   7       2543.28       2469.58        46.67 o                         
 -16   4   7         62.16         94.31        10.15 o                         
 -14   4   7        105.17        114.75         7.63 o                         
 -12   4   7         47.29         71.14         8.02 o                         
 -10   4   7       1929.69       1690.37        37.06 o                         
  -8   4   7         67.32         89.11         6.86 o                         
  -6   4   7         32.33         53.03         6.98 o                         
  -4   4   7        971.02        984.28        29.79 o                         
  -2   4   7       3557.25       3470.90        44.23 o                         
   0   4   7        702.01        743.01        12.28 o                         
   2   4   7       3168.92       3106.15        52.29 o                         
   4   4   7       1308.00       1383.57        48.21 o                         
   6   4   7       2130.40       2164.83        26.23 o                         
   8   4   7         68.58         73.71         8.98 o                         
  10   4   7        893.35        828.27        31.11 o                         
  12   4   7        245.19        222.17        12.70 o                         
  14   4   7         71.98         86.09        12.03 o                         
  16   4   7        493.65        471.31        22.61 o                         
  18   4   7        792.62        819.08        46.49 o                         
  20   4   7         42.14         54.29         8.38 o                         
  22   4   7        212.48        215.67         9.57 o                         
  24   4   7        353.13        180.64        22.05 o                         
 -25   5   7       1142.83        954.69        39.29 o                         
 -23   5   7        284.91        315.29        18.26 o                         
 -21   5   7          9.43          9.91        11.99 o                         
 -19   5   7        576.87        615.25        38.24 o                         
 -17   5   7       1466.00       1641.05        31.41 o                         
 -15   5   7        684.66        785.33        21.81 o                         
 -13   5   7         78.32        111.84         8.12 o                         
 -11   5   7       1227.66       1391.71        27.60 o                         
  -9   5   7        238.19        307.05        10.20 o                         
  -7   5   7         36.69         39.98         9.79 o                         
  -5   5   7       1348.67       1555.06        27.22 o                         
  -3   5   7       2150.70       2516.67        50.50 o                         
  -1   5   7         56.32         74.50         7.04 o                         
   1   5   7        608.06        674.46        12.39 o                         
   3   5   7       2613.25       2995.97        39.36 o                         
   5   5   7        140.93        175.37         8.66 o                         
   7   5   7          1.51         17.35         6.22 o                         
   9   5   7        812.63        943.68        46.04 o                         
  11   5   7        278.06        297.91        19.03 o                         
  13   5   7        447.45        473.45        15.72 o                         
  15   5   7        298.34        297.26        11.73 o                         
  17   5   7       3563.91       2517.50       304.67 o                         
 -44   0   8        256.75        230.35         8.93 o                         
 -42   0   8       2434.30       2330.31        58.68 o                         
 -40   0   8       7177.23       7831.92       104.00 o                         
 -38   0   8       1219.31       1361.88        39.65 o                         
 -36   0   8        897.46        743.99        45.21 o                         
 -34   0   8      11953.53      11438.33       284.73 o                         
 -32   0   8       2379.91       2601.49        66.25 o                         
 -30   0   8       1993.14       1754.51        47.14 o                         
 -28   0   8      10602.89      10457.78       185.75 o                         
 -26   0   8      17704.78      15889.59       226.62 o                         
 -24   0   8       3935.77       2946.38       187.57 o                         
 -22   0   8       5580.16       5541.26       254.99 o                         
 -20   0   8      43115.11      40763.35      1520.48 o                         
 -18   0   8      14754.95      14625.53       471.53 o                         
 -16   0   8      10368.49      11651.06       445.09 o                         
 -14   0   8      15841.59      16550.62       658.48 o                         
 -12   0   8      16998.42      15948.50       555.02 o                         
 -10   0   8        449.61        350.42        59.85 o                         
  -8   0   8      30354.23      30891.20       755.58 o                         
  -6   0   8      46489.53      45505.86      1142.73 o                         
  -4   0   8      18825.02      18665.40       618.63 o                         
  -2   0   8       1105.53       1467.29       189.65 o                         
   0   0   8      82614.43      83788.42      3344.53 o                         
   2   0   8      29113.91      28819.38      1321.05 o                         
   4   0   8      15552.93      15156.45       823.36 o                         
   6   0   8       8811.55       8961.60       599.13 o                         
   8   0   8      42672.75      46706.20      1321.27 o                         
  10   0   8        100.43        221.22        30.49 o                         
  12   0   8       8784.59       8217.83       291.47 o                         
  14   0   8      11693.08      11823.98       441.16 o                         
  16   0   8       6233.95       6502.58       240.14 o                         
  18   0   8       6854.65       7359.76       162.17 o                         
  20   0   8      17604.64      17524.30       292.72 o                         
  22   0   8      29211.00      30502.77       517.47 o                         
  24   0   8       6696.63       7130.53       119.92 o                         
  26   0   8       3327.18       3513.04        55.31 o                         
  28   0   8       6531.51       6451.76        86.89 o                         
  30   0   8       1447.03       1345.35        31.48 o                         
  32   0   8         48.13         78.67        11.44 o                         
  34   0   8       3072.69       2406.68        57.11 o                         
 -43   1   8         26.40         22.40         5.02 o                         
 -41   1   8        120.93        103.47         7.85 o                         
 -39   1   8        604.42        483.34        17.71 o                         
 -37   1   8         64.28         26.35        11.21 o                         
 -35   1   8        105.23        120.95        12.30 o                         
 -33   1   8       1324.75       1204.55        27.01 o                         
 -31   1   8        177.47        194.09        12.74 o                         
 -29   1   8       1167.86       1088.98        22.56 o                         
 -27   1   8       1061.23       1053.46        59.56 o                         
 -25   1   8        917.65        818.56        28.01 o                         
 -23   1   8        875.60        981.91        88.29 o                         
 -21   1   8        113.81        206.79        44.54 o                         
 -19   1   8         64.80         22.26        31.78 o                         
 -17   1   8        192.29        149.36        38.30 o                         
 -15   1   8       4318.45       4189.35       164.41 o                         
 -13   1   8       3281.42       3570.56       134.23 o                         
 -11   1   8       4874.17       5383.03       157.64 o                         
  -9   1   8       4952.33       5114.16       210.21 o                         
  -7   1   8        435.01        956.24        66.79 o                         
  -5   1   8         18.58         22.79        32.72 o                         
  -3   1   8        345.89        349.05        47.16 o                         
  -1   1   8       2742.40       4101.33       131.77 o                         
   1   1   8       3154.17       3552.30       125.58 o                         
   3   1   8        232.65        317.81        48.89 o                         
   5   1   8        803.05        667.81        59.38 o                         
   7   1   8         11.56         13.61        19.23 o                         
   9   1   8         77.56        199.33        19.75 o                         
  11   1   8        516.34        722.75        50.89 o                         
  13   1   8        267.29        531.85        68.04 o                         
  15   1   8       5254.45       4980.34       150.79 o                         
  17   1   8       1496.31       1341.98        22.35 o                         
  19   1   8       1578.27       1495.76        24.23 o                         
  21   1   8          2.30         14.74        10.02 o                         
  23   1   8         11.29         27.37         9.35 o                         
  25   1   8          4.42          2.53         9.27 o                         
  27   1   8         37.29         48.68         9.05 o                         
  29   1   8        599.42        594.36        16.02 o                         
  31   1   8         25.64          7.20         7.35 o                         
  33   1   8          2.83         17.58         6.22 o                         
 -40   2   8       3011.85       3071.00        50.02 o                         
 -38   2   8       1919.76       2327.97        45.41 o                         
 -36   2   8       1433.79       1340.31        31.32 o                         
 -34   2   8       2732.33       2795.37        43.68 o                         
 -32   2   8       1587.27       1815.27        28.58 o                         
 -30   2   8         93.05         87.47        10.24 o                         
 -28   2   8       6321.07       6224.59        57.82 o                         
 -26   2   8       7865.92       7680.65        95.58 o                         
 -24   2   8       4705.00       4321.89        54.92 o                         
 -22   2   8      11794.67      11126.52       107.36 o                         
 -20   2   8       5906.65       5180.27        74.73 o                         
 -18   2   8       2319.91       1883.98       155.58 o                         
 -16   2   8         60.49         38.58        65.66 o                         
 -14   2   8      10989.23      10341.58       362.19 o                         
 -12   2   8      25215.47      25145.15       508.55 o                         
 -10   2   8       1475.33       1009.43        56.82 o                         
  -8   2   8      49702.54      49744.23      1179.71 o                         
  -6   2   8        449.78        235.43        24.52 o                         
  -4   2   8       2789.78       2748.21        87.40 o                         
  -2   2   8        125.38         60.84        20.89 o                         
   0   2   8      26950.48      23865.32       563.20 o                         
   2   2   8      12608.53      11765.79       270.19 o                         
   4   2   8        326.95        190.43        31.23 o                         
   6   2   8       8342.15       7851.86       204.13 o                         
   8   2   8       9860.27       9199.39       235.13 o                         
  10   2   8       1984.18       2094.76        70.45 o                         
  12   2   8      12653.85      12236.37       135.76 o                         
  14   2   8      12691.49      12011.38       119.98 o                         
  16   2   8       4180.57       4076.22        54.55 o                         
  18   2   8         67.87         49.65         9.66 o                         
  20   2   8       7307.12       7573.64        89.09 o                         
  22   2   8       2231.57       2318.18        34.44 o                         
  24   2   8        346.90        422.64        16.78 o                         
  26   2   8       1753.51       1874.00        43.28 o                         
  28   2   8       4737.14       4782.28        78.32 o                         
  30   2   8       3115.59       3294.02        57.81 o                         
 -37   3   8         39.41         47.11         8.54 o                         
 -35   3   8         78.68         48.39        10.90 o                         
 -33   3   8        414.75        391.78        26.46 o                         
 -31   3   8         10.38          6.65        11.75 o                         
 -29   3   8       1222.59       1274.78        27.46 o                         
 -27   3   8       1195.09       1089.06        29.52 o                         
 -25   3   8       1148.36       1248.56        19.26 o                         
 -23   3   8        903.43       1045.25        16.78 o                         
 -21   3   8        539.85        612.13        27.36 o                         
 -19   3   8       2459.37       2316.78        35.47 o                         
 -17   3   8        155.53        107.50         6.97 o                         
 -15   3   8        758.05        702.69        21.23 o                         
 -13   3   8       1228.05       1165.62        33.19 o                         
 -11   3   8        222.54        223.54         7.85 o                         
  -9   3   8         20.71         22.82         6.98 o                         
  -7   3   8       2034.33       2311.16       144.53 o                         
  -5   3   8        190.59        230.69        14.27 o                         
  -3   3   8       2174.19       1825.06        27.60 o                         
  -1   3   8       3313.62       3201.90        73.09 o                         
   1   3   8       3048.55       3043.17       112.38 o                         
   3   3   8         15.88         32.20         8.52 o                         
   5   3   8          2.47         16.47         7.87 o                         
   7   3   8       3195.89       3149.52       101.11 o                         
   9   3   8        294.87        362.40        25.70 o                         
  11   3   8        392.16        395.91        13.91 o                         
  13   3   8       2986.13       3024.30        81.00 o                         
  15   3   8        606.39        731.66        40.07 o                         
  17   3   8       3277.45       3101.22        64.36 o                         
  19   3   8          2.47         22.40        12.04 o                         
  21   3   8       1417.22       1404.59        58.10 o                         
  23   3   8          6.07         26.54        10.87 o                         
  25   3   8        378.59        333.02        15.36 o                         
  27   3   8         67.06         84.68        10.01 o                         
 -32   4   8       2323.02       1996.32        80.37 o                         
 -30   4   8          0.63         -9.47        15.17 o                         
 -28   4   8        564.72        590.48        33.15 o                         
 -26   4   8       2510.67       2711.56        73.30 o                         
 -24   4   8         69.76         52.71        10.34 o                         
 -22   4   8       1171.03       1339.62        21.43 o                         
 -20   4   8       2237.00       2422.42        47.23 o                         
 -18   4   8          4.90         23.25         9.57 o                         
 -16   4   8         54.02         39.88         8.53 o                         
 -14   4   8        846.21        888.85        15.11 o                         
 -12   4   8       7028.77       7258.68        71.47 o                         
 -10   4   8         15.90         22.03         6.40 o                         
  -8   4   8       3542.15       3872.79        32.60 o                         
  -6   4   8       3858.89       3881.96        32.71 o                         
  -4   4   8          8.17         32.86         6.73 o                         
  -2   4   8        510.91        467.00         9.94 o                         
   0   4   8       4278.43       4356.31        45.44 o                         
   2   4   8        340.74        372.27        10.16 o                         
   4   4   8          3.17         15.43         8.03 o                         
   6   4   8       1303.67       1391.09        30.39 o                         
   8   4   8       4740.93       4801.70        63.60 o                         
  10   4   8         51.85         39.22         9.62 o                         
  12   4   8       1631.78       1741.40        50.01 o                         
  14   4   8       2859.17       2883.99        47.10 o                         
  16   4   8        233.30        271.14        13.69 o                         
  18   4   8        480.24        529.53        12.40 o                         
  20   4   8       1607.67       1607.07        33.15 o                         
  22   4   8       1028.77        985.00        33.47 o                         
 -25   5   8        746.94        547.83        27.62 o                         
 -23   5   8         16.36         16.07         6.86 o                         
 -21   5   8        123.46        101.38        47.89 o                         
 -19   5   8        784.68        734.78        18.96 o                         
 -17   5   8         22.01         33.95        12.48 o                         
 -15   5   8        434.54        422.33        23.02 o                         
 -13   5   8         59.49         45.23         9.34 o                         
 -11   5   8        388.62        390.20        12.22 o                         
  -9   5   8         63.54         57.68         9.18 o                         
  -7   5   8       1262.71       1163.83        37.53 o                         
  -5   5   8         11.79         10.85         7.65 o                         
  -3   5   8        215.01        185.96         9.24 o                         
  -1   5   8         20.67         69.30         9.63 o                         
   1   5   8       1434.62       1335.38        29.95 o                         
   3   5   8          0.68         10.44         7.26 o                         
   5   5   8         30.19         33.13         7.85 o                         
   7   5   8        542.15        473.97        17.38 o                         
   9   5   8        258.30        218.26         8.30 o                         
  11   5   8        477.09        455.29        22.80 o                         
  13   5   8        473.83        359.57        13.60 o                         
  15   5   8          2.48         15.28         5.75 o                         
 -43   1   9       2863.00       2672.74        45.57 o                         
 -41   1   9       3513.60       3937.02        56.33 o                         
 -39   1   9          4.31         21.36         9.82 o                         
 -37   1   9       9914.58       9907.11       155.61 o                         
 -35   1   9       4270.82       4564.75        59.20 o                         
 -33   1   9       1306.97       1267.02        33.15 o                         
 -31   1   9        481.09        486.51        14.11 o                         
 -29   1   9      12144.81      11782.61       193.91 o                         
 -27   1   9      11231.85      10655.75       176.58 o                         
 -25   1   9       3091.09       2861.10        44.90 o                         
 -23   1   9      11426.54      10042.24       297.58 o                         
 -21   1   9      19941.14      18910.54       467.11 o                         
 -19   1   9         35.56         14.94        34.14 o                         
 -17   1   9      10353.38      10009.00       301.07 o                         
 -15   1   9      19741.78      17348.18       446.15 o                         
 -13   1   9        271.01        460.73        60.51 o                         
 -11   1   9        854.61        783.12        80.36 o                         
  -9   1   9      17518.23      16230.15       367.83 o                         
  -7   1   9      22157.34      19696.66       409.07 o                         
  -5   1   9       9082.24       9594.48       251.82 o                         
  -3   1   9      16772.46      15087.35       376.50 o                         
  -1   1   9      23557.35      22909.52       531.13 o                         
   1   1   9       7524.87       8769.53       205.33 o                         
   3   1   9      12973.15      12439.50       312.14 o                         
   5   1   9      23340.88      23937.53       440.50 o                         
   7   1   9       1608.09       1748.59        53.91 o                         
   9   1   9       3743.58       3711.50       115.13 o                         
  11   1   9      21268.75      20155.58       493.05 o                         
  13   1   9       7361.73       6909.27        87.84 o                         
  15   1   9       2271.59       2491.17       108.85 o                         
  17   1   9       3832.92       3630.82        46.37 o                         
  19   1   9       6311.37       6696.27        78.84 o                         
  21   1   9         22.45         38.70         9.53 o                         
  23   1   9       3529.99       3716.58        47.58 o                         
  25   1   9       7592.67       7701.45        85.51 o                         
  27   1   9       3298.79       3397.45        46.27 o                         
  29   1   9        101.75        167.52         9.29 o                         
  31   1   9       4773.79       4793.44        70.89 o                         
 -40   2   9         10.27         11.77         8.85 o                         
 -38   2   9        190.76        266.65        21.03 o                         
 -36   2   9        899.71        926.74        30.80 o                         
 -34   2   9        269.28        310.57        13.18 o                         
 -32   2   9        165.13        188.98        10.29 o                         
 -30   2   9        157.88        134.14        10.02 o                         
 -28   2   9       1455.14       1344.88        23.00 o                         
 -26   2   9       3079.77       3236.72        35.79 o                         
 -24   2   9       1435.53       1353.43        32.36 o                         
 -22   2   9       1665.11       1512.57        32.32 o                         
 -20   2   9        135.42        142.69         7.76 o                         
 -18   2   9          2.40         49.69        68.31 o                         
 -16   2   9          7.41         -9.99        50.19 o                         
 -14   2   9        831.88        765.66        53.47 o                         
 -12   2   9          1.33         15.92        22.62 o                         
 -10   2   9       2041.85       1967.75       128.99 o                         
  -8   2   9        977.11       1427.32        47.77 o                         
  -6   2   9      11033.96      11047.29       218.50 o                         
  -4   2   9      18784.43      20713.15       463.29 o                         
  -2   2   9       5427.14       6588.65       292.80 o                         
   0   2   9       1410.08       1439.55       125.27 o                         
   2   2   9         10.33         26.50        41.88 o                         
   4   2   9        403.57        448.11        67.51 o                         
   6   2   9         50.28        192.40        27.47 o                         
   8   2   9        860.13        966.15        39.80 o                         
  10   2   9        271.74        278.88        26.24 o                         
  12   2   9       1574.86       1662.59       110.88 o                         
  14   2   9       4414.58       4156.68        98.79 o                         
  16   2   9       1150.11       1160.30        19.74 o                         
  18   2   9        667.97        693.83        16.99 o                         
  20   2   9        130.56        164.19        15.65 o                         
  22   2   9        924.01        948.76        19.92 o                         
  24   2   9        724.97        759.81        21.77 o                         
  26   2   9          5.00          4.29         9.26 o                         
  28   2   9          0.59         10.64         6.90 o                         
  30   2   9        208.98        187.47        12.06 o                         
 -37   3   9       1590.36       1603.14        58.17 o                         
 -35   3   9       2481.16       2780.92        78.25 o                         
 -33   3   9        133.62        184.85        13.18 o                         
 -31   3   9       1839.44       1923.40        31.00 o                         
 -29   3   9       2611.18       2808.34        35.68 o                         
 -27   3   9          7.27         24.80         9.18 o                         
 -25   3   9       3149.66       3195.14        41.55 o                         
 -23   3   9       6114.34       6038.06        58.19 o                         
 -21   3   9       1815.54       1850.35        29.79 o                         
 -19   3   9         32.15         55.25         7.74 o                         
 -17   3   9       6360.70       6146.03        53.98 o                         
 -15   3   9       5000.05       5070.09        43.41 o                         
 -13   3   9        255.86        210.56         7.04 o                         
 -11   3   9       2582.71       2702.63        23.59 o                         
  -9   3   9      12397.39      12139.80        88.76 o                         
  -7   3   9      14599.33      14162.52       113.39 o                         
  -5   3   9       4480.37       4367.35        39.18 o                         
  -3   3   9      16585.61      15487.10       138.41 o                         
  -1   3   9         22.76         31.54         7.24 o                         
   1   3   9        246.44        238.17        14.30 o                         
   3   3   9       2294.46       2271.45        37.93 o                         
   5   3   9       7363.81       7098.04        75.72 o                         
   7   3   9       2694.38       2577.79        35.52 o                         
   9   3   9       3114.25       3179.30        57.16 o                         
  11   3   9       9533.37       8998.86       115.45 o                         
  13   3   9       3608.94       3600.72        47.23 o                         
  15   3   9         19.60         28.72        10.46 o                         
  17   3   9       6394.25       6322.27        86.75 o                         
  19   3   9       4792.67       5041.08        94.21 o                         
  21   3   9        601.81        659.57        20.31 o                         
  23   3   9       2320.07       2505.06        42.42 o                         
  25   3   9       4312.32       4154.91        93.57 o                         
  27   3   9        184.40        146.75         8.04 o                         
 -32   4   9        117.85         96.05        17.52 o                         
 -30   4   9         36.33         56.46        19.02 o                         
 -28   4   9        682.84        673.89        26.62 o                         
 -26   4   9         19.17         -0.40        20.49 o                         
 -24   4   9        642.29        604.71        34.59 o                         
 -22   4   9        642.15        636.75        30.51 o                         
 -20   4   9        189.57        168.70        11.76 o                         
 -18   4   9        407.77        491.37        20.22 o                         
 -16   4   9       1049.89       1081.20        30.30 o                         
 -14   4   9       1508.78       1390.92        17.62 o                         
 -12   4   9        878.59        873.79        17.24 o                         
 -10   4   9       2424.78       2386.45        47.27 o                         
  -8   4   9       1248.00       1272.31        31.21 o                         
  -6   4   9         48.66         62.65         7.11 o                         
  -4   4   9        227.85        236.84        14.84 o                         
  -2   4   9         48.71         60.32         7.14 o                         
   0   4   9       1879.28       1843.87        35.15 o                         
   2   4   9         95.24        122.60         8.95 o                         
   4   4   9        954.23        879.33        37.92 o                         
   6   4   9        643.34        583.99        30.00 o                         
   8   4   9          8.97         17.42         9.07 o                         
  10   4   9       1214.85       1132.34        29.64 o                         
  12   4   9       1830.37       1882.92        53.71 o                         
  14   4   9        131.58        148.86        10.76 o                         
  16   4   9          0.56         -0.15         7.87 o                         
  18   4   9        554.73        529.01        35.32 o                         
  20   4   9        147.68         73.52         7.08 o                         
  22   4   9        342.44        211.52        11.97 o                         
 -23   5   9       1036.91        767.86        37.37 o                         
 -21   5   9         84.34        122.14        15.07 o                         
 -19   5   9        307.37        303.98        15.26 o                         
 -17   5   9       1294.32       1496.84        35.40 o                         
 -15   5   9       1627.26       1833.97        36.93 o                         
 -13   5   9        269.24        283.88        12.16 o                         
 -11   5   9        735.56        841.90        18.50 o                         
  -9   5   9       1544.94       1821.81        27.59 o                         
  -7   5   9        467.68        491.49        11.35 o                         
  -5   5   9        395.71        437.72        11.90 o                         
  -3   5   9        101.21        153.49        10.40 o                         
  -1   5   9       1025.47       1174.60        22.00 o                         
   1   5   9        363.76        398.71        10.26 o                         
   3   5   9       1513.68       1712.17        48.08 o                         
   5   5   9       3040.54       3311.29        91.87 o                         
   7   5   9        100.60         93.80         7.96 o                         
   9   5   9        898.46        971.37        35.02 o                         
  11   5   9        129.57        163.56        16.93 o                         
  13   5   9        356.93        343.34        13.58 o                         
 -44   0  10       1731.19       1500.38        30.32 o                         
 -42   0  10          8.93          9.12        10.92 o                         
 -40   0  10        883.37        886.35        26.16 o                         
 -38   0  10       5416.97       5559.96       120.14 o                         
 -36   0  10       2474.42       2584.59        74.90 o                         
 -34   0  10       2126.95       2359.58        94.62 o                         
 -32   0  10       6634.69       6595.01       121.89 o                         
 -30   0  10        445.46        501.24        49.01 o                         
 -28   0  10        154.50        105.96        12.52 o                         
 -26   0  10       8445.05       7513.89       116.17 o                         
 -24   0  10      11500.52      10665.99       187.03 o                         
 -22   0  10       1919.23       1733.16       143.60 o                         
 -20   0  10       1139.92       1541.18       130.88 o                         
 -18   0  10      24597.24      23746.95      1021.08 o                         
 -16   0  10       2013.98        908.61        95.52 o                         
 -14   0  10       4814.04       5468.16       227.19 o                         
 -12   0  10      18353.53      16905.20       485.67 o                         
 -10   0  10      10118.52       9276.10       308.88 o                         
  -8   0  10        315.51        184.78       120.71 o                         
  -6   0  10      33899.02      32984.04      1040.76 o                         
  -4   0  10      17706.62      16671.93       603.90 o                         
  -2   0  10        349.99        135.01        72.31 o                         
   0   0  10       2000.24       1948.03       252.56 o                         
   2   0  10        671.63        626.13        82.64 o                         
   4   0  10      23155.03      23024.78       695.55 o                         
   6   0  10        853.64        660.19        52.46 o                         
   8   0  10      34851.34      33568.99      1013.80 o                         
  10   0  10      22707.68      23127.29       735.69 o                         
  12   0  10        158.50        300.46        16.59 o                         
  14   0  10      17807.95      17566.73       250.27 o                         
  16   0  10       2953.37       3113.55        65.63 o                         
  18   0  10        386.22        375.99        28.04 o                         
  20   0  10       2211.08       2381.15        58.56 o                         
  22   0  10       2703.33       2699.86        42.87 o                         
  24   0  10       7578.45       7628.44       115.30 o                         
  26   0  10         81.65        139.39        19.86 o                         
  28   0  10       6014.80       6568.18       105.93 o                         
  30   0  10       6257.79       6599.78       127.67 o                         
 -43   1  10        304.77        235.34         8.11 o                         
 -41   1  10        134.19         91.12         8.96 o                         
 -39   1  10        321.22        312.59        13.55 o                         
 -37   1  10        448.26        476.82        14.35 o                         
 -35   1  10         98.01        119.09         9.50 o                         
 -33   1  10        318.96        352.21        12.24 o                         
 -31   1  10       2905.09       2851.25        39.24 o                         
 -29   1  10       2659.57       2585.97        36.01 o                         
 -27   1  10        222.00        182.12        10.22 o                         
 -25   1  10       4563.90       4284.17        59.81 o                         
 -23   1  10          9.66         13.88         9.07 o                         
 -21   1  10          7.49         66.07        44.95 o                         
 -19   1  10         15.39         -0.04        40.39 o                         
 -17   1  10        467.41        397.90        69.58 o                         
 -15   1  10         82.43         86.79        21.81 o                         
 -13   1  10       1716.91       2188.88        92.31 o                         
 -11   1  10        513.82        466.91        30.61 o                         
  -9   1  10       2507.79       2415.96        74.74 o                         
  -7   1  10        799.65        752.70        37.93 o                         
  -5   1  10        921.69        918.70        40.75 o                         
  -3   1  10        375.16        356.98        26.40 o                         
  -1   1  10       1005.39       1130.60        48.18 o                         
   1   1  10        147.85        157.68        25.32 o                         
   3   1  10         95.88        237.77        29.97 o                         
   5   1  10        832.77        884.57        70.88 o                         
   7   1  10         70.41         91.81        27.11 o                         
   9   1  10         23.67         25.27        17.62 o                         
  11   1  10        118.31        128.17         9.74 o                         
  13   1  10        168.53        193.76        10.41 o                         
  15   1  10       1157.96       1211.56        20.48 o                         
  17   1  10       1546.84       1573.14        42.45 o                         
  19   1  10         26.61         38.34         9.81 o                         
  21   1  10        388.82        422.22        16.09 o                         
  23   1  10        313.36        296.11        11.46 o                         
  25   1  10         22.37         41.75         8.34 o                         
  27   1  10          0.13          6.86         7.65 o                         
  29   1  10        342.78        393.22        12.68 o                         
  31   1  10         11.55         14.81         6.32 o                         
 -40   2  10       1132.26        987.53        55.79 o                         
 -38   2  10       4401.25       4733.18        77.21 o                         
 -36   2  10        634.68        721.08        20.75 o                         
 -34   2  10       1741.74       1702.90        24.00 o                         
 -32   2  10       4217.31       4226.72        51.05 o                         
 -30   2  10       1367.40       1320.06        24.81 o                         
 -28   2  10        278.48        312.72         9.95 o                         
 -26   2  10      14296.94      13733.55       121.18 o                         
 -24   2  10      11408.21      10870.43        88.70 o                         
 -22   2  10        349.44        335.08        11.18 o                         
 -20   2  10       1186.03       1156.27        17.50 o                         
 -18   2  10      11819.08      11137.79        96.08 o                         
 -16   2  10       2242.55       1792.69        74.38 o                         
 -14   2  10       3186.87       3439.31       188.33 o                         
 -12   2  10      10817.19      10562.97       244.18 o                         
 -10   2  10       7753.82       6875.66       323.96 o                         
  -8   2  10       2038.87       1977.21        67.21 o                         
  -6   2  10      11915.63      11368.57       244.78 o                         
  -4   2  10      33487.11      32123.43       607.58 o                         
  -2   2  10        307.97        313.07        29.54 o                         
   0   2  10       4456.13       4206.19       147.09 o                         
   2   2  10      10690.50      10410.94       478.51 o                         
   4   2  10       4279.49       3964.53       216.30 o                         
   6   2  10       2098.20       1908.26        45.37 o                         
   8   2  10       7055.72       6594.79        87.02 o                         
  10   2  10      10743.42      10530.07       122.44 o                         
  12   2  10       2541.66       2414.21        39.16 o                         
  14   2  10       4754.43       4363.29        51.74 o                         
  16   2  10       5587.23       5582.36        65.16 o                         
  18   2  10       2034.71       2007.37        42.11 o                         
  20   2  10        685.86        715.13        32.51 o                         
  22   2  10       8495.65       8810.61       123.53 o                         
  24   2  10       3633.01       3918.98        52.05 o                         
  26   2  10        124.97        133.15        10.40 o                         
  28   2  10       2161.49       2384.76       117.54 o                         
 -37   3  10        477.16        441.64        12.41 o                         
 -35   3  10        118.28        141.83         9.56 o                         
 -33   3  10         73.09         67.59        10.05 o                         
 -31   3  10         16.13         12.93        11.03 o                         
 -29   3  10         29.35         37.28        10.16 o                         
 -27   3  10        439.92        440.71        19.81 o                         
 -25   3  10       2014.86       1899.78        66.17 o                         
 -23   3  10        295.73        286.30        10.04 o                         
 -21   3  10         54.85         58.87         7.80 o                         
 -19   3  10         34.63         65.21         7.73 o                         
 -17   3  10       1879.09       1630.84        28.18 o                         
 -15   3  10       1757.47       1721.91        19.11 o                         
 -13   3  10         94.40        114.58         6.96 o                         
 -11   3  10       1155.93       1148.29        39.62 o                         
  -9   3  10       4812.43       4507.96        40.18 o                         
  -7   3  10        818.69        839.12        14.22 o                         
  -5   3  10       3488.65       3199.62        54.43 o                         
  -3   3  10        526.64        497.09        22.92 o                         
  -1   3  10        757.00        689.24        13.99 o                         
   1   3  10       3029.33       3049.80        59.53 o                         
   3   3  10       3601.72       3686.09        86.31 o                         
   5   3  10        474.79        507.92        13.66 o                         
   7   3  10        622.42        671.95        16.96 o                         
   9   3  10        139.91        120.00        15.29 o                         
  11   3  10       2037.57       1903.35        63.25 o                         
  13   3  10          6.49          7.99        11.17 o                         
  15   3  10        378.30        354.16        21.09 o                         
  17   3  10         15.51         39.60        10.84 o                         
  19   3  10        544.74        457.27        22.76 o                         
  21   3  10        223.70        275.41        15.53 o                         
  23   3  10        920.20        954.33        25.38 o                         
  25   3  10         65.37         34.26         8.18 o                         
 -32   4  10       1870.85       1574.80        53.03 o                         
 -30   4  10         78.63         58.84        15.71 o                         
 -28   4  10         60.72         91.79        11.23 o                         
 -26   4  10       1992.07       2159.18        75.32 o                         
 -24   4  10       2607.90       2807.32        45.49 o                         
 -22   4  10         86.27         96.81        15.99 o                         
 -20   4  10       2747.32       2832.38        35.82 o                         
 -18   4  10       3793.57       4151.74        44.21 o                         
 -16   4  10       1259.29       1338.14        20.30 o                         
 -14   4  10       1698.53       1766.22        20.90 o                         
 -12   4  10       2303.19       2674.01        28.34 o                         
 -10   4  10       2393.67       2499.91        28.25 o                         
  -8   4  10        251.96        240.95        13.20 o                         
  -6   4  10       3169.58       3387.89        41.70 o                         
  -4   4  10       5676.80       6270.82        60.31 o                         
  -2   4  10        466.83        456.36        11.16 o                         
   0   4  10        898.32       1021.74        15.52 o                         
   2   4  10       4720.26       4878.45        49.96 o                         
   4   4  10       2540.15       2686.97        34.57 o                         
   6   4  10        373.11        436.98        12.61 o                         
   8   4  10       1957.77       2322.01        42.03 o                         
  10   4  10       1840.47       2055.01        37.18 o                         
  12   4  10        138.23        140.56         8.76 o                         
  14   4  10        659.56        648.48        24.58 o                         
  16   4  10       2102.59       2168.45        36.53 o                         
  18   4  10       1684.15       1622.85        42.05 o                         
  20   4  10         47.18         45.18         6.53 o                         
 -23   5  10         65.07         45.96        14.62 o                         
 -21   5  10        621.34        628.11        28.17 o                         
 -19   5  10        934.61        829.52        24.19 o                         
 -17   5  10       1243.54       1226.14        78.46 o                         
 -15   5  10          1.41          7.25        10.07 o                         
 -13   5  10        528.78        486.50        15.06 o                         
 -11   5  10        308.99        277.74        12.68 o                         
  -9   5  10        125.41         99.98         8.57 o                         
  -7   5  10        123.22        126.65         9.32 o                         
  -5   5  10       2059.63       2105.82        33.06 o                         
  -3   5  10        873.55        863.80        18.27 o                         
  -1   5  10          0.84          2.52         7.92 o                         
   1   5  10         72.63         64.34         7.04 o                         
   3   5  10        615.07        541.11        21.40 o                         
   5   5  10        287.28        246.92        11.36 o                         
   7   5  10        715.92        716.57        17.32 o                         
   9   5  10        731.81        609.02        15.49 o                         
  11   5  10       1237.09        780.67        24.68 o                         
 -43   1  11       1699.28       1145.70        22.03 o                         
 -41   1  11       3659.98       3995.38        41.25 o                         
 -39   1  11        552.97        649.73        24.09 o                         
 -37   1  11         96.38        118.44         9.55 o                         
 -35   1  11       2669.07       2644.70        33.60 o                         
 -33   1  11       8597.53       8659.26        92.62 o                         
 -31   1  11        354.57        283.12        10.71 o                         
 -29   1  11      15833.62      15047.04       147.09 o                         
 -27   1  11       1264.26       1181.33        18.89 o                         
 -25   1  11       2148.44       1915.09        45.06 o                         
 -23   1  11       2757.24       2575.87        44.31 o                         
 -21   1  11      11912.03      10739.82       130.47 o                         
 -19   1  11       4592.10       4102.77       165.33 o                         
 -17   1  11          4.20         20.09        21.37 o                         
 -15   1  11      19293.22      20573.45       475.53 o                         
 -13   1  11      17747.73      16498.63       492.37 o                         
 -11   1  11       1106.08        956.01        43.08 o                         
  -9   1  11      19288.33      19292.82       375.19 o                         
  -7   1  11      31309.00      31625.02       607.13 o                         
  -5   1  11       4881.39       4277.93       135.54 o                         
  -3   1  11       3722.69       3448.56       118.43 o                         
  -1   1  11       5237.40       4651.05       133.45 o                         
   1   1  11      10990.29      10473.23       250.67 o                         
   3   1  11          0.23         13.83        29.93 o                         
   5   1  11      11347.52      10754.95       292.92 o                         
   7   1  11      19913.63      19636.28       486.88 o                         
   9   1  11       2017.85       2225.31        58.11 o                         
  11   1  11       2565.33       2308.17        45.08 o                         
  13   1  11      23170.84      23071.35       232.62 o                         
  15   1  11       6627.29       6468.85        68.06 o                         
  17   1  11       4466.52       4564.18        51.11 o                         
  19   1  11       1072.65        997.12        18.87 o                         
  21   1  11       7351.27       7451.17        80.16 o                         
  23   1  11       1390.27       1587.18        27.61 o                         
  25   1  11       5284.61       5845.34        62.53 o                         
  27   1  11       5528.61       5939.66        73.76 o                         
  29   1  11       1074.65        874.57        60.58 o                         
 -40   2  11        107.04         93.81         7.97 o                         
 -38   2  11          0.10        -12.68        12.68 o                         
 -36   2  11          4.37          2.24         8.83 o                         
 -34   2  11         99.17         72.57         8.82 o                         
 -32   2  11          4.30         10.65         8.57 o                         
 -30   2  11        575.88        542.55        13.00 o                         
 -28   2  11        770.10        770.86        17.66 o                         
 -26   2  11         19.83         19.47         8.12 o                         
 -24   2  11          0.59          8.14         6.84 o                         
 -22   2  11          1.24         37.29         7.00 o                         
 -20   2  11       1441.18       1378.13        28.66 o                         
 -18   2  11         14.45         12.26         5.47 o                         
 -16   2  11        609.69        682.08        30.62 o                         
 -14   2  11       5045.57       6060.81       185.50 o                         
 -12   2  11         37.36         43.08        24.44 o                         
 -10   2  11        389.97        416.74        77.76 o                         
  -8   2  11       2252.89       2538.41        76.26 o                         
  -6   2  11         12.29         29.55        17.17 o                         
  -4   2  11          0.33          1.29        16.93 o                         
  -2   2  11        359.45        230.99        29.36 o                         
   0   2  11       2161.31       2658.69       105.49 o                         
   2   2  11        143.23        163.06        14.41 o                         
   4   2  11        523.52        546.14        25.95 o                         
   6   2  11       2114.42       1886.49        83.39 o                         
   8   2  11          1.38         15.15        11.79 o                         
  10   2  11         80.85         97.50        11.38 o                         
  12   2  11       3374.16       3231.35        40.39 o                         
  14   2  11       1530.16       1470.94        32.65 o                         
  16   2  11          1.34          8.89        10.09 o                         
  18   2  11         51.52         56.82        11.52 o                         
  20   2  11        711.77        656.58        18.27 o                         
  22   2  11       1436.49       1448.02        55.50 o                         
  24   2  11          7.70          7.12         8.20 o                         
  26   2  11        926.65        959.81        23.49 o                         
 -37   3  11        167.39        117.00         9.80 o                         
 -35   3  11       1403.87       1401.70        30.03 o                         
 -33   3  11       2383.60       2592.40        40.42 o                         
 -31   3  11         36.58         46.67        10.74 o                         
 -29   3  11       1880.41       2050.64        28.76 o                         
 -27   3  11       3484.25       3729.28        74.06 o                         
 -25   3  11       2849.51       3153.26        39.37 o                         
 -23   3  11         52.28         72.81         8.43 o                         
 -21   3  11      11225.15      11182.36       101.11 o                         
 -19   3  11       4155.35       4050.74        41.65 o                         
 -17   3  11       1290.37       1307.65        18.27 o                         
 -15   3  11       5988.84       6016.13        51.76 o                         
 -13   3  11        416.23        346.77        15.27 o                         
 -11   3  11        480.87        491.51         9.56 o                         
  -9   3  11         36.70         32.42         6.82 o                         
  -7   3  11       7867.50       8018.50        68.18 o                         
  -5   3  11       3497.75       3494.74        34.70 o                         
  -3   3  11        243.64        220.90         8.88 o                         
  -1   3  11      13590.72      13550.84       131.81 o                         
   1   3  11       9526.16       9066.67        96.80 o                         
   3   3  11       1134.75       1068.20        21.33 o                         
   5   3  11       4526.16       4340.88        57.84 o                         
   7   3  11       1444.13       1501.90        24.10 o                         
   9   3  11        923.82       1002.04        28.50 o                         
  11   3  11         16.12         16.71        11.11 o                         
  13   3  11       5074.91       5372.41        80.30 o                         
  15   3  11       1112.91       1075.92        25.41 o                         
  17   3  11        128.86        131.88        12.37 o                         
  19   3  11        793.78        828.55        47.46 o                         
  21   3  11       2604.12       2590.86        54.72 o                         
  23   3  11        443.57        405.61        18.09 o                         
 -32   4  11       1292.08        820.81        37.84 o                         
 -30   4  11        748.93        650.86        40.06 o                         
 -28   4  11        286.04        237.22        16.14 o                         
 -26   4  11        886.03        840.09        24.15 o                         
 -24   4  11         31.01         27.57        10.68 o                         
 -22   4  11        642.60        638.01        26.76 o                         
 -20   4  11        180.79        173.93        12.82 o                         
 -18   4  11        376.21        369.04        12.26 o                         
 -16   4  11          1.68          8.38         9.69 o                         
 -14   4  11        439.32        420.46        19.66 o                         
 -12   4  11        169.89        171.28        10.23 o                         
 -10   4  11          3.31          4.95         7.97 o                         
  -8   4  11       1045.16       1021.11        24.23 o                         
  -6   4  11       2745.04       2757.39        44.89 o                         
  -4   4  11        255.89        278.88         9.16 o                         
  -2   4  11        139.11        157.53         7.71 o                         
   0   4  11         79.22         87.40         6.92 o                         
   2   4  11        126.79        140.90         7.87 o                         
   4   4  11         87.46         84.98         7.41 o                         
   6   4  11       1138.33       1101.72        40.25 o                         
   8   4  11        759.99        710.21        14.28 o                         
  10   4  11         25.02         27.41         8.05 o                         
  12   4  11        129.50        119.55         6.86 o                         
  14   4  11        653.09        500.81        19.12 o                         
  16   4  11          8.61          4.23         6.06 o                         
  18   4  11        151.27         69.75         5.60 o                         
 -21   5  11        853.72        830.10        38.07 o                         
 -19   5  11       1363.50       1344.02        58.26 o                         
 -17   5  11         27.47         38.96        24.14 o                         
 -15   5  11        534.32        602.74        22.34 o                         
 -13   5  11        706.82        816.75        22.20 o                         
 -11   5  11         35.05         40.59         7.55 o                         
  -9   5  11        299.94        329.07        11.44 o                         
  -7   5  11       1274.14       1557.34        35.06 o                         
  -5   5  11         98.50        174.78        12.32 o                         
  -3   5  11        378.77        423.01        11.06 o                         
  -1   5  11       1650.64       1972.84        43.06 o                         
   1   5  11        293.76        292.73        24.49 o                         
   3   5  11          0.76         -0.54         5.76 o                         
   5   5  11        164.59        146.09        11.54 o                         
   7   5  11        459.67        461.23        16.08 o                         
   9   5  11        875.65        746.53        32.03 o                         
 -42   0  12       2553.39       2675.99       104.90 o                         
 -40   0  12        166.20        131.15        15.59 o                         
 -38   0  12        495.52        469.59        14.04 o                         
 -36   0  12       6548.02       6759.03       113.16 o                         
 -34   0  12       3166.21       3437.70        69.30 o                         
 -32   0  12       6811.53       6323.15       106.46 o                         
 -30   0  12       9234.96       8888.96       134.55 o                         
 -28   0  12       5197.99       5049.76       171.08 o                         
 -26   0  12       7717.46       7444.75       134.58 o                         
 -24   0  12      10955.93      10067.82       144.35 o                         
 -22   0  12       8124.42       7135.09       119.66 o                         
 -20   0  12         76.25        276.67        76.28 o                         
 -18   0  12        183.24         97.88        56.92 o                         
 -16   0  12      19092.12      17974.94       690.86 o                         
 -14   0  12      16256.68      15025.41       632.63 o                         
 -12   0  12      35720.03      34787.64      3305.53 o                         
 -10   0  12      22955.00      22022.62      1153.22 o                         
  -8   0  12      21184.65      20015.96       735.74 o                         
  -6   0  12       5296.67       4853.01       438.38 o                         
  -4   0  12      12968.65      14973.71       596.13 o                         
  -2   0  12      28739.55      27407.97       787.97 o                         
   0   0  12          5.84         -0.28        18.97 o                         
   2   0  12      11282.88       9629.79       289.87 o                         
   4   0  12      15816.62      14705.31       417.00 o                         
   6   0  12       2743.65       2705.63        63.31 o                         
   8   0  12        141.69        238.00        18.61 o                         
  10   0  12       5622.00       5705.23        98.25 o                         
  12   0  12      14300.07      14189.93       176.22 o                         
  14   0  12       2941.09       2753.78        60.32 o                         
  16   0  12      10812.62      10507.97       147.78 o                         
  18   0  12      10203.13       9971.70       149.58 o                         
  20   0  12        240.59        353.72        19.47 o                         
  22   0  12       1479.41       1675.98        77.62 o                         
  24   0  12       5446.84       5820.33        95.82 o                         
  26   0  12       3658.64       3827.18        63.70 o                         
  28   0  12         19.30         10.60         9.35 o                         
 -41   1  12          2.11          6.84         6.64 o                         
 -39   1  12         76.20         80.17         8.92 o                         
 -37   1  12        998.06        983.80        17.37 o                         
 -35   1  12        811.16        913.45        17.28 o                         
 -33   1  12         38.54         42.06         8.18 o                         
 -31   1  12        435.75        444.96        11.79 o                         
 -29   1  12          0.43         14.22         7.11 o                         
 -27   1  12       1100.67       1115.14        16.83 o                         
 -25   1  12       1529.00       1557.01        42.28 o                         
 -23   1  12       1234.50       1066.14        25.08 o                         
 -21   1  12       1444.13       1435.39        30.27 o                         
 -19   1  12        124.64        117.27        11.89 o                         
 -17   1  12        203.50        337.05        46.40 o                         
 -15   1  12         93.62        125.03        23.02 o                         
 -13   1  12        394.94        475.42        32.61 o                         
 -11   1  12       1147.08       1424.10        72.53 o                         
  -9   1  12       1278.21       1661.45        67.98 o                         
  -7   1  12         30.76         30.37        21.58 o                         
  -5   1  12        448.70        444.86        32.23 o                         
  -3   1  12        969.94       1295.17        83.03 o                         
  -1   1  12       1298.09       1644.58        84.85 o                         
   1   1  12        108.83        169.30        25.57 o                         
   3   1  12          4.22         35.69        22.87 o                         
   5   1  12       2940.81       2944.66        54.07 o                         
   7   1  12         31.32         49.49         8.29 o                         
   9   1  12        757.27        754.00        15.37 o                         
  11   1  12         25.67         44.40         9.42 o                         
  13   1  12          0.19          9.85         9.76 o                         
  15   1  12       1813.03       1762.62        26.63 o                         
  17   1  12         20.66         37.82         9.32 o                         
  19   1  12       2723.64       2880.80        31.52 o                         
  21   1  12        169.42        165.35         9.34 o                         
  23   1  12         62.31         64.75         8.16 o                         
  25   1  12        436.10        480.92        14.22 o                         
  27   1  12        110.79        144.37         7.30 o                         
 -40   2  12        138.30         86.17         8.93 o                         
 -38   2  12       1216.30       1111.37        25.40 o                         
 -36   2  12       1867.24       2058.95        29.16 o                         
 -34   2  12        274.33        348.18        12.42 o                         
 -32   2  12       2176.92       2141.30        27.55 o                         
 -30   2  12       5358.94       5443.57        61.28 o                         
 -28   2  12        817.02        889.19        20.22 o                         
 -26   2  12         79.92         67.00         8.70 o                         
 -24   2  12       4268.60       4187.15        40.70 o                         
 -22   2  12       9269.65       8812.50        77.57 o                         
 -20   2  12        245.15        203.59         8.16 o                         
 -18   2  12       6573.49       6216.98        69.69 o                         
 -16   2  12      11366.79      10623.33        78.11 o                         
 -14   2  12       1477.94       1457.71        16.08 o                         
 -12   2  12       6666.25       6618.80        59.91 o                         
 -10   2  12       9197.53       8638.51        90.86 o                         
  -8   2  12       1493.62       1414.40        39.48 o                         
  -6   2  12       1321.11       1136.09        22.73 o                         
  -4   2  12       9428.64       8924.80       110.18 o                         
  -2   2  12      11332.74      10362.61       127.15 o                         
   0   2  12        214.68        233.43        12.02 o                         
   2   2  12       1386.40       1296.04        24.74 o                         
   4   2  12      13626.62      12930.68       154.60 o                         
   6   2  12       3271.25       3268.24        52.16 o                         
   8   2  12       2007.88       1946.63        41.89 o                         
  10   2  12      14058.21      13821.61       170.42 o                         
  12   2  12       1981.93       2263.82        40.43 o                         
  14   2  12        445.10        413.23        16.29 o                         
  16   2  12       1204.45       1271.45        28.20 o                         
  18   2  12       6749.41       7059.04       128.60 o                         
  20   2  12         12.17         23.14        14.16 o                         
  22   2  12        649.01        632.40        27.52 o                         
  24   2  12       4146.59       4336.78        90.17 o                         
  26   2  12       2350.56       1840.38        39.36 o                         
 -37   3  12        276.18        103.35       101.90 o                         
 -35   3  12        317.77        307.27        23.35 o                         
 -33   3  12          6.24          8.16         9.97 o                         
 -31   3  12        992.77        967.99        24.90 o                         
 -29   3  12          2.38          2.49        10.28 o                         
 -27   3  12        334.47        302.90        12.03 o                         
 -25   3  12         45.43         59.00         9.97 o                         
 -23   3  12       1171.02       1100.89        19.05 o                         
 -21   3  12        797.78        744.69        14.33 o                         
 -19   3  12         29.93         14.56         8.50 o                         
 -17   3  12        203.46        217.35        13.66 o                         
 -15   3  12        573.81        639.95        19.11 o                         
 -13   3  12        278.65        246.74        10.57 o                         
 -11   3  12      10749.15      10420.88       103.66 o                         
  -9   3  12        264.50        261.43         8.35 o                         
  -7   3  12       1004.22        958.83        20.44 o                         
  -5   3  12        392.52        413.81        13.89 o                         
  -3   3  12        909.56        881.55        19.63 o                         
  -1   3  12       2333.27       2394.22        60.23 o                         
   1   3  12         23.38         29.43        10.42 o                         
   3   3  12       2212.20       2308.98        68.62 o                         
   5   3  12        173.43        192.62        18.71 o                         
   7   3  12        548.50        527.04        14.86 o                         
   9   3  12       1401.85       1494.43        34.49 o                         
  11   3  12        697.59        730.83        41.68 o                         
  13   3  12        932.17        920.37        51.94 o                         
  15   3  12        155.07        235.20        12.82 o                         
  17   3  12        185.21        228.33        14.56 o                         
  19   3  12        157.57        183.24        15.33 o                         
  21   3  12          0.35         12.58         5.25 o                         
 -30   4  12       1489.43       1632.89       165.51 o                         
 -26   4  12        234.49        279.64        16.94 o                         
 -24   4  12       1010.53       1120.74        24.93 o                         
 -22   4  12       1251.17       1448.34        33.17 o                         
 -20   4  12          0.26          2.41        10.18 o                         
 -18   4  12       1057.95       1218.65        23.12 o                         
 -16   4  12       1327.82       1534.84        24.58 o                         
 -14   4  12        894.10        977.60        16.97 o                         
 -12   4  12        844.32        884.04        14.89 o                         
 -10   4  12        786.16        916.13        16.41 o                         
  -8   4  12        233.13        300.08         9.28 o                         
  -6   4  12        130.23        178.03         8.28 o                         
  -4   4  12       2416.62       2502.61        29.55 o                         
  -2   4  12       2497.59       2476.38        37.09 o                         
   0   4  12          5.99         15.82         7.69 o                         
   2   4  12       1860.23       1993.47        29.55 o                         
   4   4  12       1019.97       1179.30        28.24 o                         
   6   4  12       1361.63       1347.54        26.56 o                         
   8   4  12        996.81       1125.78        25.80 o                         
  10   4  12       1774.58       1780.67        39.78 o                         
  12   4  12       1294.21       1263.00        39.11 o                         
  14   4  12          0.17          3.61         5.87 o                         
  16   4  12       1096.19        992.01        31.73 o                         
 -19   5  12         62.28         65.23        13.23 o                         
 -17   5  12        126.29        104.77        29.94 o                         
 -15   5  12       1061.00        986.67        26.84 o                         
 -13   5  12          0.27         -1.88         7.58 o                         
 -11   5  12        480.25        429.60        29.42 o                         
  -9   5  12         60.92         23.54         8.73 o                         
  -7   5  12        454.70        453.88        13.29 o                         
  -5   5  12          6.09         11.56         7.15 o                         
  -3   5  12        387.37        330.76        29.24 o                         
  -1   5  12          1.97          4.68         7.59 o                         
   1   5  12        199.48        209.68         8.06 o                         
   3   5  12        122.10         85.87         8.00 o                         
   5   5  12         70.07         33.84         7.63 o                         
 -41   1  13        687.23        557.06        28.80 o                         
 -39   1  13       2554.06       2544.14        62.25 o                         
 -37   1  13        205.37        274.90        17.02 o                         
 -35   1  13        614.05        597.10        13.04 o                         
 -33   1  13       6246.55       6430.23        65.74 o                         
 -31   1  13       3354.51       3511.63        36.84 o                         
 -29   1  13        153.94        179.24        10.51 o                         
 -27   1  13       4559.96       4358.94        42.92 o                         
 -25   1  13      19306.54      17974.08       148.85 o                         
 -23   1  13       1230.67       1091.24        20.40 o                         
 -21   1  13       3589.64       3358.81        57.73 o                         
 -19   1  13       9452.30       8616.40        78.59 o                         
 -17   1  13       2106.07       1920.14        24.35 o                         
 -15   1  13          6.63         27.42        21.00 o                         
 -13   1  13       9208.22       9305.55       323.44 o                         
 -11   1  13      11625.83      10728.40       268.37 o                         
  -9   1  13        575.15        460.01        33.22 o                         
  -7   1  13       3125.28       3251.63       109.57 o                         
  -5   1  13      11349.74      10905.65       298.33 o                         
  -3   1  13      11820.22      11214.78       304.50 o                         
  -1   1  13       7483.95       6863.89       208.67 o                         
   1   1  13      13880.55      12805.50       181.88 o                         
   3   1  13       2207.49       2154.22        37.87 o                         
   5   1  13         46.65         61.14         9.00 o                         
   7   1  13      11552.28      11171.97       110.83 o                         
   9   1  13       6191.92       6278.17        64.05 o                         
  11   1  13       1817.71       1793.46        35.58 o                         
  13   1  13        803.98        779.41        16.67 o                         
  15   1  13       4123.91       4047.22        44.37 o                         
  17   1  13       6124.59       6625.32        65.54 o                         
  19   1  13       1048.81       1126.64        17.33 o                         
  21   1  13       8792.99       9546.26       131.26 o                         
  23   1  13       1080.40       1014.06        27.61 o                         
  25   1  13         81.51         72.30         7.30 o                         
 -40   2  13        553.92        497.08       176.53 o                         
 -38   2  13          2.55         15.44        20.65 o                         
 -36   2  13         18.57         16.08         7.54 o                         
 -34   2  13         16.19         16.29         9.09 o                         
 -32   2  13        271.15        273.06        11.51 o                         
 -30   2  13        135.63        171.71        10.17 o                         
 -28   2  13         47.05         28.56         8.99 o                         
 -26   2  13        215.47        191.71        11.62 o                         
 -24   2  13       2578.89       2635.79        31.44 o                         
 -22   2  13         13.21         15.74         8.44 o                         
 -20   2  13         19.79         43.96         6.96 o                         
 -18   2  13        597.47        481.74        20.77 o                         
 -16   2  13        444.92        400.41         8.46 o                         
 -14   2  13        668.94        567.94        12.83 o                         
 -12   2  13       1278.38       1130.35        36.73 o                         
 -10   2  13         10.20         19.59         6.21 o                         
  -8   2  13          0.11         10.54         6.54 o                         
  -6   2  13       2046.98       1921.63        59.48 o                         
  -4   2  13       7840.20       7511.30        90.34 o                         
  -2   2  13        192.83        196.38        10.44 o                         
   0   2  13        241.86        213.32        11.69 o                         
   2   2  13        235.54        261.87        18.85 o                         
   4   2  13        137.57        177.06        12.21 o                         
   6   2  13        118.92        120.73        13.08 o                         
   8   2  13        594.54        647.27        31.48 o                         
  10   2  13         65.66        112.51        18.76 o                         
  12   2  13       1065.72       1150.05        26.35 o                         
  14   2  13        542.41        538.34        19.27 o                         
  16   2  13        229.94        243.98        16.18 o                         
  18   2  13        599.79        670.35        19.52 o                         
  20   2  13         95.80         71.41        10.04 o                         
  22   2  13         19.09         26.71         8.75 o                         
  24   2  13        178.82        127.97        15.20 o                         
 -35   3  13         28.14        261.07       196.96 o                         
 -33   3  13       1821.68       1872.61        37.86 o                         
 -31   3  13        914.91       1039.49        57.20 o                         
 -29   3  13       1115.90       1048.67        26.20 o                         
 -27   3  13       2105.50       2202.00        38.01 o                         
 -25   3  13       2639.50       2881.28        46.84 o                         
 -23   3  13          4.15         20.08        11.11 o                         
 -21   3  13        403.52        395.23        17.62 o                         
 -19   3  13       1138.28       1306.98        22.69 o                         
 -17   3  13       4366.01       4214.17        39.48 o                         
 -15   3  13         86.61         96.89         7.52 o                         
 -13   3  13      18041.62      18439.76       147.65 o                         
 -11   3  13       9712.79      10347.22        89.23 o                         
  -9   3  13       6253.22       6502.22        59.35 o                         
  -7   3  13       1069.53       1103.28        15.99 o                         
  -5   3  13       1686.09       1566.79        20.85 o                         
  -3   3  13       3024.73       2964.06        39.85 o                         
  -1   3  13       1451.14       1539.81        27.05 o                         
   1   3  13       4357.02       4555.97        57.11 o                         
   3   3  13       3974.16       3906.27        47.95 o                         
   5   3  13          0.61          8.73         9.07 o                         
   7   3  13       5029.34       5062.86        67.89 o                         
   9   3  13       7075.03       7476.75       100.31 o                         
  11   3  13         62.16         75.42        10.40 o                         
  13   3  13       1674.29       1742.10        33.02 o                         
  15   3  13       4414.47       4745.13        73.59 o                         
  17   3  13        523.71        463.19        13.13 o                         
  19   3  13        510.82        431.92        13.92 o                         
 -30   4  13          1.20          6.96        10.68 o                         
 -28   4  13         59.05         39.46        16.25 o                         
 -26   4  13        655.34        622.44        41.24 o                         
 -24   4  13        779.17        731.80        23.55 o                         
 -22   4  13         63.97         75.38        13.96 o                         
 -20   4  13        306.94        262.42        15.12 o                         
 -18   4  13        208.56        216.23        24.85 o                         
 -16   4  13         29.58         36.46         9.45 o                         
 -14   4  13        330.93        334.99        17.21 o                         
 -12   4  13        988.38        952.60        19.88 o                         
 -10   4  13       1658.94       1746.97        21.22 o                         
  -8   4  13         39.97         35.97         7.84 o                         
  -6   4  13        546.73        564.09        27.68 o                         
  -4   4  13        493.94        439.19        16.94 o                         
  -2   4  13        233.20        260.18         9.11 o                         
   0   4  13        444.46        459.08        11.24 o                         
   2   4  13         61.43         72.44        10.76 o                         
   4   4  13       1133.10       1105.95        17.02 o                         
   6   4  13        167.47        153.09         7.38 o                         
   8   4  13       1569.34       1573.06        33.10 o                         
  10   4  13         29.01         20.99         5.03 o                         
  12   4  13        118.32        126.29         6.53 o                         
  14   4  13        138.02         82.02         8.88 o                         
 -17   5  13        100.09         84.26        12.30 o                         
 -15   5  13          5.55          5.62         7.20 o                         
 -13   5  13        300.64        302.96        13.02 o                         
 -11   5  13        842.72        898.14        31.96 o                         
  -9   5  13          0.12          7.78         6.81 o                         
  -7   5  13       1542.04       1804.18        37.48 o                         
  -5   5  13        992.54        951.71        51.66 o                         
  -3   5  13        499.20        454.28        26.23 o                         
  -1   5  13        118.73        149.19         8.93 o                         
   1   5  13        962.67        839.16        31.45 o                         
 -42   0  14       6000.01       5478.73       210.77 o                         
 -40   0  14        831.98        931.00        61.17 o                         
 -38   0  14       3045.62       2975.96        68.10 o                         
 -36   0  14       4398.20       4924.88        84.24 o                         
 -34   0  14       1403.61       1383.50        45.59 o                         
 -32   0  14       8206.00       8528.93       139.47 o                         
 -30   0  14       1283.39       1151.26        25.10 o                         
 -28   0  14      20597.96      20187.76       274.24 o                         
 -26   0  14       1553.85       1539.86        32.41 o                         
 -24   0  14          6.01         24.63        11.02 o                         
 -22   0  14      13201.35      13467.78       270.95 o                         
 -20   0  14       5245.42       4841.69        99.39 o                         
 -18   0  14          5.72         22.12        10.50 o                         
 -16   0  14      12578.95      12094.15       170.14 o                         
 -14   0  14         84.77         61.12        22.47 o                         
 -12   0  14       1776.32       1094.26       234.68 o                         
 -10   0  14       1358.69       1590.66       184.92 o                         
  -8   0  14      16546.39      15295.71       647.54 o                         
  -6   0  14       1401.77       1138.65       159.41 o                         
  -4   0  14         44.35        -39.58        79.95 o                         
  -2   0  14      10788.54       9505.70       221.47 o                         
   0   0  14      15106.64      15141.32       208.38 o                         
   2   0  14        480.94        371.24        16.36 o                         
   4   0  14      11866.44      11356.46       143.73 o                         
   6   0  14      13408.61      12770.42       152.61 o                         
   8   0  14       2273.58       2126.36        33.77 o                         
  10   0  14       1279.14       1219.60        25.13 o                         
  12   0  14       5794.24       5557.64        88.23 o                         
  14   0  14       5436.09       5587.44        83.75 o                         
  16   0  14        207.35        272.12        15.44 o                         
  18   0  14       4403.00       4848.06        82.83 o                         
  20   0  14       2465.56       2489.05        42.68 o                         
  22   0  14         12.68          9.66         9.38 o                         
  24   0  14        518.05        387.82        23.10 o                         
 -41   1  14         72.46        109.37        16.95 o                         
 -39   1  14         75.91        111.33        11.03 o                         
 -37   1  14         19.29         16.03        10.83 o                         
 -35   1  14         24.01          5.81        10.51 o                         
 -33   1  14         13.42         36.12         9.04 o                         
 -31   1  14        326.62        330.49        10.91 o                         
 -29   1  14          0.41         14.95         8.41 o                         
 -27   1  14        463.42        446.38         9.99 o                         
 -25   1  14        706.29        656.38        13.41 o                         
 -23   1  14          5.58          3.67         7.87 o                         
 -21   1  14        175.58        206.45        11.06 o                         
 -19   1  14        116.50        125.41         8.59 o                         
 -17   1  14         45.82         39.06         7.45 o                         
 -15   1  14         16.15         18.61         6.78 o                         
 -13   1  14        108.74        117.14         8.27 o                         
 -11   1  14        429.84        366.40        13.74 o                         
  -9   1  14         31.80         20.49         8.85 o                         
  -7   1  14         62.31         41.84         9.46 o                         
  -5   1  14       1772.26       1730.89        40.04 o                         
  -3   1  14        172.66        168.84        16.82 o                         
  -1   1  14        651.28        662.40        16.29 o                         
   1   1  14          8.28         15.31         9.12 o                         
   3   1  14        528.52        536.91        20.68 o                         
   5   1  14        757.98        683.55        16.81 o                         
   7   1  14        673.31        622.22        16.10 o                         
   9   1  14         22.52         16.37         8.68 o                         
  11   1  14        571.32        618.44        12.72 o                         
  13   1  14         64.72         72.92         8.57 o                         
  15   1  14         47.98         60.43         9.25 o                         
  17   1  14        388.02        416.68        12.90 o                         
  19   1  14        186.65        207.23         9.85 o                         
  21   1  14         15.31         35.20        10.21 o                         
  23   1  14         50.34         37.60         9.74 o                         
 -38   2  14        375.97        285.90        20.91 o                         
 -36   2  14       2676.45       2829.49        41.27 o                         
 -34   2  14       2313.55       2504.19        74.33 o                         
 -32   2  14        305.23        359.65        15.27 o                         
 -30   2  14       3058.16       3154.52        42.91 o                         
 -28   2  14       6010.06       6148.99        76.51 o                         
 -26   2  14        774.24        772.43        27.05 o                         
 -24   2  14        811.86        773.06        20.98 o                         
 -22   2  14       3444.78       3459.48        40.74 o                         
 -20   2  14       5948.87       5631.97        52.11 o                         
 -18   2  14        474.57        465.41        12.55 o                         
 -16   2  14       2326.77       2362.78        23.90 o                         
 -14   2  14       6631.48       6586.41        53.43 o                         
 -12   2  14       4210.55       3801.53        37.54 o                         
 -10   2  14       3057.88       3091.13        28.95 o                         
  -8   2  14      18077.32      17408.56       144.93 o                         
  -6   2  14       4384.70       4071.95        48.34 o                         
  -4   2  14       4651.15       4363.62        58.61 o                         
  -2   2  14        536.05        536.27        14.15 o                         
   0   2  14       8228.42       8208.10        94.75 o                         
   2   2  14        305.19        324.41        12.68 o                         
   4   2  14       4189.81       4472.97        64.39 o                         
   6   2  14       8912.68       8829.02       134.56 o                         
   8   2  14       2500.63       2345.68        38.84 o                         
  10   2  14       1289.15       1233.92        30.57 o                         
  12   2  14       1313.85       1239.68        28.89 o                         
  14   2  14       7232.32       7590.78       101.45 o                         
  16   2  14        143.71         97.44         9.68 o                         
  18   2  14       3571.68       4034.87        62.90 o                         
  20   2  14       2520.07       2601.41        44.71 o                         
  22   2  14        282.91        175.58        32.03 o                         
 -35   3  14         17.09         33.92         8.61 o                         
 -33   3  14        201.11        201.00        10.53 o                         
 -31   3  14         70.59        100.28        11.86 o                         
 -29   3  14        993.68        859.94        57.30 o                         
 -27   3  14       1507.49       1464.78        33.07 o                         
 -25   3  14         51.61         47.12        15.68 o                         
 -23   3  14          7.91         39.01        33.62 o                         
 -21   3  14        530.69        550.77        29.95 o                         
 -19   3  14         80.15         84.95         9.53 o                         
 -17   3  14         72.43         62.39         8.01 o                         
 -15   3  14        423.09        343.62        15.86 o                         
 -13   3  14        107.81         93.94         7.20 o                         
 -11   3  14        115.76        138.19         7.77 o                         
  -9   3  14         41.52         62.07         7.30 o                         
  -7   3  14       2276.35       2208.08        36.12 o                         
  -5   3  14         48.28         58.74         7.67 o                         
  -3   3  14        110.78        133.10         9.17 o                         
  -1   3  14        531.62        547.19        22.81 o                         
   1   3  14         83.12        153.11        10.60 o                         
   3   3  14         68.23         63.46         9.64 o                         
   5   3  14        402.58        338.00        21.09 o                         
   7   3  14        907.03        974.92        41.33 o                         
   9   3  14        220.56        249.95        11.94 o                         
  11   3  14        303.05        329.92        12.12 o                         
  13   3  14        245.00        283.99        23.48 o                         
  15   3  14        216.99        219.72        16.09 o                         
  17   3  14        226.31        245.03        12.41 o                         
 -28   4  14       1151.03        895.44        32.84 o                         
 -26   4  14          5.68         14.43        11.80 o                         
 -24   4  14        153.27        158.26        13.13 o                         
 -22   4  14       1919.74       1989.16        48.50 o                         
 -20   4  14       1029.65       1250.42        35.08 o                         
 -18   4  14         86.15         82.17        11.74 o                         
 -16   4  14       3586.17       4085.56        54.01 o                         
 -14   4  14       4512.49       5127.65        66.46 o                         
 -12   4  14        120.85        138.36         7.88 o                         
 -10   4  14        296.43        421.03         9.85 o                         
  -8   4  14       5646.00       6155.24        68.18 o                         
  -6   4  14        709.10        831.84        23.04 o                         
  -4   4  14         18.32         21.25         6.86 o                         
  -2   4  14        980.07       1169.47        17.03 o                         
   0   4  14       1132.92       1347.63        20.29 o                         
   2   4  14       1361.53       1402.43        18.70 o                         
   4   4  14        912.70       1030.65        21.00 o                         
   6   4  14       2713.19       2786.25        61.70 o                         
   8   4  14         25.49         36.70         5.73 o                         
  10   4  14        111.41        101.43         5.88 o                         
  12   4  14       1291.94        761.03        89.14 o                         
 -13   5  14        164.38        113.05        12.07 o                         
 -11   5  14         37.55         65.14         7.12 o                         
  -9   5  14       1475.53       1348.39        38.08 o                         
  -7   5  14        922.86        829.93        41.55 o                         
  -5   5  14        270.47        188.57        10.33 o                         
  -3   5  14        355.15        221.68        14.86 o                         
 -41   1  15        180.34        199.89         9.59 o                         
 -39   1  15       2191.38       2249.39        42.20 o                         
 -37   1  15       3288.54       3757.48        58.95 o                         
 -35   1  15        345.39        489.98        17.82 o                         
 -33   1  15       1409.07       1365.42        31.54 o                         
 -31   1  15       1850.33       1846.68        28.14 o                         
 -29   1  15       2759.41       2763.46        34.74 o                         
 -27   1  15        649.13        637.05        13.68 o                         
 -25   1  15       4097.17       3995.99        45.59 o                         
 -23   1  15       6342.09       6161.64        62.45 o                         
 -21   1  15       1061.03        984.59        15.20 o                         
 -19   1  15       6923.78       6972.86        83.47 o                         
 -17   1  15       5978.73       5892.47        63.79 o                         
 -15   1  15        445.75        339.95        10.32 o                         
 -13   1  15       1491.14       1518.71        22.79 o                         
 -11   1  15      22466.74      21156.61       202.63 o                         
  -9   1  15      13706.00      12721.26       135.54 o                         
  -7   1  15         64.62         78.56        11.58 o                         
  -5   1  15       3253.45       3154.61        42.20 o                         
  -3   1  15       8346.80       8267.47        99.48 o                         
  -1   1  15        379.12        331.26        17.68 o                         
   1   1  15       1204.75       1191.32        23.22 o                         
   3   1  15      14862.56      14085.02       182.46 o                         
   5   1  15       5763.51       5547.95        87.45 o                         
   7   1  15        103.68        120.25        11.71 o                         
   9   1  15       9011.57       8924.56        98.92 o                         
  11   1  15       6666.09       6850.88        74.68 o                         
  13   1  15        400.73        365.03        11.23 o                         
  15   1  15        604.60        671.80        16.58 o                         
  17   1  15       3612.49       3652.25        64.45 o                         
  19   1  15       1505.53       1488.49        36.54 o                         
  21   1  15        570.59        534.83        14.27 o                         
 -38   2  15         60.84         47.07        31.80 o                         
 -36   2  15        374.92        325.91        13.43 o                         
 -34   2  15         84.52         82.95        10.17 o                         
 -32   2  15         21.68         24.90         9.39 o                         
 -30   2  15        492.34        513.45        14.45 o                         
 -28   2  15          5.38          7.49        10.32 o                         
 -26   2  15       1462.77       1516.09        60.25 o                         
 -24   2  15         15.63         30.17         8.61 o                         
 -22   2  15        117.08        133.03         9.86 o                         
 -20   2  15        385.77        378.83        10.46 o                         
 -18   2  15        225.68        234.36         9.67 o                         
 -16   2  15          6.57          6.51         6.43 o                         
 -14   2  15        330.40        305.67         8.47 o                         
 -12   2  15       1397.18       1468.07        43.27 o                         
 -10   2  15       4915.67       4841.84        78.34 o                         
  -8   2  15        376.68        331.78         9.89 o                         
  -6   2  15       3558.18       3487.40        44.18 o                         
  -4   2  15         48.41         84.35        10.26 o                         
  -2   2  15        253.38        270.72        17.99 o                         
   0   2  15        413.86        444.08        13.89 o                         
   2   2  15        845.88        857.15        26.17 o                         
   4   2  15        670.67        602.21        40.14 o                         
   6   2  15        459.94        367.90        15.26 o                         
   8   2  15         16.35          9.00        10.98 o                         
  10   2  15       1753.27       1836.90        57.42 o                         
  12   2  15       1342.97       1406.94        22.78 o                         
  14   2  15       1358.21       1413.73        23.00 o                         
  16   2  15          0.97          4.16         7.74 o                         
  18   2  15        194.19        173.06        16.66 o                         
  20   2  15          0.47          9.50         6.34 o                         
 -35   3  15        289.38        200.96        19.15 o                         
 -33   3  15        954.29       1128.60        37.26 o                         
 -31   3  15       1138.10       1206.00        35.99 o                         
 -29   3  15       4265.40       4743.41       157.78 o                         
 -27   3  15          4.51         -9.95        15.51 o                         
 -25   3  15       4972.86       4779.89       114.03 o                         
 -23   3  15       1533.79       1680.69        48.70 o                         
 -21   3  15        343.52        378.44        14.07 o                         
 -19   3  15       1378.74       1535.62        27.79 o                         
 -17   3  15       1611.40       1728.29        23.42 o                         
 -15   3  15       1450.23       1511.98        20.76 o                         
 -13   3  15         46.34         41.00         7.45 o                         
 -11   3  15       1503.01       1509.90        18.50 o                         
  -9   3  15       4794.78       4907.09        48.77 o                         
  -7   3  15        148.08        201.91         9.24 o                         
  -5   3  15       4699.08       5210.73        52.97 o                         
  -3   3  15       2072.17       2158.43        25.91 o                         
  -1   3  15        613.48        615.44        13.04 o                         
   1   3  15       1394.41       1477.68        23.33 o                         
   3   3  15       2375.90       2579.80        38.20 o                         
   5   3  15        713.65        837.87        17.68 o                         
   7   3  15         16.92         45.54         9.71 o                         
   9   3  15       1442.07       1587.57        29.41 o                         
  11   3  15       2721.20       2688.62        54.95 o                         
  13   3  15         46.78         51.42         6.47 o                         
  15   3  15        521.70        454.55        12.72 o                         
 -26   4  15          2.01          4.41        12.30 o                         
 -24   4  15        485.54        389.04        60.35 o                         
 -22   4  15       1294.69       1225.10        33.38 o                         
 -20   4  15         13.47         25.85        12.84 o                         
 -18   4  15       1155.19       1173.85        32.51 o                         
 -16   4  15        776.59        885.80        18.84 o                         
 -14   4  15         45.32         62.79         9.68 o                         
 -12   4  15         56.83         85.62         8.88 o                         
 -10   4  15       1982.65       2013.75        32.14 o                         
  -8   4  15        620.28        633.01        13.27 o                         
  -6   4  15        275.12        298.56        10.93 o                         
  -4   4  15         70.29         52.33         7.55 o                         
  -2   4  15        225.17        245.00        10.96 o                         
   0   4  15         34.03         60.10         6.62 o                         
   2   4  15       1876.09       1944.36        38.20 o                         
   4   4  15        662.32        702.15        27.49 o                         
   6   4  15          3.31         14.51         5.32 o                         
   8   4  15        102.21        102.20         6.67 o                         
 -40   0  16       2054.44       1855.76       197.43 o                         
 -38   0  16       3791.44       4336.00        72.85 o                         
 -36   0  16         29.49         26.54        14.81 o                         
 -34   0  16       8558.06       9083.68       192.45 o                         
 -32   0  16       4232.73       4754.23        71.53 o                         
 -30   0  16       6674.88       6800.11       105.31 o                         
 -28   0  16        284.62        236.03        14.27 o                         
 -26   0  16       7209.85       7260.20       112.53 o                         
 -24   0  16       3527.63       3514.63        65.46 o                         
 -22   0  16        602.22        638.05        26.93 o                         
 -20   0  16       7324.24       7262.37       142.53 o                         
 -18   0  16       6392.13       5998.37        91.87 o                         
 -16   0  16       1748.86       1772.91        31.49 o                         
 -14   0  16      15768.21      15028.25       215.10 o                         
 -12   0  16      28004.98      26659.73       336.46 o                         
 -10   0  16       4381.07       4023.01        64.89 o                         
  -8   0  16       2054.45       1893.37        44.44 o                         
  -6   0  16       4952.47       5074.27        85.06 o                         
  -4   0  16       1381.23       1289.85        37.20 o                         
  -2   0  16         24.02         48.11        14.72 o                         
   0   0  16       6857.12       6292.79       102.95 o                         
   2   0  16      12403.78      11804.42       221.84 o                         
   4   0  16       1192.10       1113.39        22.98 o                         
   6   0  16       3931.14       4039.67        58.47 o                         
   8   0  16       3847.98       3895.97        60.43 o                         
  10   0  16        391.87        428.81        21.77 o                         
  12   0  16       2920.38       3096.53        53.23 o                         
  14   0  16       4988.22       5226.34        96.60 o                         
  16   0  16       2284.91       2331.39        56.62 o                         
  18   0  16        148.37        187.53        19.14 o                         
  20   0  16       3095.01       2866.99       128.02 o                         
 -39   1  16        231.67        195.76        13.91 o                         
 -37   1  16        591.29        669.86        17.91 o                         
 -35   1  16         20.20          3.58        10.06 o                         
 -33   1  16          0.92          2.39         9.70 o                         
 -31   1  16        527.93        622.30        14.20 o                         
 -29   1  16       1123.77       1122.96        20.28 o                         
 -27   1  16        455.86        391.95        11.93 o                         
 -25   1  16         10.67         14.39         8.86 o                         
 -23   1  16         96.53         88.37         9.69 o                         
 -21   1  16        198.57        265.39        10.22 o                         
 -19   1  16         15.44         24.20         7.74 o                         
 -17   1  16        442.36        441.96        13.59 o                         
 -15   1  16       1952.06       1960.40        27.10 o                         
 -13   1  16        246.08        276.52         9.36 o                         
 -11   1  16       4626.14       4419.19        55.92 o                         
  -9   1  16          4.27          9.91         8.28 o                         
  -7   1  16          0.68         21.80         8.78 o                         
  -5   1  16        577.15        633.91        27.99 o                         
  -3   1  16        441.29        423.14        21.29 o                         
  -1   1  16       1173.75       1135.05        23.22 o                         
   1   1  16         79.95         81.17        12.03 o                         
   3   1  16         46.69         57.66         9.94 o                         
   5   1  16        199.25        200.99        11.55 o                         
   7   1  16        854.55        802.06        32.41 o                         
   9   1  16        946.35        933.72        31.45 o                         
  11   1  16        126.98        137.11        10.48 o                         
  13   1  16        429.97        443.31        11.98 o                         
  15   1  16         32.47         25.14         7.65 o                         
  17   1  16        183.16        220.60        10.08 o                         
  19   1  16         34.87         31.95         7.74 o                         
 -38   2  16        409.76        244.60        49.33 o                         
 -36   2  16         14.46          8.54         6.89 o                         
 -34   2  16       2752.51       2949.03        56.97 o                         
 -32   2  16       1355.36       1632.06        30.02 o                         
 -30   2  16         13.94         27.33         8.49 o                         
 -28   2  16       1463.86       1468.37        26.41 o                         
 -26   2  16       4530.64       4795.70        63.78 o                         
 -24   2  16       1789.34       1776.10        31.01 o                         
 -22   2  16        935.50        953.84        18.60 o                         
 -20   2  16       5728.36       5687.70        62.06 o                         
 -18   2  16       1438.78       1503.47        19.74 o                         
 -16   2  16        491.53        598.71        13.24 o                         
 -14   2  16       5621.09       5638.33        55.48 o                         
 -12   2  16       2997.38       2984.04        33.54 o                         
 -10   2  16       2199.86       2265.06        29.74 o                         
  -8   2  16       2736.73       2759.85        37.35 o                         
  -6   2  16       3827.98       3797.44        48.53 o                         
  -4   2  16       2477.93       2345.68        40.50 o                         
  -2   2  16        108.76        117.67        11.23 o                         
   0   2  16      11706.02      11788.14       154.30 o                         
   2   2  16       1179.57       1213.27        25.72 o                         
   4   2  16          8.97         18.81         9.70 o                         
   6   2  16       1989.80       2025.55        28.85 o                         
   8   2  16       4171.97       4473.54        60.22 o                         
  10   2  16       2883.80       2993.60        38.35 o                         
  12   2  16       2326.89       2299.11        30.01 o                         
  14   2  16       3889.69       4158.54        65.11 o                         
  16   2  16         13.70         27.76         6.62 o                         
  18   2  16        146.34         80.69         8.32 o                         
 -33   3  16        445.75        418.26        24.26 o                         
 -31   3  16         27.23         47.64         9.20 o                         
 -29   3  16         31.07         19.38         8.58 o                         
 -27   3  16        215.80        274.95        22.06 o                         
 -25   3  16        438.10        352.92        21.97 o                         
 -23   3  16        253.62        265.44        11.08 o                         
 -21   3  16         35.04         33.89        10.02 o                         
 -19   3  16        538.25        494.54        27.35 o                         
 -17   3  16         13.71         14.24         8.27 o                         
 -15   3  16       1535.53       1750.02        27.44 o                         
 -13   3  16       1379.47       1583.29        28.24 o                         
 -11   3  16       2386.34       2435.94        34.66 o                         
  -9   3  16        172.36        223.49        10.20 o                         
  -7   3  16         72.44         73.84        10.54 o                         
  -5   3  16        117.68        141.72        10.23 o                         
  -3   3  16        166.07        152.71         8.39 o                         
  -1   3  16          4.78         13.48         7.66 o                         
   1   3  16       1744.08       1713.71        41.37 o                         
   3   3  16        231.40        237.40        14.31 o                         
   5   3  16        173.82        208.90        10.15 o                         
   7   3  16        582.58        611.84        19.52 o                         
   9   3  16        211.53        243.11        17.48 o                         
  11   3  16         61.43         87.17         7.21 o                         
  13   3  16         35.98         23.58         5.12 o                         
 -24   4  16        622.32        656.00        34.12 o                         
 -22   4  16        525.13        512.76        45.96 o                         
 -20   4  16       1067.37       1234.85        37.83 o                         
 -18   4  16        436.53        546.37        25.83 o                         
 -16   4  16        622.14        668.53        17.40 o                         
 -14   4  16        321.48        268.14        15.50 o                         
 -12   4  16        268.11        259.59        11.47 o                         
 -10   4  16        140.70        205.52         9.36 o                         
  -8   4  16       2550.72       2684.33        36.25 o                         
  -6   4  16       2270.19       2546.03        34.66 o                         
  -4   4  16        360.71        368.53         9.89 o                         
  -2   4  16       1156.70       1413.94        20.58 o                         
   0   4  16       1406.11       1442.27        33.00 o                         
   2   4  16        432.32        375.74        19.09 o                         
   4   4  16        351.24        302.21        10.84 o                         
   6   4  16        202.08        141.02         8.94 o                         
 -39   1  17        399.34        382.14        15.83 o                         
 -37   1  17       2667.68       2818.13        52.04 o                         
 -35   1  17       4573.20       5087.42       184.59 o                         
 -33   1  17         19.10         54.71         9.71 o                         
 -31   1  17        996.66        893.67        17.41 o                         
 -29   1  17       5852.73       6112.92        79.19 o                         
 -27   1  17       3063.71       3238.91        45.06 o                         
 -25   1  17        101.47         98.99         8.71 o                         
 -23   1  17       2133.93       2214.61        31.51 o                         
 -21   1  17       2680.42       2586.44        34.25 o                         
 -19   1  17       2848.48       2657.73        31.45 o                         
 -17   1  17       4706.23       4518.13        50.33 o                         
 -15   1  17      13297.70      13005.83       128.73 o                         
 -13   1  17         18.07         22.87         7.14 o                         
 -11   1  17        455.63        490.28        13.48 o                         
  -9   1  17        242.78        287.31        10.85 o                         
  -7   1  17      11565.52      11342.85       123.89 o                         
  -5   1  17        282.33        329.38        11.53 o                         
  -3   1  17       6559.37       6733.68        92.42 o                         
  -1   1  17       3639.66       3489.21        52.51 o                         
   1   1  17        625.16        638.07        17.00 o                         
   3   1  17       3267.58       3175.37        43.58 o                         
   5   1  17       4802.67       4970.62        65.14 o                         
   7   1  17       2307.15       2587.80        53.07 o                         
   9   1  17        378.22        392.68        12.93 o                         
  11   1  17       2487.36       2667.15        38.60 o                         
  13   1  17       5488.85       5531.82        83.46 o                         
  15   1  17         34.99         35.00         7.88 o                         
  17   1  17       1744.04       1615.98        30.17 o                         
 -36   2  17        232.64        176.25         9.25 o                         
 -34   2  17         13.77         26.54         8.91 o                         
 -32   2  17          0.31          1.66         8.32 o                         
 -30   2  17          0.49         18.88        11.34 o                         
 -28   2  17       1082.81        941.97        21.54 o                         
 -26   2  17       1390.95       1440.58        24.25 o                         
 -24   2  17          0.42         12.40         8.90 o                         
 -22   2  17       1526.57       1395.50        46.42 o                         
 -20   2  17         32.26         37.46        10.05 o                         
 -18   2  17        102.39         99.95         9.54 o                         
 -16   2  17          1.13         14.31         7.63 o                         
 -14   2  17        161.09        115.14         8.22 o                         
 -12   2  17        517.77        540.66        12.66 o                         
 -10   2  17        845.42        894.39        16.03 o                         
  -8   2  17        183.89        181.71        15.76 o                         
  -6   2  17       1096.97       1058.59        22.74 o                         
  -4   2  17         48.22         67.87        10.19 o                         
  -2   2  17       1236.18       1183.89        27.26 o                         
   0   2  17          1.19          5.54        10.53 o                         
   2   2  17         27.02         16.58         9.76 o                         
   4   2  17        564.28        657.15        18.12 o                         
   6   2  17         35.39         52.07         8.03 o                         
   8   2  17          6.78         16.25         6.96 o                         
  10   2  17         70.62         90.59         6.64 o                         
  12   2  17        325.43        401.45        22.10 o                         
  14   2  17        751.88        803.94        35.66 o                         
  16   2  17        211.42        157.15        13.00 o                         
 -31   3  17        459.21        438.96        15.07 o                         
 -29   3  17       2026.30       2033.70       344.60 o                         
 -27   3  17        534.21        673.87        37.14 o                         
 -25   3  17         36.12         29.88        12.38 o                         
 -23   3  17       2210.30       2401.33        35.63 o                         
 -21   3  17       1245.64       1338.93        29.11 o                         
 -19   3  17        337.07        403.33        14.35 o                         
 -17   3  17       3045.88       3403.48        47.03 o                         
 -15   3  17       4140.64       4701.16        59.26 o                         
 -13   3  17        383.87        472.04        13.74 o                         
 -11   3  17        442.71        512.04        13.48 o                         
  -9   3  17       3826.08       4210.81        51.84 o                         
  -7   3  17       2437.96       2537.59        32.45 o                         
  -5   3  17        170.01        215.02         9.40 o                         
  -3   3  17       3449.08       3786.10        45.28 o                         
  -1   3  17       1511.44       1698.44        23.82 o                         
   1   3  17        576.82        577.69        12.54 o                         
   3   3  17        581.11        631.18        12.60 o                         
   5   3  17       4030.65       4365.79        50.95 o                         
   7   3  17       1004.44        913.80        16.08 o                         
   9   3  17        347.21        292.62         9.70 o                         
  11   3  17       1374.47       1013.99        20.12 o                         
 -22   4  17          1.87         15.26         7.53 o                         
 -20   4  17        186.96        157.47        12.68 o                         
 -18   4  17        149.83        180.17        15.55 o                         
 -16   4  17       2725.34       2679.58        76.69 o                         
 -14   4  17       2443.90       2404.67        48.53 o                         
 -12   4  17       1171.14       1261.30        40.72 o                         
 -10   4  17        236.53        331.96        13.78 o                         
  -8   4  17        183.87        175.77         7.90 o                         
  -6   4  17         81.99         83.17         5.90 o                         
  -4   4  17        228.12        223.83         8.05 o                         
  -2   4  17        236.34        193.13        14.34 o                         
   0   4  17        256.78        185.63        13.70 o                         
   2   4  17         26.66         22.35         5.26 o                         
 -38   0  18        626.41        676.19        24.35 o                         
 -36   0  18        743.19        883.28        39.64 o                         
 -34   0  18       1523.90       1266.41        36.72 o                         
 -32   0  18       1457.39       1459.44        33.54 o                         
 -30   0  18       3404.48       3546.12        58.22 o                         
 -28   0  18       1238.07       1342.14        40.33 o                         
 -26   0  18       4041.51       4468.13        72.62 o                         
 -24   0  18       3780.57       3907.23        60.97 o                         
 -22   0  18          3.16         17.08        12.91 o                         
 -20   0  18        893.44        950.38        26.44 o                         
 -18   0  18       2922.58       2846.50        81.32 o                         
 -16   0  18       1282.18       1233.03        29.55 o                         
 -14   0  18        339.78        368.72        13.93 o                         
 -12   0  18       3707.75       3876.62        60.14 o                         
 -10   0  18       6369.82       6067.67        94.84 o                         
  -8   0  18        138.85        192.50        11.97 o                         
  -6   0  18       2992.31       2957.98        51.26 o                         
  -4   0  18       7280.64       6994.05       116.28 o                         
  -2   0  18         23.59         41.27        15.69 o                         
   0   0  18       1099.52       1130.09        30.93 o                         
   2   0  18       8484.92       8315.19       148.28 o                         
   4   0  18       6378.99       6304.42       115.05 o                         
   6   0  18        154.30        153.30        14.59 o                         
   8   0  18       1451.40       1474.75        34.16 o                         
  10   0  18       6114.51       6225.41       174.33 o                         
  12   0  18       1138.92       1254.45        37.53 o                         
  14   0  18       1006.77        945.18        30.05 o                         
  16   0  18       2144.74       1931.80        56.95 o                         
 -37   1  18       1648.24       1612.78        73.85 o                         
 -35   1  18         51.04         26.83         8.43 o                         
 -33   1  18         39.49         75.39         8.93 o                         
 -31   1  18        333.18        278.20        10.61 o                         
 -29   1  18         78.03         96.52         9.56 o                         
 -27   1  18       1053.23       1102.25        19.31 o                         
 -25   1  18        504.74        598.08        17.20 o                         
 -23   1  18         38.29         49.64         9.05 o                         
 -21   1  18        275.20        265.54        11.49 o                         
 -19   1  18       1333.38       1316.46        19.95 o                         
 -17   1  18          1.93         11.14         8.07 o                         
 -15   1  18        304.25        311.53        10.72 o                         
 -13   1  18          5.04         14.21         8.53 o                         
 -11   1  18        793.00        768.82        14.98 o                         
  -9   1  18        887.29        913.28        16.91 o                         
  -7   1  18       2280.68       2190.22        30.35 o                         
  -5   1  18       1305.84       1292.89        22.02 o                         
  -3   1  18        130.63        132.16         9.99 o                         
  -1   1  18        113.72        103.02        10.86 o                         
   1   1  18        338.72        300.42        14.27 o                         
   3   1  18        282.20        297.89        12.43 o                         
   5   1  18         24.94         33.84         9.32 o                         
   7   1  18        105.66        114.09         9.39 o                         
   9   1  18         62.35         52.21         8.69 o                         
  11   1  18          6.83          9.08         8.17 o                         
  13   1  18        123.45        119.81         7.15 o                         
  15   1  18         34.74         31.91         5.76 o                         
 -34   2  18        319.38        270.25        11.48 o                         
 -32   2  18       3327.62       3568.84        69.48 o                         
 -30   2  18       1686.57       1928.75        36.92 o                         
 -28   2  18          5.22          8.46        10.83 o                         
 -26   2  18       2198.55       2300.57        41.88 o                         
 -24   2  18       1452.32       1544.52        26.20 o                         
 -22   2  18        443.86        454.38        13.84 o                         
 -20   2  18        366.72        451.57        13.30 o                         
 -18   2  18       4977.85       5159.17        68.47 o                         
 -16   2  18       3413.34       3674.80        51.40 o                         
 -14   2  18        832.25        880.15        17.27 o                         
 -12   2  18       4684.80       5122.41        55.43 o                         
 -10   2  18       1719.64       1823.65        27.72 o                         
  -8   2  18        583.38        564.41        15.01 o                         
  -6   2  18        476.98        508.69        16.85 o                         
  -4   2  18       7961.29       8295.51       105.19 o                         
  -2   2  18        398.79        422.05        13.32 o                         
   0   2  18       1289.02       1455.09        28.31 o                         
   2   2  18       3462.70       3590.08        51.63 o                         
   4   2  18       2553.06       2689.15        42.29 o                         
   6   2  18          4.76         11.30         8.42 o                         
   8   2  18       1020.11       1123.13        32.97 o                         
  10   2  18       2395.03       2302.22        48.49 o                         
  12   2  18        738.00        665.85        15.46 o                         
 -29   3  18        569.99        540.40        28.78 o                         
 -27   3  18          3.89         10.45         6.92 o                         
 -25   3  18        322.02        308.25        16.22 o                         
 -23   3  18         91.31         88.69         7.51 o                         
 -21   3  18          0.56          1.59         7.87 o                         
 -19   3  18         12.92         17.97         8.58 o                         
 -17   3  18         72.72         86.65        11.22 o                         
 -15   3  18        239.80        221.20        10.26 o                         
 -13   3  18         88.27         70.32         9.21 o                         
 -11   3  18         36.55         61.93         8.08 o                         
  -9   3  18        480.27        515.03        16.68 o                         
  -7   3  18         15.71         18.41         7.31 o                         
  -5   3  18        337.45        344.62        12.84 o                         
  -3   3  18         50.20         50.63         7.07 o                         
  -1   3  18        240.14        272.78         8.90 o                         
   1   3  18        173.20        138.06         8.71 o                         
   3   3  18        733.28        718.63        30.77 o                         
   5   3  18        275.60        259.29        11.21 o                         
   7   3  18        440.32        436.23        15.10 o                         
 -18   4  18       1927.81       1295.75        54.55 o                         
 -16   4  18       1616.35       1473.33        63.37 o                         
 -14   4  18          3.74          2.10         6.92 o                         
 -12   4  18       3799.73       4335.49       169.45 o                         
 -10   4  18        178.10        215.92        14.22 o                         
  -8   4  18        105.16         61.88         7.15 o                         
  -6   4  18         22.62         16.85         6.58 o                         
  -4   4  18       1556.10       1045.55       165.86 o                         
 -35   1  19         17.20         27.08        11.89 o                         
 -33   1  19       5132.09       5429.40       108.23 o                         
 -31   1  19        421.97        494.81        12.49 o                         
 -29   1  19       4248.09       4547.38        54.14 o                         
 -27   1  19       2388.48       2507.06        33.28 o                         
 -25   1  19        492.35        537.91        14.42 o                         
 -23   1  19        546.35        600.32        16.17 o                         
 -21   1  19       4489.96       4705.25        66.38 o                         
 -19   1  19       1228.85       1326.56        19.64 o                         
 -17   1  19          9.17         16.72         8.92 o                         
 -15   1  19       3008.81       3176.98        48.80 o                         
 -13   1  19       9828.81      10223.79       112.28 o                         
 -11   1  19       3267.84       3280.38        41.54 o                         
  -9   1  19       2916.77       3173.17        40.32 o                         
  -7   1  19       4746.99       4764.75        58.84 o                         
  -5   1  19        172.37        178.69        10.64 o                         
  -3   1  19         15.33         20.89         7.65 o                         
  -1   1  19       6006.38       6277.30        77.11 o                         
   1   1  19       4353.80       4527.20        60.29 o                         
   3   1  19        668.42        575.58        14.90 o                         
   5   1  19       1604.38       1685.68        34.44 o                         
   7   1  19       3070.62       3264.13        47.10 o                         
   9   1  19       1056.99        981.32        16.74 o                         
  11   1  19        111.24        116.53         8.03 o                         
  13   1  19       3422.40       2441.91        55.22 o                         
 -32   2  19          0.77          4.50         8.89 o                         
 -30   2  19         37.53         22.63         7.78 o                         
 -28   2  19         11.07         14.19         7.83 o                         
 -26   2  19        192.58        191.87        10.48 o                         
 -24   2  19        113.86        108.44         9.56 o                         
 -22   2  19        547.39        582.10        16.47 o                         
 -20   2  19         28.53         55.42         9.11 o                         
 -18   2  19        194.35        193.89        12.06 o                         
 -16   2  19        246.76        254.52        11.56 o                         
 -14   2  19       1193.26       1326.72        33.64 o                         
 -12   2  19        423.45        482.33        14.43 o                         
 -10   2  19         82.75         94.38         9.24 o                         
  -8   2  19        135.80        122.57         8.99 o                         
  -6   2  19         73.25         85.62         9.02 o                         
  -4   2  19        232.93        229.10         9.86 o                         
  -2   2  19         26.32         22.88         7.87 o                         
   0   2  19        411.48        381.79        13.59 o                         
   2   2  19       1044.10        898.79        16.16 o                         
   4   2  19         13.23         16.86         6.77 o                         
   6   2  19        917.40        847.07        14.73 o                         
   8   2  19        649.31        689.22        14.29 o                         
  10   2  19         53.36         37.64         4.85 o                         
 -27   3  19        757.44        653.58        20.50 o                         
 -25   3  19       1379.65       1422.71        39.97 o                         
 -23   3  19         52.51         30.77         6.79 o                         
 -21   3  19       1681.50       1792.26        55.94 o                         
 -19   3  19        807.27        889.19        27.46 o                         
 -17   3  19         38.22         39.95         8.79 o                         
 -15   3  19        830.78        981.32        24.10 o                         
 -13   3  19        914.64        976.02        19.76 o                         
 -11   3  19        142.90        139.11         8.78 o                         
  -9   3  19        218.16        272.91         9.55 o                         
  -7   3  19       1898.49       2001.56        35.90 o                         
  -5   3  19        563.81        638.69        12.51 o                         
  -3   3  19         57.72         69.86         6.73 o                         
  -1   3  19       1048.62       1236.60        23.51 o                         
   1   3  19       2784.00       3105.94        47.64 o                         
   3   3  19          5.77         19.34         5.79 o                         
   5   3  19       1708.42       1281.12        54.32 o                         
 -36   0  20       2314.01       1879.50        53.92 o                         
 -34   0  20       1652.58       1689.37       152.65 o                         
 -32   0  20        712.53        710.73        18.69 o                         
 -30   0  20       4037.56       4229.05        85.04 o                         
 -28   0  20       1714.97       1758.44        33.02 o                         
 -26   0  20          5.03         13.24        10.95 o                         
 -24   0  20       2791.84       2825.58        59.76 o                         
 -22   0  20       2384.02       2838.95        59.26 o                         
 -20   0  20         86.90        135.56        16.30 o                         
 -18   0  20       2249.05       2474.16        67.37 o                         
 -16   0  20       2607.02       2739.57        56.40 o                         
 -14   0  20      13111.91      13146.44       255.57 o                         
 -12   0  20       1260.84       1369.77        35.31 o                         
 -10   0  20       3309.30       3651.00        81.04 o                         
  -8   0  20       1784.43       2032.62        46.08 o                         
  -6   0  20       1358.48       1407.24        46.67 o                         
  -4   0  20       6340.36       6763.06       123.54 o                         
  -2   0  20       3432.37       3629.65        71.27 o                         
   0   0  20        813.60        748.29        25.51 o                         
   2   0  20        590.35        664.87        23.04 o                         
   4   0  20        525.76        551.92        24.11 o                         
   6   0  20       5047.79       5124.55       119.10 o                         
   8   0  20        146.56        146.01        14.39 o                         
  10   0  20       3923.75       3676.09       183.96 o                         
 -35   1  20        981.33        662.99        43.49 o                         
 -33   1  20        536.32        413.27        19.60 o                         
 -31   1  20         25.64         24.42         6.06 o                         
 -29   1  20         76.56         67.81         7.35 o                         
 -27   1  20         26.81         38.55         8.08 o                         
 -25   1  20         51.08         48.54         8.65 o                         
 -23   1  20        218.10        237.77        12.75 o                         
 -21   1  20        223.51        254.33        13.35 o                         
 -19   1  20          0.05          1.60         9.42 o                         
 -17   1  20          2.86          8.13         8.78 o                         
 -15   1  20       2561.05       2686.91        37.50 o                         
 -13   1  20        102.83         95.64         9.00 o                         
 -11   1  20        353.65        368.63        10.81 o                         
  -9   1  20        606.42        653.81        14.70 o                         
  -7   1  20        261.73        274.31        10.44 o                         
  -5   1  20          0.88          4.99         7.68 o                         
  -3   1  20        424.60        462.33        18.63 o                         
  -1   1  20        568.20        556.82        19.30 o                         
   1   1  20        392.87        394.55        12.77 o                         
   3   1  20         25.40         38.29         8.29 o                         
   5   1  20        189.65        170.60         8.81 o                         
   7   1  20         52.15         53.68         7.21 o                         
   9   1  20          2.98          2.21         5.26 o                         
 -32   2  20          4.71          6.27         9.75 o                         
 -30   2  20       1529.02       1425.71        25.81 o                         
 -28   2  20       1195.64       1239.57        24.95 o                         
 -26   2  20         14.94         24.89         7.77 o                         
 -24   2  20       1855.20       1997.88        31.73 o                         
 -22   2  20       2781.66       3032.64        50.08 o                         
 -20   2  20        212.73        204.19        12.43 o                         
 -18   2  20        334.24        448.72        15.64 o                         
 -16   2  20       2778.62       3052.31        44.87 o                         
 -14   2  20       1914.61       1958.60        29.85 o                         
 -12   2  20        552.99        559.13        17.05 o                         
 -10   2  20       3204.22       3499.59        45.16 o                         
  -8   2  20       1048.52       1157.28        24.57 o                         
  -6   2  20          0.52         13.55         8.43 o                         
  -4   2  20        646.12        737.26        15.25 o                         
  -2   2  20       2701.63       2934.88        37.94 o                         
   0   2  20        492.64        472.48         9.82 o                         
   2   2  20        393.33        409.87        10.19 o                         
   4   2  20       3770.64       3866.65        48.90 o                         
   6   2  20       1956.15       1679.17        53.69 o                         
 -23   3  20        225.20        134.50        28.55 o                         
 -21   3  20         68.20         63.75         9.53 o                         
 -19   3  20         90.08         78.22         9.95 o                         
 -17   3  20        145.72        122.70         9.99 o                         
 -15   3  20       1097.25       1230.05        29.56 o                         
 -13   3  20        155.98        167.91         8.85 o                         
 -11   3  20        244.06        252.37        14.38 o                         
  -9   3  20        192.60        178.07         8.85 o                         
  -7   3  20          6.25          2.54         6.67 o                         
  -5   3  20        343.72        386.15        11.93 o                         
  -3   3  20        419.37        403.74        13.07 o                         
  -1   3  20        365.86        347.88        11.31 o                         
 -31   1  21        385.84        360.25        10.05 o                         
 -29   1  21        800.81        940.02        21.64 o                         
 -27   1  21        138.57        176.63        10.72 o                         
 -25   1  21       3329.03       3664.97        68.55 o                         
 -23   1  21        578.77        656.17        18.30 o                         
 -21   1  21       1155.78       1226.47        26.35 o                         
 -19   1  21       2180.62       2329.73        39.09 o                         
 -17   1  21        909.29        931.92        18.87 o                         
 -15   1  21         52.20         78.99        10.47 o                         
 -13   1  21       1232.70       1380.05        38.84 o                         
 -11   1  21       4421.29       4950.10        84.58 o                         
  -9   1  21        207.29        264.59        11.33 o                         
  -7   1  21        145.34        172.63        12.13 o                         
  -5   1  21       2991.00       3113.17        51.65 o                         
  -3   1  21       1577.84       1729.86        38.36 o                         
  -1   1  21        681.67        727.58        27.10 o                         
   1   1  21       2968.32       3139.34        54.90 o                         
   3   1  21       2619.65       2679.62        48.76 o                         
   5   1  21         74.57         57.46         7.15 o                         
   7   1  21        646.40        447.71        23.33 o                         
 -28   2  21          0.94          8.01         5.91 o                         
 -26   2  21         33.20         59.83         6.25 o                         
 -24   2  21        147.76        146.54         8.84 o                         
 -22   2  21        470.21        486.31        13.66 o                         
 -20   2  21          9.20          7.82         7.22 o                         
 -18   2  21        598.02        577.72        15.92 o                         
 -16   2  21         17.11         49.73        10.33 o                         
 -14   2  21          4.50         13.07         8.60 o                         
 -12   2  21        107.67         99.86         9.50 o                         
 -10   2  21        521.84        553.25        13.18 o                         
  -8   2  21        154.56        168.91         8.74 o                         
  -6   2  21         16.35         25.33         8.25 o                         
  -4   2  21        191.60        176.62         8.77 o                         
  -2   2  21          4.96          7.68         6.45 o                         
   0   2  21        345.07        316.13        10.90 o                         
   2   2  21         87.06         97.21         8.78 o                         
 -19   3  21       3165.41       1355.64        57.10 o                         
 -17   3  21       1118.07        908.04        29.30 o                         
 -15   3  21          5.35         17.56         5.39 o                         
 -13   3  21        410.29        338.52        13.36 o                         
 -11   3  21       2820.87       2611.77        74.93 o                         
  -9   3  21         24.28         21.54         8.25 o                         
  -7   3  21       1333.87       1002.80        44.80 o                         
 -30   0  22         17.08         29.03         9.55 o                         
 -28   0  22       2430.54       2584.29       129.43 o                         
 -26   0  22         16.71         21.86         9.52 o                         
 -24   0  22         56.03         34.74        12.21 o                         
 -22   0  22       3684.56       3996.05       104.68 o                         
 -20   0  22       6287.19       6395.79       174.90 o                         
 -18   0  22        170.23        184.21        13.36 o                         
 -16   0  22       4967.60       5280.65       122.75 o                         
 -14   0  22        330.20        389.58        18.91 o                         
 -12   0  22        162.45        153.89        23.68 o                         
 -10   0  22       3861.44       4013.53        96.99 o                         
  -8   0  22       6261.72       6549.81       151.38 o                         
  -6   0  22       1197.00       1183.28        32.09 o                         
  -4   0  22        266.18        353.02        17.00 o                         
  -2   0  22       2297.90       2235.99        56.35 o                         
   0   0  22       3740.26       3485.61        77.68 o                         
   2   0  22        130.93        119.63        10.47 o                         
 -29   1  22          9.45         11.27         7.27 o                         
 -27   1  22        122.74        110.88         8.51 o                         
 -25   1  22         32.94         33.02         9.49 o                         
 -23   1  22        667.70        660.27        15.68 o                         
 -21   1  22         57.82         65.34         8.86 o                         
 -19   1  22         40.62         57.48         9.17 o                         
 -17   1  22         79.83         68.91        10.54 o                         
 -15   1  22        403.38        443.91        17.37 o                         
 -13   1  22        146.38        146.55        11.34 o                         
 -11   1  22          0.44         -8.11         9.77 o                         
  -9   1  22          3.27         -3.26         8.82 o                         
  -7   1  22          1.98          3.52         9.01 o                         
  -5   1  22          0.09         -8.77         8.77 o                         
  -3   1  22         33.86         26.20         8.34 o                         
  -1   1  22         62.85         62.81         7.29 o                         
   1   1  22          8.98         11.47         6.66 o                         
   3   1  22        289.40        236.21        11.41 o                         
 -24   2  22        236.00        228.33        10.34 o                         
 -22   2  22        630.51        652.25        18.39 o                         
 -20   2  22       1819.59       1888.96        36.31 o                         
 -18   2  22        240.81        229.01         8.24 o                         
 -16   2  22       1557.56       1571.09        31.51 o                         
 -14   2  22       1127.22       1218.03        40.54 o                         
 -12   2  22       1500.92       1553.50        31.99 o                         
 -10   2  22        110.49        109.87         7.71 o                         
  -8   2  22       2834.26       2886.53        48.42 o                         
  -6   2  22        749.40        669.61        23.34 o                         
  -4   2  22        265.63        296.24        17.63 o                         
  -2   2  22        874.41        673.87        33.19 o                         
 -25   1  23       1482.45       1304.44        59.60 o                         
 -23   1  23       1532.30       1494.10        27.21 o                         
 -21   1  23       1316.27       1308.29        32.20 o                         
 -19   1  23        839.79        786.04        21.31 o                         
 -17   1  23       2405.36       2569.32        56.18 o                         
 -15   1  23       1054.75       1003.42        31.69 o                         
 -13   1  23          0.79          9.28         6.84 o                         
 -11   1  23       1767.45       1852.99        41.57 o                         
  -9   1  23        867.99        917.20        24.39 o                         
  -7   1  23          3.79          1.65         8.84 o                         
  -5   1  23       1135.88       1152.05        42.24 o                         
  -3   1  23       1434.91       1150.79        25.67 o                         
 -18   2  23          3.37          3.82         6.23 o                         
 -16   2  23         34.17         16.48        10.21 o                         
 -14   2  23         36.56         38.06         6.26 o                         
 -12   2  23          0.25          2.79         9.52 o                         
 -22   0  24         37.29         31.11        10.45 o                         
 -20   0  24        116.55        103.25        14.39 o                         
 -18   0  24       3737.99       3175.77       126.28 o                         
 -16   0  24        189.12        197.08        18.34 o                         
 -14   0  24       1705.97       1422.72        62.21 o                         
 -12   0  24       6068.27       4824.42       131.56 o                         
 -10   0  24          2.16         17.41        11.84 o                         
  -8   0  24       1702.20       1317.80        55.71 o                         
 -17   1  24        377.45        268.35        27.62 o                         
 -15   1  24        123.48        102.20         9.43 o                         
 -13   1  24        114.54         91.18         9.02 o                         
 -11   1  24         18.50         13.93         9.05 o                         
                                                                                
