# Supplementary material for: Crystal structures and Hirshfeld surface analyses of methyl (2Z)-(4-bromo­phen­yl)[2-(4-methyl­phen­yl)hydrazinyl­idene]acetate, methyl (2Z)-(4-bromophen­yl)[2-(3,5-di­methyl­phen­yl)hydrazinyl­idene]acetate, methyl (2Z)-[2-(4-meth­oxy­phen­yl)hydrazinyl­idene](3-nitro­phen­yl)acetate, methyl (2E)-(4-chlorophen­yl)(2-phenyl­hydrazinyl­idene)acetate and methyl (2Z)-[2-(4-bromo­phen­yl)hydrazinylidene](4-chloro­phen­yl)acetate
Source: Acta Crystallogr E Crystallogr Commun. 2025 Mar 14;81(Pt 4):314–23. doi: 10.1107/S2056989025002051 (PMC11974330; doi:10.1107/S2056989025002051)
Supplement: Supplementary file 3 [file e-81-00314-2sup8.hkl]

data_2                                                                          
_shelx_title ' (2) in P-1'                                                      
_shelx_refln_list_code          4                                               
_shelx_F_calc_maximum      159.36                                               
_exptl_crystal_F_000       736.00                                               
_reflns_d_resolution_high  0.7292                                               
                                                                                
loop_                                                                           
 _space_group_symop_operation_xyz                                               
 'x, y, z'                                                                      
 '-x, -y, -z'                                                                   
                                                                                
_cell_length_a     9.8859                                                       
_cell_length_b    12.3021                                                       
_cell_length_c    13.9790                                                       
_cell_angle_alpha  83.480                                                       
_cell_angle_beta   73.266                                                       
_cell_angle_gamma  81.695                                                       
                                                                                
_shelx_F_squared_multiplier     1.000                                           
                                                                                
loop_                                                                           
 _refln_index_h                                                                 
 _refln_index_k                                                                 
 _refln_index_l                                                                 
 _refln_F_squared_calc                                                          
 _refln_F_squared_meas                                                          
 _refln_F_squared_sigma                                                         
 _refln_observed_status                                                         
   1   0   0          1.05          8.69         1.69 o                         
   2   0   0         96.47        109.33         5.30 o                         
   3   0   0        172.08        171.75         7.05 o                         
   4   0   0       1890.67       1551.37        23.97 o                         
   5   0   0         75.41         72.58         4.85 o                         
   6   0   0       3563.31       3132.28        74.85 o                         
   7   0   0         80.93         84.59         5.57 o                         
   8   0   0        230.34        207.23        10.78 o                         
   9   0   0          2.82         12.85         4.24 o                         
  10   0   0         70.13         67.58         5.60 o                         
  11   0   0        130.91        135.65         7.73 o                         
  12   0   0          0.37          6.94         9.31 o                         
 -12   1   0         99.74         96.93        14.28 o                         
 -11   1   0         48.30         45.67         9.64 o                         
 -10   1   0        472.76        475.49        13.53 o                         
  -9   1   0          0.42         -1.43         4.67 o                         
  -8   1   0         11.95          2.89         4.38 o                         
  -7   1   0          0.33          3.24         3.59 o                         
  -6   1   0       1276.60       1732.05        75.53 o                         
  -5   1   0          0.09         -2.25         4.62 o                         
  -4   1   0       1265.69        922.10        22.05 o                         
  -3   1   0       2142.79       1979.68        36.41 o                         
  -2   1   0       9740.32      10063.98       292.92 o                         
  -1   1   0         38.16         47.52         3.03 o                         
   0   1   0       1534.39       1985.65        29.57 o                         
   1   1   0          7.96         14.53         3.49 o                         
   3   1   0       1536.28       1343.81        23.88 o                         
   4   1   0       7890.68       7410.44        74.61 o                         
   5   1   0       3013.91       2900.84        40.18 o                         
   6   1   0        858.12       1177.06        49.78 o                         
   7   1   0         53.81         57.24         8.24 o                         
   8   1   0       1181.19       1206.61        19.02 o                         
   9   1   0         21.11         33.54         7.47 o                         
  10   1   0        182.31        193.21         9.14 o                         
  11   1   0          0.04         14.07        15.55 o                         
  12   1   0         52.90         43.86         6.73 o                         
 -12   2   0        252.61        297.00        14.42 o                         
 -11   2   0          0.08         -5.36         8.66 o                         
 -10   2   0        561.02        568.72        14.90 o                         
  -9   2   0          0.21         15.70        10.16 o                         
  -8   2   0        395.17        371.31        13.31 o                         
  -7   2   0         61.79         52.66         4.75 o                         
  -5   2   0        196.21        245.79         8.71 o                         
  -4   2   0          2.44         11.88         3.15 o                         
  -3   2   0         61.51         64.68         4.40 o                         
  -2   2   0        572.56        519.25        12.19 o                         
  -1   2   0         53.88         61.12         4.61 o                         
   0   2   0        658.24        881.68        19.34 o                         
   1   2   0          0.19          5.15         1.91 o                         
   3   2   0         44.19         57.89         4.06 o                         
   4   2   0      13434.32      13234.67       145.43 o                         
   5   2   0         30.61         40.45        17.92 o                         
   6   2   0       4982.96       4430.88       123.71 o                         
   7   2   0         17.03         26.51         3.76 o                         
   8   2   0        964.10        987.91        16.66 o                         
   9   2   0         58.34         49.22         4.83 o                         
  10   2   0        348.22        338.37        12.63 o                         
  11   2   0        228.29        222.86        10.01 o                         
  12   2   0         33.88         43.53         7.98 o                         
 -12   3   0         85.99         77.55        18.16 o                         
 -11   3   0          0.05         14.88         5.23 o                         
 -10   3   0         33.42         33.25         4.76 o                         
  -9   3   0         80.79         63.56         6.65 o                         
  -8   3   0       1025.67       1041.12        28.50 o                         
  -7   3   0         17.73         19.43         4.07 o                         
  -6   3   0        340.83        386.37        12.67 o                         
  -5   3   0        105.55         82.80         6.43 o                         
  -4   3   0        270.07        280.49         9.53 o                         
  -3   3   0        138.39        113.31         7.59 o                         
  -2   3   0       2208.06       1840.25        26.52 o                         
  -1   3   0        361.52        328.31        11.06 o                         
   0   3   0        832.10        851.85        15.72 o                         
   1   3   0        185.67        186.09        10.44 o                         
   2   3   0       6520.28       6247.82        65.98 o                         
   3   3   0         63.32         58.24         4.12 o                         
   4   3   0       5485.37       4867.67        74.79 o                         
   5   3   0         18.48         37.61         3.68 o                         
   6   3   0       3467.74       3081.93        98.52 o                         
   7   3   0          1.05         -3.47         3.47 o                         
   8   3   0       1741.34       1762.67        23.31 o                         
   9   3   0         61.18         67.86         6.88 o                         
  10   3   0        523.10        521.48        13.57 o                         
  11   3   0          9.80         29.24         4.38 o                         
  12   3   0        262.70        264.90        11.71 o                         
 -12   4   0         41.21         23.82        10.87 o                         
 -11   4   0          4.43         -3.47         9.30 o                         
 -10   4   0        660.85        731.10        16.83 o                         
  -9   4   0          2.10         -0.65         6.04 o                         
  -8   4   0       1272.81       1282.72        20.65 o                         
  -7   4   0         16.86         20.15         5.59 o                         
  -6   4   0       2357.15       2221.09        28.73 o                         
  -5   4   0         58.02         54.35         7.14 o                         
  -4   4   0       2995.64       2758.02        33.01 o                         
  -3   4   0         47.24         34.44         4.56 o                         
  -2   4   0        265.21        231.28         8.70 o                         
  -1   4   0          0.04         -0.85         1.91 o                         
   0   4   0         19.95         46.71         5.56 o                         
   1   4   0         53.07         61.33         5.06 o                         
   2   4   0         30.42         27.18         6.70 o                         
   3   4   0        607.17        502.65        10.82 o                         
   4   4   0        389.48        342.03         8.91 o                         
   5   4   0        493.54        442.05        13.68 o                         
   6   4   0       1536.30       1329.97        19.02 o                         
   7   4   0        378.23        326.29         9.31 o                         
   8   4   0        768.15        807.31        15.02 o                         
   9   4   0        144.65        134.00         7.12 o                         
  10   4   0        503.51        526.38        13.56 o                         
  11   4   0          2.36         10.16         5.65 o                         
  12   4   0         90.11        104.86         7.11 o                         
 -11   5   0          0.33         13.61        10.47 o                         
 -10   5   0       1650.75       1786.50        31.48 o                         
  -9   5   0         11.38         27.12         5.21 o                         
  -8   5   0        406.07        384.08        12.62 o                         
  -7   5   0          0.16         -2.50        13.14 o                         
  -6   5   0       1340.54       1358.53        21.34 o                         
  -5   5   0         97.32         77.86         7.61 o                         
  -4   5   0       3793.28       3365.09        39.35 o                         
  -3   5   0         42.81         34.42         3.36 o                         
  -2   5   0       2566.56       2331.67        34.99 o                         
  -1   5   0        332.29        359.35        11.70 o                         
   0   5   0       6823.10       8774.06       208.96 o                         
   1   5   0       1753.52       1708.83        22.48 o                         
   2   5   0        243.35        189.09         8.29 o                         
   3   5   0          6.42          8.13         3.73 o                         
   4   5   0        254.69        214.70         7.66 o                         
   5   5   0         39.32         38.15         3.95 o                         
   6   5   0        155.46        128.35         6.35 o                         
   7   5   0        274.38        263.70        13.35 o                         
   8   5   0        570.16        639.89        13.22 o                         
   9   5   0        139.47        139.19        11.15 o                         
  10   5   0        299.46        290.15        10.38 o                         
  11   5   0          8.21          8.91         7.29 o                         
  12   5   0        134.16        149.23        14.44 o                         
 -11   6   0        179.58        158.04        14.60 o                         
 -10   6   0         58.62         40.97         5.14 o                         
  -9   6   0        414.79        419.31        12.96 o                         
  -8   6   0        998.90       1117.84        19.96 o                         
  -7   6   0          8.49          0.07         4.88 o                         
  -6   6   0       2405.80       2293.68        67.77 o                         
  -5   6   0          3.27          2.66         3.43 o                         
  -4   6   0       3130.54       2926.09        35.47 o                         
  -3   6   0          0.67          2.40         5.08 o                         
  -2   6   0       3403.17       3136.37        37.04 o                         
  -1   6   0          1.03         -3.44         5.66 o                         
   0   6   0        715.53        732.05        15.29 o                         
   1   6   0       2167.17       1991.42        25.69 o                         
   2   6   0       4429.38       4469.72        86.41 o                         
   3   6   0         32.10         44.92         4.66 o                         
   4   6   0         18.97          6.00         4.07 o                         
   5   6   0         17.36          3.09         3.70 o                         
   6   6   0       1907.76       1700.99        21.82 o                         
   7   6   0        178.27        139.44         7.03 o                         
   8   6   0         24.01          9.74         3.76 o                         
   9   6   0         45.02         49.42         4.63 o                         
  10   6   0        323.14        350.93        21.91 o                         
  11   6   0         29.88         26.65         7.32 o                         
  12   6   0         24.14         25.50         6.53 o                         
 -11   7   0         14.12         -5.77        19.73 o                         
 -10   7   0          2.13          1.91         5.41 o                         
  -9   7   0         53.14         46.83         9.82 o                         
  -8   7   0         88.63         93.85         6.86 o                         
  -7   7   0          8.85         -4.85         4.85 o                         
  -6   7   0       4246.54       4205.23       127.60 o                         
  -5   7   0          0.64          2.78         4.41 o                         
  -4   7   0       2355.34       2069.84        28.10 o                         
  -3   7   0        105.79        108.71         7.44 o                         
  -2   7   0       4241.85       3900.63        81.92 o                         
  -1   7   0         92.44         81.59        11.49 o                         
   0   7   0       1926.83       2061.16        34.93 o                         
   1   7   0        457.35        517.35        13.76 o                         
   2   7   0       7688.68       7523.01        77.71 o                         
   3   7   0        599.63        563.89        12.84 o                         
   4   7   0        893.21        873.41        15.84 o                         
   5   7   0        245.30        193.28         8.55 o                         
   6   7   0       1987.11       1717.98        51.16 o                         
   7   7   0         19.87         27.12         7.25 o                         
   8   7   0         82.72         86.07        12.91 o                         
   9   7   0         51.51         33.89         6.91 o                         
  10   7   0         21.50         25.78        10.09 o                         
  11   7   0        141.49        149.40        14.29 o                         
  12   7   0         23.56         23.98         6.07 o                         
 -10   8   0         37.92         37.38         4.61 o                         
  -9   8   0         39.28         19.30         5.77 o                         
  -8   8   0          1.73          3.74         4.30 o                         
  -7   8   0         39.69         36.20         7.43 o                         
  -6   8   0        891.97        897.60        23.21 o                         
  -5   8   0         47.05         45.08         7.86 o                         
  -4   8   0       1467.08       1348.93        23.08 o                         
  -3   8   0         48.90         64.25         8.16 o                         
  -2   8   0       2749.01       2580.53        66.10 o                         
  -1   8   0         15.90         17.97         3.45 o                         
   0   8   0      11247.41      14656.39       189.64 o                         
   1   8   0         76.90         83.82        11.17 o                         
   2   8   0       2820.07       2537.95        31.29 o                         
   3   8   0          5.56          5.93         3.47 o                         
   4   8   0       1291.80       1106.23        26.13 o                         
   5   8   0        104.14         81.53         6.71 o                         
   6   8   0       2726.48       2714.53        63.88 o                         
   7   8   0        781.40        775.30        15.83 o                         
   8   8   0         48.23         48.98        12.12 o                         
   9   8   0        123.36        110.07        13.12 o                         
  10   8   0          3.64         -4.53         7.76 o                         
  11   8   0         80.42         88.09         9.57 o                         
  -9   9   0         34.73         30.66         6.03 o                         
  -8   9   0         33.87         43.56         4.98 o                         
  -7   9   0          9.44          2.06         5.71 o                         
  -6   9   0        262.19        261.85        10.54 o                         
  -5   9   0          5.48         11.38         3.83 o                         
  -4   9   0        617.87        604.96        19.89 o                         
  -3   9   0         76.53         78.23         6.94 o                         
  -2   9   0       1782.06       1739.46        26.08 o                         
  -1   9   0        559.81        534.01        14.27 o                         
   0   9   0       1750.99       1935.41        27.64 o                         
   1   9   0          1.66          8.66        13.51 o                         
   2   9   0       1735.39       1467.76        46.25 o                         
   3   9   0          1.71          2.07         3.10 o                         
   4   9   0       3256.35       3225.30        84.85 o                         
   5   9   0       2527.11       2544.34        40.57 o                         
   6   9   0        770.20        772.20        19.31 o                         
   7   9   0          1.68         -1.87         6.52 o                         
   8   9   0        699.42        696.91        60.63 o                         
   9   9   0          0.23          0.39         5.78 o                         
  10   9   0        108.19         61.78         9.44 o                         
  11   9   0         51.51         57.09         7.90 o                         
  -9  10   0          2.14          7.38         9.25 o                         
  -8  10   0         22.77         23.10         4.64 o                         
  -7  10   0         12.46         17.33         6.45 o                         
  -6  10   0         67.52         64.95         7.23 o                         
  -5  10   0         75.84         80.27         7.78 o                         
  -4  10   0          6.94         10.93         5.20 o                         
  -3  10   0         28.55         28.94        11.18 o                         
  -2  10   0        182.49        186.54        10.12 o                         
  -1  10   0         19.20         14.48         5.38 o                         
   0  10   0       2172.79       2532.74        59.63 o                         
   1  10   0        169.18        168.57        12.42 o                         
   2  10   0       1045.06       1077.51        20.71 o                         
   3  10   0         11.86         10.38         3.34 o                         
   4  10   0       1444.99       1466.59        56.07 o                         
   5  10   0         26.40         39.78         5.07 o                         
   6  10   0        457.90        464.93        17.74 o                         
   7  10   0         27.53         22.73         4.91 o                         
   8  10   0        869.87        882.17        17.82 o                         
   9  10   0         45.86         33.32         5.58 o                         
  10  10   0        392.94        301.76        18.18 o                         
  11  10   0         41.74         57.38         8.20 o                         
  -8  11   0        107.34        100.80        11.35 o                         
  -7  11   0         33.86         38.27         6.15 o                         
  -6  11   0        346.91        353.44        13.22 o                         
  -5  11   0         83.70         73.36         7.25 o                         
  -4  11   0          3.46          8.96         5.44 o                         
  -3  11   0         80.34         76.22         6.88 o                         
  -2  11   0        133.94        134.78         9.91 o                         
  -1  11   0          0.12         -0.72        11.83 o                         
   0  11   0          5.86         23.21        11.96 o                         
   1  11   0         70.93         67.60        20.43 o                         
   2  11   0        423.96        374.05        15.56 o                         
   3  11   0         24.93         25.60        12.36 o                         
   4  11   0        880.56        872.47        18.04 o                         
   5  11   0          1.42         -2.52        11.67 o                         
   6  11   0        714.44        716.31        18.35 o                         
   7  11   0         70.03         59.92         6.37 o                         
   8  11   0        198.23        185.44        11.25 o                         
   9  11   0        272.92        207.43        19.76 o                         
  10  11   0        238.11        177.15        30.75 o                         
  -7  12   0         90.76         80.32        12.99 o                         
  -6  12   0         99.60         98.81         8.49 o                         
  -5  12   0        241.98        269.69        12.13 o                         
  -4  12   0       1554.85       1492.88        44.88 o                         
  -3  12   0         16.19         33.57         9.77 o                         
  -2  12   0         62.91         62.47        12.72 o                         
  -1  12   0        170.54        177.23        18.48 o                         
   0  12   0         11.45         24.64        11.85 o                         
   1  12   0         32.59          9.73        12.60 o                         
   2  12   0         34.78         27.45        12.44 o                         
   3  12   0         49.54         55.89        13.08 o                         
   4  12   0         66.17         49.03        16.71 o                         
   5  12   0        104.64         98.66         7.54 o                         
   6  12   0        164.08        170.13        10.47 o                         
   7  12   0        188.53        180.53        11.00 o                         
   8  12   0         91.78         71.87        13.99 o                         
   9  12   0         14.01         -0.02         5.75 o                         
  -6  13   0         49.96         77.79        14.40 o                         
  -5  13   0        106.68        104.17        12.23 o                         
  -4  13   0        665.96        664.73        29.44 o                         
  -3  13   0         56.56         60.92        12.45 o                         
  -2  13   0        225.64        219.32        13.13 o                         
  -1  13   0         10.09          2.92        11.80 o                         
   0  13   0        221.11        304.39        14.28 o                         
   1  13   0        261.08        215.48        13.78 o                         
   2  13   0        215.22        197.99        13.93 o                         
   3  13   0        112.67         82.81        29.56 o                         
   4  13   0         22.05         -2.17        12.42 o                         
   5  13   0         20.15         22.03        29.07 o                         
   6  13   0         40.88         36.81         6.07 o                         
   7  13   0          8.70          8.77         7.15 o                         
   8  13   0         52.28         51.48        13.45 o                         
   9  13   0         23.31         38.73         7.58 o                         
  -5  14   0        253.48        209.96        12.19 o                         
  -4  14   0        297.20        267.95        13.26 o                         
  -3  14   0         17.64          6.62        13.58 o                         
  -2  14   0        182.52        194.04        13.60 o                         
  -1  14   0         35.36         39.77        18.75 o                         
   0  14   0        446.71        553.33        16.34 o                         
   1  14   0         69.49         73.27        13.20 o                         
   2  14   0        237.76        248.37        14.67 o                         
   3  14   0         18.91         32.86        13.31 o                         
   4  14   0         29.64         32.61        27.25 o                         
   5  14   0          1.15          9.95        13.28 o                         
   6  14   0          8.60          0.07        14.97 o                         
   7  14   0         14.46         -2.79        12.44 o                         
   8  14   0          0.58         10.20         6.89 o                         
  -4  15   0         71.95         78.15        10.74 o                         
  -3  15   0         63.38         59.04        10.93 o                         
  -2  15   0        355.54        319.42        32.53 o                         
  -1  15   0          4.88         -2.87        15.48 o                         
   0  15   0        703.02        860.97        18.53 o                         
   1  15   0         38.67         43.34        13.35 o                         
   2  15   0        197.02        197.86        14.75 o                         
   3  15   0         37.01         36.65        13.08 o                         
   4  15   0        167.76        138.53        14.67 o                         
   5  15   0         21.77         50.75        15.12 o                         
   6  15   0         57.59         24.98        15.13 o                         
   7  15   0          2.52         16.09        23.37 o                         
  -2  16   0        162.69        128.97        11.21 o                         
  -1  16   0         37.46         31.90        21.40 o                         
   0  16   0        169.37        208.16        13.44 o                         
   1  16   0        168.73        195.49        19.08 o                         
   2  16   0        403.81        347.57        14.87 o                         
   3  16   0         22.60         36.18        13.73 o                         
   4  16   0        125.74         94.44        24.24 o                         
   5  16   0          1.23         11.91        13.98 o                         
  -4 -16   1         41.34         41.33        13.08 o                         
  -3 -16   1          8.00         -3.50        12.49 o                         
  -2 -16   1         58.20         55.10        13.10 o                         
  -1 -16   1         80.57         73.01        12.83 o                         
   0 -16   1         11.26        -12.02        12.02 o                         
   1 -16   1        122.36        107.81        12.07 o                         
   2 -16   1         27.25         10.94        10.43 o                         
  -6 -15   1         89.32         62.83        14.06 o                         
  -5 -15   1        208.38        204.91        15.43 o                         
  -4 -15   1        346.50        317.58        15.87 o                         
  -3 -15   1         60.26         59.14        17.39 o                         
  -2 -15   1        168.35        162.18        14.01 o                         
  -1 -15   1         10.45         -9.20        13.58 o                         
   0 -15   1         62.31         73.17        12.62 o                         
   1 -15   1          2.66         -3.60        12.60 o                         
   2 -15   1         10.15          9.69        11.95 o                         
   3 -15   1          2.06         -5.55        11.75 o                         
   4 -15   1         38.52         11.92        10.72 o                         
  -7 -14   1         86.22         47.22        16.94 o                         
  -6 -14   1        187.96        173.80        17.60 o                         
  -5 -14   1         12.86         20.60        21.17 o                         
  -4 -14   1        259.87        227.69        14.36 o                         
  -3 -14   1         21.28         38.94        13.07 o                         
  -2 -14   1        647.39        653.90        17.64 o                         
  -1 -14   1         63.71         46.65        12.51 o                         
   0 -14   1         90.27        111.27        13.01 o                         
   1 -14   1         46.60         39.89        12.18 o                         
   2 -14   1        104.85         94.16        12.84 o                         
   3 -14   1          2.91          8.01        11.64 o                         
   4 -14   1         69.76         76.77        14.27 o                         
   5 -14   1          2.19          9.47        12.06 o                         
  -8 -13   1         89.42         59.74         7.70 o                         
  -7 -13   1         48.06         52.93        15.59 o                         
  -6 -13   1        151.76        127.12         9.51 o                         
  -5 -13   1          6.56         14.27         4.19 o                         
  -4 -13   1        457.25        437.88        16.13 o                         
  -3 -13   1          5.71         -3.93        12.44 o                         
  -2 -13   1        709.54        702.07        18.75 o                         
  -1 -13   1         10.55         15.34        12.61 o                         
   0 -13   1       1004.27       1273.36        21.58 o                         
   1 -13   1          2.06         -6.29        12.85 o                         
   2 -13   1        564.97        514.73        38.50 o                         
   3 -13   1         56.04         50.41         5.81 o                         
   4 -13   1         84.49         84.98         7.64 o                         
   5 -13   1        128.39        147.68         9.52 o                         
   6 -13   1        121.92        118.58        12.33 o                         
  -9 -12   1          4.45         -6.53         6.53 o                         
  -8 -12   1         90.93         55.08         7.18 o                         
  -7 -12   1          0.06         -0.72        15.64 o                         
  -6 -12   1         85.68         68.03         6.98 o                         
  -5 -12   1        155.39        168.10        10.05 o                         
  -4 -12   1        528.90        575.81        15.48 o                         
  -3 -12   1         46.26         48.86        23.16 o                         
  -2 -12   1        736.89        748.15        17.70 o                         
  -1 -12   1          9.42         25.05        13.18 o                         
   0 -12   1       1239.88       1579.78        24.81 o                         
   1 -12   1        367.17        351.46        14.61 o                         
   2 -12   1        634.21        619.98        16.56 o                         
   3 -12   1         33.32         37.95         5.55 o                         
   4 -12   1        547.99        581.44        20.23 o                         
   5 -12   1         35.07         36.83         6.00 o                         
   6 -12   1        104.11        104.34         8.27 o                         
   7 -12   1         25.65         23.43        10.85 o                         
 -10 -11   1         95.62         81.27         9.42 o                         
  -9 -11   1          5.36          3.06         5.41 o                         
  -8 -11   1          9.55          7.08         5.15 o                         
  -7 -11   1        279.13        269.06        11.30 o                         
  -6 -11   1        105.92         99.73         7.83 o                         
  -5 -11   1         20.78         18.95         8.45 o                         
  -4 -11   1         33.53         19.09         4.44 o                         
  -3 -11   1         40.57         45.36         8.51 o                         
  -2 -11   1        267.97        311.85        15.50 o                         
  -1 -11   1         13.95         21.69        13.50 o                         
   0 -11   1       1706.89       2014.40        36.53 o                         
   1 -11   1         33.02         40.26         5.61 o                         
   2 -11   1       3104.36       3130.10        81.75 o                         
   3 -11   1         61.91         56.37         8.23 o                         
   4 -11   1        282.51        275.50        24.02 o                         
   5 -11   1         65.13         82.75         7.86 o                         
   6 -11   1        597.18        604.63        25.56 o                         
   7 -11   1          8.51         10.35         7.40 o                         
   8 -11   1         34.80         29.35        10.87 o                         
 -10 -10   1        232.51        182.55        32.41 o                         
  -9 -10   1         82.00         64.07         7.69 o                         
  -8 -10   1        254.06        256.54        12.59 o                         
  -7 -10   1         39.34         60.18        11.43 o                         
  -6 -10   1         17.42          4.26         5.86 o                         
  -5 -10   1         77.94         93.27         7.77 o                         
  -4 -10   1        472.17        474.42        14.96 o                         
  -3 -10   1          5.34         -2.44         3.76 o                         
  -2 -10   1        529.30        575.29        25.97 o                         
  -1 -10   1          1.83          2.91        11.99 o                         
   0 -10   1         96.74        121.69         8.42 o                         
   1 -10   1        152.22        180.78        10.35 o                         
   2 -10   1       1602.71       1598.26        38.19 o                         
   3 -10   1         45.90         61.63         6.30 o                         
   4 -10   1       1243.14       1296.07        24.26 o                         
   5 -10   1         25.92         21.05         5.88 o                         
   6 -10   1       1722.01       1693.19        75.81 o                         
   7 -10   1         54.87         61.25         6.87 o                         
   8 -10   1        290.94        281.48        12.70 o                         
   9 -10   1          5.44          0.55         9.54 o                         
 -11  -9   1         16.23          5.03        11.31 o                         
 -10  -9   1        138.13        105.98         8.73 o                         
  -9  -9   1         75.51         75.74         7.11 o                         
  -8  -9   1       1091.84       1059.29        22.75 o                         
  -7  -9   1        274.20        276.96        12.50 o                         
  -6  -9   1        286.01        292.26        12.14 o                         
  -5  -9   1        356.67        365.07        13.35 o                         
  -4  -9   1        542.27        554.56        15.02 o                         
  -3  -9   1          1.75          1.87         4.14 o                         
  -2  -9   1        320.05        237.36        10.90 o                         
  -1  -9   1         24.89         32.83         4.71 o                         
   0  -9   1        229.05        318.01        12.52 o                         
   1  -9   1         84.46        109.32         7.81 o                         
   2  -9   1        319.37        332.59        12.47 o                         
   3  -9   1         60.42         52.09         6.59 o                         
   4  -9   1        926.56        951.20        18.99 o                         
   5  -9   1          6.28         -6.75         6.75 o                         
   6  -9   1       1072.91       1059.04        40.02 o                         
   7  -9   1         83.12         98.72         8.79 o                         
   8  -9   1        439.16        465.25        13.75 o                         
   9  -9   1         12.18         10.94         4.35 o                         
  10  -9   1        195.31        180.55        12.30 o                         
 -11  -8   1          6.13         -3.86         9.42 o                         
 -10  -8   1        295.86        222.75        20.56 o                         
  -9  -8   1         16.60         35.96         5.68 o                         
  -8  -8   1        528.14        542.08        15.06 o                         
  -7  -8   1        967.27       1068.08        33.33 o                         
  -6  -8   1       1947.90       2016.98        27.14 o                         
  -5  -8   1        829.77        816.22        25.77 o                         
  -4  -8   1       2141.99       1926.80        29.51 o                         
  -3  -8   1        340.01        328.36        12.75 o                         
  -2  -8   1        626.32        603.13        24.37 o                         
  -1  -8   1         53.97         64.65        10.33 o                         
   0  -8   1          6.63         -0.22        13.54 o                         
   1  -8   1         18.91         28.88         8.61 o                         
   2  -8   1         43.19         52.68         5.80 o                         
   3  -8   1          9.60         15.35        10.62 o                         
   4  -8   1        471.88        530.35        20.29 o                         
   5  -8   1        111.17        107.17         6.53 o                         
   6  -8   1         25.96         25.62         4.23 o                         
   7  -8   1         49.40         58.90         5.22 o                         
   8  -8   1       1017.69       1036.85        23.78 o                         
   9  -8   1         28.59         30.36         5.67 o                         
  10  -8   1         28.10         24.91         6.18 o                         
 -12  -7   1         33.13         35.83        13.93 o                         
 -11  -7   1          2.33         -5.23         5.23 o                         
 -10  -7   1        157.87        139.87        13.53 o                         
  -9  -7   1         42.13         43.07         6.07 o                         
  -8  -7   1        628.66        600.41        21.91 o                         
  -7  -7   1        248.96        233.28        11.60 o                         
  -6  -7   1        962.97       1030.26        19.06 o                         
  -5  -7   1       2793.14       2449.64        29.81 o                         
  -4  -7   1       3308.08       3169.28        37.29 o                         
  -3  -7   1        305.00        314.37        11.21 o                         
  -2  -7   1       4557.29       4429.64       109.16 o                         
  -1  -7   1        152.91        162.20        11.89 o                         
   0  -7   1        250.37        368.28        16.03 o                         
   1  -7   1        126.37        107.34         7.67 o                         
   2  -7   1       1472.98       1350.39        28.97 o                         
   3  -7   1         33.58         32.77         7.52 o                         
   4  -7   1        306.69        314.03        11.70 o                         
   5  -7   1         35.45         54.99        10.65 o                         
   6  -7   1        900.35        871.64        17.04 o                         
   7  -7   1         61.68         75.51         5.67 o                         
   8  -7   1        365.08        374.90        12.58 o                         
   9  -7   1         65.20         51.59         5.17 o                         
  10  -7   1         93.73         85.96         6.18 o                         
  11  -7   1         75.03         58.65        15.59 o                         
 -12  -6   1         28.13         37.64         6.83 o                         
 -11  -6   1          0.32          2.55         5.10 o                         
 -10  -6   1        142.72        100.89         8.40 o                         
  -9  -6   1          5.91          6.01        11.25 o                         
  -8  -6   1        931.86        917.99        17.79 o                         
  -7  -6   1        321.54        338.97        11.69 o                         
  -6  -6   1       1304.91       1080.90        30.50 o                         
  -5  -6   1         12.00         -0.07         5.13 o                         
  -4  -6   1       2631.70       2198.54        27.42 o                         
  -3  -6   1         64.37         64.15         5.89 o                         
  -2  -6   1       4004.75       3492.00        40.10 o                         
  -1  -6   1         52.26         38.81        12.69 o                         
   0  -6   1      13461.16      18333.66       928.25 o                         
   1  -6   1         11.14         10.29         7.68 o                         
   2  -6   1        955.72        765.01        20.04 o                         
   3  -6   1         11.79         10.98         2.63 o                         
   4  -6   1       1437.87       1457.07        37.13 o                         
   5  -6   1         92.02         98.52         5.98 o                         
   6  -6   1         10.53         25.03        11.87 o                         
   7  -6   1         37.19         31.55         4.97 o                         
   8  -6   1          5.62         11.25         8.78 o                         
   9  -6   1         80.09         75.18         5.81 o                         
  10  -6   1         14.37          0.77         5.26 o                         
  11  -6   1          0.04         17.80        12.18 o                         
 -12  -5   1          0.19         -0.76         5.92 o                         
 -11  -5   1         29.31         21.55         5.54 o                         
 -10  -5   1          0.94          0.69         5.35 o                         
  -9  -5   1         19.37          6.36         3.71 o                         
  -8  -5   1        200.61        174.97         8.42 o                         
  -7  -5   1        955.22        898.76        16.63 o                         
  -6  -5   1       2985.65       2617.40        46.50 o                         
  -5  -5   1        163.65        138.22        13.40 o                         
  -4  -5   1       6372.50       5980.86        62.31 o                         
  -3  -5   1         22.16         24.77         7.47 o                         
  -2  -5   1      12210.85      12762.76       164.10 o                         
  -1  -5   1        554.94        549.07        13.79 o                         
   0  -5   1       3964.14       4609.69        50.82 o                         
   1  -5   1       1463.71       1525.64        22.24 o                         
   2  -5   1       5966.56       5346.17       121.09 o                         
   3  -5   1         38.06         49.25         4.10 o                         
   4  -5   1       2030.70       1840.49        25.48 o                         
   5  -5   1        159.19        153.94         8.41 o                         
   6  -5   1        938.10        934.65        20.39 o                         
   7  -5   1          6.85         17.50         4.31 o                         
   8  -5   1         97.04         95.15         6.34 o                         
   9  -5   1         32.03         39.80         7.84 o                         
  10  -5   1         17.00         11.45         6.42 o                         
  11  -5   1         25.66         19.19         4.60 o                         
 -12  -4   1         13.91          4.49        10.79 o                         
 -11  -4   1         14.42         14.21         7.38 o                         
 -10  -4   1          4.30         30.08         7.07 o                         
  -9  -4   1         79.32         74.23         5.83 o                         
  -8  -4   1          1.92         -6.90         6.90 o                         
  -7  -4   1          7.86         12.21         8.63 o                         
  -6  -4   1        537.37        470.69        10.88 o                         
  -5  -4   1         97.59         86.38         5.44 o                         
  -4  -4   1       2756.76       2331.58        27.40 o                         
  -3  -4   1         77.61         85.71         6.67 o                         
  -2  -4   1        793.22        760.01        14.32 o                         
  -1  -4   1         15.37         20.31        10.73 o                         
   0  -4   1       7074.66       9175.35       142.12 o                         
   1  -4   1         78.86         91.31         6.62 o                         
   2  -4   1       1499.98       1356.84        20.11 o                         
   3  -4   1        200.63        200.96        11.84 o                         
   4  -4   1       2802.03       2409.65        37.27 o                         
   5  -4   1        186.81        174.56         7.88 o                         
   6  -4   1       2742.80       2725.77        33.59 o                         
   7  -4   1         18.79         11.31         3.84 o                         
   8  -4   1        767.76        808.71        16.78 o                         
   9  -4   1          2.33         -0.74         4.32 o                         
  10  -4   1         52.72         53.61         5.72 o                         
  11  -4   1         20.23         34.02         4.89 o                         
  12  -4   1         41.57         22.16         9.23 o                         
 -12  -3   1        108.40         97.71         9.77 o                         
 -11  -3   1          7.01          4.51        11.60 o                         
 -10  -3   1          7.02         11.59         4.12 o                         
  -9  -3   1         19.57         20.73         4.21 o                         
  -8  -3   1        256.20        294.88        10.83 o                         
  -7  -3   1         31.06         18.47         4.91 o                         
  -6  -3   1         11.17         77.64        15.16 o                         
  -5  -3   1         23.51         24.40         3.81 o                         
  -4  -3   1         70.71         34.14         5.84 o                         
  -3  -3   1        146.55        113.61         6.05 o                         
  -2  -3   1       6116.50       5733.79        60.39 o                         
  -1  -3   1        206.10        213.00        14.93 o                         
   1  -3   1       3205.71       3182.69        68.91 o                         
   3  -3   1         58.00         56.70         4.03 o                         
   4  -3   1       3672.87       3295.38        50.42 o                         
   5  -3   1        144.48        150.40         7.41 o                         
   6  -3   1       1735.00       1648.04        22.63 o                         
   7  -3   1          0.19          1.49         5.76 o                         
   8  -3   1       2474.41       2369.04        66.42 o                         
   9  -3   1        131.29        116.38         6.84 o                         
  10  -3   1         74.72         92.06         6.50 o                         
  11  -3   1          3.79         12.39         4.87 o                         
  12  -3   1         53.56         60.01         6.26 o                         
 -12  -2   1         67.83         60.02         5.33 o                         
 -11  -2   1          0.67          5.14         6.42 o                         
 -10  -2   1        302.88        313.04        11.67 o                         
  -9  -2   1         13.07         14.57         5.52 o                         
  -8  -2   1        445.35        444.70        12.76 o                         
  -7  -2   1         14.19         25.89        11.90 o                         
  -6  -2   1       1718.05       1683.79        22.56 o                         
  -5  -2   1        338.53        389.10        10.11 o                         
  -4  -2   1       4367.54       3740.04        65.44 o                         
  -3  -2   1        342.31        283.82         9.03 o                         
  -2  -2   1         23.17         49.04         4.10 o                         
  -1  -2   1        365.04        321.90        11.45 o                         
   0  -2   1       3684.17       4642.91        49.21 o                         
   1  -2   1          0.12         11.72         3.28 o                         
   3  -2   1         48.86         44.86         3.78 o                         
   4  -2   1       5861.98       5394.31        75.52 o                         
   5  -2   1        746.08        740.40        13.77 o                         
   6  -2   1       2130.31       1778.63        24.65 o                         
   7  -2   1         39.82         37.51        10.08 o                         
   8  -2   1       1612.05       1578.38        25.16 o                         
   9  -2   1         24.31         35.99         6.86 o                         
  10  -2   1       1084.68       1181.29        22.20 o                         
  11  -2   1          0.11         -0.01         5.39 o                         
  12  -2   1        226.68        243.41        15.75 o                         
 -12  -1   1        251.11        266.56        11.87 o                         
 -11  -1   1         21.76         17.74         7.69 o                         
 -10  -1   1       1957.53       2025.99        26.94 o                         
  -9  -1   1         21.63         20.73         4.75 o                         
  -8  -1   1       1143.27       1244.69        29.91 o                         
  -7  -1   1          9.23         11.27         4.95 o                         
  -6  -1   1        799.93        723.31        16.49 o                         
  -5  -1   1         17.52         25.11         9.66 o                         
  -4  -1   1       5067.14       4941.33        55.11 o                         
  -3  -1   1         13.12          8.24         4.73 o                         
  -2  -1   1       8551.39       9096.63        91.37 o                         
  -1  -1   1        621.56        494.47        14.54 o                         
   1  -1   1          9.34         16.29         4.36 o                         
   3  -1   1       1598.35       1481.91        19.42 o                         
   4  -1   1       1723.36       1679.14        21.14 o                         
   5  -1   1         68.23         57.34        10.42 o                         
   6  -1   1       1265.54       1252.14        31.48 o                         
   7  -1   1        108.49        117.05         6.29 o                         
   8  -1   1       1482.76       1492.29        21.53 o                         
   9  -1   1         30.36         40.79         6.85 o                         
  10  -1   1       1046.78       1090.48        19.33 o                         
  11  -1   1          1.23          7.48         5.98 o                         
  12  -1   1         10.95         27.31        14.11 o                         
 -12   0   1        242.41        224.89        10.57 o                         
 -11   0   1         36.96         39.86         7.69 o                         
 -10   0   1        248.20        269.66        10.96 o                         
  -9   0   1         18.40          9.11         4.28 o                         
  -8   0   1       1694.32       1648.22        24.05 o                         
  -7   0   1        208.42        212.46         8.76 o                         
  -6   0   1       3263.39       2850.46        80.69 o                         
  -5   0   1          2.18          2.76         3.41 o                         
  -4   0   1       4782.41       4429.50        56.18 o                         
  -3   0   1          9.53          9.70         3.23 o                         
  -2   0   1       4543.20       4589.57        48.61 o                         
  -1   0   1        102.55         97.43         6.85 o                         
   1   0   1          0.37         10.67         1.64 o                         
   2   0   1         75.73         51.65         3.52 o                         
   3   0   1        350.34        312.17         8.05 o                         
   4   0   1         39.93         48.17         5.35 o                         
   5   0   1         92.19        121.25         5.71 o                         
   6   0   1       8402.05       8220.42       151.30 o                         
   7   0   1          8.01          3.63         3.54 o                         
   8   0   1        334.91        333.32        10.55 o                         
   9   0   1          3.08          2.79         4.08 o                         
  10   0   1        366.61        396.29        12.41 o                         
  11   0   1         10.67         61.13         5.79 o                         
  12   0   1        361.47        386.08        13.11 o                         
  13   0   1          4.45        -26.40        26.40 o                         
 -12   1   1          4.46         20.64         6.83 o                         
 -11   1   1         10.82         23.38        11.28 o                         
 -10   1   1        115.79        118.12        10.22 o                         
  -9   1   1         59.12         68.76         5.68 o                         
  -8   1   1       3060.18       2909.24        85.03 o                         
  -7   1   1          5.62         -3.83         3.83 o                         
  -6   1   1       1308.95       1253.19        19.22 o                         
  -5   1   1          2.44          2.35         3.92 o                         
  -4   1   1       7969.83       7637.13       113.38 o                         
  -3   1   1       1224.70       1228.96        17.77 o                         
  -2   1   1      12282.99      13173.32       437.94 o                         
  -1   1   1         62.39         61.15         4.96 o                         
   0   1   1       1899.58       2337.21        35.00 o                         
   1   1   1        246.20        268.45         8.38 o                         
   2   1   1      12219.54      13723.55      1186.14 o                         
   3   1   1       2659.35       2317.27        34.52 o                         
   4   1   1        606.60        651.20        10.26 o                         
   5   1   1        242.56        288.28         7.87 o                         
   7   1   1          0.68          1.08         4.84 o                         
   8   1   1        386.00        436.42        12.47 o                         
   9   1   1          4.44         -1.67         4.15 o                         
  10   1   1        110.21        127.66         7.81 o                         
  11   1   1         43.99         51.50         5.19 o                         
  12   1   1        328.86        328.45        12.33 o                         
  13   1   1         22.27         18.14        12.67 o                         
 -12   2   1         15.78         20.98        10.74 o                         
 -11   2   1          7.56         11.45         4.92 o                         
 -10   2   1        240.11        277.23        11.01 o                         
  -9   2   1         30.83         24.32         7.74 o                         
  -8   2   1       1181.37       1142.51        21.44 o                         
  -7   2   1         52.27         45.92         4.71 o                         
  -6   2   1       4289.29       4176.94        66.89 o                         
  -5   2   1          0.24         -3.74         3.74 o                         
  -4   2   1       2612.26       2173.25        27.08 o                         
  -3   2   1        177.34        142.35         6.83 o                         
  -2   2   1       8118.74       7917.21       139.72 o                         
  -1   2   1         18.08         27.28         5.04 o                         
   1   2   1        104.39        103.85         4.40 o                         
   3   2   1        688.87        561.65        14.47 o                         
   4   2   1       5982.12       5194.45        79.84 o                         
   5   2   1        154.34        151.54         5.85 o                         
   6   2   1        424.91        731.65        64.59 o                         
   7   2   1         10.01          0.17         4.64 o                         
   8   2   1          5.12          1.08         3.87 o                         
   9   2   1         13.32          8.56         5.56 o                         
  10   2   1          5.63         10.77         6.35 o                         
  11   2   1         69.63         93.48         6.52 o                         
  12   2   1         75.00         69.44         5.74 o                         
  13   2   1          6.17         -4.01         4.01 o                         
 -12   3   1         18.09          1.18        11.76 o                         
 -11   3   1          2.80         -6.15         6.15 o                         
 -10   3   1          1.18          2.06         6.44 o                         
  -9   3   1          6.33          2.06         5.19 o                         
  -8   3   1         86.24         90.52         6.31 o                         
  -7   3   1        233.50        243.82         9.85 o                         
  -6   3   1       1302.71       1566.88        59.01 o                         
  -5   3   1         21.21         28.39         5.39 o                         
  -4   3   1       6439.26       5984.67       133.86 o                         
  -3   3   1        245.99        232.53        14.16 o                         
  -2   3   1      13264.17      13395.88       877.17 o                         
  -1   3   1        158.10        156.14         7.40 o                         
   0   3   1       2063.27       2464.29        44.54 o                         
   1   3   1         62.09         81.10         6.17 o                         
   3   3   1        874.78        700.93        16.46 o                         
   4   3   1       2384.66       2086.70        46.79 o                         
   5   3   1         26.46         10.76         4.67 o                         
   6   3   1        180.91        332.55        32.93 o                         
   7   3   1         96.59         83.48         4.85 o                         
   8   3   1         56.90         58.19         6.66 o                         
   9   3   1        189.81        182.28         8.30 o                         
  10   3   1          2.39          7.87        10.43 o                         
  11   3   1          8.42         19.65         4.31 o                         
  12   3   1         13.29         15.08        10.16 o                         
  13   3   1          2.83          9.11         9.50 o                         
 -11   4   1         43.57         49.58        12.82 o                         
 -10   4   1        126.38        128.10         9.84 o                         
  -9   4   1        117.12        120.01         7.44 o                         
  -8   4   1          4.34         11.15         4.61 o                         
  -7   4   1         85.41         69.79         6.45 o                         
  -6   4   1        221.31        337.54        31.55 o                         
  -5   4   1         98.75         78.70         5.44 o                         
  -4   4   1       2217.21       2028.46        38.19 o                         
  -3   4   1        306.22        284.33         9.72 o                         
  -2   4   1       2182.86       1851.14        33.43 o                         
  -1   4   1         26.82         34.63         4.91 o                         
   0   4   1       9955.55      13086.84       185.49 o                         
   1   4   1       1547.93       1463.56        44.36 o                         
   2   4   1       2856.24       2424.85        27.37 o                         
   3   4   1        792.56        781.05        11.95 o                         
   4   4   1       7048.70       6578.21        97.17 o                         
   5   4   1         62.34         63.38         3.93 o                         
   6   4   1       2124.90       1897.42        39.42 o                         
   7   4   1        340.50        306.11         7.75 o                         
   8   4   1       1150.66       1064.85        15.36 o                         
   9   4   1        186.26        186.51        12.30 o                         
  10   4   1         58.56         48.98         5.33 o                         
  11   4   1          0.53          4.65         9.24 o                         
  12   4   1          1.33          7.50         4.95 o                         
 -11   5   1         38.41         24.37        16.17 o                         
 -10   5   1        167.19        154.64         8.63 o                         
  -9   5   1          4.16          3.99         5.65 o                         
  -8   5   1        509.46        510.77        13.96 o                         
  -7   5   1         82.68         92.90         7.32 o                         
  -6   5   1         30.58        140.35        24.85 o                         
  -5   5   1         13.25         15.99         3.60 o                         
  -4   5   1       4232.43       3792.22        80.83 o                         
  -3   5   1        145.80        149.66         7.08 o                         
  -2   5   1       1566.69       1236.29        19.34 o                         
  -1   5   1         35.41         34.42         3.31 o                         
   0   5   1       1558.60       1634.26        27.00 o                         
   1   5   1         29.49         19.95         8.80 o                         
   2   5   1      20196.91      23769.24       329.85 o                         
   3   5   1        379.21        465.80        10.32 o                         
   4   5   1       5676.74       5175.11        52.92 o                         
   5   5   1         22.62         38.64         3.66 o                         
   6   5   1       4234.01       3726.98        58.05 o                         
   7   5   1        105.55         87.55        10.14 o                         
   8   5   1       1052.44        967.70        17.16 o                         
   9   5   1        441.92        443.86        10.20 o                         
  10   5   1        203.10        184.86        11.66 o                         
  11   5   1         19.52         34.59         4.33 o                         
  12   5   1         25.38         30.53        24.67 o                         
 -11   6   1          1.75         12.86         9.41 o                         
 -10   6   1         43.97         31.60         8.24 o                         
  -9   6   1         26.63         29.67         5.41 o                         
  -8   6   1       1361.30       1418.15        30.56 o                         
  -7   6   1        128.12        134.73        11.69 o                         
  -6   6   1        183.53        193.71         8.81 o                         
  -5   6   1          0.25         -3.42         3.42 o                         
  -4   6   1       1131.88       1126.72        18.93 o                         
  -3   6   1         11.12         11.11         4.59 o                         
  -2   6   1        397.93        384.36        13.24 o                         
  -1   6   1          2.81          5.85         1.82 o                         
   0   6   1        724.88        681.27        14.46 o                         
   1   6   1        141.15        208.81        10.80 o                         
   2   6   1       1700.06       1317.14        19.22 o                         
   3   6   1        821.05        744.57        13.38 o                         
   4   6   1       7989.71       7382.11       113.17 o                         
   5   6   1         15.37         24.02         3.16 o                         
   6   6   1       1300.97       1125.01        23.20 o                         
   7   6   1       1625.44       1324.08        57.73 o                         
   8   6   1       1010.53        859.54        32.34 o                         
   9   6   1          0.70          1.41         4.71 o                         
  10   6   1        846.63        832.38        51.18 o                         
  11   6   1          3.94          2.75        18.13 o                         
  12   6   1          9.61         11.69         4.28 o                         
 -10   7   1       1368.10       1245.64        38.11 o                         
  -9   7   1          4.94         26.22         6.83 o                         
  -8   7   1        211.63        210.83        12.82 o                         
  -7   7   1         34.67         35.19         6.03 o                         
  -6   7   1       2567.30       2413.91        86.73 o                         
  -5   7   1          0.35         -4.99         4.99 o                         
  -4   7   1        801.61        802.41        20.37 o                         
  -3   7   1        217.62        224.77         9.25 o                         
  -2   7   1        192.81        199.77         8.30 o                         
  -1   7   1          5.28         -3.51         3.51 o                         
   0   7   1          2.05         -5.41         9.91 o                         
   1   7   1        632.75        573.72        13.81 o                         
   2   7   1       1017.10        977.91        16.27 o                         
   3   7   1         66.81         66.53         5.35 o                         
   4   7   1        161.24        167.00         8.60 o                         
   5   7   1          6.79          5.02         2.79 o                         
   6   7   1        676.81        646.38        15.21 o                         
   7   7   1        249.83        216.95        13.83 o                         
   8   7   1       2031.49       1906.80        42.03 o                         
   9   7   1        241.08        222.89        11.86 o                         
  10   7   1        188.10        230.41        14.84 o                         
  11   7   1          0.72          2.87         5.54 o                         
  12   7   1        204.60        223.41        20.38 o                         
 -10   8   1         96.17         83.72         6.12 o                         
  -9   8   1         10.81         17.06         4.63 o                         
  -8   8   1        241.71        254.20        10.09 o                         
  -7   8   1          7.79         16.32         5.94 o                         
  -6   8   1       1473.76       1366.60        35.89 o                         
  -5   8   1        390.89        381.42        13.77 o                         
  -4   8   1       1525.04       1508.57        46.21 o                         
  -3   8   1          3.28         11.08         4.77 o                         
  -2   8   1       1731.64       1628.91        23.79 o                         
  -1   8   1        366.32        380.02        12.56 o                         
   0   8   1        177.98        220.13        11.85 o                         
   1   8   1         29.65         55.32        10.67 o                         
   2   8   1        771.15        787.91        15.76 o                         
   3   8   1         32.11         40.20         3.94 o                         
   4   8   1         11.66         14.25         3.39 o                         
   5   8   1          1.46         -3.18         3.74 o                         
   6   8   1       2281.78       2226.89        61.44 o                         
   7   8   1         54.55         41.19         5.27 o                         
   8   8   1        393.97        350.12        25.63 o                         
   9   8   1          0.75         -4.55         4.55 o                         
  10   8   1        368.77        346.73        30.79 o                         
  11   8   1          0.67         23.98         6.53 o                         
  12   8   1        156.25        155.19        14.59 o                         
  -9   9   1         19.35         22.07         4.48 o                         
  -8   9   1        237.25        211.92         9.40 o                         
  -7   9   1         14.64         10.19         5.81 o                         
  -6   9   1        616.05        584.11        18.66 o                         
  -5   9   1         10.89          9.19         3.88 o                         
  -4   9   1       3236.86       3047.23        82.97 o                         
  -3   9   1         47.83         38.57        12.96 o                         
  -2   9   1       5443.67       5269.96        58.53 o                         
  -1   9   1        171.65        180.83        30.06 o                         
   0   9   1        571.93        765.30        17.50 o                         
   1   9   1         22.77         35.17        10.57 o                         
   2   9   1         30.52         23.92        14.73 o                         
   3   9   1         11.58          3.51         4.90 o                         
   4   9   1        527.92        512.55        19.80 o                         
   5   9   1         36.28         47.62         5.37 o                         
   6   9   1        102.22         84.01         6.79 o                         
   7   9   1         51.85         55.87         5.92 o                         
   8   9   1         10.04          0.89         6.54 o                         
   9   9   1         53.17         52.51         5.62 o                         
  10   9   1         88.47         95.54        10.03 o                         
  11   9   1        110.34        138.26        13.37 o                         
  -9  10   1          0.73         -2.28         7.29 o                         
  -8  10   1        489.37        453.21        12.55 o                         
  -7  10   1          0.90         11.42         8.17 o                         
  -6  10   1        132.01        119.64        11.91 o                         
  -5  10   1         29.76         21.95         4.10 o                         
  -4  10   1       1733.98       1677.57        25.17 o                         
  -3  10   1         77.32         76.11         6.80 o                         
  -2  10   1       1704.68       1633.65        77.40 o                         
  -1  10   1         63.74         55.57        12.50 o                         
   0  10   1       3556.25       4382.41       204.17 o                         
   1  10   1         62.03         57.26        11.64 o                         
   2  10   1       2165.59       2120.57        29.34 o                         
   3  10   1          2.90          4.20        11.38 o                         
   4  10   1        557.65        576.96        15.01 o                         
   5  10   1        116.26         91.91         7.16 o                         
   6  10   1        175.97        145.43         9.11 o                         
   7  10   1        217.12        207.95        12.79 o                         
   8  10   1         70.69         56.10         8.33 o                         
   9  10   1         24.83         24.06         9.75 o                         
  10  10   1          3.04          6.68         5.77 o                         
  11  10   1         21.09         11.99         6.37 o                         
  -8  11   1         57.19         52.62        13.21 o                         
  -7  11   1         54.81         69.96         9.40 o                         
  -6  11   1        103.70        106.70         8.24 o                         
  -5  11   1          2.19         -1.76         6.10 o                         
  -4  11   1         27.52         23.51         5.69 o                         
  -3  11   1        278.43        293.99        15.31 o                         
  -2  11   1       1953.41       1790.15        26.43 o                         
  -1  11   1         31.81         40.53        11.92 o                         
   0  11   1       1256.22       1538.32        23.70 o                         
   1  11   1        139.62        135.46        13.05 o                         
   2  11   1       1534.62       1522.41        24.28 o                         
   3  11   1        214.53        246.42        13.23 o                         
   4  11   1        837.40        788.13        17.34 o                         
   5  11   1         80.42         84.97         8.82 o                         
   6  11   1        203.20        195.19        10.46 o                         
   7  11   1         11.61          8.44         4.48 o                         
   8  11   1         29.82         31.48        14.22 o                         
   9  11   1         83.26         72.75        10.67 o                         
  10  11   1         43.53         22.17         6.22 o                         
  -7  12   1         78.08         63.75        14.43 o                         
  -6  12   1          0.61         -9.83        19.27 o                         
  -5  12   1         51.32         53.82        12.25 o                         
  -4  12   1        362.14        365.91        14.64 o                         
  -3  12   1         50.74         54.66        12.45 o                         
  -2  12   1        487.56        463.43        15.37 o                         
  -1  12   1          5.88         17.69        20.79 o                         
   0  12   1        769.68       1000.93        22.77 o                         
   1  12   1         51.13         39.43        22.85 o                         
   2  12   1       2074.14       2035.66        28.06 o                         
   3  12   1        154.92        177.57        13.17 o                         
   4  12   1        784.74        835.85        19.70 o                         
   5  12   1         39.42         39.83        14.20 o                         
   6  12   1        474.45        460.82        19.36 o                         
   7  12   1         37.26         35.54         5.70 o                         
   8  12   1        137.89        138.49        10.23 o                         
   9  12   1         23.56         22.87         7.11 o                         
  10  12   1          7.01          3.34         6.83 o                         
  -6  13   1         15.31        -10.49        10.49 o                         
  -5  13   1        166.28        158.75        21.21 o                         
  -4  13   1        562.16        534.53        29.32 o                         
  -3  13   1          0.01         12.47        12.29 o                         
  -2  13   1         47.06         28.77        18.60 o                         
  -1  13   1          1.53        -11.15        12.12 o                         
   0  13   1        226.35        306.94        17.12 o                         
   1  13   1         79.55         89.80        12.26 o                         
   2  13   1        481.07        472.64        26.87 o                         
   3  13   1        264.95        246.40        13.83 o                         
   4  13   1        994.21       1025.62        19.82 o                         
   5  13   1          9.91         20.22        12.81 o                         
   6  13   1        354.72        313.85        14.92 o                         
   7  13   1         81.38         75.27         7.63 o                         
   8  13   1        193.28        197.86        34.31 o                         
   9  13   1        163.82        164.93        16.11 o                         
  -5  14   1         30.36         17.71        11.59 o                         
  -4  14   1        274.17        266.61        19.18 o                         
  -3  14   1          4.00          0.78        17.98 o                         
  -2  14   1          1.39          0.96        22.23 o                         
  -1  14   1          1.40        -10.81        12.46 o                         
   0  14   1        232.10        284.62        14.14 o                         
   1  14   1        188.49        176.37        17.19 o                         
   2  14   1        151.25        140.45        13.37 o                         
   3  14   1          1.07         10.62        21.24 o                         
   4  14   1        304.35        304.96        15.08 o                         
   5  14   1        133.17        106.75        15.73 o                         
   6  14   1        316.55        258.68        32.44 o                         
   7  14   1        116.55        125.33        15.68 o                         
  -4  15   1        134.10        116.65        11.55 o                         
  -3  15   1         62.23         68.30        11.19 o                         
  -2  15   1         51.80         40.14        12.64 o                         
  -1  15   1         15.57         12.87        11.84 o                         
   0  15   1          5.33          1.91        12.12 o                         
   1  15   1        183.10        172.86        13.70 o                         
   2  15   1         44.62         40.01        13.53 o                         
   3  15   1         66.37         80.46        13.52 o                         
   4  15   1         51.82         63.58        13.34 o                         
   5  15   1          0.59         -0.13        16.92 o                         
   6  15   1        107.74         90.89        18.53 o                         
   7  15   1         89.88         60.38        15.36 o                         
  -2  16   1        143.82        108.72        11.44 o                         
  -1  16   1          1.43          2.02        10.77 o                         
   0  16   1        151.94        162.04        12.69 o                         
   1  16   1         84.12         77.37        13.43 o                         
   2  16   1         25.56         33.65        13.50 o                         
   3  16   1          1.04         20.72        17.15 o                         
   4  16   1          0.86          5.34        15.33 o                         
   5  16   1          0.30        -10.86        14.42 o                         
  -4 -16   2         42.52          4.86        19.58 o                         
  -3 -16   2         14.72         30.94        18.14 o                         
  -2 -16   2        102.42         82.32        12.34 o                         
  -1 -16   2          2.01        -12.18        12.18 o                         
   0 -16   2        303.85        334.11        13.39 o                         
   1 -16   2         47.97         33.57        11.21 o                         
  -6 -15   2          0.76         -6.76        14.13 o                         
  -5 -15   2          0.34         -3.16        13.57 o                         
  -4 -15   2          2.35          0.18        14.87 o                         
  -3 -15   2          0.19         -2.36        12.93 o                         
  -2 -15   2         47.06         27.98        13.58 o                         
  -1 -15   2         59.84         59.21        18.53 o                         
   0 -15   2        114.26        123.36        13.26 o                         
   1 -15   2         63.36         70.88        13.26 o                         
   2 -15   2        294.69        325.19        14.85 o                         
   3 -15   2        104.75        107.06        12.57 o                         
   4 -15   2        132.86         81.54        11.10 o                         
  -7 -14   2         91.27         49.39         9.71 o                         
  -6 -14   2          8.35          8.66         5.80 o                         
  -5 -14   2         71.39         76.57         9.98 o                         
  -4 -14   2         17.16          4.94        13.63 o                         
  -3 -14   2          0.42          9.11        13.46 o                         
  -2 -14   2         15.54         -7.73        12.83 o                         
  -1 -14   2          2.17          1.62        12.71 o                         
   0 -14   2         29.14         45.05        12.75 o                         
   1 -14   2         35.74         52.88        15.33 o                         
   2 -14   2        423.78        424.05        14.90 o                         
   3 -14   2          7.51         12.12        11.55 o                         
   4 -14   2        400.71        365.36        12.88 o                         
   5 -14   2         45.46         52.26         6.61 o                         
  -8 -13   2        199.71        125.47        10.49 o                         
  -7 -13   2         57.11         62.85        16.57 o                         
  -6 -13   2         90.22         72.19         9.48 o                         
  -5 -13   2        158.94        152.03        10.02 o                         
  -4 -13   2         66.05         62.95         6.04 o                         
  -3 -13   2         21.71         20.91        13.09 o                         
  -2 -13   2          9.55         24.42        12.59 o                         
  -1 -13   2         32.55         20.65        13.09 o                         
   0 -13   2         39.43         27.46        12.81 o                         
   1 -13   2         38.71         48.35        12.83 o                         
   2 -13   2         65.62         59.41         5.92 o                         
   3 -13   2        125.83        140.15        16.79 o                         
   4 -13   2         36.53         44.55         6.42 o                         
   5 -13   2          0.35          2.66         5.74 o                         
   6 -13   2        436.13        399.51        42.45 o                         
  -9 -12   2         75.36         53.04        13.04 o                         
  -8 -12   2        400.12        338.03        16.17 o                         
  -7 -12   2        120.10        126.54         8.70 o                         
  -6 -12   2        258.50        252.78        12.49 o                         
  -5 -12   2          8.10         22.30        13.91 o                         
  -4 -12   2        560.18        585.06        17.01 o                         
  -3 -12   2         23.51         24.19        10.86 o                         
  -2 -12   2        428.64        405.29        15.97 o                         
  -1 -12   2         65.74         65.27        17.92 o                         
   0 -12   2        427.64        521.81        16.72 o                         
   1 -12   2         41.22         38.10         4.42 o                         
   2 -12   2          0.85         -5.16        18.82 o                         
   3 -12   2         72.32         71.69        14.93 o                         
   4 -12   2         15.51         24.59         5.61 o                         
   5 -12   2         13.85          7.45         6.87 o                         
   6 -12   2        203.46        190.17        11.25 o                         
   7 -12   2          0.26        -11.01        11.01 o                         
  -9 -11   2         22.72          3.80        11.13 o                         
  -8 -11   2        286.66        233.75        13.30 o                         
  -7 -11   2        212.22        193.76        12.04 o                         
  -6 -11   2        878.54        910.97        24.05 o                         
  -5 -11   2         75.55         53.96        11.86 o                         
  -4 -11   2       1680.75       1785.77        57.40 o                         
  -3 -11   2        547.09        548.81        23.08 o                         
  -2 -11   2        547.79        536.38        16.26 o                         
  -1 -11   2         31.19         33.04         3.24 o                         
   0 -11   2        836.02       1024.09        27.64 o                         
   1 -11   2         55.60         65.41         5.80 o                         
   2 -11   2       1011.72       1059.52        20.26 o                         
   3 -11   2         38.16         43.67         5.65 o                         
   4 -11   2         13.73          3.11         6.60 o                         
   5 -11   2         19.01          8.56         5.48 o                         
   6 -11   2         82.76         76.04         7.36 o                         
   7 -11   2         84.86         84.01         7.74 o                         
   8 -11   2         16.41         23.55        11.18 o                         
 -10 -10   2          0.87         -2.88         5.46 o                         
  -9 -10   2        226.14        223.28        15.87 o                         
  -8 -10   2         99.22         75.68         7.59 o                         
  -7 -10   2        186.73        186.14        11.49 o                         
  -6 -10   2       1301.49       1352.57        34.79 o                         
  -5 -10   2        184.50        206.83        12.89 o                         
  -4 -10   2        295.68        301.16        13.09 o                         
  -3 -10   2         64.55         60.66         6.27 o                         
  -2 -10   2       3683.72       3814.81        45.22 o                         
  -1 -10   2        109.48        102.68         7.55 o                         
   0 -10   2       2022.13       2575.56        60.62 o                         
   1 -10   2         59.42         69.44         6.17 o                         
   2 -10   2        281.08        255.52        12.20 o                         
   3 -10   2        231.41        239.16        11.75 o                         
   4 -10   2        945.46        977.05        19.07 o                         
   5 -10   2         13.21         17.16         7.73 o                         
   6 -10   2        132.22        147.37        13.31 o                         
   7 -10   2         57.72         56.14         7.38 o                         
   8 -10   2          0.56          6.38         8.73 o                         
   9 -10   2          0.41         -0.75         6.11 o                         
 -10  -9   2          6.94          8.73         5.17 o                         
  -9  -9   2        108.13        117.90        10.31 o                         
  -8  -9   2          1.21         -5.20         5.20 o                         
  -7  -9   2         35.73         53.99        12.54 o                         
  -6  -9   2        936.49        874.65        18.05 o                         
  -5  -9   2        298.95        303.27        13.03 o                         
  -4  -9   2         23.36         22.05        19.56 o                         
  -3  -9   2        901.53        897.35        19.54 o                         
  -2  -9   2       2655.13       2408.36        30.96 o                         
  -1  -9   2         23.06         27.03        12.46 o                         
   0  -9   2       2623.03       3009.36        36.79 o                         
   1  -9   2         14.67         26.76         7.54 o                         
   2  -9   2       2085.25       1986.72        27.77 o                         
   3  -9   2          8.95         19.64         7.99 o                         
   4  -9   2       1472.22       1440.79        30.61 o                         
   5  -9   2         27.70         42.57        11.50 o                         
   6  -9   2        390.17        411.13        21.37 o                         
   7  -9   2          9.44          6.20        10.12 o                         
   8  -9   2         11.59          6.77         8.67 o                         
   9  -9   2          1.68          0.01         5.41 o                         
  10  -9   2         13.98         26.26        14.87 o                         
 -11  -8   2          7.95         13.05         5.61 o                         
 -10  -8   2         29.90         33.69         5.76 o                         
  -9  -8   2         10.20         10.50         8.08 o                         
  -8  -8   2          0.81         -4.25         5.04 o                         
  -7  -8   2         68.11         62.36         6.70 o                         
  -6  -8   2        324.35        338.38        13.35 o                         
  -5  -8   2       1004.07       1022.62        20.80 o                         
  -4  -8   2       3705.66       3508.99        40.69 o                         
  -3  -8   2        133.23        108.39         7.94 o                         
  -2  -8   2       2066.03       2013.68        26.68 o                         
  -1  -8   2        144.80        140.07        14.07 o                         
   0  -8   2       1551.95       1783.28        50.53 o                         
   1  -8   2         94.34         79.42         6.40 o                         
   2  -8   2       3345.33       3408.15        86.59 o                         
   3  -8   2         58.49         56.74         6.36 o                         
   4  -8   2       2389.34       2292.89        30.85 o                         
   5  -8   2         29.71         35.10         5.71 o                         
   6  -8   2       1642.34       1640.06        48.68 o                         
   7  -8   2          0.26         -3.76         6.64 o                         
   8  -8   2        310.19        322.95        12.44 o                         
   9  -8   2         51.46         59.53         5.98 o                         
  10  -8   2          2.02          5.23         4.19 o                         
 -11  -7   2         76.48         71.22         8.77 o                         
 -10  -7   2         65.90         54.17        11.21 o                         
  -9  -7   2          0.73          7.29        12.30 o                         
  -8  -7   2        156.86        169.72        10.90 o                         
  -7  -7   2          3.26          3.41         5.10 o                         
  -6  -7   2         13.71         22.49         5.47 o                         
  -5  -7   2         67.78         65.52         6.61 o                         
  -4  -7   2         25.68         17.28         5.15 o                         
  -3  -7   2          3.57          1.11         6.60 o                         
  -2  -7   2         60.85         39.91         8.33 o                         
  -1  -7   2        115.40        138.83        12.32 o                         
   0  -7   2       1037.24       1444.31        22.29 o                         
   1  -7   2       1001.05       1099.55        19.53 o                         
   2  -7   2       1315.08       1260.51        20.88 o                         
   3  -7   2         13.65         22.09         4.27 o                         
   4  -7   2       1742.62       1599.47        24.30 o                         
   5  -7   2          0.25         -3.97         4.98 o                         
   6  -7   2       1377.98       1415.44        22.48 o                         
   7  -7   2          6.63          1.66         6.42 o                         
   8  -7   2        762.80        783.18        16.97 o                         
   9  -7   2         10.96         24.25         6.00 o                         
  10  -7   2        600.32        666.14        15.34 o                         
  11  -7   2         22.49         21.83         9.06 o                         
 -11  -6   2          6.25          5.78         7.84 o                         
 -10  -6   2        238.60        222.15        12.05 o                         
  -9  -6   2          0.79          7.06         7.49 o                         
  -8  -6   2        484.44        507.05        14.67 o                         
  -7  -6   2        291.36        301.35        12.29 o                         
  -6  -6   2       1791.06       1818.33        25.04 o                         
  -5  -6   2        115.90         77.74        10.62 o                         
  -4  -6   2        374.90        362.15        12.22 o                         
  -3  -6   2          5.40          0.27         8.66 o                         
  -2  -6   2          1.25          1.55         5.50 o                         
  -1  -6   2        192.53        141.57        11.68 o                         
   0  -6   2        344.45        488.13        14.69 o                         
   1  -6   2        326.28        371.09        12.36 o                         
   2  -6   2       2070.19       2012.62        27.41 o                         
   3  -6   2         12.52          2.54         3.82 o                         
   4  -6   2       1872.05       1832.99        38.64 o                         
   5  -6   2         57.67         57.47         9.33 o                         
   6  -6   2        542.11        523.33        14.33 o                         
   7  -6   2         46.06         39.78         4.51 o                         
   8  -6   2        944.31       1012.96        18.85 o                         
   9  -6   2        106.38         96.18         6.46 o                         
  10  -6   2        345.25        403.21        15.24 o                         
  11  -6   2         26.66         46.97         6.62 o                         
 -12  -5   2        104.78         87.95        27.14 o                         
 -11  -5   2         97.07         94.95         9.74 o                         
 -10  -5   2        246.12        262.96        16.74 o                         
  -9  -5   2         35.77         31.06         6.04 o                         
  -8  -5   2        791.44        846.24        73.64 o                         
  -7  -5   2         68.05         79.45         8.67 o                         
  -6  -5   2       1657.90       1566.60        22.31 o                         
  -5  -5   2        210.07        218.25        10.17 o                         
  -4  -5   2       1073.04        938.60        16.31 o                         
  -3  -5   2          0.62         -0.68         4.39 o                         
  -2  -5   2       1118.66       1122.09        33.86 o                         
  -1  -5   2         11.72        -11.09        11.09 o                         
   0  -5   2        608.50        820.45        16.48 o                         
   1  -5   2       1159.18       1089.49        66.31 o                         
   2  -5   2        813.49        914.26        16.87 o                         
   3  -5   2        169.03        182.08         9.33 o                         
   4  -5   2       1562.86       1518.21        22.31 o                         
   5  -5   2         99.00         91.22         5.67 o                         
   6  -5   2        366.11        345.87        11.17 o                         
   7  -5   2          6.07         11.69         3.95 o                         
   8  -5   2        832.06        848.92        17.17 o                         
   9  -5   2          4.79         19.64         7.53 o                         
  10  -5   2        627.13        702.57        15.99 o                         
  11  -5   2          9.39          0.99         4.38 o                         
  12  -5   2        544.46        515.65        29.30 o                         
 -12  -4   2        142.48        120.06        12.16 o                         
 -11  -4   2          0.29          4.06        14.37 o                         
 -10  -4   2        756.36        788.27        18.05 o                         
  -9  -4   2        161.84        142.92         9.51 o                         
  -8  -4   2        802.10        797.67        16.71 o                         
  -7  -4   2        181.62        125.41         8.32 o                         
  -6  -4   2       3550.16       3077.61        35.81 o                         
  -5  -4   2         68.81         70.65         6.84 o                         
  -4  -4   2       4688.40       4290.77        75.48 o                         
  -3  -4   2        513.10        464.43        13.48 o                         
  -2  -4   2       2094.32       1969.40        25.51 o                         
  -1  -4   2        777.28        800.10        16.16 o                         
   0  -4   2       5726.20       6691.31        70.58 o                         
   1  -4   2          6.40         17.66        12.98 o                         
   2  -4   2        933.04        888.04        16.61 o                         
   3  -4   2         24.76         18.11         2.82 o                         
   4  -4   2        285.57        327.83        10.18 o                         
   5  -4   2        132.47        114.82         6.49 o                         
   6  -4   2        117.63        161.66        15.19 o                         
   7  -4   2         46.58         44.87         4.67 o                         
   8  -4   2        272.40        256.99        10.23 o                         
   9  -4   2          0.01         -4.83         4.83 o                         
  10  -4   2        338.23        333.84        11.75 o                         
  11  -4   2         38.26         29.70         6.79 o                         
  12  -4   2        150.57        140.17         8.98 o                         
 -12  -3   2         72.74         58.47         7.75 o                         
 -11  -3   2          5.42         -5.37         5.37 o                         
 -10  -3   2        100.75         83.86         7.91 o                         
  -9  -3   2          4.24         -1.31         4.07 o                         
  -8  -3   2       1313.31       1224.82        19.94 o                         
  -7  -3   2          3.50         -2.46         4.60 o                         
  -6  -3   2       1238.11       1091.53        67.05 o                         
  -5  -3   2        151.69        137.35        13.31 o                         
  -4  -3   2      18390.26      21147.53       288.87 o                         
  -3  -3   2        688.49        655.19        13.51 o                         
  -2  -3   2       6111.46       5535.94        58.90 o                         
  -1  -3   2        793.64        857.26        17.29 o                         
   1  -3   2       4859.49       4590.54        50.99 o                         
   3  -3   2        186.78        188.36         8.01 o                         
   4  -3   2         46.44         55.35         5.53 o                         
   5  -3   2         94.32         81.27         5.22 o                         
   6  -3   2          1.72         56.72         9.48 o                         
   7  -3   2          4.57         13.58         4.94 o                         
   8  -3   2         85.25         88.41         5.92 o                         
   9  -3   2         10.00          0.52        10.67 o                         
  10  -3   2        122.01        125.80         7.50 o                         
  11  -3   2          0.02         25.84         7.74 o                         
  12  -3   2         15.30         20.13        10.97 o                         
 -12  -2   2         10.31         -8.21         8.21 o                         
 -11  -2   2         35.25         39.08        13.08 o                         
 -10  -2   2          4.05         -5.99         5.99 o                         
  -9  -2   2        348.27        318.51        11.66 o                         
  -8  -2   2        788.05        688.33        15.63 o                         
  -7  -2   2         71.62         86.18         6.06 o                         
  -6  -2   2       2173.20       1823.42        48.95 o                         
  -5  -2   2         58.44         57.64         5.11 o                         
  -4  -2   2       1135.37        852.72        15.19 o                         
  -3  -2   2        358.36        363.16        10.84 o                         
  -1  -2   2       1259.53       1265.47        21.23 o                         
   1  -2   2        157.81        178.66        15.60 o                         
   3  -2   2       1038.72        913.31        15.03 o                         
   4  -2   2      10092.87      10130.81       138.31 o                         
   5  -2   2       1045.31       1031.73        16.38 o                         
   6  -2   2        940.40        976.40        31.68 o                         
   7  -2   2         69.91         71.06         5.03 o                         
   8  -2   2         23.14         32.05         4.27 o                         
   9  -2   2          4.57         -1.43         5.44 o                         
  10  -2   2         54.82         79.23         6.87 o                         
  11  -2   2          1.15          1.20         4.31 o                         
  12  -2   2        176.89        139.14        11.47 o                         
 -12  -1   2        163.53        129.31        10.03 o                         
 -11  -1   2          4.73         -1.56         4.87 o                         
 -10  -1   2          1.80          0.43         5.41 o                         
  -9  -1   2          6.75         -1.78         4.14 o                         
  -8  -1   2        172.75        186.39         8.97 o                         
  -7  -1   2          1.44         -0.50         4.18 o                         
  -6  -1   2       1619.62       2190.32        30.84 o                         
  -5  -1   2         37.16         19.48         3.78 o                         
  -4  -1   2         39.12         77.62         5.23 o                         
  -3  -1   2         50.34         48.28         4.09 o                         
  -2  -1   2      11939.34      12948.88       176.28 o                         
  -1  -1   2         51.25         72.89        11.56 o                         
   0  -1   2       4455.96       5749.11        59.84 o                         
   1  -1   2         55.75         42.46         9.32 o                         
   3  -1   2          4.66         21.33         4.56 o                         
   4  -1   2       8781.21       8336.84        83.54 o                         
   5  -1   2        154.20        170.16         7.13 o                         
   6  -1   2       3382.93       3765.93       114.98 o                         
   7  -1   2        173.27        167.85        12.63 o                         
   8  -1   2        795.90        803.16        18.85 o                         
   9  -1   2         88.77        100.52         7.15 o                         
  10  -1   2         74.93         60.87         5.29 o                         
  11  -1   2          1.71          8.29         7.95 o                         
  12  -1   2          9.87          3.79         4.26 o                         
  13  -1   2          0.16        -18.97        37.63 o                         
 -12   0   2        188.40        170.33        10.54 o                         
 -11   0   2         50.52         55.24         5.28 o                         
 -10   0   2         20.04         31.31         8.43 o                         
  -9   0   2         12.04         17.41         4.49 o                         
  -8   0   2        198.30        214.26         9.40 o                         
  -7   0   2          4.84         -5.81         5.81 o                         
  -6   0   2        197.59        233.40        13.10 o                         
  -5   0   2        326.42        344.74        10.53 o                         
  -4   0   2       2028.84       1852.06        27.55 o                         
  -3   0   2        154.82        144.14         7.03 o                         
  -2   0   2       7183.71       6767.54       131.84 o                         
  -1   0   2         21.26         19.20         9.83 o                         
   0   0   2       1779.22       2160.78        25.10 o                         
   1   0   2          0.39          8.73         7.19 o                         
   3   0   2        107.72        109.11         5.20 o                         
   4   0   2      13840.16      14420.31       141.37 o                         
   5   0   2        199.29        179.36         6.83 o                         
   6   0   2       1001.26       1270.35        63.50 o                         
   7   0   2        100.21        101.40         7.77 o                         
   8   0   2       1068.45       1079.49        45.21 o                         
   9   0   2          0.64          8.94         7.49 o                         
  10   0   2        315.67        328.98        11.21 o                         
  11   0   2        106.10        153.12         7.90 o                         
  12   0   2        239.91        243.81        10.74 o                         
  13   0   2         84.84         71.60         6.12 o                         
 -12   1   2         76.18         86.64         8.94 o                         
 -11   1   2          2.94          2.97         6.57 o                         
 -10   1   2        534.78        631.43        23.18 o                         
  -9   1   2          0.24         -4.55         4.55 o                         
  -8   1   2       1576.38       1703.98        24.52 o                         
  -7   1   2         32.17         17.25         7.42 o                         
  -6   1   2        295.94        267.38         9.80 o                         
  -5   1   2         17.81         15.55         4.03 o                         
  -4   1   2          3.98          5.08         3.32 o                         
  -3   1   2        228.44        191.84         7.95 o                         
  -2   1   2       1203.79       1130.72        18.16 o                         
  -1   1   2         18.75         35.89         5.99 o                         
   0   1   2       2384.54       2788.80        30.73 o                         
   1   1   2        245.63        245.52        13.37 o                         
   2   1   2       2124.31       1995.46        21.71 o                         
   3   1   2       4798.79       4494.27        46.68 o                         
   4   1   2       8888.46       8777.36        87.71 o                         
   5   1   2        561.26        540.28        13.31 o                         
   6   1   2        978.05        931.52        14.54 o                         
   7   1   2        196.01        199.04         7.35 o                         
   8   1   2       1910.35       1775.13        63.21 o                         
   9   1   2         42.30         33.18         8.11 o                         
  10   1   2        503.63        568.00        13.01 o                         
  11   1   2          0.29         22.56        12.48 o                         
  12   1   2         90.25         98.29        11.55 o                         
  13   1   2          2.15         -4.36         4.36 o                         
 -12   2   2        131.22         94.73        20.82 o                         
 -11   2   2         16.76         24.67         4.92 o                         
 -10   2   2        275.46        304.78        11.45 o                         
  -9   2   2          2.82         -0.40         8.05 o                         
  -8   2   2        747.39        742.73        16.55 o                         
  -7   2   2          8.26         13.63         4.23 o                         
  -6   2   2       3050.15       2854.93        41.64 o                         
  -5   2   2        311.06        293.61        14.36 o                         
  -4   2   2         53.16         44.26         4.23 o                         
  -3   2   2        207.79        206.14         8.46 o                         
  -2   2   2        630.82        471.88        13.82 o                         
  -1   2   2         13.71         16.17         4.33 o                         
   0   2   2        309.99        312.48        10.70 o                         
   1   2   2        422.43        369.26         8.58 o                         
   2   2   2        906.94        977.03        11.54 o                         
   3   2   2       1765.16       1529.71        93.65 o                         
   4   2   2       6874.19       6159.54       376.51 o                         
   5   2   2        112.45        129.71         7.11 o                         
   6   2   2       8530.03       8483.30       181.53 o                         
   7   2   2        101.39        107.88         7.70 o                         
   8   2   2        644.20        650.22        26.14 o                         
   9   2   2          5.24          9.65         6.95 o                         
  10   2   2        734.24        805.17        14.98 o                         
  11   2   2         86.56        186.09        16.79 o                         
  12   2   2         49.62         54.38         8.65 o                         
  13   2   2         17.22         20.41        14.63 o                         
 -11   3   2         14.01         22.62        14.34 o                         
 -10   3   2        609.92        631.63        15.99 o                         
  -9   3   2         55.60         63.98         5.82 o                         
  -8   3   2         27.95         35.26        10.57 o                         
  -7   3   2        464.53        442.44        15.04 o                         
  -6   3   2       3466.37       3353.81        82.02 o                         
  -5   3   2          7.51          9.76         3.62 o                         
  -4   3   2       6700.06       6150.47       107.03 o                         
  -3   3   2        147.71        112.05         6.18 o                         
  -2   3   2       1197.81       1058.28        16.99 o                         
  -1   3   2          2.62          9.84         3.65 o                         
   0   3   2        431.80        599.13        13.61 o                         
   1   3   2          3.15          5.16         8.05 o                         
   2   3   2       5181.99       4832.84        49.27 o                         
   3   3   2        773.35        722.85        10.79 o                         
   4   3   2        909.68        696.60        42.75 o                         
   5   3   2        572.57        579.41        35.65 o                         
   6   3   2       1581.35       1471.11        39.35 o                         
   7   3   2        252.80        237.87        15.14 o                         
   8   3   2       1135.95       1190.87        38.21 o                         
   9   3   2         42.26         40.35         7.66 o                         
  10   3   2        632.78        658.97        40.68 o                         
  11   3   2          9.01         28.56         6.32 o                         
  12   3   2        174.79        166.33        11.26 o                         
  13   3   2          0.84          0.30         6.53 o                         
 -11   4   2          4.13          2.42         6.93 o                         
 -10   4   2        608.62        659.74        15.78 o                         
  -9   4   2        313.43        310.85        11.79 o                         
  -8   4   2       1934.08       1880.48        39.57 o                         
  -7   4   2        236.07        268.43        10.59 o                         
  -6   4   2       3999.35       3525.11        41.23 o                         
  -5   4   2         33.33         27.26         4.00 o                         
  -4   4   2       6288.01       5229.86       229.68 o                         
  -3   4   2         67.43         64.86         5.95 o                         
  -2   4   2       2367.98       1942.31        80.95 o                         
  -1   4   2         77.73         65.66         5.64 o                         
   0   4   2       2354.21       2625.21        67.95 o                         
   1   4   2        145.78        146.75         7.36 o                         
   2   4   2       9420.16       9460.95       111.31 o                         
   3   4   2         50.76         37.25         2.93 o                         
   4   4   2         19.57          1.26         2.97 o                         
   5   4   2          6.38         11.10         3.19 o                         
   6   4   2        214.24        289.43        18.15 o                         
   7   4   2         28.40         27.61         4.38 o                         
   8   4   2          7.69         33.33        10.45 o                         
   9   4   2        461.34        426.79        26.56 o                         
  10   4   2        585.09        673.73        41.57 o                         
  11   4   2         39.85         37.59         9.56 o                         
  12   4   2         66.95         91.52         7.23 o                         
  13   4   2          1.34         -3.07        13.58 o                         
 -11   5   2         11.23          3.23        13.20 o                         
 -10   5   2         57.44         52.24         5.47 o                         
  -9   5   2         10.67         14.10         6.59 o                         
  -8   5   2        824.87        816.26        17.25 o                         
  -7   5   2          0.47          0.72         4.63 o                         
  -6   5   2       3425.73       3313.58        58.28 o                         
  -5   5   2        221.04        199.08         8.88 o                         
  -4   5   2       1103.27        870.61        16.38 o                         
  -3   5   2         57.71         61.45         4.86 o                         
  -2   5   2      10342.38      10287.42       234.44 o                         
  -1   5   2        127.42        133.57         7.84 o                         
   0   5   2       8062.35       9960.47       100.86 o                         
   1   5   2         31.86         26.69         8.26 o                         
   2   5   2      13462.88      14800.28       147.04 o                         
   3   5   2        291.05        269.32         8.41 o                         
   4   5   2        380.72        292.65         6.93 o                         
   5   5   2        346.82        285.44         6.48 o                         
   6   5   2        345.31        318.93        11.93 o                         
   7   5   2        828.02        713.09        43.84 o                         
   8   5   2       1234.63       1214.15        74.26 o                         
   9   5   2         64.86         48.93         5.10 o                         
  10   5   2         26.24         31.77         8.96 o                         
  11   5   2         31.83         35.81         5.04 o                         
  12   5   2        189.47        205.98        25.62 o                         
  13   5   2         15.00         17.15         6.07 o                         
 -11   6   2         28.30         15.33        19.28 o                         
 -10   6   2        230.49        205.36        12.01 o                         
  -9   6   2         69.55         48.70        13.59 o                         
  -8   6   2        153.18        178.13         9.69 o                         
  -7   6   2        101.49        112.45         7.94 o                         
  -6   6   2        735.67        997.92        51.10 o                         
  -5   6   2         58.41         53.04         5.15 o                         
  -4   6   2       2717.80       2364.24        50.94 o                         
  -3   6   2          1.66         -0.91         5.61 o                         
  -2   6   2      10238.96      10142.23       320.27 o                         
  -1   6   2        246.04        226.97         9.87 o                         
   0   6   2       9056.31      11102.67       119.00 o                         
   1   6   2        754.68        816.60        18.40 o                         
   2   6   2        284.23        401.02        11.27 o                         
   3   6   2         97.26        136.39         6.05 o                         
   4   6   2       5690.26       5405.27        55.15 o                         
   5   6   2        419.82        362.29         8.28 o                         
   6   6   2       2007.70       1714.31        66.86 o                         
   7   6   2       1117.52        956.72        28.10 o                         
   8   6   2         18.34         48.17        11.69 o                         
   9   6   2        144.94        150.90        10.11 o                         
  10   6   2         29.31         20.98        11.16 o                         
  11   6   2         15.66         26.60         6.98 o                         
  12   6   2         25.82         32.64        16.39 o                         
 -10   7   2          2.51         -0.68         4.72 o                         
  -9   7   2         15.12         10.11         5.18 o                         
  -8   7   2         10.37         16.23         4.87 o                         
  -7   7   2          0.17         -3.44        11.84 o                         
  -6   7   2         32.39        105.55        22.24 o                         
  -5   7   2         55.40         55.54         4.90 o                         
  -4   7   2       6015.28       5604.24        61.02 o                         
  -3   7   2         13.04         12.72         4.07 o                         
  -2   7   2       2657.89       2336.14        32.68 o                         
  -1   7   2        143.88        143.02         8.54 o                         
   0   7   2       6962.13       8769.00        90.64 o                         
   1   7   2          4.54          9.10         9.87 o                         
   2   7   2       5272.06       5020.01        53.87 o                         
   3   7   2        255.10        236.79         9.08 o                         
   4   7   2       4688.00       4527.16        62.92 o                         
   5   7   2        434.39        408.45         9.05 o                         
   6   7   2       3651.78       3248.49        35.37 o                         
   7   7   2       3294.75       3132.03        44.06 o                         
   8   7   2        872.90        939.12        57.66 o                         
   9   7   2        551.96        573.03        35.36 o                         
  10   7   2         52.72         39.54         8.28 o                         
  11   7   2         33.80         28.04        10.85 o                         
  12   7   2          6.90         12.09         6.68 o                         
 -10   8   2         15.05         29.77        13.83 o                         
  -9   8   2          6.66         25.66         5.87 o                         
  -8   8   2         47.52         52.85        10.39 o                         
  -7   8   2         27.87         32.10        10.65 o                         
  -6   8   2        166.46        200.87        10.48 o                         
  -5   8   2         39.62         55.94         7.14 o                         
  -4   8   2        315.33        306.85        16.75 o                         
  -3   8   2        236.59        230.28         9.91 o                         
  -2   8   2       1672.23       1400.60        21.86 o                         
  -1   8   2         38.78         50.32        10.72 o                         
   0   8   2       4046.21       4636.44        51.82 o                         
   1   8   2         29.84         18.19        10.63 o                         
   2   8   2       2172.13       1974.22        26.04 o                         
   3   8   2         32.78         41.70         9.88 o                         
   4   8   2       2309.59       1926.34        53.65 o                         
   5   8   2        500.47        443.84        10.44 o                         
   6   8   2       1110.74        978.81        41.27 o                         
   7   8   2         65.27         77.04         4.93 o                         
   8   8   2       1471.90       1420.18        47.85 o                         
   9   8   2         17.14         38.84        30.96 o                         
  10   8   2        253.64        222.49        19.41 o                         
  11   8   2         24.33         52.35         5.40 o                         
  12   8   2         27.91         32.18         6.53 o                         
  -9   9   2          1.78         22.28         6.69 o                         
  -8   9   2        510.94        455.51        15.20 o                         
  -7   9   2         61.24         63.85         5.32 o                         
  -6   9   2         32.34         36.08         5.89 o                         
  -5   9   2         86.15         73.54         8.49 o                         
  -4   9   2        421.87        428.21        12.89 o                         
  -3   9   2        148.74        159.84         7.86 o                         
  -2   9   2        165.21        155.64        12.16 o                         
  -1   9   2         36.18         22.85        12.00 o                         
   0   9   2        662.38        729.39        16.98 o                         
   1   9   2         17.46         25.84        10.55 o                         
   2   9   2       3000.50       2907.21        35.37 o                         
   3   9   2        317.49        305.19        12.11 o                         
   4   9   2       1481.75       1423.55        20.65 o                         
   5   9   2        115.58        106.27         7.43 o                         
   6   9   2        568.17        595.36        12.78 o                         
   7   9   2        273.62        281.76        10.33 o                         
   8   9   2        471.79        525.38        45.80 o                         
   9   9   2         62.68         58.62         7.29 o                         
  10   9   2        281.15        275.56        24.66 o                         
  11   9   2         26.32         -0.15         5.92 o                         
  -9  10   2          3.08         -7.89         7.89 o                         
  -8  10   2        269.93        226.91        16.61 o                         
  -7  10   2         49.22         48.09         4.98 o                         
  -6  10   2         25.79         30.06        12.27 o                         
  -5  10   2         11.20          4.07         4.79 o                         
  -4  10   2        377.35        346.91        12.62 o                         
  -3  10   2        651.23        664.77        16.24 o                         
  -2  10   2         35.18         26.33        15.33 o                         
  -1  10   2         15.89         11.47        11.58 o                         
   0  10   2         29.67         30.74        11.08 o                         
   1  10   2         31.53         27.17        11.11 o                         
   2  10   2         22.87         25.24        11.74 o                         
   3  10   2         34.00         45.98        11.34 o                         
   4  10   2       1011.74        988.93        23.11 o                         
   5  10   2         38.43         32.75         4.64 o                         
   6  10   2        922.83        940.71        19.53 o                         
   7  10   2         39.53         30.20         5.09 o                         
   8  10   2        404.83        406.61        35.69 o                         
   9  10   2         26.23         32.64         6.38 o                         
  10  10   2        113.93        111.98        11.24 o                         
  11  10   2        122.95        113.35        11.70 o                         
  -8  11   2         33.72         32.41         6.51 o                         
  -7  11   2         47.22         24.45         6.75 o                         
  -6  11   2        645.40        586.96        14.95 o                         
  -5  11   2         67.88         58.81        12.64 o                         
  -4  11   2        940.27        917.03        19.05 o                         
  -3  11   2          1.41         -2.92        11.63 o                         
  -2  11   2        562.69        543.18        15.82 o                         
  -1  11   2         49.39         41.06        11.75 o                         
   0  11   2        219.69        268.46        18.34 o                         
   1  11   2         78.76         93.99        15.72 o                         
   2  11   2         28.45         23.39        11.41 o                         
   3  11   2        275.37        223.21        13.26 o                         
   4  11   2        224.08        231.70        12.72 o                         
   5  11   2          1.41         -7.85        11.15 o                         
   6  11   2        204.13        192.63        12.23 o                         
   7  11   2          4.90          3.54         4.67 o                         
   8  11   2        253.14        217.86        25.48 o                         
   9  11   2         74.46         72.14         8.66 o                         
  10  11   2         99.81         74.59         8.66 o                         
  11  11   2         28.83         42.05         7.89 o                         
  -7  12   2          1.74        -12.14        12.14 o                         
  -6  12   2        507.91        467.55        14.15 o                         
  -5  12   2         19.66          3.18        11.46 o                         
  -4  12   2       1240.73       1243.23        21.56 o                         
  -3  12   2         33.65         40.34        11.86 o                         
  -2  12   2        297.06        330.94        22.85 o                         
  -1  12   2        367.88        386.75        14.45 o                         
   0  12   2       1142.90       1436.96        33.44 o                         
   1  12   2        130.05        157.98        33.06 o                         
   2  12   2        316.66        350.64        13.67 o                         
   3  12   2          0.22         -0.39        12.01 o                         
   4  12   2         51.47         41.82        12.22 o                         
   5  12   2         84.36         65.31        11.98 o                         
   6  12   2         17.74         21.85        11.72 o                         
   7  12   2         94.81         89.05         7.72 o                         
   8  12   2         15.62          2.58         9.05 o                         
   9  12   2         11.41          5.63         5.38 o                         
  10  12   2        101.17         79.14         9.87 o                         
  -6  13   2        557.92        484.97        14.02 o                         
  -5  13   2         53.67         30.93        12.07 o                         
  -4  13   2         15.70         23.77        11.30 o                         
  -3  13   2        266.90        288.86        14.46 o                         
  -2  13   2       2154.25       2147.13        28.58 o                         
  -1  13   2          1.86         16.25        17.22 o                         
   0  13   2       1176.08       1498.86        25.33 o                         
   1  13   2        295.34        348.20        17.36 o                         
   2  13   2         35.55         35.80        17.31 o                         
   3  13   2         88.50         99.77        12.36 o                         
   4  13   2        529.23        489.29        14.79 o                         
   5  13   2          2.10         -6.90        13.13 o                         
   6  13   2         18.71          1.51        12.73 o                         
   7  13   2         28.32         27.81        13.33 o                         
   8  13   2          2.10          8.18        15.35 o                         
   9  13   2          4.35         -5.77        10.55 o                         
  -5  14   2          1.50          5.26        21.70 o                         
  -4  14   2        118.22         98.31        12.30 o                         
  -3  14   2         21.07          6.15        11.72 o                         
  -2  14   2        434.59        414.67        14.96 o                         
  -1  14   2        152.67        152.85        12.83 o                         
   0  14   2        977.02       1235.33        21.57 o                         
   1  14   2         25.41         24.11        12.61 o                         
   2  14   2        874.05        855.88        25.15 o                         
   3  14   2        111.82        111.25        13.43 o                         
   4  14   2        335.47        351.18        17.37 o                         
   5  14   2        114.23        128.37        13.65 o                         
   6  14   2        262.22        222.20        16.51 o                         
   7  14   2         24.41         14.38        13.95 o                         
  -4  15   2        261.46        198.48        11.83 o                         
  -3  15   2         28.60         29.97        10.83 o                         
  -2  15   2        194.84        171.37        13.33 o                         
  -1  15   2          5.80          7.85        12.68 o                         
   0  15   2        254.94        308.42        13.86 o                         
   1  15   2          1.28          0.48        12.12 o                         
   2  15   2        990.05        972.30        33.23 o                         
   3  15   2         47.74         45.81        13.18 o                         
   4  15   2        344.23        346.68        15.84 o                         
   5  15   2         83.25         99.36        14.75 o                         
   6  15   2        179.72        120.98        14.41 o                         
   7  15   2         31.25         23.57        13.88 o                         
  -2  16   2         27.89         27.48        10.83 o                         
  -1  16   2         79.09         70.68        11.24 o                         
   0  16   2         98.72        106.09        11.97 o                         
   1  16   2          6.26         -9.90        20.94 o                         
   2  16   2         82.46         60.87        12.84 o                         
   3  16   2         43.41         16.04        13.40 o                         
   4  16   2        251.11        242.64        28.07 o                         
   5  16   2         51.20         37.34        12.54 o                         
  -3 -16   3          3.12        -17.15        17.15 o                         
  -2 -16   3        142.93         95.27        12.03 o                         
  -1 -16   3         10.75         21.60        11.40 o                         
   0 -16   3         80.10         99.48        18.15 o                         
   1 -16   3          1.11         -2.94        11.42 o                         
  -5 -15   3         89.21         64.91        15.72 o                         
  -4 -15   3        136.10        125.88        13.78 o                         
  -3 -15   3         20.58          5.60        13.15 o                         
  -2 -15   3        156.72        146.81        13.30 o                         
  -1 -15   3         17.01         28.94        12.61 o                         
   0 -15   3        287.92        337.65        14.59 o                         
   1 -15   3         24.07         23.62        12.92 o                         
   2 -15   3        226.79        218.23        31.34 o                         
   3 -15   3         23.67          5.85        11.99 o                         
   4 -15   3          6.12          9.71        13.66 o                         
  -7 -14   3         14.23         21.44        17.20 o                         
  -6 -14   3        215.96        168.60        11.29 o                         
  -5 -14   3         12.27         18.08         5.32 o                         
  -4 -14   3        227.60        191.79        10.74 o                         
  -3 -14   3         38.87          4.65        13.70 o                         
  -2 -14   3        200.42        171.79        29.51 o                         
  -1 -14   3          0.62         -7.49        13.13 o                         
   0 -14   3        359.07        456.15        16.16 o                         
   1 -14   3        101.92         93.02        13.16 o                         
   2 -14   3        417.83        430.22        20.17 o                         
   3 -14   3         52.83         54.58         6.36 o                         
   4 -14   3        198.12        207.45        11.05 o                         
   5 -14   3          8.88         13.97         6.41 o                         
  -8 -13   3          2.40          4.44         8.81 o                         
  -7 -13   3         13.94         -4.36         5.86 o                         
  -6 -13   3        108.88         90.64         8.20 o                         
  -5 -13   3         29.85         18.71        12.37 o                         
  -4 -13   3        109.97        100.90        13.50 o                         
  -3 -13   3         35.27         35.32        11.47 o                         
  -2 -13   3        617.09        669.00        21.25 o                         
  -1 -13   3         22.97         -5.42        13.68 o                         
   0 -13   3        613.35        811.27        21.86 o                         
   1 -13   3         63.59         51.64         5.23 o                         
   2 -13   3        625.58        688.25        16.82 o                         
   3 -13   3        139.46        147.38        11.74 o                         
   4 -13   3        151.77        163.68        10.62 o                         
   5 -13   3          0.35          9.41        16.08 o                         
   6 -13   3        552.13        546.05        21.22 o                         
  -8 -12   3         69.39         44.33        15.07 o                         
  -7 -12   3         29.32         36.86        12.05 o                         
  -6 -12   3          0.11         -5.72         6.28 o                         
  -5 -12   3         85.56         83.77         7.79 o                         
  -4 -12   3         49.29         55.27         6.73 o                         
  -3 -12   3        417.61        460.19        15.25 o                         
  -2 -12   3         51.31         71.09        11.98 o                         
  -1 -12   3         49.04         44.94        12.88 o                         
   0 -12   3        249.81        328.56        13.50 o                         
   1 -12   3          0.77          2.00         7.66 o                         
   2 -12   3        810.33        827.08        21.89 o                         
   3 -12   3          7.42         16.85         4.66 o                         
   4 -12   3        631.87        637.86        19.19 o                         
   5 -12   3         82.47         89.05        15.76 o                         
   6 -12   3        227.60        235.55        13.64 o                         
   7 -12   3          0.87         -8.02        11.29 o                         
  -9 -11   3          0.63          5.72         7.43 o                         
  -8 -11   3        264.95        209.59        13.11 o                         
  -7 -11   3        100.99         61.05         9.95 o                         
  -6 -11   3        182.40        202.16        11.91 o                         
  -5 -11   3         18.93         27.75         6.27 o                         
  -4 -11   3          0.73          4.67         5.64 o                         
  -3 -11   3         49.02         43.51        15.44 o                         
  -2 -11   3          0.42         -2.91         5.18 o                         
  -1 -11   3          4.79          6.17         4.18 o                         
   0 -11   3        512.57        644.36        31.02 o                         
   1 -11   3         23.22         23.16        15.76 o                         
   2 -11   3        266.71        308.48        13.12 o                         
   3 -11   3          1.74          2.34         6.78 o                         
   4 -11   3        691.39        735.07        16.83 o                         
   5 -11   3         97.44        100.20         8.24 o                         
   6 -11   3        255.33        265.79        12.39 o                         
   7 -11   3         30.46         15.96         6.29 o                         
   8 -11   3        207.46        204.28        13.05 o                         
 -10 -10   3         66.01         73.95         8.66 o                         
  -9 -10   3        116.84        128.83        20.55 o                         
  -8 -10   3        175.00        159.27        11.03 o                         
  -7 -10   3         24.16         22.62         8.98 o                         
  -6 -10   3        665.17        691.62        17.24 o                         
  -5 -10   3          3.80          9.50         9.82 o                         
  -4 -10   3         49.59         47.95         6.28 o                         
  -3 -10   3       1230.46       1361.29        23.12 o                         
  -2 -10   3        398.92        443.48        29.95 o                         
  -1 -10   3        308.39        358.92        27.59 o                         
   0 -10   3          0.73         -5.36         5.36 o                         
   1 -10   3          4.49         11.51         9.04 o                         
   2 -10   3          3.11          3.63         8.15 o                         
   3 -10   3         36.58         28.58         4.79 o                         
   4 -10   3        405.70        455.96        22.63 o                         
   5 -10   3         59.69         80.83         9.89 o                         
   6 -10   3        238.06        240.81        11.87 o                         
   7 -10   3          8.09         13.76        12.04 o                         
   8 -10   3        682.54        649.19        33.76 o                         
   9 -10   3          9.52         -1.52        15.33 o                         
 -10  -9   3        109.34         97.38        10.18 o                         
  -9  -9   3         17.37         26.89         5.91 o                         
  -8  -9   3        181.90        145.74        10.49 o                         
  -7  -9   3         91.67         95.64        12.44 o                         
  -6  -9   3       1262.80       1281.88        24.24 o                         
  -5  -9   3       1257.07       1339.79        31.66 o                         
  -4  -9   3       2923.87       3088.02        52.79 o                         
  -3  -9   3        325.00        331.73        14.03 o                         
  -2  -9   3         60.84         53.75        10.27 o                         
  -1  -9   3          2.38         -5.64        12.05 o                         
   0  -9   3        219.94        252.96        14.03 o                         
   1  -9   3          0.13         -2.92         6.61 o                         
   2  -9   3       1177.91       1201.02        21.31 o                         
   3  -9   3        132.23        129.10         9.24 o                         
   4  -9   3         80.87         86.63         7.35 o                         
   5  -9   3         39.71         42.20         5.70 o                         
   6  -9   3        461.78        514.91        23.74 o                         
   7  -9   3         62.95         74.03         8.47 o                         
   8  -9   3         10.33          4.52         5.48 o                         
   9  -9   3         27.47         15.12         5.23 o                         
  10  -9   3         55.39         57.85        15.03 o                         
 -11  -8   3         11.41          4.40         6.07 o                         
 -10  -8   3        133.51        112.90         9.36 o                         
  -9  -8   3         10.91          5.10         5.24 o                         
  -8  -8   3        340.51        322.36        13.91 o                         
  -7  -8   3          6.33         -0.68         8.60 o                         
  -6  -8   3        526.47        531.31        16.02 o                         
  -5  -8   3        183.88        194.24        21.65 o                         
  -4  -8   3       2664.43       2755.02        36.55 o                         
  -3  -8   3        384.25        398.28        13.98 o                         
  -2  -8   3       1968.72       1928.55        78.38 o                         
  -1  -8   3         11.89         21.51        21.55 o                         
   0  -8   3       2437.83       2924.81        35.93 o                         
   1  -8   3        314.10        338.22        12.58 o                         
   2  -8   3         17.82         26.36         4.51 o                         
   3  -8   3         79.91         63.47        10.75 o                         
   4  -8   3        317.85        329.44        13.30 o                         
   5  -8   3         25.26         25.49         6.72 o                         
   6  -8   3         14.52         12.43         5.47 o                         
   7  -8   3          0.87          3.56         5.09 o                         
   8  -8   3          9.12         27.98         6.17 o                         
   9  -8   3         10.32         15.92         9.70 o                         
  10  -8   3        128.78        112.28         8.90 o                         
 -11  -7   3          8.36         -3.34         5.31 o                         
 -10  -7   3         65.73         63.42        10.14 o                         
  -9  -7   3         28.34         14.37         5.56 o                         
  -8  -7   3        318.94        295.31        13.37 o                         
  -7  -7   3         16.52         28.47         8.71 o                         
  -6  -7   3       1390.14       1378.76        23.56 o                         
  -5  -7   3        856.08        858.03        18.00 o                         
  -4  -7   3       1885.45       1794.41        25.46 o                         
  -3  -7   3         18.41         21.26         5.12 o                         
  -2  -7   3       2433.24       2177.61        28.95 o                         
  -1  -7   3        146.43        146.54        11.94 o                         
   0  -7   3       1199.53       1484.47        23.33 o                         
   1  -7   3        251.82        245.32        11.44 o                         
   2  -7   3       2490.71       2253.40        34.21 o                         
   3  -7   3         57.05         58.93         7.05 o                         
   4  -7   3        360.87        378.14        13.46 o                         
   5  -7   3         10.59          5.87         4.50 o                         
   6  -7   3        191.15        205.48        13.44 o                         
   7  -7   3         47.09         49.25         6.05 o                         
   8  -7   3          2.29         16.70         6.01 o                         
   9  -7   3         18.07         17.98         6.53 o                         
  10  -7   3         33.45         41.02        16.45 o                         
  11  -7   3         79.16         69.63        26.37 o                         
 -11  -6   3          7.55         44.09        23.75 o                         
 -10  -6   3         16.34         11.79         5.05 o                         
  -9  -6   3         20.70         27.42         7.85 o                         
  -8  -6   3        108.84        105.33         8.44 o                         
  -7  -6   3          0.06         -8.09         8.09 o                         
  -6  -6   3        282.25        276.77        12.63 o                         
  -5  -6   3         28.82         32.11         5.90 o                         
  -4  -6   3       3047.92       2904.37        35.07 o                         
  -3  -6   3         34.92         31.71         5.62 o                         
  -2  -6   3       4660.18       4342.67        49.35 o                         
  -1  -6   3          4.97         -3.17        10.94 o                         
   0  -6   3      11178.84      14393.70       145.74 o                         
   1  -6   3       1051.99       1035.28        19.08 o                         
   2  -6   3       5673.71       5229.20       136.11 o                         
   3  -6   3          9.56          7.91         3.99 o                         
   4  -6   3       2668.64       2369.15        74.43 o                         
   5  -6   3        141.81        149.19        12.16 o                         
   6  -6   3       1107.16       1148.63        20.14 o                         
   7  -6   3         61.25         60.54         5.15 o                         
   8  -6   3        203.98        242.23        11.93 o                         
   9  -6   3         24.28         36.10         4.60 o                         
  10  -6   3         24.28         11.65         4.26 o                         
  11  -6   3          1.38         41.23        11.33 o                         
 -11  -5   3          0.16         -3.00         9.74 o                         
 -10  -5   3         14.65          4.41         6.33 o                         
  -9  -5   3          0.12         11.52        13.61 o                         
  -8  -5   3         38.43         48.53         6.63 o                         
  -7  -5   3          4.61          5.66         8.06 o                         
  -6  -5   3        248.94        196.32        10.62 o                         
  -5  -5   3         10.65         17.95         5.63 o                         
  -4  -5   3        823.92        712.24        15.47 o                         
  -3  -5   3          0.27         -4.91         4.91 o                         
  -2  -5   3       7398.03       6904.43        72.70 o                         
  -1  -5   3        138.57        193.73        13.48 o                         
   0  -5   3       8889.10      11491.73       117.00 o                         
   1  -5   3        215.41        252.83        23.50 o                         
   2  -5   3       4086.21       3579.26        41.45 o                         
   3  -5   3        489.86        519.54        14.03 o                         
   4  -5   3       1371.74       1242.16        26.48 o                         
   5  -5   3          1.05         -6.05         6.05 o                         
   6  -5   3       1334.92       1292.81        32.30 o                         
   7  -5   3        132.70        142.43         7.61 o                         
   8  -5   3        840.19        856.04        18.33 o                         
   9  -5   3         37.20         39.38         4.61 o                         
  10  -5   3         82.95        109.19         8.70 o                         
  11  -5   3          0.96         -2.16         7.32 o                         
  12  -5   3         47.84         56.54        10.86 o                         
 -12  -4   3         78.47          2.73        20.05 o                         
 -11  -4   3          6.71         13.26         6.95 o                         
 -10  -4   3        322.13        324.76        14.23 o                         
  -9  -4   3         10.03         15.85         5.74 o                         
  -8  -4   3        251.03        275.91        24.97 o                         
  -7  -4   3         46.85         49.00         6.95 o                         
  -6  -4   3        175.61        219.77        10.52 o                         
  -5  -4   3        210.50        222.21        15.06 o                         
  -4  -4   3          0.75          4.79         6.82 o                         
  -3  -4   3        744.01        740.31        15.58 o                         
  -2  -4   3         91.26         90.47        11.17 o                         
  -1  -4   3        876.55        844.90        17.33 o                         
   0  -4   3       1798.05       2141.30        28.32 o                         
   1  -4   3        103.90         92.73        11.73 o                         
   2  -4   3       8945.64       9086.08       159.40 o                         
   3  -4   3        199.11        213.73         9.95 o                         
   4  -4   3       5130.23       4782.82        52.26 o                         
   5  -4   3         10.22          5.82         6.40 o                         
   6  -4   3       2052.31       1978.66        26.32 o                         
   7  -4   3         30.57         32.70         3.98 o                         
   8  -4   3       1230.10       1316.97        25.12 o                         
   9  -4   3          8.80         10.10         9.71 o                         
  10  -4   3        319.95        360.35        15.15 o                         
  11  -4   3         87.55        118.22         7.26 o                         
  12  -4   3         11.69         35.18        12.19 o                         
 -12  -3   3        317.97        242.70        21.93 o                         
 -11  -3   3         54.85         50.10         6.56 o                         
 -10  -3   3        422.13        425.80        14.92 o                         
  -9  -3   3        376.53        375.59        14.19 o                         
  -8  -3   3        225.02        271.41        12.37 o                         
  -7  -3   3         13.67          6.02         8.02 o                         
  -6  -3   3        239.82        205.23        10.22 o                         
  -5  -3   3         27.31         15.57         5.09 o                         
  -4  -3   3       2258.71       2121.10        27.43 o                         
  -3  -3   3        605.83        623.79        14.06 o                         
  -2  -3   3         31.60         22.40        10.63 o                         
  -1  -3   3        221.76        222.76        12.48 o                         
   0  -3   3        627.22        673.36        16.35 o                         
   1  -3   3       4352.06       4141.29        46.91 o                         
   3  -3   3         45.12         51.80         5.40 o                         
   4  -3   3       2275.74       2141.27        29.55 o                         
   5  -3   3         46.69         59.66         8.10 o                         
   6  -3   3       3089.67       3000.54        35.23 o                         
   7  -3   3        166.25        164.64         7.72 o                         
   8  -3   3       1420.44       1415.38        33.87 o                         
   9  -3   3          0.11          1.08         6.55 o                         
  10  -3   3        545.34        563.33        13.99 o                         
  11  -3   3          0.10         19.13         4.46 o                         
  12  -3   3        171.41        215.69        14.47 o                         
 -12  -2   3        273.97        225.35        12.88 o                         
 -11  -2   3         44.55         31.40         8.30 o                         
 -10  -2   3        366.91        415.97        14.79 o                         
  -9  -2   3          1.37         -6.30         6.30 o                         
  -8  -2   3       2032.07       2013.91        27.94 o                         
  -7  -2   3          3.08         -2.50         9.64 o                         
  -6  -2   3       2324.58       2060.25        41.91 o                         
  -5  -2   3         97.42        101.35         7.77 o                         
  -4  -2   3        400.56        293.43        11.33 o                         
  -3  -2   3        792.74        779.35        18.51 o                         
  -2  -2   3       3138.55       2975.83        56.68 o                         
  -1  -2   3        316.33        338.11        14.22 o                         
   0  -2   3         12.99         24.07        13.08 o                         
   1  -2   3        148.91        143.93        12.90 o                         
   2  -2   3       2841.40       2616.36        45.72 o                         
   3  -2   3         50.52         49.92         5.11 o                         
   4  -2   3        955.32        959.45        17.94 o                         
   5  -2   3         13.02         28.38         5.37 o                         
   6  -2   3       4472.88       4409.09        72.67 o                         
   7  -2   3          2.53          0.43         3.53 o                         
   8  -2   3         34.02         38.02         4.36 o                         
   9  -2   3          3.16         13.64         8.89 o                         
  10  -2   3        645.38        757.97        16.07 o                         
  11  -2   3         11.42         35.12         5.28 o                         
  12  -2   3        314.34        300.48        12.79 o                         
 -12  -1   3          9.01         10.30         6.01 o                         
 -11  -1   3          1.36         10.85         8.99 o                         
 -10  -1   3        848.41        922.16        19.14 o                         
  -9  -1   3         40.34         37.83         6.95 o                         
  -8  -1   3       1627.60       1698.66        24.91 o                         
  -7  -1   3          2.83          5.31         8.76 o                         
  -6  -1   3       2225.71       2012.34        55.97 o                         
  -5  -1   3         45.44         38.32         5.69 o                         
  -4  -1   3       9725.70       9337.75        95.38 o                         
  -3  -1   3         14.13          1.04         4.70 o                         
  -2  -1   3       1650.51       1408.32        21.48 o                         
  -1  -1   3          3.15         -4.47        12.57 o                         
   0  -1   3         81.72        108.43        15.31 o                         
   1  -1   3         23.98         50.10        12.03 o                         
   3  -1   3         86.14        104.98         5.64 o                         
   4  -1   3       2512.17       2514.97        28.50 o                         
   5  -1   3         23.11         15.74         3.50 o                         
   6  -1   3        252.38        298.88        34.32 o                         
   7  -1   3         23.31         21.08         4.22 o                         
   8  -1   3        604.09        669.37        15.90 o                         
   9  -1   3          2.19          2.89         4.67 o                         
  10  -1   3        205.99        243.72         9.75 o                         
  11  -1   3          0.53         -0.64         4.24 o                         
  12  -1   3        125.36        128.14         7.61 o                         
  13  -1   3        126.38        108.17        32.16 o                         
 -12   0   3          0.95          0.93        11.05 o                         
 -11   0   3          5.13          5.25        11.42 o                         
 -10   0   3        123.31        121.54         9.42 o                         
  -9   0   3         26.02         24.96         7.56 o                         
  -8   0   3        244.52        263.56        11.56 o                         
  -7   0   3         35.38         24.35         4.50 o                         
  -6   0   3       2648.70       2307.89        65.29 o                         
  -5   0   3         26.32         23.34         4.07 o                         
  -4   0   3       4556.82       3914.37        44.15 o                         
  -3   0   3          7.98         -5.37         6.60 o                         
  -2   0   3      14297.56      15848.84       335.99 o                         
  -1   0   3        118.39        134.34        12.73 o                         
   1   0   3         32.28         34.17        10.48 o                         
   2   0   3       1975.60       1824.50        23.09 o                         
   3   0   3        637.89        598.56        10.74 o                         
   4   0   3       1867.50       1658.13        19.80 o                         
   5   0   3        200.96        208.34         6.97 o                         
   6   0   3        794.36       1490.61       161.18 o                         
   7   0   3        235.18        268.69         8.58 o                         
   8   0   3         84.16        105.56         6.71 o                         
   9   0   3         27.75         38.51         6.55 o                         
  10   0   3        161.45        176.45         8.32 o                         
  11   0   3          1.45          3.55         4.81 o                         
  12   0   3        167.14        191.24         9.36 o                         
  13   0   3          1.97         -7.56        25.87 o                         
 -11   1   3          0.63          5.14         6.66 o                         
 -10   1   3         69.09         60.56        12.09 o                         
  -9   1   3         91.20         82.84         6.29 o                         
  -8   1   3        563.86        565.95        15.24 o                         
  -7   1   3          2.95          5.54         4.21 o                         
  -6   1   3       2372.80       2532.67        70.73 o                         
  -5   1   3        193.38        220.05         8.95 o                         
  -4   1   3      10376.78       9710.45       184.13 o                         
  -3   1   3          1.23         17.80         8.18 o                         
  -2   1   3       3188.45       2579.55        65.11 o                         
  -1   1   3        114.26        101.36        12.02 o                         
   0   1   3       2248.17       2624.72        31.38 o                         
   1   1   3         30.54         38.48         9.19 o                         
   3   1   3       5451.10       5288.53        54.10 o                         
   4   1   3       4522.45       3997.23        42.03 o                         
   5   1   3       1053.23        975.40        12.44 o                         
   6   1   3       1056.44        997.15        13.37 o                         
   7   1   3         93.82         96.20         5.31 o                         
   9   1   3         77.90         91.59         5.77 o                         
  10   1   3         11.16         16.37         6.24 o                         
  12   1   3          6.97          1.57        10.17 o                         
  13   1   3         10.07         10.03         6.58 o                         
 -11   2   3          3.11         13.05        20.64 o                         
 -10   2   3          0.87         15.13         8.99 o                         
  -9   2   3        131.65        129.93         7.76 o                         
  -8   2   3        797.35        824.60        17.80 o                         
  -7   2   3         65.00         56.48         7.46 o                         
  -6   2   3        276.54        604.79        57.01 o                         
  -5   2   3        695.00        594.17        13.91 o                         
  -4   2   3       3198.70       2672.87        46.15 o                         
  -3   2   3         49.40         46.02         6.63 o                         
  -2   2   3      12003.14      11875.36       219.33 o                         
  -1   2   3          0.68         -3.81         3.81 o                         
   1   2   3          2.83         17.13        10.17 o                         
   2   2   3      10153.40      10463.18       104.55 o                         
   3   2   3        449.68        362.41        22.45 o                         
   4   2   3      13777.76      14415.72       880.69 o                         
   5   2   3        197.22        175.35         3.99 o                         
   6   2   3       3879.88       3416.94        82.67 o                         
   7   2   3          3.17          3.14         3.60 o                         
   9   2   3         33.96         44.95         9.23 o                         
  10   2   3          4.70         13.80         4.58 o                         
  11   2   3          6.65         42.07         6.56 o                         
  12   2   3          3.05          3.84         5.05 o                         
  13   2   3          0.70         -0.12         4.38 o                         
 -11   3   3         27.72         16.02        14.22 o                         
 -10   3   3          9.71          2.58         9.98 o                         
  -9   3   3          2.01          7.23         4.63 o                         
  -8   3   3       1323.23       1331.72        21.80 o                         
  -7   3   3         76.04         89.85         6.67 o                         
  -5   3   3        137.05        138.59         9.95 o                         
  -4   3   3       2660.26       2095.03        27.48 o                         
  -3   3   3        177.42        181.38         8.27 o                         
  -2   3   3        392.78        311.80        10.97 o                         
  -1   3   3        158.89        152.42         8.65 o                         
   0   3   3       5243.14       6404.14       110.84 o                         
   1   3   3         21.55         28.07         8.31 o                         
   2   3   3      10688.04      11499.54       128.18 o                         
   3   3   3        107.91         80.70         3.25 o                         
   4   3   3       1478.11       1208.16        73.88 o                         
   5   3   3       1100.48        967.42        59.49 o                         
   6   3   3       6347.53       6194.98       378.59 o                         
   7   3   3        451.18        415.73        42.07 o                         
   8   3   3        168.08        151.28        10.27 o                         
   9   3   3        323.07        357.36        22.34 o                         
  10   3   3        131.22        166.09        11.27 o                         
  11   3   3         55.88         51.24        12.38 o                         
  12   3   3         47.56         61.46         5.95 o                         
  13   3   3          0.39          4.45        17.22 o                         
 -11   4   3         10.55         14.57        18.97 o                         
 -10   4   3        547.40        574.18        16.19 o                         
  -9   4   3          0.78          2.44         7.60 o                         
  -8   4   3       1156.30       1165.31        30.97 o                         
  -7   4   3         16.24         12.67         5.43 o                         
  -6   4   3          3.84        117.12        23.29 o                         
  -5   4   3        124.54        110.56         9.29 o                         
  -4   4   3         82.68        130.60         6.99 o                         
  -3   4   3         70.30         68.19         4.97 o                         
  -2   4   3       3488.07       3204.99        55.46 o                         
  -1   4   3         32.45         44.31         4.75 o                         
   0   4   3       5576.64       6304.42       115.28 o                         
   1   4   3        176.75        150.22         8.96 o                         
   2   4   3       4644.48       4248.48        62.55 o                         
   3   4   3        349.04        345.64         7.07 o                         
   4   4   3       8386.87       7971.22       106.43 o                         
   5   4   3         11.50          2.51         4.48 o                         
   6   4   3       2509.38       2345.56       143.58 o                         
   7   4   3          6.26          8.08         3.52 o                         
   8   4   3       4942.06       5250.56       320.74 o                         
   9   4   3          4.18         -0.99        11.61 o                         
  10   4   3        287.96        350.28        21.99 o                         
  11   4   3        137.04        154.70        15.81 o                         
  12   4   3          4.53         13.78         4.66 o                         
  13   4   3          0.09         -1.20         6.75 o                         
 -11   5   3          0.59          6.05        10.20 o                         
 -10   5   3        342.68        311.47        12.96 o                         
  -9   5   3         75.57         68.33        10.26 o                         
  -8   5   3         45.31         46.85         6.33 o                         
  -7   5   3          3.75          7.60         4.56 o                         
  -6   5   3       2250.55       2133.58        70.75 o                         
  -5   5   3        372.45        358.97        11.91 o                         
  -4   5   3        649.45        681.21        14.92 o                         
  -3   5   3         42.45         35.10         3.67 o                         
  -2   5   3         91.40        135.66        15.27 o                         
  -1   5   3          1.86         -1.18         4.69 o                         
   0   5   3       1364.61       1557.12        28.48 o                         
   1   5   3        152.74        150.40         9.11 o                         
   2   5   3       5906.49       5670.29       111.36 o                         
   3   5   3       1870.81       1727.93        20.54 o                         
   4   5   3        112.10         70.65         3.75 o                         
   5   5   3        116.05        117.83        11.79 o                         
   6   5   3       3622.60       3375.53       206.41 o                         
   7   5   3        118.03        115.82         8.05 o                         
   8   5   3       4300.92       4470.07       273.17 o                         
   9   5   3         17.62         15.43         4.21 o                         
  10   5   3        204.14        239.07        15.33 o                         
  11   5   3          1.68         11.41         4.34 o                         
  12   5   3        499.56        525.99        32.63 o                         
  13   5   3         46.93         61.35         5.79 o                         
 -10   6   3        290.25        241.64        13.47 o                         
  -9   6   3         20.25          9.53         4.63 o                         
  -8   6   3       1262.78       1187.39        53.34 o                         
  -7   6   3         36.98         20.07         9.94 o                         
  -6   6   3       1628.04       1497.59        27.78 o                         
  -5   6   3          0.44          2.10         4.04 o                         
  -4   6   3       5574.41       5491.44       102.98 o                         
  -3   6   3         88.84         98.23         9.48 o                         
  -2   6   3       2674.84       2319.28        29.61 o                         
  -1   6   3        527.80        534.13        13.31 o                         
   0   6   3        118.96        166.68         8.08 o                         
   1   6   3         60.65         72.00         9.72 o                         
   2   6   3          2.85          4.47         5.92 o                         
   3   6   3         92.85         77.58         5.63 o                         
   4   6   3        499.75        465.26         9.19 o                         
   5   6   3        129.04        115.74         6.00 o                         
   6   6   3       1440.74       1345.89        82.44 o                         
   7   6   3        402.11        376.67        25.81 o                         
   8   6   3         25.00         64.27         9.94 o                         
   9   6   3         60.93         57.78         5.19 o                         
  10   6   3        617.00        629.82        38.82 o                         
  11   6   3        111.03        107.58         8.00 o                         
  12   6   3        196.29        201.38        13.15 o                         
 -10   7   3        340.35        281.53        11.84 o                         
  -9   7   3         26.47          8.05         6.86 o                         
  -8   7   3        703.68        614.37        15.17 o                         
  -7   7   3         18.91          3.49         4.68 o                         
  -6   7   3        571.25        607.87        14.86 o                         
  -5   7   3          3.26          7.52        11.19 o                         
  -4   7   3       2807.55       2397.63        59.25 o                         
  -3   7   3        158.96        132.74        11.45 o                         
  -2   7   3       3746.77       3473.78        41.03 o                         
  -1   7   3         10.07          7.38         6.52 o                         
   0   7   3        441.01        549.06        25.52 o                         
   1   7   3          1.07          4.50         9.52 o                         
   2   7   3       1710.85       1647.92        22.00 o                         
   3   7   3          9.44         13.12         2.86 o                         
   4   7   3        362.74        352.06         9.01 o                         
   5   7   3          9.90         11.30         3.13 o                         
   6   7   3         48.03         45.12         3.79 o                         
   7   7   3        131.28        151.50        22.81 o                         
   8   7   3        210.08        242.07        15.50 o                         
   9   7   3          8.29         14.55         9.94 o                         
  10   7   3        306.35        347.50        21.79 o                         
  11   7   3          5.33         14.15        13.28 o                         
  12   7   3        159.74        159.45        10.64 o                         
  -9   8   3         34.01         11.62         7.57 o                         
  -8   8   3        409.21        398.74        13.47 o                         
  -7   8   3          8.98          8.53         4.42 o                         
  -6   8   3        266.01        338.26        30.92 o                         
  -5   8   3          0.83         -2.02         7.29 o                         
  -4   8   3       1385.25       1287.79        21.34 o                         
  -3   8   3        461.91        417.72        18.51 o                         
  -2   8   3       3892.00       3453.54        40.87 o                         
  -1   8   3         67.85         71.89         8.62 o                         
   0   8   3       4898.44       5763.38        62.52 o                         
   1   8   3        143.36        132.56        10.53 o                         
   2   8   3       1413.35       1215.42        19.27 o                         
   3   8   3         32.31         31.07         9.37 o                         
   4   8   3         48.65         38.87         4.01 o                         
   5   8   3         10.22          6.50         5.61 o                         
   6   8   3         36.26         48.52         8.11 o                         
   7   8   3        197.89        201.79        13.07 o                         
   8   8   3         13.34         21.55        11.23 o                         
   9   8   3          5.80          7.90         4.28 o                         
  10   8   3         98.38        108.50         7.95 o                         
  11   8   3         22.08         45.18        13.51 o                         
  12   8   3         10.73         10.59         4.29 o                         
  -9   9   3          2.95         -1.25         6.69 o                         
  -8   9   3         78.78        104.71        16.16 o                         
  -7   9   3         13.21          7.86         6.58 o                         
  -6   9   3       1108.56       1085.73        19.31 o                         
  -5   9   3         54.99         49.05         8.05 o                         
  -4   9   3        726.14        664.25        19.08 o                         
  -3   9   3        187.37        162.16         9.46 o                         
  -2   9   3       4666.09       4128.23        47.53 o                         
  -1   9   3          4.33         20.79        23.52 o                         
   0   9   3       2738.48       3277.46        39.45 o                         
   1   9   3        172.04        150.52        16.51 o                         
   2   9   3       3630.80       3567.56        41.51 o                         
   3   9   3        434.66        483.81        13.18 o                         
   4   9   3       1531.16       1496.98        44.71 o                         
   5   9   3         46.96         32.45        12.98 o                         
   6   9   3        315.04        307.67        13.07 o                         
   7   9   3         59.04         55.08         4.35 o                         
   8   9   3        189.94        194.06        12.69 o                         
   9   9   3         32.88         48.08         5.25 o                         
  10   9   3          2.16          4.80         9.41 o                         
  11   9   3         56.11         76.96         6.66 o                         
  12   9   3          0.32         12.59         6.52 o                         
  -8  10   3        151.37        130.10         9.18 o                         
  -7  10   3         10.45          0.10         7.27 o                         
  -6  10   3        146.32        157.59         9.91 o                         
  -5  10   3        147.25        132.98         9.04 o                         
  -4  10   3        817.85        789.64        19.28 o                         
  -3  10   3          7.39          7.67         6.60 o                         
  -2  10   3        991.11        915.94        17.74 o                         
  -1  10   3        363.97        352.46        14.39 o                         
   0  10   3       3270.35       3900.24        45.05 o                         
   1  10   3        140.40        183.21        12.28 o                         
   2  10   3       2185.36       2030.69        61.21 o                         
   3  10   3        156.60        157.76        14.91 o                         
   4  10   3       1243.34       1260.82        26.51 o                         
   5  10   3         10.67          5.59         9.55 o                         
   6  10   3        858.55        804.38        28.48 o                         
   7  10   3         49.85         30.20         6.02 o                         
   8  10   3        238.37        280.36        25.11 o                         
   9  10   3          0.80         -3.49         5.77 o                         
  10  10   3          2.04          5.46         5.77 o                         
  11  10   3         26.65         11.69         6.38 o                         
  -8  11   3        210.04        144.34        11.58 o                         
  -7  11   3          0.17         13.01         6.72 o                         
  -6  11   3         30.62         29.27         6.64 o                         
  -5  11   3         52.68         56.91         6.92 o                         
  -4  11   3        626.45        590.23        15.24 o                         
  -3  11   3        181.07        185.26        12.69 o                         
  -2  11   3        229.88        252.66        13.09 o                         
  -1  11   3         31.84         41.89        13.44 o                         
   0  11   3       1521.65       1626.13        24.40 o                         
   1  11   3        374.73        389.41        40.51 o                         
   2  11   3       2660.37       2566.18        32.51 o                         
   3  11   3        345.77        380.82        14.21 o                         
   4  11   3       1713.39       1737.97        24.16 o                         
   5  11   3         92.30         92.39        11.33 o                         
   6  11   3        710.18        697.10        22.59 o                         
   7  11   3         90.37         82.25        13.62 o                         
   8  11   3        238.09        325.22        28.91 o                         
   9  11   3        264.11        349.32        31.05 o                         
  10  11   3        138.09        113.83        11.70 o                         
  11  11   3         10.04          6.07         6.68 o                         
  -7  12   3          9.32         -0.74         6.57 o                         
  -6  12   3         19.13          6.19         8.06 o                         
  -5  12   3         24.48         24.10        11.05 o                         
  -4  12   3          9.04          6.09        10.93 o                         
  -3  12   3        464.16        506.46        27.09 o                         
  -2  12   3        336.10        307.25        13.35 o                         
  -1  12   3         15.47         -4.80        11.34 o                         
   0  12   3        592.21        728.99        17.29 o                         
   1  12   3         14.90          3.61        11.62 o                         
   2  12   3       1059.68       1053.72        19.63 o                         
   3  12   3         46.02         47.68        11.41 o                         
   4  12   3        584.89        636.56        18.89 o                         
   5  12   3        484.56        460.23        14.89 o                         
   6  12   3        871.27        836.64        16.75 o                         
   7  12   3          9.40         15.46        11.78 o                         
   9  12   3         10.96         10.32         6.68 o                         
  10  12   3        166.45        181.36        17.18 o                         
  -6  13   3        151.37        135.94        11.55 o                         
  -5  13   3         59.22         63.78        11.80 o                         
  -4  13   3        115.38        123.39        15.95 o                         
  -3  13   3        119.64        118.11        18.77 o                         
  -2  13   3         69.49         47.95        12.04 o                         
  -1  13   3         22.09         30.71        11.41 o                         
   0  13   3          7.93         18.69        11.88 o                         
   1  13   3          2.67         -4.78        11.45 o                         
   2  13   3        139.01        151.24        12.89 o                         
   3  13   3        108.88        111.86        17.70 o                         
   4  13   3        263.81        243.29        13.18 o                         
   5  13   3         12.83         15.70        11.88 o                         
   6  13   3        537.95        517.38        17.18 o                         
   7  13   3        279.45        262.40        13.31 o                         
   8  13   3        248.69        264.17        14.92 o                         
  -5  14   3         21.26          7.00        10.76 o                         
  -4  14   3        455.42        437.21        13.99 o                         
  -3  14   3         50.06         58.69        11.58 o                         
  -2  14   3        193.22        188.23        12.21 o                         
  -1  14   3         53.09         68.00        11.58 o                         
   0  14   3        239.82        342.17        13.91 o                         
   1  14   3         10.46         14.06        12.16 o                         
   2  14   3          1.08         12.02        11.97 o                         
   3  14   3          1.95         -3.54        12.20 o                         
   4  14   3         50.75         37.18        12.60 o                         
   5  14   3          1.95         -2.03        12.57 o                         
   6  14   3         76.12         59.41        13.20 o                         
   7  14   3        138.01        127.72        18.85 o                         
   8  14   3        106.31         79.56        27.35 o                         
  -3  15   3          3.17         11.59        10.65 o                         
  -2  15   3        315.09        296.51        22.54 o                         
  -1  15   3         72.31         85.66        17.54 o                         
   0  15   3        123.95        158.36        13.05 o                         
   1  15   3          0.52          6.10        12.06 o                         
   2  15   3        304.97        334.17        34.03 o                         
   3  15   3         88.53         97.72        12.56 o                         
   4  15   3         30.14         46.57        13.33 o                         
   5  15   3         20.12          4.97        13.72 o                         
   6  15   3          0.32        -11.72        15.63 o                         
   7  15   3         48.59        106.61        33.02 o                         
  -2  16   3        103.05         24.76        15.95 o                         
  -1  16   3         34.74         31.33        12.83 o                         
   0  16   3        243.24        265.55        13.35 o                         
   1  16   3         10.72         14.18        15.10 o                         
   2  16   3        231.53        199.41        14.14 o                         
   3  16   3          8.30         16.77        12.86 o                         
   4  16   3         44.92         37.09        12.90 o                         
   5  16   3         46.48         26.16        13.17 o                         
   6  16   3         61.84         35.83        19.28 o                         
  -4 -15   4         11.35         -6.74        16.24 o                         
  -3 -15   4        106.45         48.87        21.19 o                         
  -2 -15   4          0.26         -4.54        13.18 o                         
  -1 -15   4          0.77        -12.36        12.36 o                         
   0 -15   4          9.03         11.08        21.55 o                         
   1 -15   4          9.68         -4.15        12.61 o                         
   2 -15   4         26.87          2.35        28.31 o                         
   3 -15   4          0.62          4.23         6.36 o                         
  -6 -14   4        240.10        178.10        11.55 o                         
  -5 -14   4         17.82          8.75         6.35 o                         
  -4 -14   4         74.93         55.32         7.00 o                         
  -3 -14   4          6.62          2.68         4.86 o                         
  -2 -14   4         91.66         85.62        14.10 o                         
  -1 -14   4          3.04         16.65        17.98 o                         
   0 -14   4          4.47         10.48        13.07 o                         
   1 -14   4          0.98         -1.35         3.10 o                         
   2 -14   4          5.00         -4.80         4.80 o                         
   3 -14   4         39.53         33.60         7.99 o                         
   4 -14   4         14.80         28.08        10.95 o                         
   5 -14   4          1.02          4.86        16.24 o                         
  -7 -13   4         41.00         35.61        10.61 o                         
  -6 -13   4        484.61        402.75        20.82 o                         
  -5 -13   4         28.10         29.52         9.96 o                         
  -4 -13   4        382.08        393.72        20.47 o                         
  -3 -13   4         78.09         73.48         7.71 o                         
  -2 -13   4         94.64         77.69         5.77 o                         
  -1 -13   4         70.34         76.28         5.59 o                         
   0 -13   4        363.59        464.48        14.16 o                         
   1 -13   4          3.11         -7.07         8.71 o                         
   2 -13   4        147.39        139.31         9.25 o                         
   3 -13   4          3.41          1.91        13.75 o                         
   4 -13   4          0.15         12.24        10.42 o                         
   5 -13   4          0.18         -1.35         6.08 o                         
   6 -13   4          0.62          3.04        11.68 o                         
  -8 -12   4         51.15         15.72         5.94 o                         
  -7 -12   4        225.28        222.01        13.38 o                         
  -6 -12   4        304.87        264.27        13.52 o                         
  -5 -12   4         35.14         34.05        12.00 o                         
  -4 -12   4        515.23        486.73        31.22 o                         
  -3 -12   4          3.54         13.46         6.09 o                         
  -2 -12   4       1012.82       1117.78        21.39 o                         
  -1 -12   4         55.96         59.16         5.11 o                         
   0 -12   4        239.75        287.01        16.27 o                         
   1 -12   4          5.83         12.00         8.59 o                         
   2 -12   4        269.72        277.11        18.27 o                         
   3 -12   4          0.25         -6.68        18.06 o                         
   4 -12   4        488.16        479.18        15.06 o                         
   5 -12   4          8.46          3.44        17.00 o                         
   6 -12   4         13.86          5.10         6.38 o                         
   7 -12   4          1.27          9.46        11.25 o                         
  -9 -11   4          8.31          9.11        19.14 o                         
  -8 -11   4         62.58         26.82         5.98 o                         
  -7 -11   4        112.94        110.08        11.19 o                         
  -6 -11   4         72.34         44.36        11.60 o                         
  -5 -11   4         21.16         37.20         6.22 o                         
  -4 -11   4        231.13        237.79        12.77 o                         
  -3 -11   4          9.01         14.03         9.07 o                         
  -2 -11   4       2321.72       2513.82        33.90 o                         
  -1 -11   4         20.79          8.86        13.54 o                         
   0 -11   4        919.04       1243.87        22.65 o                         
   1 -11   4          3.41         13.51         4.61 o                         
   2 -11   4        482.64        504.27        15.59 o                         
   3 -11   4         83.68         81.75         7.30 o                         
   4 -11   4        709.42        777.29        17.55 o                         
   5 -11   4         25.22         23.30         7.75 o                         
   6 -11   4         82.45         82.12         7.88 o                         
   7 -11   4         13.12          5.96         8.09 o                         
   8 -11   4         69.16         48.03        11.48 o                         
  -9 -10   4          2.46         -1.36         8.91 o                         
  -8 -10   4          3.93         11.62         8.75 o                         
  -7 -10   4         24.19         21.80         9.07 o                         
  -6 -10   4          2.24         -5.12         5.12 o                         
  -5 -10   4        168.02        177.15        10.92 o                         
  -4 -10   4       1813.00       1893.62        27.55 o                         
  -3 -10   4       1588.94       1613.79        25.82 o                         
  -2 -10   4         76.78         93.43         8.45 o                         
  -1 -10   4         48.57         47.09        14.13 o                         
   0 -10   4        364.18        543.42        16.99 o                         
   1 -10   4          4.26         19.29         7.47 o                         
   2 -10   4       1441.76       1503.21        24.17 o                         
   3 -10   4        111.31        133.51         9.49 o                         
   4 -10   4        739.98        778.00        17.75 o                         
   5 -10   4          1.58         -4.75         4.75 o                         
   6 -10   4        453.25        459.57        34.11 o                         
   7 -10   4          9.42         13.22         6.55 o                         
   8 -10   4          3.48          0.25         5.56 o                         
   9 -10   4          0.66         -3.03        15.63 o                         
 -10  -9   4         22.32         11.01         6.28 o                         
  -9  -9   4         44.50         52.36         8.44 o                         
  -8  -9   4         16.01         26.58         5.75 o                         
  -7  -9   4          0.40          6.83         9.33 o                         
  -6  -9   4         24.19         34.22        11.46 o                         
  -5  -9   4         77.99        115.10         9.13 o                         
  -4  -9   4         14.50         27.07         7.07 o                         
  -3  -9   4          0.68          0.17         7.80 o                         
  -2  -9   4        660.69        697.30        18.14 o                         
  -1  -9   4         12.25         11.15        13.47 o                         
   0  -9   4       1131.31       1377.71        75.15 o                         
   1  -9   4          4.73         15.06         4.46 o                         
   2  -9   4       2430.56       2433.23        33.47 o                         
   3  -9   4         37.66         51.48         7.48 o                         
   4  -9   4        761.92        791.52        17.95 o                         
   5  -9   4          0.49         -4.74         4.74 o                         
   6  -9   4        990.86       1041.85        35.83 o                         
   7  -9   4         29.41         36.61         9.49 o                         
   8  -9   4        171.47        198.53        11.06 o                         
   9  -9   4          8.71         14.62         4.97 o                         
  10  -9   4         59.85         63.77        15.79 o                         
 -10  -8   4         80.86         64.25         7.33 o                         
  -9  -8   4         70.53         74.13        15.92 o                         
  -8  -8   4        175.78        174.98        16.32 o                         
  -7  -8   4          9.62         18.75         9.14 o                         
  -6  -8   4        179.89        183.35        15.48 o                         
  -5  -8   4        204.67        189.01        11.18 o                         
  -4  -8   4         25.22         22.79         7.05 o                         
  -3  -8   4       1266.90       1235.60        46.71 o                         
  -2  -8   4        605.84        586.66        18.70 o                         
  -1  -8   4        162.98        157.71        13.50 o                         
   0  -8   4        966.28       1258.36        23.30 o                         
   1  -8   4        174.24        153.47        18.70 o                         
   2  -8   4        984.81        888.96        18.37 o                         
   3  -8   4         24.12         29.50         4.80 o                         
   4  -8   4        949.03       1019.14        20.12 o                         
   5  -8   4         21.28         43.80        13.29 o                         
   6  -8   4        366.28        345.61        19.53 o                         
   7  -8   4         14.37         16.23         5.98 o                         
   8  -8   4       1321.27       1438.79        23.29 o                         
   9  -8   4         23.11         33.09         8.37 o                         
  10  -8   4         86.20         96.20         7.92 o                         
 -11  -7   4         34.94         53.42        25.50 o                         
 -10  -7   4        224.12        206.34        16.65 o                         
  -9  -7   4         25.46         36.75         6.66 o                         
  -8  -7   4        422.89        456.11        40.12 o                         
  -7  -7   4          0.66         -5.78         5.78 o                         
  -6  -7   4        509.23        573.48        16.71 o                         
  -5  -7   4         70.68         66.91         7.24 o                         
  -4  -7   4       1839.61       1775.06        30.24 o                         
  -3  -7   4        207.44        204.01        11.27 o                         
  -2  -7   4        437.73        404.35        15.03 o                         
  -1  -7   4         56.40         58.10        12.38 o                         
   0  -7   4        337.58        517.04        15.96 o                         
   1  -7   4        402.00        405.32        14.97 o                         
   2  -7   4          5.82          9.19         7.17 o                         
   3  -7   4         53.93         50.33         5.64 o                         
   4  -7   4        943.83        891.19        18.22 o                         
   5  -7   4         34.93         40.29         9.67 o                         
   6  -7   4        295.56        284.33        12.49 o                         
   7  -7   4         23.07         38.23        12.56 o                         
   8  -7   4        827.52        917.20        18.65 o                         
   9  -7   4         24.47         32.08         5.87 o                         
  10  -7   4        295.87        316.97        12.72 o                         
  11  -7   4          8.91          7.06         7.71 o                         
 -11  -6   4         18.03         14.13        19.25 o                         
 -10  -6   4        317.15        281.13        14.53 o                         
  -9  -6   4         64.80         72.10        15.17 o                         
  -8  -6   4        415.82        447.50        14.68 o                         
  -7  -6   4        309.98        315.39        13.22 o                         
  -6  -6   4       1242.96       1349.91        23.24 o                         
  -5  -6   4         77.23         65.30         7.31 o                         
  -4  -6   4       2027.64       1881.21        27.70 o                         
  -3  -6   4          1.14          1.26         5.14 o                         
  -2  -6   4       3683.65       3418.92        59.33 o                         
  -1  -6   4         82.20         98.88        12.92 o                         
   0  -6   4       1814.56       2207.13        30.08 o                         
   1  -6   4        210.66        219.83        13.26 o                         
   2  -6   4       1223.99       1107.77        24.21 o                         
   3  -6   4          8.50         -1.03        11.19 o                         
   4  -6   4        759.88        847.10        17.12 o                         
   5  -6   4         86.40         98.02         7.95 o                         
   6  -6   4        244.31        293.53        12.36 o                         
   7  -6   4         33.43         32.98         9.04 o                         
   8  -6   4        136.93        141.85         9.91 o                         
   9  -6   4          0.58         -5.52         5.52 o                         
  10  -6   4        321.65        332.87        15.81 o                         
  11  -6   4          8.47         25.04         6.08 o                         
 -11  -5   4         29.53         25.72         6.03 o                         
 -10  -5   4        154.85        160.11        11.53 o                         
  -9  -5   4          1.73         11.71         5.58 o                         
  -8  -5   4       1155.33       1151.45        25.22 o                         
  -7  -5   4         45.10         35.61         6.10 o                         
  -6  -5   4       1268.85       1319.23        21.80 o                         
  -5  -5   4         67.05         72.93         7.42 o                         
  -4  -5   4       4484.54       4018.62        52.35 o                         
  -3  -5   4         90.48         96.52         7.84 o                         
  -2  -5   4        664.85        565.09        15.76 o                         
  -1  -5   4       1510.76       1586.81        24.24 o                         
   0  -5   4       5656.49       7124.26        75.36 o                         
   1  -5   4        858.55        910.91        36.54 o                         
   2  -5   4       1938.34       1919.54        29.43 o                         
   3  -5   4        145.42        139.62         9.08 o                         
   4  -5   4        851.05        917.53        17.73 o                         
   5  -5   4         33.17         41.49         9.58 o                         
   6  -5   4         58.07         72.13         6.91 o                         
   7  -5   4        152.01        169.46        11.55 o                         
   8  -5   4        120.90        119.38         7.17 o                         
   9  -5   4          6.24         12.64         6.30 o                         
  10  -5   4         50.34         44.99         7.86 o                         
  11  -5   4          6.77         12.86         4.21 o                         
  12  -5   4        120.81        114.45         9.64 o                         
 -11  -4   4          0.19         14.64        14.57 o                         
 -10  -4   4         76.83         72.24         7.79 o                         
  -9  -4   4        251.55        255.13        12.85 o                         
  -8  -4   4       1495.29       1480.59        25.20 o                         
  -7  -4   4         11.23          0.97         6.96 o                         
  -6  -4   4       1045.64       1124.81        22.21 o                         
  -5  -4   4         46.83         65.18         8.60 o                         
  -4  -4   4       1680.37       1328.44        40.67 o                         
  -3  -4   4         98.55         78.51         7.13 o                         
  -2  -4   4      12495.19      12897.56       130.19 o                         
  -1  -4   4        191.44        213.45        13.71 o                         
   0  -4   4       6772.26       8272.25        86.08 o                         
   1  -4   4        277.24        265.29        12.95 o                         
   2  -4   4       1720.71       1489.50        22.49 o                         
   3  -4   4        995.29        967.87        24.47 o                         
   4  -4   4      18638.17      21552.12       404.20 o                         
   5  -4   4        461.20        465.78        13.10 o                         
   6  -4   4         87.62        123.11         6.71 o                         
   7  -4   4         11.57         13.22         4.75 o                         
   8  -4   4          3.72         10.22         3.94 o                         
   9  -4   4          4.32          2.67         4.97 o                         
  10  -4   4         31.21         46.92         8.11 o                         
  11  -4   4         28.96         16.92         8.46 o                         
  12  -4   4         71.13         61.65         9.95 o                         
 -11  -3   4          0.31         -5.62         5.62 o                         
 -10  -3   4         50.71         44.87        13.91 o                         
  -9  -3   4          1.01         -3.36         5.90 o                         
  -8  -3   4          8.85         10.39         6.14 o                         
  -7  -3   4         29.56         16.50         6.63 o                         
  -6  -3   4       1172.48       1089.93        20.98 o                         
  -5  -3   4         90.39         60.87        20.65 o                         
  -4  -3   4        959.35        688.15        15.52 o                         
  -3  -3   4        454.44        508.25        13.63 o                         
  -2  -3   4      19283.68      22463.61       222.59 o                         
  -1  -3   4          0.72          7.23        11.85 o                         
   0  -3   4       3446.16       4023.44        46.38 o                         
   1  -3   4        892.04        849.08        17.14 o                         
   2  -3   4       5896.04       5710.16        61.52 o                         
   3  -3   4          0.93         13.18         4.05 o                         
   4  -3   4       4837.26       4516.87        72.89 o                         
   5  -3   4        270.36        239.86        11.97 o                         
   6  -3   4       1216.97       1289.97        29.98 o                         
   7  -3   4          8.83         25.66         6.64 o                         
   8  -3   4         33.46         34.47         4.14 o                         
   9  -3   4        141.93        146.34         7.59 o                         
  10  -3   4         29.86         30.14         8.98 o                         
  11  -3   4          6.51         13.88         4.18 o                         
  12  -3   4          5.47         14.29         4.52 o                         
 -11  -2   4         47.70         47.79         6.91 o                         
 -10  -2   4         36.46         45.66        18.99 o                         
  -9  -2   4          4.24         -5.67         5.67 o                         
  -8  -2   4        166.08        158.41        10.02 o                         
  -7  -2   4         41.32         42.08         6.67 o                         
  -6  -2   4        357.60        283.31        25.64 o                         
  -5  -2   4          8.51          0.93         5.47 o                         
  -4  -2   4       1970.76       1766.94        24.63 o                         
  -3  -2   4        641.71        602.98        21.21 o                         
  -2  -2   4        448.55        339.38        18.52 o                         
  -1  -2   4       1058.77       1009.70        23.77 o                         
   0  -2   4       4222.70       4937.09        54.53 o                         
   1  -2   4        639.17        605.66        24.52 o                         
   2  -2   4       3456.21       3099.36        36.43 o                         
   3  -2   4        176.30        160.54         8.77 o                         
   4  -2   4       3302.06       2881.84        33.70 o                         
   5  -2   4         30.61         19.45         6.14 o                         
   6  -2   4       1684.78       1665.88        38.76 o                         
   7  -2   4         61.41         53.37         4.56 o                         
   8  -2   4       1383.06       1386.46        55.59 o                         
   9  -2   4         35.66         46.36         7.78 o                         
  10  -2   4        136.84        154.68        10.55 o                         
  11  -2   4         21.59         31.30         4.44 o                         
  12  -2   4         30.69         40.49         6.93 o                         
 -11  -1   4         21.22         12.34        11.64 o                         
 -10  -1   4        441.07        445.09        39.20 o                         
  -9  -1   4        238.02        234.16        20.65 o                         
  -8  -1   4         18.46         21.62        14.72 o                         
  -7  -1   4         41.58         38.36         7.06 o                         
  -6  -1   4         33.31         47.61         9.71 o                         
  -5  -1   4         53.90         26.52        10.22 o                         
  -4  -1   4        158.41        125.79         8.40 o                         
  -3  -1   4          7.91          9.55         4.95 o                         
  -2  -1   4       1826.83       1527.75        31.89 o                         
  -1  -1   4          6.09         10.17        15.71 o                         
   0  -1   4       5293.03       5998.06        64.89 o                         
   1  -1   4        996.35        901.58        18.07 o                         
   3  -1   4          5.23          4.91         4.92 o                         
   4  -1   4       3977.44       3332.00        36.90 o                         
   5  -1   4         92.94        110.82         7.53 o                         
   6  -1   4       4149.23       3759.00        78.67 o                         
   7  -1   4        193.02        179.16         7.69 o                         
   8  -1   4       2680.25       2587.39       143.46 o                         
   9  -1   4          9.97          8.18         5.39 o                         
  10  -1   4        151.34        172.37         8.24 o                         
  11  -1   4          1.69          0.07         5.92 o                         
  12  -1   4         46.39         75.44        12.47 o                         
 -11   0   4          0.07          5.37         6.60 o                         
 -10   0   4        296.39        302.70        13.18 o                         
  -9   0   4          2.85          6.92         6.26 o                         
  -8   0   4       1186.27       1207.72        21.69 o                         
  -7   0   4         27.43         28.68         6.36 o                         
  -6   0   4        686.56        662.72        15.43 o                         
  -5   0   4         16.10          5.79         7.30 o                         
  -4   0   4        156.34        144.81         8.69 o                         
  -3   0   4        157.79        160.14         9.02 o                         
  -2   0   4         40.17         46.85        15.50 o                         
  -1   0   4          9.93          2.61        11.43 o                         
   0   0   4         41.03         20.18        12.26 o                         
   1   0   4          8.83         -0.53        12.01 o                         
   2   0   4       4196.32       4120.56        45.23 o                         
   3   0   4        466.85        417.50        10.20 o                         
   4   0   4       7569.68       7145.03        72.70 o                         
   5   0   4        670.65        647.83        11.05 o                         
   6   0   4       4546.99       4486.76        91.04 o                         
   7   0   4          0.90         -4.62         4.62 o                         
   8   0   4         51.05         59.33         8.51 o                         
   9   0   4         30.37         32.67         9.66 o                         
  10   0   4        714.73        781.67        22.99 o                         
  11   0   4         59.17        112.16         6.82 o                         
  12   0   4         74.58         72.65        10.06 o                         
  13   0   4          6.01         -1.62        19.01 o                         
 -11   1   4          9.85         66.62        21.70 o                         
 -10   1   4        571.38        665.77        16.93 o                         
  -9   1   4         76.32         75.81         8.09 o                         
  -8   1   4       1035.77       1091.92        24.87 o                         
  -7   1   4        258.38        244.71        15.45 o                         
  -6   1   4       4877.64       4430.42       118.65 o                         
  -5   1   4         63.89         60.55         6.61 o                         
  -4   1   4       3587.07       3290.82        38.51 o                         
  -3   1   4        148.70        148.28         8.75 o                         
  -2   1   4         12.15         22.02         7.87 o                         
  -1   1   4          0.01         -5.08        10.75 o                         
   0   1   4          6.71         22.50        11.32 o                         
   1   1   4        118.44        107.67        11.31 o                         
   2   1   4        195.49        162.66         9.61 o                         
   3   1   4        928.45        870.84        23.03 o                         
   4   1   4        195.74        176.95         5.89 o                         
   5   1   4       1191.58       1143.47        26.53 o                         
   6   1   4       2844.34       2617.30        32.89 o                         
   7   1   4         84.39         69.84         9.28 o                         
   8   1   4       2808.22       2752.56        61.80 o                         
   9   1   4          2.15          8.64         3.92 o                         
  10   1   4        265.88        290.18         9.53 o                         
  11   1   4         23.53         48.82         7.34 o                         
  12   1   4         70.33         72.72        10.16 o                         
  13   1   4         31.11         18.68         4.40 o                         
 -11   2   4          0.36         51.90        20.33 o                         
 -10   2   4        215.42        203.50        11.40 o                         
  -9   2   4         14.98         15.26         7.71 o                         
  -8   2   4        481.43        484.39        15.21 o                         
  -7   2   4        667.57        686.13        18.82 o                         
  -6   2   4       2892.55       2480.12        31.96 o                         
  -5   2   4        915.51        842.88        29.57 o                         
  -4   2   4       2118.37       1850.43        41.49 o                         
  -3   2   4         40.93         32.46         4.99 o                         
  -2   2   4       1886.98       1813.06        24.62 o                         
  -1   2   4          1.51        -12.22        15.10 o                         
   0   2   4       4189.51       4984.29        54.03 o                         
   1   2   4         15.86         15.91         9.43 o                         
   2   2   4        527.92        488.06        10.50 o                         
   3   2   4        771.76        638.38        20.07 o                         
   4   2   4       1593.28       1349.10        82.51 o                         
   5   2   4        164.37        151.34         9.89 o                         
   7   2   4        210.64        236.61         5.55 o                         
   8   2   4       3096.40       3147.37        35.18 o                         
   9   2   4         16.80         20.06         3.59 o                         
  10   2   4        923.28       1014.68        16.48 o                         
  11   2   4          0.50         19.66         7.81 o                         
  12   2   4        111.73        106.36        11.85 o                         
  13   2   4          5.10          0.91         5.61 o                         
 -11   3   4          6.86         -3.55         8.88 o                         
 -10   3   4        159.66        150.90        10.39 o                         
  -9   3   4         10.34         12.41         6.29 o                         
  -8   3   4       1128.57       1133.97        20.72 o                         
  -7   3   4        137.02        147.40         9.81 o                         
  -6   3   4       2611.72       2665.81       118.95 o                         
  -5   3   4         25.80         53.13        15.94 o                         
  -4   3   4       4626.93       4135.75       144.03 o                         
  -3   3   4        153.79        151.27         9.16 o                         
  -2   3   4      25395.11      31970.07      2765.48 o                         
  -1   3   4         43.00         49.78         9.55 o                         
   0   3   4       1793.95       2038.07        25.96 o                         
   1   3   4         20.92         26.59         8.82 o                         
   2   3   4       1213.21        984.99        24.55 o                         
   3   3   4         34.12         33.00         3.53 o                         
   4   3   4        246.34        244.27        15.33 o                         
   5   3   4        196.63        222.88        14.12 o                         
   6   3   4       1140.52       1156.02        70.75 o                         
   7   3   4         85.68         88.10         6.72 o                         
   8   3   4        580.31        576.12        35.53 o                         
   9   3   4        256.73        281.47        20.41 o                         
  10   3   4         71.88         82.52         6.76 o                         
  11   3   4         17.79         15.07         4.71 o                         
  12   3   4        176.07        200.20        17.41 o                         
  13   3   4         16.91          5.64         8.12 o                         
 -11   4   4          0.05         -4.27        13.67 o                         
 -10   4   4         60.67         52.24         7.11 o                         
  -9   4   4         97.60         70.93         7.60 o                         
  -8   4   4       3185.56       3142.07        73.84 o                         
  -7   4   4         12.39         10.17         6.03 o                         
  -5   4   4         29.50         19.76        10.60 o                         
  -4   4   4       4100.20       3343.74       115.86 o                         
  -3   4   4        206.22        170.38         9.49 o                         
  -2   4   4      19584.59      21598.45       313.00 o                         
  -1   4   4        167.61        129.61         7.97 o                         
   0   4   4       5140.26       5558.21        59.42 o                         
   1   4   4         30.25         42.51         8.36 o                         
   2   4   4       1931.23       1625.31        20.57 o                         
   3   4   4        716.94        675.25        10.31 o                         
   4   4   4      15194.07      15772.11       402.16 o                         
   5   4   4       1183.88       1208.65        74.07 o                         
   6   4   4        563.48        557.58        34.37 o                         
   7   4   4         22.16         12.95         3.72 o                         
   8   4   4        495.20        581.45        35.84 o                         
   9   4   4        483.15        527.87        32.65 o                         
  10   4   4         53.40         95.55         9.34 o                         
  11   4   4        153.89        194.61        12.88 o                         
  12   4   4        130.89        162.95        10.90 o                         
  13   4   4         26.85         26.58         4.72 o                         
 -10   5   4         25.13         34.94        12.24 o                         
  -9   5   4          0.05         19.29         8.91 o                         
  -8   5   4         79.09         98.48         8.84 o                         
  -7   5   4        153.51        137.21         9.57 o                         
  -6   5   4        334.78        469.52        14.89 o                         
  -5   5   4        410.87        389.67        13.63 o                         
  -4   5   4       3440.85       3167.22        38.14 o                         
  -3   5   4         76.06         63.53        10.89 o                         
  -2   5   4        132.04         82.58         9.05 o                         
  -1   5   4         69.65         61.49         6.43 o                         
   0   5   4      17509.03      25452.15       349.19 o                         
   1   5   4        108.62        113.70         9.74 o                         
   2   5   4       5225.22       4329.32        56.25 o                         
   3   5   4        133.50         85.23         5.29 o                         
   4   5   4       3794.79       3172.10        42.13 o                         
   5   5   4          3.01          1.59         2.89 o                         
   6   5   4       1804.92       1787.35       109.27 o                         
   7   5   4        122.60        115.56        12.70 o                         
   8   5   4         15.01         79.75         9.79 o                         
   9   5   4       2101.21       2263.52       138.47 o                         
  10   5   4         54.93         61.15         5.74 o                         
  11   5   4         64.10         77.40        26.27 o                         
  12   5   4         17.89         15.70         4.28 o                         
  13   5   4          5.07         12.56        19.04 o                         
 -10   6   4         17.52         -1.70         6.44 o                         
  -9   6   4         26.13          6.71         6.89 o                         
  -8   6   4        168.83        144.75        10.24 o                         
  -7   6   4          0.40          3.18         7.65 o                         
  -6   6   4          8.36        128.82        27.07 o                         
  -5   6   4         66.10         68.67        10.57 o                         
  -4   6   4         80.38         80.85         7.09 o                         
  -3   6   4         13.05          6.95         4.55 o                         
  -2   6   4       5500.54       4569.05        93.68 o                         
  -1   6   4         53.79         44.09         9.05 o                         
   0   6   4       5154.55       5899.66       110.26 o                         
   1   6   4         66.28         46.87         9.13 o                         
   2   6   4       4035.32       3558.08        98.06 o                         
   3   6   4       1110.83       1115.02        19.84 o                         
   4   6   4       4552.57       4101.05        43.08 o                         
   5   6   4        412.86        384.33        19.77 o                         
   6   6   4       1264.38       1406.26        85.94 o                         
   7   6   4         24.27         26.69         4.12 o                         
   8   6   4       2225.69       2455.85       150.28 o                         
   9   6   4         10.54          6.22        10.93 o                         
  10   6   4        158.83        175.07        11.66 o                         
  11   6   4          1.74         -4.23         4.23 o                         
  12   6   4         21.14         23.27         5.54 o                         
  13   6   4         18.93         36.95        23.15 o                         
 -10   7   4         32.39         20.28         8.78 o                         
  -9   7   4         10.41          9.57        10.05 o                         
  -8   7   4         42.64         47.24         7.34 o                         
  -7   7   4          2.96         -1.82         5.91 o                         
  -6   7   4         91.21         93.55        12.42 o                         
  -5   7   4          1.67          2.75         5.49 o                         
  -4   7   4          0.13         -2.71         5.16 o                         
  -3   7   4          0.44         -2.62         6.00 o                         
  -2   7   4        269.81        231.42        10.57 o                         
  -1   7   4        112.64        111.09         8.26 o                         
   0   7   4       3572.90       3703.81        46.38 o                         
   1   7   4          5.46         -1.15         9.44 o                         
   2   7   4       4698.85       4452.85        51.29 o                         
   3   7   4        161.41        164.33         8.00 o                         
   4   7   4       1994.81       1747.16        38.76 o                         
   5   7   4          6.62          3.87         3.74 o                         
   6   7   4       1749.60       1754.48       107.50 o                         
   7   7   4        236.14        291.54        18.37 o                         
   8   7   4       1823.90       1988.92       121.66 o                         
   9   7   4         26.97         35.89         9.64 o                         
  10   7   4        357.01        386.56        26.14 o                         
  11   7   4         25.98         35.50         4.88 o                         
  12   7   4         63.44         49.77         5.31 o                         
  -9   8   4         42.67         49.30        13.41 o                         
  -8   8   4        348.26        330.53        12.56 o                         
  -7   8   4         38.00         29.31         6.60 o                         
  -6   8   4        180.60        164.24        14.83 o                         
  -5   8   4         14.07         14.37         5.97 o                         
  -4   8   4        343.25        321.55        12.47 o                         
  -3   8   4        160.77        127.50         9.97 o                         
  -2   8   4        613.16        561.17        26.55 o                         
  -1   8   4       1143.84       1066.64        22.63 o                         
   0   8   4        189.32        328.55        13.41 o                         
   1   8   4         26.64         27.90         9.75 o                         
   2   8   4       1769.30       1529.97        44.12 o                         
   3   8   4        186.38        169.86         8.34 o                         
   4   8   4       3927.54       3796.39        41.00 o                         
   5   8   4        363.03        376.21        10.05 o                         
   6   8   4        813.99        793.80        25.00 o                         
   7   8   4        233.09        276.53        17.49 o                         
   8   8   4        388.01        493.71        30.56 o                         
   9   8   4        136.66        123.82         8.87 o                         
  10   8   4        455.48        573.19        35.44 o                         
  11   8   4         88.20         96.45        11.39 o                         
  12   8   4         48.83         67.05        17.08 o                         
  -9   9   4          4.16         -6.55        11.59 o                         
  -8   9   4        361.27        339.56        14.82 o                         
  -7   9   4          9.36          7.47        11.04 o                         
  -6   9   4       1945.75       1759.00        27.38 o                         
  -5   9   4          0.67          3.05         5.97 o                         
  -4   9   4        305.03        310.17        12.05 o                         
  -3   9   4         89.86         85.04         7.09 o                         
  -2   9   4        162.34        156.55        13.34 o                         
  -1   9   4        114.66        111.39         7.59 o                         
   0   9   4         92.00        127.07        11.77 o                         
   1   9   4         29.01         27.90        10.51 o                         
   2   9   4        187.11        175.34        11.52 o                         
   3   9   4         47.41         57.05        10.48 o                         
   4   9   4        321.83        300.64        11.26 o                         
   5   9   4          1.44         -3.23         3.51 o                         
   6   9   4        665.99        729.07        12.48 o                         
   7   9   4        122.99        101.02         8.66 o                         
   8   9   4        325.57        390.62        24.40 o                         
   9   9   4        329.56        407.22        25.43 o                         
  10   9   4        370.65        441.40        27.52 o                         
  11   9   4          4.37         -6.77         8.57 o                         
  12   9   4         68.62         57.06         7.82 o                         
  -8  10   4        285.53        249.40        11.20 o                         
  -7  10   4         18.57         17.50         6.99 o                         
  -6  10   4        997.77        964.24        25.75 o                         
  -5  10   4         93.65         87.18         8.03 o                         
  -4  10   4        963.77        926.50        18.16 o                         
  -3  10   4         53.63         58.34         6.26 o                         
  -2  10   4         37.11         37.68         6.97 o                         
  -1  10   4       1567.00       1490.87        23.66 o                         
   0  10   4       4990.22       5848.99       123.88 o                         
   1  10   4         15.63          8.49        11.04 o                         
   2  10   4         11.46         13.99        19.81 o                         
   3  10   4        105.72         90.27        10.47 o                         
   4  10   4         89.03        110.52        10.64 o                         
   5  10   4         21.07          6.73        18.90 o                         
   6  10   4        183.93        198.78        10.61 o                         
   7  10   4          3.92          5.07         4.35 o                         
   8  10   4        243.26        254.02        16.29 o                         
   9  10   4         40.71         53.12         7.06 o                         
  10  10   4        248.97        295.64        20.32 o                         
  11  10   4         62.26         77.80         6.66 o                         
  -7  11   4         17.06         12.17         7.84 o                         
  -6  11   4        604.64        583.35        14.63 o                         
  -5  11   4         18.02         27.49         8.30 o                         
  -4  11   4        697.38        639.80        20.67 o                         
  -3  11   4         56.23         46.47         7.45 o                         
  -2  11   4       5375.06       4994.26        55.32 o                         
  -1  11   4         23.71          8.76        19.51 o                         
   0  11   4        321.05        433.35        14.09 o                         
   1  11   4        386.36        393.56        14.50 o                         
   2  11   4        731.21        778.89        16.52 o                         
   3  11   4         29.54         28.61        11.02 o                         
   4  11   4        911.07        811.67        15.97 o                         
   5  11   4         61.47         56.47        14.96 o                         
   6  11   4          4.52          4.25        10.02 o                         
   7  11   4         20.76          2.13         9.66 o                         
  10  11   4          7.68         31.87         6.53 o                         
  11  11   4          0.44         26.10         7.13 o                         
  -7  12   4          0.02         13.66        11.08 o                         
  -6  12   4        199.51        175.30        11.05 o                         
  -5  12   4         37.03         42.51         7.01 o                         
  -4  12   4        461.33        458.76        14.59 o                         
  -3  12   4          4.46          8.35        11.30 o                         
  -2  12   4       2110.43       1912.23        26.67 o                         
  -1  12   4         48.49         45.39        23.54 o                         
   0  12   4       1240.12       1595.60        24.70 o                         
   1  12   4          2.33         12.94        11.38 o                         
   2  12   4       1987.83       1941.28        36.61 o                         
   3  12   4        713.62        691.15        15.96 o                         
   4  12   4        446.91        497.33        15.10 o                         
   5  12   4         41.06         36.17        10.79 o                         
   6  12   4        350.39        337.92        17.30 o                         
   7  12   4         16.05         30.36        10.79 o                         
   8  12   4          0.92          8.20         8.05 o                         
  -6  13   4        120.36         82.09        11.38 o                         
  -5  13   4          2.63          9.95        11.10 o                         
  -4  13   4        365.08        327.38        12.75 o                         
  -3  13   4        183.16        172.43        12.19 o                         
  -2  13   4         82.44         91.52        19.14 o                         
  -1  13   4         57.58         80.65        14.43 o                         
   0  13   4        662.71        816.76        17.62 o                         
   1  13   4         51.53         25.69        11.75 o                         
   2  13   4       1815.11       1808.02        25.90 o                         
   3  13   4        111.37        101.52        13.09 o                         
   4  13   4        481.09        456.97        15.11 o                         
   5  13   4         32.95         37.85        18.29 o                         
   6  13   4        506.06        485.52        14.52 o                         
   7  13   4         75.62         49.75        12.44 o                         
  -4  14   4        105.42         83.90        11.81 o                         
  -3  14   4          8.62         23.36        11.34 o                         
  -2  14   4        290.80        257.99        12.47 o                         
  -1  14   4         17.22         10.75        10.90 o                         
   0  14   4        300.56        368.83        14.19 o                         
   1  14   4         10.45         28.65        23.98 o                         
   2  14   4        562.30        580.64        16.38 o                         
   3  14   4         29.63         12.87        12.29 o                         
   4  14   4       1016.55        996.24        19.39 o                         
   5  14   4         57.15         28.32        20.50 o                         
   6  14   4        382.29        379.05        30.94 o                         
   7  14   4         32.07         17.94        12.91 o                         
   8  14   4        235.01        161.03        29.89 o                         
  -3  15   4          0.80         -5.02        10.56 o                         
  -2  15   4         67.87         58.03        14.96 o                         
  -1  15   4         42.25         51.61        10.94 o                         
   0  15   4        125.26        151.59        33.05 o                         
   1  15   4        239.07        257.25        13.75 o                         
   2  15   4         49.47         34.90        15.64 o                         
   3  15   4         42.87         31.58        12.86 o                         
   4  15   4        333.98        373.93        19.27 o                         
   5  15   4         30.52         26.83        20.57 o                         
   6  15   4        157.29        134.17        26.91 o                         
   7  15   4         10.13         -4.70        25.50 o                         
  -1  16   4        154.56        163.43        20.06 o                         
   0  16   4         14.44         10.41        11.37 o                         
   1  16   4          0.32          1.72        12.61 o                         
   2  16   4         11.28         28.93        12.91 o                         
   3  16   4        123.13        100.28        31.83 o                         
   4  16   4        147.71        136.48        14.15 o                         
   5  16   4        181.42        160.70        14.33 o                         
   6  16   4         91.06         46.02        19.44 o                         
  -3 -15   5        112.15        106.79        30.46 o                         
  -2 -15   5        190.15        142.06        14.60 o                         
  -1 -15   5          0.71         -1.40        11.86 o                         
   0 -15   5         84.31         84.99        12.61 o                         
   1 -15   5         33.01         11.19        23.07 o                         
   2 -15   5         91.29         69.10         6.99 o                         
   3 -15   5          4.67         27.25        17.30 o                         
  -5 -14   5         31.67         13.55         6.94 o                         
  -4 -14   5         78.72         73.86        10.11 o                         
  -3 -14   5          0.15          5.63         6.30 o                         
  -2 -14   5        170.60        144.47         7.89 o                         
  -1 -14   5         22.04         24.01        13.08 o                         
   0 -14   5        248.72        290.29        11.21 o                         
   1 -14   5          4.31          0.35        11.78 o                         
   2 -14   5        170.73        171.92        10.01 o                         
   3 -14   5         34.76         25.43         5.99 o                         
   4 -14   5        224.79        217.33        11.52 o                         
   5 -14   5         29.18          6.15        11.38 o                         
  -7 -13   5         34.50        -15.83        15.83 o                         
  -6 -13   5         51.01         42.69         7.10 o                         
  -5 -13   5          1.48         19.46         6.70 o                         
  -4 -13   5          0.13         -1.98         5.87 o                         
  -3 -13   5          4.18         14.28         5.97 o                         
  -2 -13   5          8.65         15.43        10.46 o                         
  -1 -13   5        191.57        194.17         9.61 o                         
   0 -13   5        157.82        203.08        11.07 o                         
   1 -13   5         22.74         15.56         9.07 o                         
   2 -13   5         87.30        112.26        10.78 o                         
   3 -13   5          2.19          0.61         5.12 o                         
   4 -13   5        151.75        139.83         9.84 o                         
   5 -13   5         12.54          0.33        11.06 o                         
   6 -13   5        166.71        135.81        11.92 o                         
  -7 -12   5         27.76         35.73         9.36 o                         
  -6 -12   5         47.27         26.81         7.92 o                         
  -5 -12   5         24.32         34.52         6.37 o                         
  -4 -12   5        203.67        201.66        11.70 o                         
  -3 -12   5        119.57        113.21        11.89 o                         
  -2 -12   5        118.30        126.31         9.37 o                         
  -1 -12   5        667.80        740.00        22.82 o                         
   0 -12   5        145.30        202.93        11.30 o                         
   1 -12   5         39.56         34.70         9.18 o                         
   2 -12   5         36.28         20.20         5.19 o                         
   3 -12   5          0.84          1.63         4.67 o                         
   4 -12   5        211.20        219.50        18.25 o                         
   5 -12   5         55.33         59.59         7.32 o                         
   6 -12   5        160.48        154.07        13.20 o                         
   7 -12   5          5.32         19.72        11.66 o                         
  -8 -11   5        169.01        133.78        15.77 o                         
  -7 -11   5          0.81         20.65         8.44 o                         
  -6 -11   5        280.37        261.84        13.32 o                         
  -5 -11   5        171.97        184.33        12.03 o                         
  -4 -11   5        308.69        335.71        14.83 o                         
  -3 -11   5          0.17          6.31        10.39 o                         
  -2 -11   5        188.12        225.91        12.53 o                         
  -1 -11   5        203.37        207.95        14.83 o                         
   0 -11   5        403.38        526.04        15.54 o                         
   1 -11   5          4.18          5.61         4.83 o                         
   2 -11   5         29.03         53.69        16.41 o                         
   3 -11   5          0.38         22.62         5.07 o                         
   4 -11   5        340.22        396.88        14.23 o                         
   5 -11   5         46.40         47.43         6.22 o                         
   6 -11   5         62.89         69.10         7.25 o                         
   7 -11   5         59.82         61.97        12.78 o                         
   8 -11   5         97.01         86.08        16.86 o                         
  -9 -10   5          2.46          3.81         8.94 o                         
  -8 -10   5        162.77        119.98         9.96 o                         
  -7 -10   5         25.67         24.87         8.33 o                         
  -6 -10   5        284.42        256.03        13.38 o                         
  -5 -10   5         16.44          9.11        19.88 o                         
  -4 -10   5       1513.47       1639.59        35.40 o                         
  -3 -10   5        216.98        254.13        16.29 o                         
  -2 -10   5        432.41        458.93        15.28 o                         
  -1 -10   5          8.75          6.55        26.03 o                         
   0 -10   5        169.40        191.75        14.30 o                         
   1 -10   5         65.28         63.75         7.01 o                         
   2 -10   5         24.95         17.13         9.88 o                         
   3 -10   5         94.17         99.02         8.46 o                         
   4 -10   5        108.05        124.80         9.24 o                         
   5 -10   5         37.63         47.10         6.81 o                         
   6 -10   5         14.80          6.77         6.14 o                         
   7 -10   5         11.57          9.56         4.87 o                         
   8 -10   5         91.04         70.69         6.95 o                         
   9 -10   5         18.88          2.40         7.09 o                         
  -9  -9   5          0.87         -2.69         5.32 o                         
  -8  -9   5        203.24        160.13        11.05 o                         
  -7  -9   5         62.62         57.65        15.56 o                         
  -6  -9   5        531.15        494.34        43.38 o                         
  -5  -9   5        108.89        126.46         9.70 o                         
  -4  -9   5        705.47        801.06        18.80 o                         
  -3  -9   5        821.48        901.30        20.18 o                         
  -2  -9   5       3391.49       3444.35        42.00 o                         
  -1  -9   5        184.87        207.04        15.86 o                         
   0  -9   5        872.67       1157.44        22.18 o                         
   1  -9   5        279.05        296.29        15.61 o                         
   2  -9   5        586.28        607.52        17.55 o                         
   3  -9   5         40.65         33.37         5.83 o                         
   4  -9   5         97.51        101.73         8.58 o                         
   5  -9   5         22.07         21.94         4.92 o                         
   6  -9   5         78.06         75.85         6.97 o                         
   7  -9   5          5.85          5.78         9.51 o                         
   8  -9   5          9.06         20.21         5.71 o                         
   9  -9   5          9.59          0.61         7.05 o                         
  10  -9   5         62.29        109.33        15.79 o                         
 -10  -8   5         34.01         27.58        11.29 o                         
  -9  -8   5          1.59         -5.19         5.19 o                         
  -8  -8   5        106.64         87.01         8.40 o                         
  -7  -8   5          2.08         -5.31         6.37 o                         
  -6  -8   5        269.98        306.05        13.51 o                         
  -5  -8   5         28.60         10.76        11.86 o                         
  -4  -8   5       1307.63       1361.18        23.88 o                         
  -3  -8   5          5.00          2.38         9.56 o                         
  -2  -8   5       2549.15       2433.51        66.29 o                         
  -1  -8   5        297.32        345.24        15.36 o                         
   0  -8   5       3427.42       4326.45       105.73 o                         
   1  -8   5          3.86         -0.52        12.35 o                         
   2  -8   5        341.53        348.87        14.10 o                         
   3  -8   5         70.99         97.29         8.02 o                         
   4  -8   5        546.48        553.84        16.29 o                         
   5  -8   5          6.32          0.20         8.24 o                         
   6  -8   5         51.31         55.12         6.12 o                         
   7  -8   5         13.13         11.23         6.19 o                         
   8  -8   5         35.59         51.46         6.68 o                         
   9  -8   5         20.07         31.63         5.57 o                         
  10  -8   5         18.82         19.00         5.47 o                         
 -10  -7   5          0.21         -1.71        14.17 o                         
  -9  -7   5          8.48          2.64        12.86 o                         
  -8  -7   5         56.46         46.66         9.32 o                         
  -7  -7   5          2.14         -3.89         8.68 o                         
  -6  -7   5        425.94        450.83        15.66 o                         
  -5  -7   5         41.50         39.23         8.71 o                         
  -4  -7   5         24.62         40.57        12.50 o                         
  -3  -7   5         80.47         85.29         7.89 o                         
  -2  -7   5       2211.21       1983.38        61.40 o                         
  -1  -7   5         51.90         50.52        23.31 o                         
   0  -7   5       4342.31       5169.42        84.92 o                         
   1  -7   5        302.91        248.30        20.37 o                         
   2  -7   5       2744.78       2569.93        33.50 o                         
   3  -7   5        110.14        100.72         8.00 o                         
   4  -7   5       2486.84       2413.64        83.57 o                         
   5  -7   5        229.70        240.70        11.89 o                         
   6  -7   5        900.34        952.10        18.90 o                         
   7  -7   5         25.98         25.56         5.33 o                         
   8  -7   5        125.28        165.29        10.09 o                         
   9  -7   5         10.25          2.21         7.93 o                         
  10  -7   5         80.65         88.31         7.74 o                         
  11  -7   5          6.24          9.67         7.41 o                         
 -10  -6   5        174.08        166.54        11.46 o                         
  -9  -6   5        119.61        110.44         8.91 o                         
  -8  -6   5         51.45         52.94         8.54 o                         
  -7  -6   5          9.92         14.20        13.01 o                         
  -6  -6   5         49.48         25.06        11.38 o                         
  -5  -6   5         55.22         61.45         7.42 o                         
  -4  -6   5        272.06        214.86        11.44 o                         
  -3  -6   5        258.77        225.73        10.85 o                         
  -2  -6   5        996.81        987.36        19.93 o                         
  -1  -6   5        432.44        453.12        20.20 o                         
   0  -6   5       3264.35       3625.75        43.53 o                         
   1  -6   5        205.51        215.43        13.73 o                         
   2  -6   5       7124.51       7193.42        76.94 o                         
   3  -6   5          2.88         -4.49         4.49 o                         
   4  -6   5       3303.76       3169.89        72.90 o                         
   5  -6   5         20.10         28.12         5.43 o                         
   6  -6   5       1545.84       1620.61        24.87 o                         
   7  -6   5          1.38          0.16         7.90 o                         
   8  -6   5        234.46        273.59        11.94 o                         
   9  -6   5         21.38         35.54         5.74 o                         
  10  -6   5        103.27        102.62         8.24 o                         
  11  -6   5         28.31         66.24        25.50 o                         
 -11  -5   5         62.73         68.34         8.27 o                         
 -10  -5   5        260.17        250.86        13.67 o                         
  -9  -5   5         13.00         14.99        12.87 o                         
  -8  -5   5        304.84        329.13        13.56 o                         
  -7  -5   5        488.87        427.72        14.24 o                         
  -6  -5   5        195.70        172.73        10.46 o                         
  -5  -5   5         21.94         20.19         9.34 o                         
  -4  -5   5        200.94        229.73        11.42 o                         
  -3  -5   5        140.21        158.78        10.20 o                         
  -2  -5   5         19.39         10.52        11.74 o                         
  -1  -5   5          3.46          7.44        12.55 o                         
   0  -5   5        557.69        645.63        16.62 o                         
   1  -5   5        935.33        973.17        19.27 o                         
   2  -5   5       2505.04       2414.75        31.44 o                         
   3  -5   5          0.79         12.72         4.93 o                         
   4  -5   5        129.44        156.22        13.59 o                         
   5  -5   5         70.30         90.76        11.76 o                         
   6  -5   5       3700.54       3825.23        80.79 o                         
   7  -5   5          7.59         16.59         5.10 o                         
   8  -5   5        656.19        727.95        16.35 o                         
   9  -5   5          0.96         -5.06         5.06 o                         
  10  -5   5        225.07        255.70        11.68 o                         
  11  -5   5          0.11          7.49         5.60 o                         
  12  -5   5         56.36         57.71         7.86 o                         
 -11  -4   5         16.69         16.58        10.12 o                         
 -10  -4   5        248.92        255.80        13.77 o                         
  -9  -4   5          6.09         11.53         9.30 o                         
  -8  -4   5        740.41        807.82        29.94 o                         
  -7  -4   5        238.38        204.77        11.35 o                         
  -6  -4   5        981.96        992.30        19.25 o                         
  -5  -4   5          2.76         -3.87         8.64 o                         
  -4  -4   5         85.58         95.88         8.49 o                         
  -3  -4   5         22.99         26.20         5.86 o                         
  -2  -4   5       3021.07       3172.49        38.02 o                         
  -1  -4   5        182.07        171.41        18.52 o                         
   0  -4   5        540.60        738.32        17.39 o                         
   1  -4   5        296.98        348.34        13.94 o                         
   2  -4   5         40.98         47.51        12.08 o                         
   3  -4   5        254.93        248.58        11.05 o                         
   4  -4   5       2297.33       2283.41        49.24 o                         
   5  -4   5          0.12         -6.88         6.88 o                         
   6  -4   5       2977.71       2853.34        44.25 o                         
   7  -4   5         17.87         23.36         5.24 o                         
   8  -4   5        273.06        303.82        11.97 o                         
   9  -4   5          0.42         -2.95         8.06 o                         
  10  -4   5        673.34        742.28        25.88 o                         
  11  -4   5         16.32         44.26         6.35 o                         
  12  -4   5         67.92         93.60         9.73 o                         
 -11  -3   5          6.54         27.83         9.42 o                         
 -10  -3   5        471.63        496.39        16.36 o                         
  -9  -3   5         11.55         18.01         9.60 o                         
  -8  -3   5        351.28        386.03        14.00 o                         
  -7  -3   5        153.44        158.72        10.07 o                         
  -6  -3   5       1692.84       1675.48        25.27 o                         
  -5  -3   5          2.91         -4.63         7.74 o                         
  -4  -3   5       2280.48       2064.50        33.92 o                         
  -3  -3   5         37.03         43.66        12.65 o                         
  -2  -3   5         40.54         70.71        12.76 o                         
  -1  -3   5         72.20         85.28        16.65 o                         
   0  -3   5       3450.03       4060.43        46.56 o                         
   1  -3   5        203.41        241.63        12.89 o                         
   2  -3   5       1404.75       1330.93        21.28 o                         
   3  -3   5        101.38        103.21        10.27 o                         
   4  -3   5      12374.19      13674.91       413.90 o                         
   5  -3   5        199.40        182.64         9.70 o                         
   6  -3   5         18.74         29.36         5.60 o                         
   7  -3   5          0.00         -1.88         7.25 o                         
   8  -3   5        711.59        796.33        15.61 o                         
   9  -3   5         15.53         16.12         6.02 o                         
  10  -3   5        296.13        300.89        14.38 o                         
  11  -3   5          1.31          3.31        10.36 o                         
  12  -3   5        125.35        157.66        14.43 o                         
 -11  -2   5         19.12         20.72        10.07 o                         
 -10  -2   5        179.75        166.98        13.33 o                         
  -9  -2   5         20.95         28.22        10.98 o                         
  -8  -2   5       1410.67       1531.68        24.24 o                         
  -7  -2   5         17.92         18.20        11.30 o                         
  -6  -2   5       3074.74       2998.31        62.82 o                         
  -5  -2   5          7.11         -5.91         5.91 o                         
  -4  -2   5       5167.96       4876.52        77.00 o                         
  -3  -2   5         22.94         23.17         5.46 o                         
  -2  -2   5       4254.26       3592.31        54.32 o                         
  -1  -2   5        394.54        385.53        14.73 o                         
   0  -2   5       2465.11       2888.98        35.77 o                         
   1  -2   5       1620.90       1619.77        24.13 o                         
   2  -2   5        114.87         68.66        11.46 o                         
   3  -2   5        179.19        161.64         8.72 o                         
   4  -2   5       4219.46       4012.88        44.62 o                         
   5  -2   5        459.71        431.22        11.82 o                         
   6  -2   5        109.29        112.01         9.52 o                         
   7  -2   5         70.09         71.81         5.03 o                         
   8  -2   5         33.99         32.38         6.34 o                         
   9  -2   5         73.22         88.45         6.01 o                         
  10  -2   5        188.89        187.54        11.59 o                         
  11  -2   5          4.34          0.02         4.31 o                         
  12  -2   5         66.43         81.31        13.78 o                         
  13  -2   5          0.13         12.14        40.52 o                         
 -11  -1   5          0.18         -6.29         6.29 o                         
 -10  -1   5         28.82         24.12         6.18 o                         
  -9  -1   5        179.50        189.04        11.39 o                         
  -8  -1   5        833.14        818.05        32.50 o                         
  -7  -1   5        195.10        212.73        11.38 o                         
  -6  -1   5       2085.78       2083.67        30.78 o                         
  -5  -1   5          7.13         18.74         7.74 o                         
  -4  -1   5       3827.20       3371.22        55.81 o                         
  -3  -1   5        216.39        186.96        14.99 o                         
  -2  -1   5       2606.26       2252.73        40.43 o                         
  -1  -1   5          0.05         -4.29        11.41 o                         
   0  -1   5      13254.04      17881.64       178.68 o                         
   1  -1   5       1103.94        982.61        18.06 o                         
   2  -1   5      13931.31      14861.55       217.86 o                         
   3  -1   5         37.40         37.82         9.72 o                         
   4  -1   5        301.95        341.32        10.65 o                         
   5  -1   5        227.30        235.56         9.30 o                         
   6  -1   5        616.53        721.43        13.21 o                         
   7  -1   5         42.80         31.58         3.87 o                         
   8  -1   5        673.91        739.53        19.07 o                         
   9  -1   5          0.02         -2.38         5.48 o                         
  10  -1   5         67.70         57.59         9.49 o                         
  11  -1   5         23.64         43.13         4.69 o                         
  12  -1   5         62.27         65.51         5.55 o                         
  13  -1   5          6.68         11.32         6.42 o                         
 -11   0   5         73.91         77.57         8.69 o                         
 -10   0   5          2.24          4.98         6.82 o                         
  -9   0   5         54.89         62.91         7.29 o                         
  -8   0   5         82.58         66.90        10.11 o                         
  -7   0   5        141.66        162.85        10.85 o                         
  -6   0   5        252.72        386.08        76.28 o                         
  -5   0   5         78.15         68.42         7.04 o                         
  -4   0   5       4665.16       4030.57       119.52 o                         
  -3   0   5         30.25         17.05         4.96 o                         
  -2   0   5      13835.20      13761.08       182.79 o                         
  -1   0   5        131.43        147.40        12.37 o                         
   0   0   5       5728.18       6673.32        70.67 o                         
   1   0   5          3.82         -6.46         8.96 o                         
   2   0   5       1034.63        830.81        15.70 o                         
   3   0   5        149.92        154.19         9.81 o                         
   4   0   5       3648.47       3106.16        43.33 o                         
   5   0   5        783.14        787.30        13.14 o                         
   6   0   5        815.70       1045.28        42.93 o                         
   7   0   5          1.32         -3.33         3.33 o                         
   8   0   5          4.98         29.38         7.85 o                         
   9   0   5          0.46         -3.58         3.58 o                         
  10   0   5          0.70          0.75         4.42 o                         
  11   0   5         19.00         62.63         9.99 o                         
  12   0   5          3.34         13.52         5.33 o                         
  13   0   5          1.56         10.45         8.65 o                         
 -11   1   5         20.23         28.22         6.37 o                         
 -10   1   5          9.81         22.22         6.56 o                         
  -9   1   5         12.94         18.21         7.08 o                         
  -8   1   5         95.36         88.84         8.43 o                         
  -7   1   5         22.93         28.88         6.59 o                         
  -6   1   5       2479.69       2487.17        46.26 o                         
  -5   1   5         61.76         43.76         6.26 o                         
  -4   1   5       1513.17       1231.52        35.97 o                         
  -3   1   5        375.45        355.48        12.40 o                         
  -2   1   5       3377.69       2846.92        34.51 o                         
  -1   1   5         59.03         52.64        11.23 o                         
   0   1   5      18380.03      26391.80       366.31 o                         
   1   1   5        378.76        324.08        12.28 o                         
   2   1   5      10439.74       9608.59        97.44 o                         
   3   1   5        134.27        139.80         7.37 o                         
   4   1   5       6863.36       6175.91        62.96 o                         
   5   1   5        555.29        554.38        10.24 o                         
   6   1   5       7411.29       7035.82       165.29 o                         
   7   1   5         62.02         72.29         4.65 o                         
   8   1   5       1469.21       1412.04        59.89 o                         
   9   1   5         42.60         49.34         7.47 o                         
  10   1   5         94.76        123.66         6.51 o                         
  11   1   5          4.91         15.65        12.73 o                         
  12   1   5          1.11         12.59         4.05 o                         
  13   1   5          9.24         10.94         5.92 o                         
 -11   2   5          7.68         11.02         5.77 o                         
 -10   2   5        339.05        336.90        14.85 o                         
  -9   2   5          4.98         -2.43         6.21 o                         
  -8   2   5        204.70        208.33        11.64 o                         
  -7   2   5         11.45          6.99         6.26 o                         
  -5   2   5        308.52        268.66        11.96 o                         
  -4   2   5          3.26         16.30         6.20 o                         
  -3   2   5         33.39         20.63         5.19 o                         
  -2   2   5       1583.86       1277.53        20.47 o                         
  -1   2   5          2.45        -11.08        11.08 o                         
   0   2   5      10700.20      13466.07       278.28 o                         
   1   2   5          0.69          4.02         9.50 o                         
   2   2   5       4910.25       4422.01        47.32 o                         
   3   2   5         13.53         15.33         3.79 o                         
   4   2   5      11221.46      11304.12       113.85 o                         
   5   2   5        104.73        142.68        13.23 o                         
   6   2   5       1365.72       1414.70        33.37 o                         
   7   2   5        299.57        302.90         7.09 o                         
   8   2   5       4703.46       4945.57        96.79 o                         
   9   2   5        200.63        220.59        14.24 o                         
  10   2   5         23.19         75.97        42.80 o                         
  11   2   5         63.77         79.76         6.59 o                         
  12   2   5         64.28         69.62         6.00 o                         
  13   2   5          0.59         25.54         4.56 o                         
 -10   3   5        169.33        172.59        12.25 o                         
  -9   3   5         20.76         22.64        13.39 o                         
  -8   3   5        642.27        691.08        17.41 o                         
  -7   3   5        341.90        318.63        19.44 o                         
  -6   3   5       3696.33       3482.44        80.53 o                         
  -4   3   5        537.62        495.33        14.11 o                         
  -3   3   5         15.40         26.77         6.10 o                         
  -2   3   5         80.34         94.71         7.31 o                         
  -1   3   5         14.17         21.76        10.35 o                         
   0   3   5       5407.98       6444.37       102.71 o                         
   1   3   5         15.99         14.64         8.64 o                         
   2   3   5       3707.44       3305.16        55.39 o                         
   3   3   5         28.11         31.05         3.81 o                         
   4   3   5        104.34        132.33         4.86 o                         
   5   3   5        354.37        309.70        27.38 o                         
   6   3   5       4132.32       4046.42       247.30 o                         
   7   3   5        186.81        172.02        11.26 o                         
   8   3   5       2110.35       2167.40       132.64 o                         
   9   3   5         32.33         34.61         4.72 o                         
  10   3   5        454.09        598.88        43.20 o                         
  11   3   5          5.31         27.43         4.88 o                         
  12   3   5        250.87        289.76        18.32 o                         
  13   3   5         81.37         77.26         6.49 o                         
 -10   4   5        205.02        177.21        10.48 o                         
  -9   4   5          1.10         -0.36         7.63 o                         
  -8   4   5        581.80        589.17        15.88 o                         
  -7   4   5        111.57        119.17         9.16 o                         
  -6   4   5        730.81        703.42        33.74 o                         
  -5   4   5         94.04         97.24        17.81 o                         
  -4   4   5       1466.61       1334.07        54.42 o                         
  -3   4   5        473.98        410.13        13.10 o                         
  -2   4   5         39.10         46.03         5.49 o                         
  -1   4   5        198.53        230.65        10.29 o                         
   0   4   5        491.97        833.07        15.98 o                         
   1   4   5        263.84        294.82        10.91 o                         
   2   4   5        817.72        811.47        13.87 o                         
   3   4   5         35.74         26.65         3.60 o                         
   4   4   5       2279.29       1825.15        20.66 o                         
   5   4   5          4.63         13.35         4.25 o                         
   6   4   5       1744.36       1707.92       104.42 o                         
   7   4   5         15.76         19.67        11.38 o                         
   8   4   5        194.95        230.76        14.75 o                         
   9   4   5        188.12        199.51        13.00 o                         
  10   4   5       2765.11       2984.75       211.39 o                         
  11   4   5        165.79        212.63        13.90 o                         
  12   4   5        153.32        186.58        12.30 o                         
  13   4   5          0.46         -3.95         6.07 o                         
 -10   5   5        355.09        273.76        11.90 o                         
  -9   5   5          8.00         16.90         6.59 o                         
  -8   5   5         74.50         76.18         8.07 o                         
  -7   5   5        297.13        286.81        12.63 o                         
  -6   5   5       1079.69       1169.33        32.38 o                         
  -5   5   5        155.61        158.20        10.25 o                         
  -4   5   5       2873.32       2472.20        42.91 o                         
  -3   5   5          6.45          4.04         5.00 o                         
  -2   5   5       4935.94       4298.62        48.30 o                         
  -1   5   5          6.22          7.71         4.16 o                         
   0   5   5       3185.19       3777.79        42.06 o                         
   1   5   5          0.25         -1.23        17.22 o                         
   2   5   5        522.28        513.63        27.43 o                         
   3   5   5         17.98         24.54         3.29 o                         
   4   5   5       1902.85       1761.20        20.19 o                         
   5   5   5        482.09        472.96        41.21 o                         
   6   5   5        612.97        561.38        34.59 o                         
   7   5   5         21.05         26.50         6.22 o                         
   8   5   5        169.41        178.20        11.78 o                         
   9   5   5         18.67         90.26        55.78 o                         
  10   5   5        499.46        521.41        32.26 o                         
  11   5   5         30.56         48.72         7.59 o                         
  12   5   5        156.45        166.52        11.09 o                         
  13   5   5          3.42         -0.27         9.41 o                         
 -10   6   5        252.67        185.60        11.29 o                         
  -9   6   5          0.01        -10.27        10.27 o                         
  -8   6   5       1047.43       1006.82        19.38 o                         
  -7   6   5          0.21         -6.19         6.19 o                         
  -6   6   5       1663.90       1614.01        40.49 o                         
  -5   6   5         62.47         49.95         8.16 o                         
  -4   6   5       3605.98       3112.06       131.44 o                         
  -3   6   5          4.74         12.23         4.94 o                         
  -2   6   5       4327.21       3705.83        83.51 o                         
  -1   6   5          2.33          8.14         3.93 o                         
   0   6   5       3985.62       4536.14        71.76 o                         
   1   6   5         38.77         44.93        10.78 o                         
   2   6   5       1924.55       1779.86        74.97 o                         
   3   6   5         38.94         42.46         4.01 o                         
   4   6   5        110.55        110.10         5.84 o                         
   5   6   5        115.04        126.27         6.76 o                         
   7   6   5          3.94          7.36         3.67 o                         
   8   6   5         11.24         48.69        27.01 o                         
   9   6   5       1236.95       1374.39        84.14 o                         
  10   6   5         72.79         83.23        10.63 o                         
  11   6   5          3.74         32.33         4.83 o                         
  12   6   5         43.34         73.60         6.17 o                         
  13   6   5          0.36         -8.01         9.26 o                         
  -9   7   5         10.55         20.17        20.92 o                         
  -8   7   5        215.01        224.17        11.52 o                         
  -7   7   5          0.05          3.48         8.29 o                         
  -6   7   5       1699.58       1730.16        43.34 o                         
  -5   7   5        144.09        134.37         9.50 o                         
  -4   7   5       1023.97        889.26        18.36 o                         
  -3   7   5        233.38        229.82        19.31 o                         
  -2   7   5       1949.42       1710.45        44.73 o                         
  -1   7   5        482.00        446.27        13.07 o                         
   0   7   5       4111.44       4637.17        51.02 o                         
   1   7   5        391.75        365.73        11.17 o                         
   2   7   5       4872.96       4274.25        46.51 o                         
   3   7   5         22.71         29.98         4.35 o                         
   4   7   5        814.14        751.88        12.47 o                         
   5   7   5        337.85        323.32         9.10 o                         
   6   7   5         98.24         98.79         9.88 o                         
   7   7   5        140.67        142.62         9.65 o                         
   8   7   5         10.75         66.38        36.96 o                         
   9   7   5         68.07         85.19        15.80 o                         
  10   7   5         66.82         83.79        12.23 o                         
  11   7   5         55.77         78.33         6.44 o                         
  12   7   5         68.49         89.01        21.72 o                         
  -9   8   5          7.79          5.98         6.92 o                         
  -8   8   5        139.95        136.37         9.46 o                         
  -7   8   5          3.51          0.13         7.18 o                         
  -6   8   5         23.17        121.89        18.64 o                         
  -5   8   5         84.89         81.15         7.57 o                         
  -4   8   5       2668.03       2301.14        59.82 o                         
  -3   8   5         50.78         58.98        17.84 o                         
  -2   8   5       2694.79       2361.99        31.12 o                         
  -1   8   5        755.52        699.62        15.78 o                         
   0   8   5       3175.51       3581.79        68.97 o                         
   1   8   5        170.57        151.17         8.19 o                         
   2   8   5       3588.35       3292.78        38.73 o                         
   3   8   5         61.81         55.69         4.82 o                         
   4   8   5       2399.24       2235.85        26.42 o                         
   5   8   5        294.04        309.29         9.16 o                         
   6   8   5       1002.24       1053.25        19.90 o                         
   7   8   5         85.40         85.99         9.27 o                         
   8   8   5         85.68        111.05        16.71 o                         
   9   8   5          9.39          1.27        13.43 o                         
  10   8   5         40.88         59.78         6.00 o                         
  11   8   5          3.31          1.61         4.45 o                         
  12   8   5          5.67          7.52         4.34 o                         
  -8   9   5         34.60         20.98         9.45 o                         
  -7   9   5         11.76         13.39         7.01 o                         
  -6   9   5        606.69        618.59        23.64 o                         
  -5   9   5          4.42         -6.73         6.73 o                         
  -4   9   5        585.95        536.14        14.78 o                         
  -3   9   5         14.71         13.08         5.51 o                         
  -2   9   5        593.51        535.63        14.20 o                         
  -1   9   5        274.15        285.95        13.77 o                         
   0   9   5       6370.65       7266.83       110.53 o                         
   1   9   5       1604.57       1500.64        25.15 o                         
   2   9   5       5948.06       5755.28        62.25 o                         
   3   9   5        136.69        144.64        11.79 o                         
   4   9   5       1799.45       1682.27        47.12 o                         
   5   9   5          6.28          5.48         3.69 o                         
   6   9   5       1388.94       1502.07        18.96 o                         
   7   9   5         10.76         17.15         5.46 o                         
   8   9   5        387.17        450.39        39.50 o                         
   9   9   5          0.34         12.79         6.83 o                         
  10   9   5        358.04        402.64        34.67 o                         
  11   9   5         13.51          9.85         4.50 o                         
  12   9   5          0.39         -1.31         4.45 o                         
  -8  10   5        139.64         87.57         7.97 o                         
  -7  10   5          6.52          6.65         7.27 o                         
  -6  10   5          0.91         13.05        17.45 o                         
  -5  10   5          0.11         18.43         6.41 o                         
  -4  10   5          0.24         -5.08         5.88 o                         
  -3  10   5         35.23         27.82         6.79 o                         
  -2  10   5        365.37        322.42        15.10 o                         
  -1  10   5        218.17        231.19        10.94 o                         
   0  10   5        159.17        185.99        11.93 o                         
   1  10   5          5.92          9.11        10.62 o                         
   2  10   5       1849.92       1695.59        23.72 o                         
   3  10   5        286.84        302.88        12.33 o                         
   4  10   5       1586.29       1528.63        26.79 o                         
   5  10   5        745.23        635.49        23.48 o                         
   6  10   5       1843.73       1809.67        44.41 o                         
   7  10   5         31.74         48.31         6.95 o                         
   8  10   5        488.44        644.01        56.34 o                         
   9  10   5         29.78         52.37         9.11 o                         
  10  10   5         84.01        127.44        13.37 o                         
  11  10   5        100.80        119.55        12.76 o                         
  -7  11   5         18.64         20.24         7.13 o                         
  -6  11   5        242.91        191.68        10.28 o                         
  -5  11   5         28.08         20.50         7.09 o                         
  -4  11   5        220.77        203.14        10.50 o                         
  -3  11   5        138.28        147.78         9.58 o                         
  -2  11   5         20.24         25.60         4.58 o                         
  -1  11   5         45.39         57.93        11.15 o                         
   0  11   5        279.22        286.38        12.88 o                         
   1  11   5        145.01        142.13        11.53 o                         
   2  11   5        105.34        121.89        11.10 o                         
   3  11   5         88.09        107.97        11.72 o                         
   4  11   5       2022.84       1842.59        24.97 o                         
   5  11   5         20.90         37.48         9.99 o                         
   6  11   5        979.53       1102.98        18.12 o                         
   7  11   5        350.58        370.58        27.74 o                         
   8  11   5        468.90        619.75        54.18 o                         
   9  11   5          2.22         36.72         8.04 o                         
  10  11   5        146.52        164.91        16.42 o                         
  -6  12   5        479.22        383.06        11.96 o                         
  -5  12   5          4.41          5.46         6.83 o                         
  -4  12   5        354.06        357.82        12.89 o                         
  -3  12   5        132.97        134.33         9.14 o                         
  -2  12   5         41.69         38.97        11.59 o                         
  -1  12   5        160.97        172.89        15.89 o                         
   0  12   5        138.28        202.67        12.93 o                         
   1  12   5         29.56         24.22        10.66 o                         
   2  12   5         30.43         25.00        16.24 o                         
   3  12   5         35.94         30.03        11.99 o                         
   4  12   5        322.38        290.74        15.62 o                         
   5  12   5         26.64         19.15        11.20 o                         
   6  12   5        260.71        250.70        11.87 o                         
   7  12   5         70.10         82.57        10.91 o                         
  -5  13   5         71.77         56.80        10.90 o                         
  -4  13   5        646.53        575.68        19.26 o                         
  -3  13   5          5.32         21.13        24.43 o                         
  -2  13   5        674.45        633.52        15.35 o                         
  -1  13   5          2.10        -10.53        10.53 o                         
   0  13   5         50.15         53.34        11.69 o                         
   1  13   5         24.29         28.35        12.67 o                         
   2  13   5        371.52        383.71        13.81 o                         
   3  13   5         43.06         23.10        11.90 o                         
   4  13   5         22.06         12.40        11.25 o                         
   5  13   5         55.14         50.93        11.26 o                         
   6  13   5         45.70         53.35        11.42 o                         
   7  13   5         20.18         18.87        18.82 o                         
  -4  14   5        570.56        486.79        20.69 o                         
  -3  14   5         56.18         48.90        12.17 o                         
  -2  14   5        431.28        399.23        18.83 o                         
  -1  14   5          3.64         -0.34        11.64 o                         
   0  14   5        592.98        689.00        15.86 o                         
   1  14   5         54.33         52.41        14.20 o                         
   2  14   5        170.80        215.16        12.81 o                         
   3  14   5          4.35         -1.63        14.19 o                         
   4  14   5        140.23        133.38        14.97 o                         
   5  14   5         22.21         13.07        12.54 o                         
   6  14   5         14.24         13.52        12.54 o                         
   7  14   5         65.32         91.20        15.79 o                         
   8  14   5          0.94          5.42        11.34 o                         
  -3  15   5         57.48         44.07        11.62 o                         
  -2  15   5        487.26        481.33        16.47 o                         
  -1  15   5         72.89         63.10        11.62 o                         
   0  15   5        246.01        319.33        13.34 o                         
   1  15   5        255.20        283.69        13.53 o                         
   2  15   5        260.13        248.22        12.82 o                         
   3  15   5         16.20         -2.26        12.14 o                         
   4  15   5        229.12        213.68        20.84 o                         
   5  15   5         11.63         -0.77        13.51 o                         
   6  15   5         22.26         16.00        13.11 o                         
   7  15   5         20.07         31.87        22.46 o                         
  -1  16   5         66.85         38.65        12.31 o                         
   0  16   5        394.74        455.53        16.99 o                         
   1  16   5         11.61          5.89        11.81 o                         
   2  16   5        201.58        214.24        24.41 o                         
   3  16   5        139.13        142.92        13.45 o                         
   4  16   5        341.52        312.91        14.78 o                         
   5  16   5         50.41         55.28        13.85 o                         
   6  16   5        116.48         19.30        18.84 o                         
  -2 -15   6         48.05         47.84        10.26 o                         
  -1 -15   6         46.57         37.08         5.22 o                         
   0 -15   6         75.55         73.98         5.91 o                         
   1 -15   6         20.16         15.03        15.18 o                         
   2 -15   6          0.29         30.72         6.71 o                         
  -4 -14   6        173.16        138.51        10.40 o                         
  -3 -14   6         16.06         21.34         7.29 o                         
  -2 -14   6        163.82        134.17        14.17 o                         
  -1 -14   6        120.17        100.96         7.22 o                         
   0 -14   6         88.81        117.58        23.85 o                         
   1 -14   6         46.00         26.06         9.03 o                         
   2 -14   6        108.59        108.68        16.99 o                         
   3 -14   6          1.42          2.16         6.10 o                         
   4 -14   6         49.30         41.75        14.64 o                         
  -6 -13   6         17.00         12.23         6.52 o                         
  -5 -13   6         35.70         27.24         9.25 o                         
  -4 -13   6        182.28        168.60        10.75 o                         
  -3 -13   6          2.90          3.39         6.40 o                         
  -2 -13   6        751.24        784.51        18.24 o                         
  -1 -13   6        255.39        269.03        12.85 o                         
   0 -13   6         23.39         15.84         5.71 o                         
   1 -13   6         55.82         58.09         6.81 o                         
   2 -13   6        178.81        165.41        10.68 o                         
   3 -13   6          2.46          3.67        10.37 o                         
   4 -13   6        160.58        166.28        10.46 o                         
   5 -13   6         22.15          3.64        18.06 o                         
   6 -13   6         11.62          3.84        11.74 o                         
  -7 -12   6          2.52         -1.01        13.19 o                         
  -6 -12   6         90.57         79.63        22.71 o                         
  -5 -12   6         19.21         22.72         5.88 o                         
  -4 -12   6        194.65        188.73        11.69 o                         
  -3 -12   6         96.47         83.06        13.10 o                         
  -2 -12   6        162.57        178.72        11.05 o                         
  -1 -12   6        394.22        418.13        27.83 o                         
   0 -12   6        522.40        700.96        24.87 o                         
   1 -12   6         14.63         26.57         5.65 o                         
   2 -12   6        578.97        597.93        16.27 o                         
   3 -12   6          0.06          4.59        14.03 o                         
   4 -12   6        224.23        238.05        11.63 o                         
   5 -12   6          7.09          2.61        11.81 o                         
   6 -12   6        131.81        135.98         9.46 o                         
   7 -12   6          8.00          1.62        11.41 o                         
  -8 -11   6         13.72         30.41         6.92 o                         
  -7 -11   6        128.53        143.94        10.69 o                         
  -6 -11   6         24.26          2.75        11.19 o                         
  -5 -11   6         17.77         34.76        13.52 o                         
  -4 -11   6        103.51         96.79        13.00 o                         
  -3 -11   6          2.23          4.22         5.97 o                         
  -2 -11   6        469.10        513.26        18.16 o                         
  -1 -11   6         27.54         25.50        16.01 o                         
   0 -11   6        952.29       1296.91        22.79 o                         
   1 -11   6         68.45         85.94         8.01 o                         
   2 -11   6        425.04        501.45        25.29 o                         
   3 -11   6         13.71         20.43         5.16 o                         
   4 -11   6         40.21         39.20         5.53 o                         
   5 -11   6          5.67          1.36         7.55 o                         
   6 -11   6        403.21        403.11        14.44 o                         
   7 -11   6          2.45         31.39        20.10 o                         
   8 -11   6         70.83         56.80        16.40 o                         
  -8 -10   6         31.44         30.33        11.17 o                         
  -7 -10   6         11.97          6.55        15.03 o                         
  -6 -10   6          2.33          6.99        13.99 o                         
  -5 -10   6          7.63         17.93        13.96 o                         
  -4 -10   6          3.77          5.71         5.90 o                         
  -3 -10   6         32.50         29.22         9.18 o                         
  -2 -10   6          2.65          3.56        13.89 o                         
  -1 -10   6        700.21        817.79        20.19 o                         
   0 -10   6        848.36       1199.57        38.92 o                         
   1 -10   6          7.44         11.22         5.08 o                         
   2 -10   6        382.59        389.58        14.18 o                         
   3 -10   6         15.78         13.26         4.80 o                         
   4 -10   6        468.71        518.23        16.00 o                         
   5 -10   6          3.29         21.59         5.34 o                         
   6 -10   6        255.70        254.75        12.10 o                         
   7 -10   6         18.76         -2.36         9.14 o                         
   8 -10   6        467.87        507.84        14.89 o                         
   9 -10   6         25.53         10.93        15.18 o                         
  -9  -9   6          0.44        -19.97        31.34 o                         
  -8  -9   6        115.79         99.12         8.88 o                         
  -7  -9   6         33.02         28.11         6.11 o                         
  -6  -9   6        182.93        204.40        12.30 o                         
  -5  -9   6         19.95         24.57         6.06 o                         
  -4  -9   6        219.40        221.36        11.66 o                         
  -3  -9   6        121.19        145.43        10.89 o                         
  -2  -9   6          4.23         23.72        13.84 o                         
  -1  -9   6        469.13        521.96        18.04 o                         
   0  -9   6        338.64        455.80        19.60 o                         
   1  -9   6        694.36        779.28        19.51 o                         
   2  -9   6        501.24        567.31        16.26 o                         
   3  -9   6        104.72        109.79        11.80 o                         
   4  -9   6       1276.46       1376.51        31.48 o                         
   5  -9   6         26.46         20.17         5.05 o                         
   6  -9   6        342.41        395.39        14.31 o                         
   7  -9   6          8.99         17.50        10.31 o                         
   8  -9   6        274.43        292.85        12.79 o                         
   9  -9   6          0.78         -0.39         4.84 o                         
  -9  -8   6         87.13         68.87         7.72 o                         
  -8  -8   6        253.74        261.66        13.46 o                         
  -7  -8   6         22.31         25.67         6.32 o                         
  -6  -8   6        400.67        453.28        23.76 o                         
  -5  -8   6         19.74         15.44         6.70 o                         
  -4  -8   6        493.62        489.67        16.72 o                         
  -3  -8   6        124.30        137.38        10.49 o                         
  -2  -8   6       1222.89       1343.97        24.15 o                         
  -1  -8   6          9.64          3.64        19.50 o                         
   0  -8   6         17.97         25.59        13.88 o                         
   1  -8   6          4.26         12.84        13.41 o                         
   2  -8   6        881.71        909.36        19.55 o                         
   3  -8   6        206.62        236.88        14.57 o                         
   4  -8   6         31.98         38.42         6.34 o                         
   5  -8   6         56.35         59.66        14.45 o                         
   6  -8   6        338.11        362.39        13.21 o                         
   7  -8   6         15.67          5.21        16.12 o                         
   8  -8   6        212.34        212.85        13.62 o                         
   9  -8   6          0.78          2.43        16.69 o                         
  10  -8   6        318.31        306.10        19.26 o                         
 -10  -7   6        167.29        140.58        17.94 o                         
  -9  -7   6         74.85         60.43         6.87 o                         
  -8  -7   6        779.21        699.97        60.95 o                         
  -7  -7   6        134.67        121.76         9.98 o                         
  -6  -7   6        949.52        987.25        20.26 o                         
  -5  -7   6          2.60         -3.77         6.07 o                         
  -4  -7   6        677.05        696.42        18.07 o                         
  -3  -7   6          2.61          5.14         7.29 o                         
  -2  -7   6        914.62        912.33        20.10 o                         
  -1  -7   6         46.11         35.32        24.30 o                         
   0  -7   6       4658.44       5732.21        63.26 o                         
   1  -7   6         47.81         58.08        14.66 o                         
   2  -7   6        227.59        189.33        26.81 o                         
   3  -7   6         76.08         66.56         8.56 o                         
   4  -7   6         61.54         62.10         6.56 o                         
   5  -7   6        169.61        179.48        11.12 o                         
   6  -7   6          1.86         -5.21         5.21 o                         
   7  -7   6         83.24        102.84         7.94 o                         
   8  -7   6        150.64        145.07         9.75 o                         
   9  -7   6         11.94         27.95         7.36 o                         
  10  -7   6         20.85         25.85         5.99 o                         
  11  -7   6          2.51         -8.53         9.91 o                         
 -10  -6   6         60.83         52.76         8.96 o                         
  -9  -6   6         37.54         39.20         6.50 o                         
  -8  -6   6        428.56        462.31        15.91 o                         
  -7  -6   6          0.16          2.42         5.85 o                         
  -6  -6   6        247.67        278.61        13.32 o                         
  -5  -6   6          5.36          7.07         6.29 o                         
  -4  -6   6       2113.95       2071.98        48.61 o                         
  -3  -6   6        196.22        195.16        11.21 o                         
  -2  -6   6       2672.74       2414.70        31.91 o                         
  -1  -6   6         27.98         23.77        12.69 o                         
   0  -6   6       1796.16       2153.75        30.04 o                         
   1  -6   6        362.25        351.11        18.56 o                         
   2  -6   6       1914.03       1815.63        26.25 o                         
   3  -6   6         24.77         26.72         5.72 o                         
   4  -6   6        363.48        321.59        24.20 o                         
   5  -6   6         35.48         38.01        12.07 o                         
   6  -6   6        458.04        505.89        15.46 o                         
   7  -6   6         30.37         37.46        14.27 o                         
   8  -6   6          0.95         -4.96         4.96 o                         
   9  -6   6         45.52         48.15         9.84 o                         
  10  -6   6         18.14         26.29        10.63 o                         
  11  -6   6          6.49         30.92         6.48 o                         
 -10  -5   6         16.89         10.00         5.83 o                         
  -9  -5   6         44.74         51.32        10.77 o                         
  -8  -5   6         40.41         30.21         6.50 o                         
  -7  -5   6          2.11          2.87         9.05 o                         
  -6  -5   6       1520.29       1487.34        24.02 o                         
  -5  -5   6         83.59         49.10        19.47 o                         
  -4  -5   6       1882.13       1813.69        27.33 o                         
  -3  -5   6         77.22         62.68         6.96 o                         
  -2  -5   6       3404.87       3252.85        39.30 o                         
  -1  -5   6        409.40        437.96        15.84 o                         
   0  -5   6        169.10        191.06        13.77 o                         
   1  -5   6         50.13         69.70        12.67 o                         
   2  -5   6       4091.71       3832.35       127.69 o                         
   3  -5   6        107.12        128.43         8.97 o                         
   4  -5   6       2683.52       2500.26        87.56 o                         
   5  -5   6         45.05         34.49         5.18 o                         
   6  -5   6        195.80        218.32        18.71 o                         
   7  -5   6         73.69         62.40         8.39 o                         
   8  -5   6          2.58          1.51         4.77 o                         
   9  -5   6         11.19         18.82         5.30 o                         
  10  -5   6        127.15        147.72         9.19 o                         
  11  -5   6          4.54         11.63        10.97 o                         
  12  -5   6         14.15         22.51        12.44 o                         
 -10  -4   6         19.16         21.93        13.18 o                         
  -9  -4   6          0.01         -5.45         5.45 o                         
  -8  -4   6          1.24         -6.07         6.07 o                         
  -7  -4   6        157.45        141.17         9.88 o                         
  -6  -4   6        802.03        809.22        21.09 o                         
  -5  -4   6          3.82         -0.22         6.13 o                         
  -4  -4   6       1371.16       1344.36        21.67 o                         
  -3  -4   6        119.94        105.52         8.56 o                         
  -2  -4   6       1729.24       1477.68        23.01 o                         
  -1  -4   6        784.23        834.99        18.38 o                         
   0  -4   6       6886.33       8245.89        86.85 o                         
   1  -4   6          5.06         -3.51        12.37 o                         
   2  -4   6       5573.41       5027.42        56.01 o                         
   3  -4   6         82.98         60.99        12.02 o                         
   4  -4   6       7293.33       6964.28       184.89 o                         
   5  -4   6          1.68          0.49         7.56 o                         
   6  -4   6       1075.72       1088.07        39.83 o                         
   7  -4   6         37.34         57.35         8.97 o                         
   8  -4   6        506.11        611.87        15.35 o                         
   9  -4   6         46.76         24.55         6.07 o                         
  10  -4   6         13.52          8.18         7.44 o                         
  11  -4   6          0.20          5.66        10.10 o                         
  12  -4   6          9.86          7.24        11.76 o                         
 -10  -3   6        109.75        105.17         9.21 o                         
  -9  -3   6         71.77         63.65         8.70 o                         
  -8  -3   6          3.74         -3.08         7.18 o                         
  -7  -3   6         59.98         33.57         6.45 o                         
  -6  -3   6        199.39        210.69        12.24 o                         
  -5  -3   6         20.18         -3.51        12.17 o                         
  -4  -3   6        589.64        467.66        14.52 o                         
  -3  -3   6         40.94         59.19         6.51 o                         
  -2  -3   6       2617.50       2430.28        31.78 o                         
  -1  -3   6          2.43          8.15        12.69 o                         
   0  -3   6       3454.88       3745.05        47.53 o                         
   1  -3   6        305.19        289.55        13.89 o                         
   2  -3   6       7599.53       7685.04        80.92 o                         
   3  -3   6        312.79        345.56        15.05 o                         
   4  -3   6        248.49        332.41        11.81 o                         
   5  -3   6         91.42        104.10         8.45 o                         
   6  -3   6       2809.58       2772.03        56.21 o                         
   7  -3   6        410.92        455.75        17.68 o                         
   8  -3   6        792.90        867.55        16.88 o                         
   9  -3   6        139.51        144.49        10.20 o                         
  10  -3   6         13.91         21.67         8.77 o                         
  11  -3   6          9.59         12.37         5.19 o                         
  12  -3   6         54.28         97.98        20.52 o                         
 -11  -2   6         32.97          1.17        15.99 o                         
 -10  -2   6        329.50        343.66        14.63 o                         
  -9  -2   6         56.09         61.43         7.75 o                         
  -8  -2   6        754.80        782.69        21.45 o                         
  -7  -2   6        124.34        122.50         9.27 o                         
  -6  -2   6         10.37          1.69         8.22 o                         
  -5  -2   6          8.71          0.99         5.63 o                         
  -4  -2   6         12.06         17.24         5.75 o                         
  -3  -2   6          0.03          3.52        11.35 o                         
  -2  -2   6        103.92        131.21        13.56 o                         
  -1  -2   6          6.47         17.49        12.98 o                         
   0  -2   6       1285.56       1303.30        21.44 o                         
   1  -2   6        400.91        390.58        14.14 o                         
   2  -2   6       5050.46       4671.44        52.00 o                         
   3  -2   6         15.47         29.37        11.32 o                         
   4  -2   6       4075.60       3380.85        55.08 o                         
   5  -2   6          0.72         -3.28         4.43 o                         
   6  -2   6       1966.17       1879.03        50.91 o                         
   7  -2   6         54.74         46.88         9.75 o                         
   8  -2   6       1128.29       1095.30        21.73 o                         
   9  -2   6          6.86          4.02         5.53 o                         
  10  -2   6        862.51        951.64        17.18 o                         
  11  -2   6          6.95         40.95         5.88 o                         
  12  -2   6          5.84          6.63         5.75 o                         
 -11  -1   6         61.73         48.20        15.09 o                         
 -10  -1   6         89.06         80.65         8.19 o                         
  -9  -1   6         87.26        102.98        10.38 o                         
  -8  -1   6        598.62        644.00        16.91 o                         
  -7  -1   6         55.80         79.67        12.58 o                         
  -6  -1   6       1021.32       1117.72        21.12 o                         
  -5  -1   6        174.84        181.30        10.41 o                         
  -4  -1   6         84.09         93.23         8.22 o                         
  -3  -1   6          5.67         10.97        11.24 o                         
  -2  -1   6        199.73        223.72        13.23 o                         
  -1  -1   6         37.17         36.32        11.91 o                         
   0  -1   6         68.73         63.45        12.03 o                         
   1  -1   6        178.90        191.02        12.44 o                         
   2  -1   6        499.51        387.83        13.98 o                         
   3  -1   6          1.36         -3.08        10.32 o                         
   4  -1   6       8919.84       8758.77       111.92 o                         
   5  -1   6         90.18         89.56         7.92 o                         
   6  -1   6       3227.93       2889.71        48.32 o                         
   7  -1   6          5.75         13.27         4.69 o                         
   8  -1   6       2347.62       2421.28        29.31 o                         
   9  -1   6        164.86        177.86         7.75 o                         
  10  -1   6        199.08        209.97        11.18 o                         
  11  -1   6          3.60         10.46         4.18 o                         
  12  -1   6         92.47        122.05        12.87 o                         
  13  -1   6         16.15          0.48         8.29 o                         
 -10   0   6         62.77         55.16         7.37 o                         
  -9   0   6          0.26          8.73         6.64 o                         
  -8   0   6       1042.39       1105.25        21.39 o                         
  -7   0   6         23.87         18.95         6.21 o                         
  -6   0   6       6250.66       6284.35       126.53 o                         
  -5   0   6        358.93        317.04        17.52 o                         
  -4   0   6       1400.18       1244.90        25.12 o                         
  -3   0   6          3.98          2.18         5.13 o                         
  -2   0   6       5234.94       4843.76       118.47 o                         
  -1   0   6         43.87         52.76        16.94 o                         
   0   0   6        249.52        299.33        13.23 o                         
   1   0   6          0.39         -1.14        11.16 o                         
   2   0   6        203.85        206.67        11.55 o                         
   3   0   6         50.84         31.58        10.21 o                         
   4   0   6         34.18         10.65         4.38 o                         
   5   0   6         37.13         33.09         4.67 o                         
   6   0   6        328.42        419.07        17.54 o                         
   7   0   6          4.92          3.54         5.38 o                         
   8   0   6       1326.21       1394.71        18.92 o                         
   9   0   6        108.89        107.48         6.13 o                         
  10   0   6        344.12        399.31        12.83 o                         
  12   0   6         64.88         83.50         6.13 o                         
  13   0   6         16.95         23.79         4.35 o                         
 -10   1   6        424.32        408.69        15.32 o                         
  -9   1   6        176.68        166.75        10.85 o                         
  -8   1   6        689.63        750.74        18.23 o                         
  -7   1   6         32.74         38.74         6.43 o                         
  -6   1   6       3248.57       3315.39        65.46 o                         
  -5   1   6         33.39         58.13        12.66 o                         
  -4   1   6       4461.76       3827.54        73.63 o                         
  -3   1   6          5.35         -4.05         9.18 o                         
  -2   1   6       5265.13       4763.61        53.60 o                         
  -1   1   6        196.88        171.06        11.97 o                         
   0   1   6        442.78        558.37        19.92 o                         
   1   1   6         71.48         54.77        11.49 o                         
   2   1   6       2068.52       1800.71        23.61 o                         
   3   1   6          7.96         17.25         9.37 o                         
   4   1   6        544.11        539.61        11.35 o                         
   5   1   6         47.53         42.45         4.84 o                         
   6   1   6        236.59        239.04         7.67 o                         
   7   1   6         26.38         21.77         4.24 o                         
   8   1   6        459.11        459.18         9.51 o                         
   9   1   6         21.61         17.83         6.11 o                         
  10   1   6        792.55        854.88        13.51 o                         
  11   1   6         28.68         33.67         4.11 o                         
  12   1   6        289.80        359.59        22.53 o                         
  13   1   6         61.83         68.36         7.06 o                         
 -10   2   6         60.36         57.07        13.10 o                         
  -9   2   6         35.27         38.23         9.62 o                         
  -8   2   6       1072.35       1106.11        21.20 o                         
  -7   2   6         84.93         88.71         8.61 o                         
  -6   2   6       1129.86       1274.90        29.30 o                         
  -5   2   6        132.31        150.16        22.28 o                         
  -4   2   6      10660.31       9980.38       207.66 o                         
  -3   2   6          1.16         10.09         6.96 o                         
  -2   2   6      10437.01       9999.65       102.62 o                         
  -1   2   6         14.96         34.30        11.11 o                         
   0   2   6       1672.27       1854.60        47.55 o                         
   1   2   6          4.41          1.91        10.03 o                         
   2   2   6       3931.06       3516.63        39.25 o                         
   3   2   6          1.29         -8.61         8.61 o                         
   4   2   6       2124.07       1737.79        33.24 o                         
   5   2   6        359.32        308.50        18.15 o                         
   6   2   6        461.79        710.57        55.66 o                         
   7   2   6         53.62         57.72         7.14 o                         
   8   2   6        448.28        500.03        30.94 o                         
   9   2   6          0.04         -4.01         4.01 o                         
  10   2   6        748.49        765.33        47.03 o                         
  11   2   6        169.35        193.00        12.68 o                         
  12   2   6        146.23        212.96        48.03 o                         
  13   2   6          6.07         16.92         4.45 o                         
 -10   3   6        116.89        112.26        19.87 o                         
  -9   3   6          8.65         24.54         6.63 o                         
  -8   3   6          9.30          8.41        10.18 o                         
  -7   3   6         10.74          4.44         6.28 o                         
  -6   3   6       2227.65       2151.09        41.31 o                         
  -5   3   6         69.94         68.82         7.83 o                         
  -4   3   6       2480.05       2252.75        44.99 o                         
  -3   3   6          6.32          9.92         4.99 o                         
  -2   3   6       2063.49       1589.36        23.30 o                         
  -1   3   6         35.68         20.93        13.67 o                         
   1   3   6        223.36        224.53        11.54 o                         
   2   3   6       5221.28       4377.86        47.62 o                         
   3   3   6         63.97         58.79         7.96 o                         
   4   3   6       3120.12       2618.60        57.84 o                         
   5   3   6          7.13          6.55         3.20 o                         
   6   3   6        687.38        695.59        60.57 o                         
   7   3   6         34.70         66.66         7.90 o                         
   8   3   6        160.88        150.95        10.16 o                         
   9   3   6         94.47        119.72         8.58 o                         
  10   3   6       1560.73       1653.24       109.16 o                         
  11   3   6        756.24        888.90        54.64 o                         
  12   3   6        114.19        111.89         8.11 o                         
  13   3   6         50.70         70.57         6.28 o                         
 -10   4   6         20.74          5.16         7.87 o                         
  -9   4   6         30.76         37.09         7.31 o                         
  -8   4   6         14.27         30.15         6.75 o                         
  -7   4   6         81.90         68.24         9.30 o                         
  -6   4   6        779.42       1090.92        57.87 o                         
  -5   4   6        386.63        381.94        14.14 o                         
  -4   4   6        809.91        691.66        16.29 o                         
  -3   4   6        110.36        104.70         9.09 o                         
  -2   4   6       3754.69       3001.38        36.18 o                         
  -1   4   6         72.26         70.36        11.23 o                         
   0   4   6       2418.84       2454.30        71.30 o                         
   1   4   6        501.85        435.70        12.75 o                         
   2   4   6      11228.76      10988.24       111.09 o                         
   3   4   6        222.40        180.88         8.18 o                         
   4   4   6       6745.67       5918.20        60.70 o                         
   5   4   6        316.64        323.46        28.41 o                         
   6   4   6       1260.93       1324.43       115.04 o                         
   7   4   6          3.21         -0.46         4.55 o                         
   8   4   6        794.03        812.25        49.87 o                         
   9   4   6        217.02        261.19        16.68 o                         
  10   4   6         64.30        101.87        16.33 o                         
  11   4   6         37.30         33.10         4.72 o                         
  12   4   6          5.78         14.94         6.45 o                         
  13   4   6          9.77          2.75         4.47 o                         
 -10   5   6         24.13         14.27         6.75 o                         
  -9   5   6          4.33         -6.56         6.56 o                         
  -8   5   6        126.64        107.72        12.07 o                         
  -7   5   6        208.10        192.71        10.84 o                         
  -6   5   6         88.23        198.33        22.94 o                         
  -5   5   6         96.88         71.21         8.87 o                         
  -4   5   6         69.19         49.29         8.90 o                         
  -3   5   6         54.83         65.68         6.67 o                         
  -2   5   6        446.19        332.81        12.36 o                         
  -1   5   6        112.31        115.03        12.45 o                         
   0   5   6       1203.41       1236.07        31.68 o                         
   1   5   6        312.57        293.56        11.34 o                         
   2   5   6       5079.08       4448.73        54.72 o                         
   3   5   6        198.88        195.94         7.83 o                         
   4   5   6       3119.59       2496.06        27.71 o                         
   5   5   6        382.34        325.29        28.59 o                         
   6   5   6       2986.20       2946.50       254.43 o                         
   7   5   6        434.11        486.11        42.48 o                         
   8   5   6        674.00        694.07        42.80 o                         
   9   5   6         66.82         56.36         5.49 o                         
  10   5   6         40.37         57.23         5.45 o                         
  11   5   6         13.27         25.93         4.49 o                         
  12   5   6        108.31        128.17         9.11 o                         
  13   5   6          2.38          5.97         4.29 o                         
  -9   6   6         13.22         21.12         7.01 o                         
  -8   6   6        280.49        253.33        12.13 o                         
  -7   6   6          0.18         -5.44        11.98 o                         
  -6   6   6        153.87        223.02        11.41 o                         
  -5   6   6         28.32         17.98         6.18 o                         
  -4   6   6         78.07         62.61         7.14 o                         
  -3   6   6          1.80         -0.91         7.87 o                         
  -2   6   6        732.05        675.64        15.65 o                         
  -1   6   6          9.39         14.42         7.26 o                         
   0   6   6       1400.49       1386.02        25.62 o                         
   1   6   6         16.52         14.82        20.49 o                         
   2   6   6       6307.46       5834.17       100.60 o                         
   3   6   6        960.75        882.21        15.98 o                         
   4   6   6       3301.98       3167.36        52.37 o                         
   5   6   6         45.57         39.31         5.05 o                         
   6   6   6       1224.70       1224.27       105.93 o                         
   7   6   6          5.66          2.28         4.70 o                         
   8   6   6       1490.99       1545.50       133.78 o                         
   9   6   6         12.14         32.26         6.15 o                         
  10   6   6        654.90        765.82        47.12 o                         
  11   6   6         77.35        100.83        14.05 o                         
  12   6   6         61.11         83.53        14.05 o                         
  13   6   6          9.77          7.94         8.19 o                         
  -9   7   6          2.61          0.30        15.17 o                         
  -8   7   6        423.74        392.78        13.62 o                         
  -7   7   6         14.69         23.04        14.12 o                         
  -6   7   6        582.90        578.11        15.66 o                         
  -5   7   6        161.19        163.60        10.50 o                         
  -4   7   6        163.30        153.52        10.17 o                         
  -3   7   6         32.79         41.48         9.89 o                         
  -2   7   6        120.21        130.45         8.85 o                         
  -1   7   6         11.23         15.11         4.53 o                         
   0   7   6         39.33         46.98         5.33 o                         
   1   7   6          1.22          2.70         9.71 o                         
   2   7   6        173.88        159.48        10.70 o                         
   3   7   6         62.04         74.34         7.53 o                         
   4   7   6       1193.57       1144.43        16.81 o                         
   5   7   6        260.56        261.81         7.56 o                         
   6   7   6       1933.19       1866.03       161.42 o                         
   7   7   6        321.22        310.90        27.60 o                         
   8   7   6        843.05        865.05        75.24 o                         
   9   7   6         12.31          6.53         5.62 o                         
  10   7   6        631.82        774.17        47.62 o                         
  11   7   6          8.32         19.56        11.08 o                         
  12   7   6        156.96        171.05        17.94 o                         
  -8   8   6        713.09        580.54        14.72 o                         
  -7   8   6          3.66         -4.88         9.81 o                         
  -6   8   6       1557.31       1461.09        22.80 o                         
  -5   8   6         26.63         36.62        10.15 o                         
  -4   8   6       1228.44       1173.64        20.90 o                         
  -3   8   6          1.10          7.85         5.66 o                         
  -2   8   6       1322.82       1236.80        27.97 o                         
  -1   8   6        170.52        130.31        13.87 o                         
   0   8   6       6179.55       7346.58        77.45 o                         
   1   8   6        114.62         98.87         6.90 o                         
   2   8   6        957.55        829.68        31.53 o                         
   3   8   6        140.33        151.09         8.17 o                         
   4   8   6        250.14        260.85        13.64 o                         
   5   8   6         16.61         29.70         8.18 o                         
   6   8   6        313.99        296.65         6.90 o                         
   7   8   6        114.28        145.31        13.68 o                         
   8   8   6        443.33        524.07        45.80 o                         
   9   8   6         74.99         80.35         9.57 o                         
  10   8   6         62.64         94.46        10.33 o                         
  11   8   6        215.27        262.56        23.73 o                         
  12   8   6        182.00        199.33        18.55 o                         
  -8   9   6        303.47        229.86        11.40 o                         
  -7   9   6          3.38         -0.29        10.70 o                         
  -6   9   6       1183.45       1178.89        20.45 o                         
  -5   9   6         18.97         19.47         6.31 o                         
  -4   9   6       1203.95       1091.60        19.63 o                         
  -3   9   6         19.04         18.34         5.87 o                         
  -2   9   6       3431.82       3210.68        75.55 o                         
  -1   9   6        332.59        323.73        12.58 o                         
   0   9   6        156.14        181.84         9.68 o                         
   1   9   6        475.11        467.52        13.53 o                         
   2   9   6       4182.43       3840.11        44.46 o                         
   3   9   6         22.38         39.95         9.20 o                         
   4   9   6        182.59        162.01         8.87 o                         
   5   9   6         72.04         58.84         5.32 o                         
   6   9   6        322.91        432.37        28.93 o                         
   7   9   6        197.02        195.22        17.95 o                         
   8   9   6         94.00         95.41        10.48 o                         
   9   9   6         18.25         27.78         7.74 o                         
  10   9   6         64.47         70.31         9.11 o                         
  11   9   6         28.95         62.08         8.50 o                         
  12   9   6        118.52        151.48        15.04 o                         
  -7  10   6         45.54         67.26        16.40 o                         
  -6  10   6        104.17        149.59        10.03 o                         
  -5  10   6         73.39         43.94        12.00 o                         
  -4  10   6       1793.79       1627.64        24.21 o                         
  -3  10   6         32.69         34.60         6.40 o                         
  -2  10   6       3169.95       2834.34        89.59 o                         
  -1  10   6         20.05         12.08         5.49 o                         
   0  10   6        249.60        288.58        16.48 o                         
   1  10   6          5.63          7.33        11.41 o                         
   2  10   6       2878.20       2567.20        31.58 o                         
   3  10   6        779.41        729.10        15.85 o                         
   4  10   6       1446.00       1418.52        35.21 o                         
   5  10   6        189.01        174.18         8.81 o                         
   6  10   6        141.39        175.67         8.34 o                         
   7  10   6         25.76          9.93         5.03 o                         
   8  10   6         40.71         54.81         7.89 o                         
   9  10   6         15.17         12.14         7.44 o                         
  10  10   6         22.10         33.09         7.89 o                         
  11  10   6         93.80        102.99        11.70 o                         
  -7  11   6         25.29         11.64         7.36 o                         
  -6  11   6        258.20        233.21        11.25 o                         
  -5  11   6          7.87          5.29         7.32 o                         
  -4  11   6        546.33        499.94        14.54 o                         
  -3  11   6        313.57        286.25        12.04 o                         
  -2  11   6       1100.83       1003.45        18.61 o                         
  -1  11   6        210.64        191.19         9.63 o                         
   0  11   6       3663.07       4269.16        49.07 o                         
   1  11   6         67.17         66.56        11.28 o                         
   2  11   6       1334.82       1269.38        43.97 o                         
   3  11   6        147.35        137.08        11.47 o                         
   4  11   6       1869.60       1825.45        25.24 o                         
   5  11   6         13.12          5.59         9.81 o                         
   6  11   6        739.15        772.34        15.36 o                         
   7  11   6         92.19         97.93         6.87 o                         
   8  11   6        103.33        102.25        11.24 o                         
   9  11   6          8.83          5.62         7.74 o                         
  10  11   6         11.12         -2.88         7.59 o                         
  11  11   6        131.85        195.42        18.69 o                         
  -6  12   6          6.14          3.23         7.12 o                         
  -5  12   6         14.10         10.54         6.92 o                         
  -4  12   6        437.33        435.62        13.41 o                         
  -3  12   6         15.68         12.18         6.25 o                         
  -2  12   6        546.18        512.11        14.40 o                         
  -1  12   6        216.32        213.01        12.58 o                         
   0  12   6       1165.63       1429.60        32.03 o                         
   1  12   6         34.55         38.90        11.43 o                         
   2  12   6        431.20        407.43        14.15 o                         
   3  12   6         78.72         92.45        11.31 o                         
   4  12   6        949.86       1010.23        18.12 o                         
   5  12   6        494.88        510.83        14.55 o                         
   6  12   6        779.47        766.41        15.79 o                         
   7  12   6          9.42         12.04         9.81 o                         
  -5  13   6         61.76         47.52         7.58 o                         
  -4  13   6          2.97          7.51        10.57 o                         
  -3  13   6        101.59        101.51        11.96 o                         
  -2  13   6         57.87         50.88        16.32 o                         
  -1  13   6        135.24        141.71        22.04 o                         
   0  13   6        336.09        413.25        13.87 o                         
   1  13   6        433.60        476.90        14.95 o                         
   2  13   6        539.88        526.21        15.41 o                         
   3  13   6         12.91         16.70        12.98 o                         
   4  13   6        833.92        842.42        17.63 o                         
   5  13   6         78.43         74.62        12.02 o                         
   6  13   6        403.03        446.60        22.49 o                         
   7  13   6         12.85         22.31        16.39 o                         
  -4  14   6         16.06         22.42        11.08 o                         
  -3  14   6         38.91         30.99        11.05 o                         
  -2  14   6         49.80         59.01        10.93 o                         
  -1  14   6          8.68         18.73        11.18 o                         
   0  14   6        208.22        236.39        13.16 o                         
   1  14   6         57.79         76.08        12.23 o                         
   2  14   6        326.58        352.52        13.63 o                         
   3  14   6        259.62        310.85        27.78 o                         
   4  14   6        243.02        214.89        17.65 o                         
   5  14   6         15.32         20.03        12.11 o                         
   6  14   6        309.27        317.45        15.21 o                         
   7  14   6          5.38          4.15        14.00 o                         
   8  14   6        142.08         61.40        16.87 o                         
  -2  15   6        124.76         90.91        11.12 o                         
  -1  15   6          6.30          8.79        21.70 o                         
   0  15   6          0.75          4.06        11.84 o                         
   1  15   6          6.62         16.62        11.58 o                         
   2  15   6         40.63         52.82        12.03 o                         
   3  15   6         36.69         45.12        12.51 o                         
   4  15   6         47.06         36.83        12.55 o                         
   5  15   6        272.98        326.35        16.00 o                         
   6  15   6        167.72        158.54        14.46 o                         
   7  15   6        217.06        135.10        41.90 o                         
   0  16   6        251.15        270.67        12.73 o                         
   1  16   6         18.96          5.24        11.83 o                         
   2  16   6         54.01         65.16        21.18 o                         
   3  16   6          0.87         -9.23        12.83 o                         
   4  16   6          0.11        -11.85        13.24 o                         
   5  16   6         12.01         26.75        13.79 o                         
  -3 -14   7          6.24         -7.36         7.36 o                         
  -2 -14   7          2.81         -1.37        19.12 o                         
  -1 -14   7          2.25          5.70        12.44 o                         
   0 -14   7        218.59        247.97        10.08 o                         
   1 -14   7         74.33         74.07         7.75 o                         
   2 -14   7          2.10         -3.94         7.33 o                         
   3 -14   7         53.68         17.91        13.17 o                         
   4 -14   7         66.66         21.11        16.10 o                         
  -5 -13   7         52.97         50.82         7.52 o                         
  -4 -13   7         10.57          5.10         8.42 o                         
  -3 -13   7         49.42         27.39         7.24 o                         
  -2 -13   7         29.11         15.25         9.86 o                         
  -1 -13   7          0.41        -11.39        12.91 o                         
   0 -13   7        132.79        145.60        10.17 o                         
   1 -13   7         18.29         24.29         8.37 o                         
   2 -13   7        119.96        116.73         8.75 o                         
   3 -13   7          0.64         -3.78         7.33 o                         
   4 -13   7         72.08         55.13        18.83 o                         
   5 -13   7          3.32         -5.87        11.53 o                         
  -6 -12   7        236.82        194.23        12.29 o                         
  -5 -12   7          0.68        -10.27        10.27 o                         
  -4 -12   7        144.76        124.80         9.37 o                         
  -3 -12   7          0.33          5.36         6.39 o                         
  -2 -12   7         50.98         58.80         8.03 o                         
  -1 -12   7          0.86          0.13        13.37 o                         
   0 -12   7        142.87        175.82        29.87 o                         
   1 -12   7          0.09         -3.76         9.24 o                         
   2 -12   7         31.83         40.12        17.47 o                         
   3 -12   7         82.69         69.60        11.59 o                         
   4 -12   7          5.33         -7.02         9.74 o                         
   5 -12   7         32.91         22.08         8.82 o                         
   6 -12   7         15.28          2.54        26.41 o                         
   7 -12   7          1.05          0.13        11.18 o                         
  -7 -11   7          1.41          2.52        15.03 o                         
  -6 -11   7        225.47        199.40        14.21 o                         
  -5 -11   7         12.19         14.96         6.10 o                         
  -4 -11   7        284.06        281.02        13.56 o                         
  -3 -11   7         69.42         79.60         8.17 o                         
  -2 -11   7        878.33        923.40        19.13 o                         
  -1 -11   7        546.91        629.69        42.78 o                         
   0 -11   7        147.01        227.23        15.25 o                         
   1 -11   7         66.32         45.22         6.40 o                         
   2 -11   7          9.56         16.41         5.32 o                         
   3 -11   7         31.90         30.51         5.38 o                         
   4 -11   7         23.75         32.09         6.67 o                         
   5 -11   7          0.36         -1.87         5.63 o                         
   6 -11   7          0.53         -5.19         5.19 o                         
   7 -11   7          9.80         15.18        17.15 o                         
   8 -11   7          4.04          3.16        14.69 o                         
  -8 -10   7         94.83         71.53        21.19 o                         
  -7 -10   7         33.90         36.03         6.36 o                         
  -6 -10   7        205.08        184.73        12.09 o                         
  -5 -10   7          2.27         -5.67         5.67 o                         
  -4 -10   7        597.53        606.09        16.82 o                         
  -3 -10   7        119.07        131.53        10.60 o                         
  -2 -10   7        606.15        632.26        24.32 o                         
  -1 -10   7          1.11         15.46        14.18 o                         
   0 -10   7       1405.84       1918.30        29.07 o                         
   1 -10   7         17.68         25.27        13.94 o                         
   2 -10   7        300.18        309.72        19.03 o                         
   3 -10   7         57.08         37.10        10.36 o                         
   4 -10   7        459.09        476.80        15.48 o                         
   5 -10   7        134.34        144.33        13.99 o                         
   6 -10   7          3.78          1.25         6.80 o                         
   7 -10   7          1.20         -0.91        17.45 o                         
   8 -10   7         30.51         37.12         5.72 o                         
   9 -10   7          3.59         10.35         7.70 o                         
  -8  -9   7         34.25         21.80         9.35 o                         
  -7  -9   7          0.48         19.85         5.74 o                         
  -6  -9   7         54.71         56.10         7.04 o                         
  -5  -9   7         14.21         16.15         8.21 o                         
  -4  -9   7        123.67        121.90         9.43 o                         
  -3  -9   7         20.10         23.95         6.78 o                         
  -2  -9   7       1757.47       1919.84        29.00 o                         
  -1  -9   7         88.52         94.47        14.94 o                         
   0  -9   7       1877.98       2620.08        35.43 o                         
   1  -9   7        193.73        217.93        15.26 o                         
   2  -9   7       1524.03       1616.39        32.76 o                         
   3  -9   7         48.84         42.26         6.26 o                         
   4  -9   7        352.07        378.96        14.42 o                         
   5  -9   7          2.10          3.37         4.94 o                         
   6  -9   7        161.05        187.76        10.64 o                         
   7  -9   7          2.28          5.47         4.77 o                         
   8  -9   7          3.68          6.53         4.82 o                         
   9  -9   7          0.16         -5.92         5.92 o                         
  -9  -8   7         35.43         39.84        24.13 o                         
  -8  -8   7          0.55         21.11        22.50 o                         
  -7  -8   7        126.10        119.06         9.48 o                         
  -6  -8   7        189.02        171.34        11.06 o                         
  -5  -8   7          0.64         -9.72        11.45 o                         
  -4  -8   7        225.80        229.64        13.12 o                         
  -3  -8   7         91.15         91.88         8.60 o                         
  -2  -8   7         72.44        101.01        14.82 o                         
  -1  -8   7          1.73         12.47        13.62 o                         
   0  -8   7        346.24        477.64        17.63 o                         
   1  -8   7        289.60        336.03        16.33 o                         
   2  -8   7       2824.05       3102.39        39.84 o                         
   3  -8   7        259.17        303.08        13.84 o                         
   4  -8   7        383.82        431.10        14.96 o                         
   5  -8   7          0.80          0.32         5.79 o                         
   6  -8   7        409.06        404.51        14.30 o                         
   7  -8   7         35.77         36.92         5.60 o                         
   8  -8   7         78.68         86.77        19.41 o                         
   9  -8   7         16.35         10.93         6.98 o                         
  10  -8   7         94.83        142.25        28.27 o                         
  -9  -7   7         35.40         33.60         6.81 o                         
  -8  -7   7         86.98        107.39        11.24 o                         
  -7  -7   7          6.70         14.86         5.94 o                         
  -6  -7   7         18.22         39.26        12.14 o                         
  -5  -7   7        270.85        287.51        13.61 o                         
  -4  -7   7          4.01         -4.05         6.30 o                         
  -3  -7   7          4.09         14.52        12.76 o                         
  -2  -7   7        343.50        342.97        17.70 o                         
  -1  -7   7        101.19        113.78        14.55 o                         
   0  -7   7        338.59        427.99        22.66 o                         
   1  -7   7         67.84         98.58        20.89 o                         
   2  -7   7       1324.33       1383.45        55.47 o                         
   3  -7   7          7.13          1.80        12.20 o                         
   4  -7   7       1440.13       1516.88        25.30 o                         
   5  -7   7         45.24         71.65         7.29 o                         
   6  -7   7       3127.51       3349.92        40.47 o                         
   7  -7   7         50.89         50.48         5.99 o                         
   8  -7   7        144.76        185.87        10.95 o                         
   9  -7   7          1.09          0.45         6.40 o                         
  10  -7   7         40.83         58.01         6.70 o                         
  11  -7   7          2.12         25.79        15.27 o                         
  -9  -6   7          4.23         -5.74         5.74 o                         
  -8  -6   7        379.76        373.27        33.07 o                         
  -7  -6   7        107.09        100.48         8.98 o                         
  -6  -6   7        428.65        468.33        16.23 o                         
  -5  -6   7         42.79         38.94        15.80 o                         
  -4  -6   7          3.12         -5.75         9.51 o                         
  -3  -6   7          0.17         -3.19        13.78 o                         
  -2  -6   7         37.98         47.31        13.52 o                         
  -1  -6   7         21.79         32.87        26.11 o                         
   0  -6   7       1405.33       1785.55        26.59 o                         
   1  -6   7        585.98        609.54        17.17 o                         
   2  -6   7         12.28          5.76        28.61 o                         
   3  -6   7         56.56         72.40         6.96 o                         
   4  -6   7       1908.72       1847.78        62.65 o                         
   5  -6   7         14.91         25.64         7.98 o                         
   6  -6   7        481.32        510.18        15.00 o                         
   7  -6   7          0.14          8.80        16.39 o                         
   8  -6   7        219.77        243.66        14.98 o                         
   9  -6   7          0.25          3.01         5.10 o                         
  10  -6   7        283.60        320.96        14.16 o                         
  11  -6   7          8.21         64.10        19.05 o                         
 -10  -5   7        187.96        166.44        17.15 o                         
  -9  -5   7         14.46         12.76         5.74 o                         
  -8  -5   7        334.45        334.42        16.22 o                         
  -7  -5   7         40.27         57.50         7.11 o                         
  -6  -5   7       1622.79       1744.61        26.76 o                         
  -5  -5   7         11.96         12.42         5.95 o                         
  -4  -5   7        620.60        709.45        24.14 o                         
  -3  -5   7          3.66         -1.31        21.17 o                         
  -2  -5   7         91.78         50.89        12.50 o                         
  -1  -5   7         28.87         33.25        12.56 o                         
   0  -5   7       1874.40       2261.66        30.74 o                         
   1  -5   7         29.21         34.16        12.88 o                         
   2  -5   7         97.65        125.82        13.05 o                         
   3  -5   7        248.75        236.72        14.71 o                         
   4  -5   7       2028.75       1873.95        59.53 o                         
   5  -5   7         93.72        120.92        20.43 o                         
   6  -5   7        546.69        669.29        16.32 o                         
   7  -5   7         72.94         76.98         6.91 o                         
   8  -5   7       1126.90       1226.61        21.88 o                         
   9  -5   7          0.70         -4.11         4.97 o                         
  10  -5   7        225.32        227.23        11.38 o                         
  11  -5   7          2.76         45.82        37.55 o                         
 -10  -4   7         95.24         75.48         7.73 o                         
  -9  -4   7          2.73          5.91         5.87 o                         
  -8  -4   7        493.63        499.16        16.52 o                         
  -7  -4   7          1.19         -5.93         5.93 o                         
  -6  -4   7        613.06        705.41        21.97 o                         
  -5  -4   7        225.00        210.68        12.16 o                         
  -4  -4   7       1710.19       1566.88        24.97 o                         
  -3  -4   7          1.58         -9.46        12.45 o                         
  -2  -4   7        867.07        714.49        16.83 o                         
  -1  -4   7         26.66         39.49        13.16 o                         
   0  -4   7       1119.79       1536.64        24.23 o                         
   1  -4   7         22.18         27.09        12.77 o                         
   2  -4   7        156.19        114.05        13.93 o                         
   3  -4   7        537.65        539.70        15.99 o                         
   4  -4   7         75.82         56.93         8.75 o                         
   5  -4   7         55.34         45.38         5.82 o                         
   6  -4   7        887.09        892.21        26.17 o                         
   7  -4   7        187.43        194.90        10.63 o                         
   8  -4   7        249.93        229.90        10.84 o                         
   9  -4   7         34.91         39.52         5.84 o                         
  10  -4   7        523.64        556.91        14.94 o                         
  11  -4   7         28.89         31.90        13.60 o                         
  12  -4   7         20.47         24.25        16.32 o                         
 -10  -3   7         42.44         52.22        12.34 o                         
  -9  -3   7          0.42         -5.80         5.80 o                         
  -8  -3   7        480.17        524.38        15.92 o                         
  -7  -3   7         65.44         54.98         7.08 o                         
  -6  -3   7       1801.20       1895.64        28.69 o                         
  -5  -3   7        125.21        129.52         9.81 o                         
  -4  -3   7       2193.18       1985.20        28.73 o                         
  -3  -3   7          0.06         -7.84        14.11 o                         
  -2  -3   7       3295.35       2929.74        36.84 o                         
  -1  -3   7         39.81         55.09        25.67 o                         
   0  -3   7       3283.99       3592.49        42.57 o                         
   1  -3   7        360.59        372.01        14.71 o                         
   2  -3   7       1646.78       1536.19        47.04 o                         
   3  -3   7        412.92        372.68        13.85 o                         
   4  -3   7          6.04         10.54         4.79 o                         
   5  -3   7         35.96         32.45         7.69 o                         
   6  -3   7          0.38         -4.79         4.79 o                         
   7  -3   7        270.02        305.38        11.63 o                         
   8  -3   7        422.85        442.74        13.19 o                         
   9  -3   7        139.64        129.11         8.49 o                         
  10  -3   7          9.81          5.26         6.52 o                         
  11  -3   7          1.75         10.70         5.11 o                         
  12  -3   7         70.53         94.74         8.41 o                         
 -10  -2   7         39.36         26.20        12.32 o                         
  -9  -2   7         30.49         16.66         7.31 o                         
  -8  -2   7        183.56        196.38        11.82 o                         
  -7  -2   7        208.52        238.19        12.19 o                         
  -6  -2   7       1894.36       1991.21        29.53 o                         
  -5  -2   7         19.77         32.89         6.15 o                         
  -4  -2   7       5750.35       5292.37        58.74 o                         
  -3  -2   7         62.68         52.71         7.22 o                         
  -2  -2   7       4954.54       4525.21        51.97 o                         
  -1  -2   7         13.74         12.29        12.16 o                         
   0  -2   7       1844.96       1953.20        27.81 o                         
   1  -2   7         48.47         66.97        12.51 o                         
   2  -2   7       4446.97       3952.45        45.75 o                         
   3  -2   7        515.42        484.05        14.50 o                         
   4  -2   7       9283.19       9680.50       145.32 o                         
   5  -2   7          0.46         -4.96         4.96 o                         
   6  -2   7        334.88        335.92        13.99 o                         
   7  -2   7         41.07         37.34         9.45 o                         
   8  -2   7        163.79        176.14         9.86 o                         
   9  -2   7         29.63         46.35        13.58 o                         
  10  -2   7         17.88         28.66         5.50 o                         
  11  -2   7         17.11         27.44         5.09 o                         
  12  -2   7         78.61         78.51         7.76 o                         
 -10  -1   7         30.11         29.53         6.61 o                         
  -9  -1   7          1.43          7.44         6.36 o                         
  -8  -1   7         15.91         21.08         8.80 o                         
  -7  -1   7          0.67         10.30         8.86 o                         
  -6  -1   7        104.07        115.84        12.03 o                         
  -5  -1   7        158.89        156.65        10.63 o                         
  -4  -1   7       1260.05       1072.63        19.97 o                         
  -3  -1   7          2.79          7.22         5.94 o                         
  -2  -1   7       5462.14       4907.64        55.32 o                         
  -1  -1   7          7.71          9.74        12.01 o                         
   0  -1   7       8322.45      10268.64       129.05 o                         
   1  -1   7         48.71         35.04        12.11 o                         
   2  -1   7       1650.64       1382.20        30.99 o                         
   3  -1   7         56.25         35.07        11.55 o                         
   4  -1   7       4804.75       4714.59        95.39 o                         
   5  -1   7        117.77        128.31         7.77 o                         
   6  -1   7       1309.94       1202.65        26.33 o                         
   7  -1   7          4.96         24.03         4.97 o                         
   8  -1   7        196.08        227.83         9.72 o                         
   9  -1   7        142.04        141.20         9.79 o                         
  10  -1   7         33.73         34.92         8.09 o                         
  11  -1   7          6.34         20.79         7.73 o                         
  12  -1   7         45.80         43.65         6.36 o                         
  13  -1   7         21.58         20.01        15.07 o                         
 -10   0   7        240.27        260.76        12.95 o                         
  -9   0   7          0.53         -6.33         7.14 o                         
  -8   0   7          1.61         -6.81         7.97 o                         
  -7   0   7        144.98        154.71        10.96 o                         
  -6   0   7         20.03         82.57        31.59 o                         
  -5   0   7         26.14         32.18         6.40 o                         
  -4   0   7         15.85         23.00         8.61 o                         
  -3   0   7          1.75          4.75         5.67 o                         
  -2   0   7       2781.56       2299.73        30.71 o                         
  -1   0   7         79.14         72.68        12.36 o                         
   0   0   7      10101.34      12741.96       219.54 o                         
   1   0   7        149.13        145.69        12.06 o                         
   2   0   7       3682.39       3122.09        61.10 o                         
   3   0   7        551.57        529.78        13.96 o                         
   4   0   7       3725.49       3423.52        38.53 o                         
   5   0   7          3.31          7.14         4.27 o                         
   6   0   7       1017.94        928.68        15.14 o                         
   7   0   7         19.72         20.89         4.55 o                         
   8   0   7       2151.04       2181.17        26.53 o                         
   9   0   7        131.70        151.59         8.43 o                         
  10   0   7        194.72        226.87         9.74 o                         
  11   0   7          5.01         27.34         5.50 o                         
  12   0   7        212.10        242.59        11.05 o                         
 -10   1   7        120.89        111.74         9.53 o                         
  -9   1   7         14.57          2.20        15.94 o                         
  -8   1   7         79.91         87.73         8.59 o                         
  -7   1   7        195.00        194.49        21.21 o                         
  -6   1   7        148.56        153.53        15.61 o                         
  -5   1   7       1575.61       1578.07        25.57 o                         
  -4   1   7         18.88         28.58         6.00 o                         
  -3   1   7         56.06         53.58         6.72 o                         
  -2   1   7       2224.28       1780.68        25.90 o                         
  -1   1   7        158.74        145.94        12.18 o                         
   0   1   7       3363.28       3669.49        42.88 o                         
   1   1   7          7.82        -10.92        10.92 o                         
   3   1   7          1.13         -9.59         9.59 o                         
   4   1   7       1665.00       1355.59        26.57 o                         
   5   1   7         30.34         22.15         4.79 o                         
   6   1   7       9906.31       9710.64       245.41 o                         
   7   1   7          1.13         -1.59         4.22 o                         
   8   1   7        618.29        635.97        12.11 o                         
   9   1   7          4.16          2.43         9.84 o                         
  10   1   7        969.54       1089.10        15.92 o                         
  11   1   7          0.67          8.09         4.35 o                         
  12   1   7        184.85        221.71        20.38 o                         
  13   1   7         29.53         21.71         6.68 o                         
 -10   2   7        150.11        117.40         7.92 o                         
  -9   2   7          0.07          0.22         6.26 o                         
  -8   2   7        415.30        396.97        14.69 o                         
  -7   2   7          3.73         -3.18         6.53 o                         
  -6   2   7        592.29        605.16        16.88 o                         
  -5   2   7         63.37        117.57         9.23 o                         
  -4   2   7       1229.22       1138.48        31.46 o                         
  -3   2   7          9.46         11.50         7.38 o                         
  -2   2   7        236.04        227.79        12.83 o                         
  -1   2   7         49.16         51.92        12.02 o                         
   0   2   7       4853.21       5677.85        70.69 o                         
   1   2   7         10.36         14.61         9.92 o                         
   2   2   7       5028.02       4613.21        91.57 o                         
   3   2   7        115.84        114.65        10.33 o                         
   4   2   7       3132.86       2695.33        30.49 o                         
   5   2   7        121.32        104.14         6.00 o                         
   6   2   7       1218.75       1147.85        99.13 o                         
   7   2   7         46.84         38.68         5.47 o                         
   8   2   7        245.81        259.55        23.30 o                         
   9   2   7         13.50          9.56         5.16 o                         
  10   2   7       1139.39       1222.85       105.79 o                         
  11   2   7        419.55        475.56        41.64 o                         
  12   2   7         36.31         29.91         6.38 o                         
  13   2   7        141.72        147.87        14.44 o                         
 -10   3   7        294.90        270.98        19.51 o                         
  -9   3   7         30.57         52.73        12.04 o                         
  -8   3   7        318.28        325.64        13.42 o                         
  -7   3   7          5.50         -1.65        10.15 o                         
  -6   3   7       3617.00       3646.01        68.59 o                         
  -5   3   7         31.19         36.60        13.49 o                         
  -4   3   7       1514.77       1270.28        22.21 o                         
  -3   3   7          4.59         13.58         6.21 o                         
  -2   3   7       1483.61       1240.82        46.13 o                         
  -1   3   7          1.99         -6.78        11.25 o                         
   0   3   7        115.53        166.86        11.67 o                         
   1   3   7          9.48         13.08         9.82 o                         
   2   3   7        119.61        110.23        10.48 o                         
   3   3   7         77.26         58.93         9.06 o                         
   4   3   7       1690.36       1505.74        19.19 o                         
   5   3   7        373.91        319.31         8.01 o                         
   6   3   7         97.27         88.32         9.27 o                         
   7   3   7         34.77         40.84         5.92 o                         
   8   3   7        650.85        655.59        57.16 o                         
   9   3   7         43.31         37.81         6.23 o                         
  10   3   7        262.98        259.31        23.30 o                         
  11   3   7        194.49        162.14        15.36 o                         
  12   3   7        247.81        305.11        27.24 o                         
  13   3   7         30.77         36.89         7.29 o                         
  -9   4   7          2.78          0.81         7.34 o                         
  -8   4   7        717.80        711.93        17.23 o                         
  -7   4   7          0.17         -6.29         6.29 o                         
  -6   4   7        341.49        402.27        16.57 o                         
  -5   4   7        367.65        363.81        20.47 o                         
  -4   4   7       2006.30       1916.72        28.03 o                         
  -3   4   7          3.82          5.25         5.07 o                         
  -2   4   7       1346.49       1152.72        19.98 o                         
  -1   4   7         45.27         40.95        11.11 o                         
   0   4   7        884.41        846.34        16.94 o                         
   1   4   7        284.71        284.73        11.70 o                         
   2   4   7       2742.56       2497.03        64.32 o                         
   3   4   7         69.83         71.30         8.89 o                         
   4   4   7        338.39        338.58         8.96 o                         
   5   4   7         19.97         25.45        11.93 o                         
   6   4   7        126.42        227.67        20.38 o                         
   7   4   7        283.97        298.80        26.37 o                         
   8   4   7        477.69        456.97        39.89 o                         
   9   4   7         79.66        100.57        10.18 o                         
  10   4   7        651.45        706.34        61.51 o                         
  11   4   7        158.32        180.16        16.72 o                         
  12   4   7        118.01        134.63        13.22 o                         
  13   4   7         70.28         77.14         9.42 o                         
  -9   5   7         38.00         23.35        16.07 o                         
  -8   5   7        398.60        370.20        13.95 o                         
  -7   5   7         20.95         11.96         7.91 o                         
  -6   5   7       1820.14       1937.41        28.10 o                         
  -5   5   7        148.93        165.85        11.10 o                         
  -4   5   7       1619.60       1580.87        24.73 o                         
  -3   5   7         87.88         73.81         8.10 o                         
  -2   5   7       6634.26       6010.86        65.10 o                         
  -1   5   7         24.96         17.35         9.78 o                         
   0   5   7       7516.49       8532.45        88.91 o                         
   1   5   7        265.24        266.76        12.03 o                         
   2   5   7       2734.07       2351.95        28.71 o                         
   3   5   7        123.71        112.61        12.40 o                         
   4   5   7        429.04        394.57         9.38 o                         
   5   5   7          0.93          4.97         3.57 o                         
   7   5   7        197.53        204.28        18.72 o                         
   8   5   7        111.40        113.69        11.40 o                         
   9   5   7         50.70         69.55         8.20 o                         
  10   5   7         10.01         27.47         5.62 o                         
  11   5   7        108.46        130.21        12.76 o                         
  12   5   7         15.60          8.50         5.77 o                         
  13   5   7         37.90         41.29         7.44 o                         
  -9   6   7          1.72         12.12         9.47 o                         
  -8   6   7        419.48        425.29        13.87 o                         
  -7   6   7          4.45          9.17         6.30 o                         
  -6   6   7        590.38        891.52        31.62 o                         
  -5   6   7          0.33          1.37        11.95 o                         
  -4   6   7       4687.88       4150.41        60.40 o                         
  -3   6   7         91.74         86.24         8.06 o                         
  -2   6   7       3739.05       3343.56        87.05 o                         
  -1   6   7        231.38        210.28        10.30 o                         
   0   6   7       2448.20       2729.47        91.95 o                         
   1   6   7        100.45         83.63        10.64 o                         
   2   6   7       5579.38       4836.38        52.73 o                         
   3   6   7       1093.92       1046.16        30.89 o                         
   4   6   7       3558.65       3251.74        35.56 o                         
   5   6   7         48.23         34.85        10.76 o                         
   6   6   7        627.05        759.78        65.92 o                         
   7   6   7         87.05        103.63        10.18 o                         
   8   6   7         50.73         47.23         6.68 o                         
   9   6   7         18.86         25.50         5.77 o                         
  10   6   7          8.83         18.21         5.77 o                         
  11   6   7          1.85          7.59         5.61 o                         
  12   6   7         37.13         52.37         7.89 o                         
  13   6   7         17.57          9.26         6.98 o                         
  -8   7   7         15.06         33.68         7.06 o                         
  -7   7   7          2.13         11.94         6.77 o                         
  -6   7   7        568.01        664.62        16.81 o                         
  -5   7   7         10.50         -6.28         6.28 o                         
  -4   7   7         61.31         80.09         9.72 o                         
  -3   7   7         84.31         80.72         7.81 o                         
  -2   7   7       2018.33       1841.36        31.12 o                         
  -1   7   7         78.75         64.63         6.74 o                         
   0   7   7       4854.80       5722.34        63.18 o                         
   1   7   7       1171.27       1067.52        18.43 o                         
   2   7   7       2524.12       2269.46        29.23 o                         
   3   7   7          9.96         16.37         7.18 o                         
   4   7   7       2651.89       2287.29        28.92 o                         
   5   7   7        117.84        122.00         7.90 o                         
   6   7   7       1815.81       1875.39       162.11 o                         
   7   7   7        253.83        272.95        24.37 o                         
   8   7   7        124.99        119.93        11.86 o                         
   9   7   7         24.18         41.44         6.38 o                         
  10   7   7         67.08         88.39         9.72 o                         
  11   7   7         82.19         70.63         8.66 o                         
  12   7   7          3.90         29.29         6.98 o                         
  -8   8   7        106.91         77.37        11.86 o                         
  -7   8   7          0.79         -2.28         6.77 o                         
  -5   8   7          1.48          3.04         7.66 o                         
  -4   8   7         41.50         41.34         6.60 o                         
  -3   8   7          5.60         -3.28        10.53 o                         
  -2   8   7        643.22        562.84        15.08 o                         
  -1   8   7         53.73         54.34         6.67 o                         
   0   8   7       3822.58       4202.83        47.46 o                         
   1   8   7        197.44        184.59        12.65 o                         
   2   8   7       3185.42       3024.40        36.18 o                         
   3   8   7        837.34        777.98        14.78 o                         
   4   8   7       3868.31       3594.86        40.39 o                         
   5   8   7        192.97        200.91         8.86 o                         
   6   8   7       3000.09       2812.69        31.93 o                         
   7   8   7          1.72          0.91         4.86 o                         
   8   8   7        471.03        566.37        49.48 o                         
   9   8   7         19.94         18.37         6.07 o                         
  10   8   7         91.29        121.98        12.46 o                         
  11   8   7          2.06         18.21         7.13 o                         
  12   8   7        215.06        233.78        21.45 o                         
  -7   9   7         31.75         29.54        11.58 o                         
  -6   9   7         47.92         41.69         7.24 o                         
  -5   9   7          4.89         14.37        10.00 o                         
  -4   9   7          9.16          8.48         6.52 o                         
  -3   9   7         44.12         29.71         6.40 o                         
  -2   9   7        224.86        262.53        12.12 o                         
  -1   9   7          3.71          1.12         5.61 o                         
   0   9   7       1758.54       2039.32        27.32 o                         
   1   9   7        163.43        156.83         9.33 o                         
   2   9   7         41.33         46.52        10.29 o                         
   3   9   7        132.11        131.80        12.03 o                         
   4   9   7       3759.39       3439.70        39.01 o                         
   5   9   7        451.10        428.69        10.98 o                         
   6   9   7       1342.90       1405.46        19.87 o                         
   7   9   7         94.06         92.83         9.72 o                         
   8   9   7        809.34        874.28        76.05 o                         
   9   9   7          5.94         -6.98         6.98 o                         
  10   9   7        220.94        225.62        20.99 o                         
  11   9   7          2.06          1.67         5.92 o                         
  12   9   7         68.29         95.82        10.93 o                         
  -7  10   7         12.82          7.55        12.06 o                         
  -6  10   7        774.31        661.74        22.42 o                         
  -5  10   7         59.09         43.77         7.08 o                         
  -4  10   7        175.57        160.90        10.44 o                         
  -3  10   7         24.47         18.60         9.14 o                         
  -2  10   7         71.40         68.57         7.50 o                         
  -1  10   7        377.82        368.74        14.94 o                         
   0  10   7       1145.89       1331.70        24.53 o                         
   1  10   7        321.94        320.53        13.20 o                         
   2  10   7        591.19        559.16        14.97 o                         
   3  10   7         11.51         12.25        10.24 o                         
   4  10   7        245.77        221.58         9.64 o                         
   5  10   7        589.46        619.64        13.69 o                         
   6  10   7        638.97        738.30        13.03 o                         
   7  10   7          3.22          9.86         5.77 o                         
   8  10   7        877.18       1102.02        95.72 o                         
   9  10   7        106.82        134.31        14.13 o                         
  10  10   7        231.54        275.23        24.95 o                         
  11  10   7        129.38        197.40        18.84 o                         
  -6  11   7        754.58        607.86        19.28 o                         
  -5  11   7         17.93          4.59         7.42 o                         
  -4  11   7        864.57        823.94        17.27 o                         
  -3  11   7         26.45         13.31         6.58 o                         
  -2  11   7        219.98        189.00        10.39 o                         
  -1  11   7         34.15         29.43        18.79 o                         
   0  11   7          4.99         10.70        11.70 o                         
   1  11   7         45.56         43.27        10.93 o                         
   2  11   7         15.07         34.83        10.73 o                         
   3  11   7         29.46         27.49        10.67 o                         
   4  11   7         10.78         11.33        16.31 o                         
   5  11   7          4.22         -2.70         7.90 o                         
   6  11   7        266.61        266.15        11.70 o                         
   7  11   7         86.41         95.92        15.81 o                         
   8  11   7        286.90        400.92        35.33 o                         
   9  11   7         15.26         20.64         7.89 o                         
  10  11   7        204.30        196.04        18.71 o                         
  11  11   7         53.16         61.49         9.57 o                         
  -5  12   7         72.21         63.45         8.17 o                         
  -4  12   7        964.44        884.89        30.15 o                         
  -3  12   7        115.23        105.26         8.87 o                         
  -2  12   7        700.69        673.06        16.16 o                         
  -1  12   7        143.82        132.56        12.21 o                         
   0  12   7        776.75        938.85        18.26 o                         
   1  12   7         77.60        105.42        12.35 o                         
   2  12   7          8.15          4.39        13.43 o                         
   3  12   7         51.87         41.00        11.69 o                         
   4  12   7         75.44         62.80        11.30 o                         
   5  12   7         28.10          4.84        11.02 o                         
   6  12   7         26.81         16.51        10.82 o                         
   7  12   7         60.53         69.48        10.10 o                         
   8  12   7         43.78         44.18         7.89 o                         
   9  12   7         82.54        137.61        14.58 o                         
  10  12   7         88.16        109.36        13.52 o                         
  -4  13   7        464.90        419.86        12.66 o                         
  -3  13   7         47.45         13.25         9.49 o                         
  -2  13   7       1010.97        958.86        18.25 o                         
  -1  13   7         67.34         51.36        12.32 o                         
   0  13   7        872.77       1019.34        18.61 o                         
   1  13   7         42.36         32.70        13.13 o                         
   2  13   7        653.74        647.48        17.97 o                         
   3  13   7         23.88         39.11        12.06 o                         
   4  13   7        111.24        113.63        22.03 o                         
   5  13   7          5.48          0.80        15.78 o                         
   6  13   7         85.54         68.48        12.46 o                         
   7  13   7         22.35          9.91        11.81 o                         
  -3  14   7         26.18         24.27        11.15 o                         
  -2  14   7        731.48        675.10        15.61 o                         
  -1  14   7         94.07         91.68        11.81 o                         
   0  14   7        913.33       1134.58        29.05 o                         
   1  14   7         33.44         28.72        22.39 o                         
   2  14   7        719.92        760.34        17.18 o                         
   3  14   7        319.39        376.19        15.15 o                         
   4  14   7        393.26        420.13        14.98 o                         
   5  14   7         41.16         45.65        12.99 o                         
   6  14   7         79.23         77.13        13.97 o                         
   7  14   7         68.76         84.77        21.26 o                         
  -2  15   7        188.46        150.83        15.96 o                         
  -1  15   7         63.40         57.90        10.94 o                         
   0  15   7        621.78        781.08        16.29 o                         
   1  15   7        470.10        506.48        15.04 o                         
   2  15   7        474.80        456.91        41.80 o                         
   3  15   7         14.50         28.43        16.47 o                         
   4  15   7        191.95        189.63        14.37 o                         
   5  15   7        158.55        153.85        14.43 o                         
   6  15   7        434.16        405.71        24.09 o                         
   7  15   7         87.14         63.84        13.96 o                         
   1  16   7          1.50        -14.64        21.55 o                         
   2  16   7        374.94        337.33        13.69 o                         
   3  16   7         57.49         69.61        13.42 o                         
   4  16   7        334.86        332.70        15.02 o                         
   5  16   7         14.14         34.91        22.61 o                         
  -2 -14   8         70.75         53.93         8.44 o                         
  -1 -14   8         37.08         23.41         7.70 o                         
   0 -14   8        159.15        165.11        17.40 o                         
   1 -14   8        234.10        211.24        13.30 o                         
   2 -14   8        103.17         97.13        17.47 o                         
  -4 -13   8         83.00         72.05         8.53 o                         
  -3 -13   8          2.00          4.95         6.14 o                         
  -2 -13   8         59.54         50.49        15.80 o                         
  -1 -13   8          0.39          0.34        14.53 o                         
   0 -13   8        343.88        430.70        14.30 o                         
   1 -13   8         64.01         94.96         8.41 o                         
   2 -13   8         93.72         90.29        17.49 o                         
   3 -13   8          9.65          9.90         5.87 o                         
   4 -13   8         30.96         12.70        11.52 o                         
   5 -13   8         22.62         13.78        10.78 o                         
  -5 -12   8         30.68         27.89         6.60 o                         
  -4 -12   8          3.29         -6.39         6.39 o                         
  -3 -12   8         24.98         33.76         6.70 o                         
  -2 -12   8         82.14         61.37        13.67 o                         
  -1 -12   8          8.40         13.51        12.90 o                         
   0 -12   8        642.82        805.27        18.82 o                         
   1 -12   8        207.97        215.41        11.78 o                         
   2 -12   8        286.49        268.00        18.97 o                         
   3 -12   8         30.70         36.50         6.12 o                         
   4 -12   8        193.94        206.96        11.56 o                         
   5 -12   8          6.65        -14.11        18.36 o                         
   6 -12   8        104.73         93.73        11.60 o                         
  -6 -11   8         25.76          0.64        13.85 o                         
  -5 -11   8          1.83          4.55         6.07 o                         
  -4 -11   8          4.44         -5.90         5.90 o                         
  -3 -11   8          0.25         -6.39         6.39 o                         
  -2 -11   8         12.99         13.56         7.75 o                         
  -1 -11   8         23.20         30.72        13.68 o                         
   0 -11   8         15.23         11.14        14.27 o                         
   1 -11   8        354.40        405.81        15.62 o                         
   2 -11   8        484.67        564.67        24.44 o                         
   3 -11   8         82.41         94.42         8.15 o                         
   4 -11   8        297.13        308.23        13.47 o                         
   5 -11   8        112.81        121.41         9.33 o                         
   6 -11   8         36.91         29.56         7.20 o                         
   7 -11   8          0.23          3.54        12.73 o                         
  -7 -10   8         10.40         19.65         6.39 o                         
  -6 -10   8        121.37         96.50         8.62 o                         
  -5 -10   8          9.68          6.75         9.03 o                         
  -4 -10   8        261.49        230.20        12.01 o                         
  -3 -10   8        150.49        166.06        11.26 o                         
  -2 -10   8         52.86         63.28        14.91 o                         
  -1 -10   8        207.56        234.13        15.31 o                         
   0 -10   8          3.72         -5.65        14.47 o                         
   1 -10   8          0.16        -13.84        13.84 o                         
   2 -10   8         33.59         20.76        11.05 o                         
   3 -10   8        252.71        258.18        12.59 o                         
   4 -10   8        103.49         96.47         8.20 o                         
   5 -10   8          3.77        -18.51        18.51 o                         
   6 -10   8        513.95        529.04        26.07 o                         
   7 -10   8         20.45         17.58        10.98 o                         
   8 -10   8         90.37        125.68        23.18 o                         
  -8  -9   8        298.76        240.61        13.48 o                         
  -7  -9   8         13.69         30.99        14.50 o                         
  -6  -9   8        179.38        164.82        10.83 o                         
  -5  -9   8         40.26         47.53         7.19 o                         
  -4  -9   8         64.61         76.06         8.20 o                         
  -3  -9   8         30.91         30.94        13.17 o                         
  -2  -9   8        466.09        504.41        17.76 o                         
  -1  -9   8          0.81         11.19        14.34 o                         
   0  -9   8        323.74        426.28        17.35 o                         
   1  -9   8        118.30        121.85        15.35 o                         
   2  -9   8          1.51         -1.51        14.31 o                         
   3  -9   8          0.74         -5.58         5.58 o                         
   4  -9   8        166.91        159.85        13.77 o                         
   5  -9   8         42.14         49.48         6.00 o                         
   6  -9   8         21.89         34.33         6.18 o                         
   7  -9   8          4.32          1.40        15.02 o                         
   8  -9   8        188.44        144.56         9.72 o                         
   9  -9   8         12.78         17.36         5.18 o                         
  -8  -8   8         89.65         64.88         9.31 o                         
  -7  -8   8          1.25         16.12         8.70 o                         
  -6  -8   8        473.31        521.20        16.39 o                         
  -5  -8   8          4.78          8.67         8.22 o                         
  -4  -8   8       1507.54       1595.84        25.85 o                         
  -3  -8   8         21.26         28.76        10.97 o                         
  -2  -8   8        289.28        325.81        16.54 o                         
  -1  -8   8          4.02          3.34        13.63 o                         
   0  -8   8        478.83        620.15        55.54 o                         
   1  -8   8         42.22         46.69        14.39 o                         
   2  -8   8        846.63        907.94        26.95 o                         
   3  -8   8         16.73         11.81         5.95 o                         
   4  -8   8          2.37          8.61         6.93 o                         
   5  -8   8         41.65         38.42         5.89 o                         
   6  -8   8         31.35         28.75         5.57 o                         
   7  -8   8        127.25        144.94        10.16 o                         
   8  -8   8          2.46          8.24         5.30 o                         
   9  -8   8         32.09         19.87         6.37 o                         
  10  -8   8         75.84         68.06         7.37 o                         
  -9  -7   8         51.65         39.62        16.00 o                         
  -8  -7   8         31.31         32.75        11.39 o                         
  -7  -7   8          1.68         13.93         9.44 o                         
  -6  -7   8        620.40        647.33        17.63 o                         
  -5  -7   8        188.86        175.98        11.13 o                         
  -4  -7   8        670.80        709.86        18.24 o                         
  -3  -7   8         39.39         30.55        10.46 o                         
  -2  -7   8       1117.46       1133.55        32.30 o                         
  -1  -7   8        113.21        154.46        15.14 o                         
   0  -7   8        651.60        852.37        20.59 o                         
   1  -7   8        600.54        667.31        18.73 o                         
   2  -7   8       2938.80       2985.93        38.31 o                         
   3  -7   8         43.96         52.70         6.61 o                         
   4  -7   8        507.29        571.69        16.18 o                         
   5  -7   8          0.52         -1.29         5.60 o                         
   6  -7   8         57.35         43.02        13.18 o                         
   7  -7   8          4.95         29.44        17.60 o                         
   8  -7   8         91.37        117.26         8.82 o                         
   9  -7   8          7.09         -2.91         7.83 o                         
  10  -7   8          2.77         31.26        18.24 o                         
  -9  -6   8          1.30         -0.07         5.59 o                         
  -8  -6   8         10.07          1.02         8.16 o                         
  -7  -6   8         40.02         27.87         8.68 o                         
  -6  -6   8        379.53        364.91        19.10 o                         
  -5  -6   8        227.82        225.83        16.69 o                         
  -4  -6   8        658.34        679.66        17.92 o                         
  -3  -6   8          4.66         13.61        15.02 o                         
  -2  -6   8       1402.25       1509.18        25.63 o                         
  -1  -6   8         38.19         35.19        14.75 o                         
   0  -6   8       1507.67       1907.12        28.41 o                         
   1  -6   8        107.84        138.14        14.46 o                         
   2  -6   8       1366.57       1294.78        54.90 o                         
   3  -6   8         38.95         47.63        13.47 o                         
   4  -6   8       1419.35       1523.36        24.93 o                         
   5  -6   8        259.05        292.46        13.03 o                         
   6  -6   8        285.23        281.25        13.10 o                         
   7  -6   8         14.53          7.27         8.55 o                         
   8  -6   8        139.78        146.53         9.34 o                         
   9  -6   8         27.03         32.57         6.07 o                         
  10  -6   8          1.51         12.29         7.01 o                         
  11  -6   8          3.56          7.73         5.69 o                         
  -9  -5   8          2.35         -6.03         6.03 o                         
  -8  -5   8          2.30         -5.54         5.54 o                         
  -7  -5   8         26.91          3.31         6.90 o                         
  -6  -5   8          8.71         -2.15         7.27 o                         
  -5  -5   8        344.97        318.32        14.30 o                         
  -4  -5   8       1067.76       1172.96        39.77 o                         
  -3  -5   8          0.20        -16.60        21.93 o                         
  -2  -5   8       1676.23       1746.65        81.01 o                         
  -1  -5   8          3.64         21.62        18.74 o                         
   0  -5   8       1460.96       1629.04        35.77 o                         
   1  -5   8         16.07         37.79        13.18 o                         
   2  -5   8       1711.40       1673.57        25.89 o                         
   3  -5   8         42.97         27.29        19.74 o                         
   4  -5   8        906.55        788.46        21.16 o                         
   5  -5   8        278.50        300.45        12.71 o                         
   6  -5   8       5283.96       5888.29        64.64 o                         
   7  -5   8         43.42         38.17         8.75 o                         
   8  -5   8         50.26         85.35         9.42 o                         
   9  -5   8         39.22         32.87        10.61 o                         
  10  -5   8         11.11         21.75         5.01 o                         
  11  -5   8         14.14         53.78         7.19 o                         
  -9  -4   8         27.74         18.36         9.16 o                         
  -8  -4   8         39.96         46.43        15.02 o                         
  -7  -4   8         15.23          8.27        11.25 o                         
  -6  -4   8          0.58         -6.60         6.60 o                         
  -5  -4   8         33.02         26.69         6.52 o                         
  -4  -4   8         14.53         14.82         7.74 o                         
  -3  -4   8          0.72        -12.91        14.38 o                         
  -2  -4   8        352.70        299.16        15.09 o                         
  -1  -4   8         36.43         32.74        12.83 o                         
   0  -4   8       3905.42       4648.51        56.79 o                         
   1  -4   8          4.33        -12.61        12.61 o                         
   2  -4   8       1638.65       1436.54        29.93 o                         
   3  -4   8         54.25         48.77        13.06 o                         
   4  -4   8       2569.13       2365.95        40.90 o                         
   5  -4   8        108.06         95.91         7.90 o                         
   6  -4   8       2451.19       2804.20        37.20 o                         
   7  -4   8          0.62          2.72        11.30 o                         
   8  -4   8        396.45        417.61        13.76 o                         
   9  -4   8        103.72        121.60        12.20 o                         
  10  -4   8         59.07         85.11         7.56 o                         
  11  -4   8          1.43          9.99        17.10 o                         
  12  -4   8          6.89          2.72         5.89 o                         
  -9  -3   8         18.53         16.63         7.28 o                         
  -8  -3   8        276.59        273.42        24.66 o                         
  -7  -3   8         16.13         21.70         6.34 o                         
  -6  -3   8        979.63       1138.90        22.29 o                         
  -5  -3   8        100.00        129.40        11.01 o
[truncated: 284,232 more chars]
