# Supplementary material for: Crystal structures and Hirshfeld surface analyses of methyl (2Z)-(4-bromo­phen­yl)[2-(4-methyl­phen­yl)hydrazinyl­idene]acetate, methyl (2Z)-(4-bromophen­yl)[2-(3,5-di­methyl­phen­yl)hydrazinyl­idene]acetate, methyl (2Z)-[2-(4-meth­oxy­phen­yl)hydrazinyl­idene](3-nitro­phen­yl)acetate, methyl (2E)-(4-chlorophen­yl)(2-phenyl­hydrazinyl­idene)acetate and methyl (2Z)-[2-(4-bromo­phen­yl)hydrazinylidene](4-chloro­phen­yl)acetate
Source: Acta Crystallogr E Crystallogr Commun. 2025 Mar 14;81(Pt 4):314–23. doi: 10.1107/S2056989025002051 (PMC11974330; doi:10.1107/S2056989025002051)
Supplement: Supplementary file 4 [file e-81-00314-3sup9.hkl]

data_3                                                                          
_shelx_title ' (3) in C2/c'                                                     
_shelx_refln_list_code          4                                               
_shelx_F_calc_maximum      570.65                                               
_exptl_crystal_F_000      1376.00                                               
_reflns_d_resolution_high  0.7828                                               
                                                                                
loop_                                                                           
 _space_group_symop_operation_xyz                                               
 'x, y, z'                                                                      
 '-x, y, -z+1/2'                                                                
 'x+1/2, y+1/2, z'                                                              
 '-x+1/2, y+1/2, -z+1/2'                                                        
 '-x, -y, -z'                                                                   
 'x, -y, z-1/2'                                                                 
 '-x+1/2, -y+1/2, -z'                                                           
 'x+1/2, -y+1/2, z-1/2'                                                         
                                                                                
_cell_length_a    18.8022                                                       
_cell_length_b    21.9649                                                       
_cell_length_c     7.4309                                                       
_cell_angle_alpha  90.000                                                       
_cell_angle_beta   96.156                                                       
_cell_angle_gamma  90.000                                                       
                                                                                
_shelx_F_squared_multiplier     1.000                                           
                                                                                
loop_                                                                           
 _refln_index_h                                                                 
 _refln_index_k                                                                 
 _refln_index_l                                                                 
 _refln_F_squared_calc                                                          
 _refln_F_squared_meas                                                          
 _refln_F_squared_sigma                                                         
 _refln_observed_status                                                         
   2   0   0       7308.41       6931.97       255.46 o                         
   4   0   0      31737.52      32178.05       781.67 o                         
   6   0   0      72538.41      76030.18      1812.40 o                         
   8   0   0       3177.65       2685.63       239.07 o                         
  10   0   0       5362.92       5591.51       226.95 o                         
  12   0   0       9305.63      11045.40       672.88 o                         
  14   0   0        697.81        644.13        46.56 o                         
  16   0   0      11693.58      11684.49       282.34 o                         
  18   0   0       1149.56       1232.42       103.89 o                         
  20   0   0        221.42        159.56        44.13 o                         
  22   0   0         52.08         36.25        17.91 o                         
   1   1   0         65.47         61.09         6.97 o                         
   3   1   0        860.05        897.03        54.30 o                         
   5   1   0      22949.53      22897.91       411.48 o                         
   7   1   0      16564.82      17089.68       333.12 o                         
   9   1   0        408.24        381.27        33.99 o                         
  11   1   0         36.77         33.71        12.25 o                         
  13   1   0       2661.20       2694.75        94.28 o                         
  15   1   0       5348.90       5053.62       123.04 o                         
  17   1   0        389.91        384.25        38.37 o                         
  19   1   0        130.17         92.07        21.51 o                         
  21   1   0        197.20        217.21        26.31 o                         
  23   1   0         14.68         11.19         9.67 o                         
   0   2   0        458.02        528.85        33.48 o                         
   2   2   0      18751.40      17648.43       434.27 o                         
   4   2   0         55.89         30.68        11.39 o                         
   6   2   0       7099.02       6551.55       150.66 o                         
   8   2   0       2066.78       2231.33        82.16 o                         
  10   2   0        888.80        774.39        51.96 o                         
  12   2   0          6.84         -0.73        11.53 o                         
  14   2   0        160.40        192.81        19.44 o                         
  16   2   0       2514.84       2347.75        72.21 o                         
  18   2   0        647.06        664.37        52.61 o                         
  20   2   0        156.35        183.26        23.07 o                         
  22   2   0         51.93         61.08        10.89 o                         
   1   3   0       2948.47       2813.11        89.81 o                         
   3   3   0        381.39        349.98        29.47 o                         
   5   3   0      29784.22      32046.02      1137.15 o                         
   7   3   0       2104.08       2297.91        79.72 o                         
   9   3   0      12325.96      12163.05       311.69 o                         
  11   3   0        966.83        972.28        71.55 o                         
  13   3   0        388.34        378.10        29.87 o                         
  15   3   0         41.40         34.88         9.39 o                         
  17   3   0       6765.19       6708.09       168.77 o                         
  19   3   0        548.17        564.36        37.71 o                         
  21   3   0          1.21         -5.50         5.77 o                         
  23   3   0          3.08         -5.73         5.73 o                         
   0   4   0      65549.59      64171.35      2124.99 o                         
   2   4   0       9083.66       8270.86       230.76 o                         
   4   4   0      18585.54      18619.22       706.83 o                         
   6   4   0        339.56        471.00        69.09 o                         
   8   4   0       4130.88       4263.58       174.25 o                         
  10   4   0       2266.51       2346.35       110.40 o                         
  12   4   0        744.43        560.90        34.92 o                         
  14   4   0         47.62         41.80        10.32 o                         
  16   4   0       1879.20       1930.23        65.88 o                         
  18   4   0         82.30         82.10        18.00 o                         
  20   4   0          2.09         -0.62         7.57 o                         
  22   4   0        239.55        254.62        16.45 o                         
   1   5   0       5969.49       5123.90       208.97 o                         
   3   5   0       1085.60        867.33        54.27 o                         
   5   5   0        274.85        172.09        28.01 o                         
   7   5   0       7568.99       8394.16       318.48 o                         
   9   5   0         11.74         15.62        14.42 o                         
  11   5   0         68.89         46.00         9.14 o                         
  13   5   0         45.54         67.35        13.28 o                         
  15   5   0        230.59        176.83        19.67 o                         
  17   5   0        191.08        201.57        27.40 o                         
  19   5   0          1.51         -6.52         8.98 o                         
  21   5   0         57.30         36.56         8.95 o                         
  23   5   0         41.57         31.83         6.81 o                         
   0   6   0       9759.40       8209.46       338.90 o                         
   2   6   0       3419.54       2996.03        67.30 o                         
   4   6   0       1923.89       1592.86        86.08 o                         
   6   6   0       4403.21       4391.24       247.65 o                         
   8   6   0      11031.26      11854.86       406.18 o                         
  10   6   0       1241.31       1271.56        48.05 o                         
  12   6   0        543.82        516.38        34.06 o                         
  14   6   0         26.67          8.79         7.69 o                         
  16   6   0        508.74        531.41        34.48 o                         
  18   6   0        313.87        328.08        28.69 o                         
  20   6   0          1.76         -3.09         6.12 o                         
  22   6   0        517.25        478.31        43.65 o                         
   1   7   0       1678.68       1637.33       206.95 o                         
   3   7   0       1537.34       1525.66        66.70 o                         
   5   7   0       7179.37       6844.91       239.59 o                         
   7   7   0          0.40         -9.48         9.48 o                         
   9   7   0       2711.60       2661.06        93.30 o                         
  11   7   0         79.05         46.25        11.37 o                         
  13   7   0         43.46         67.63        11.69 o                         
  15   7   0        371.52        324.55        29.59 o                         
  17   7   0         24.41         13.39        10.29 o                         
  19   7   0          8.48          7.06         7.08 o                         
  21   7   0        154.60        122.54        15.04 o                         
  23   7   0         31.62          5.19         5.11 o                         
   0   8   0       1933.90       1950.43       136.69 o                         
   2   8   0        497.44        573.40        50.68 o                         
   4   8   0       3583.55       3589.73       104.56 o                         
   6   8   0       2550.81       2495.97        79.52 o                         
   8   8   0       1285.83       1235.72        84.43 o                         
  10   8   0        130.50        158.88        19.17 o                         
  12   8   0       2829.80       2840.48        75.06 o                         
  14   8   0        391.61        306.84        25.84 o                         
  16   8   0         70.69         54.25        16.14 o                         
  18   8   0       1074.95       1084.39        52.59 o                         
  20   8   0        243.21        252.37        23.08 o                         
  22   8   0          8.17          8.93         7.29 o                         
   1   9   0        222.04        135.14        38.10 o                         
   3   9   0       1652.42       1511.29        77.72 o                         
   5   9   0        896.93        835.73        44.17 o                         
   7   9   0         58.70         42.18        15.95 o                         
   9   9   0       1145.08       1267.73        67.05 o                         
  11   9   0        792.53        676.14        35.59 o                         
  13   9   0         33.25         53.67        11.53 o                         
  15   9   0         56.94         37.74        12.30 o                         
  17   9   0        114.69         84.55        17.45 o                         
  19   9   0        323.09        355.57        34.77 o                         
  21   9   0         87.47         47.24        13.73 o                         
   0  10   0        280.44        236.85        50.99 o                         
   2  10   0       4294.99       4661.00       307.20 o                         
   4  10   0        286.97        193.96        35.87 o                         
   6  10   0         62.75         21.11         8.46 o                         
   8  10   0       5291.46       6088.21       197.49 o                         
  10  10   0       1639.56       1644.16        74.65 o                         
  12  10   0         35.72         40.91        16.26 o                         
  14  10   0         45.23         71.74        19.78 o                         
  16  10   0         27.11         13.32        11.76 o                         
  18  10   0       1449.95       1397.40       111.65 o                         
  20  10   0        318.25        368.42        54.67 o                         
  22  10   0         67.85         11.51        11.51 o                         
   1  11   0       2333.70       2756.32       422.78 o                         
   3  11   0       1062.47        970.21        81.34 o                         
   5  11   0        412.88        450.80        66.07 o                         
   7  11   0       1733.94       1556.90        95.48 o                         
   9  11   0        602.56        588.64        63.27 o                         
  11  11   0        432.08        422.24        44.11 o                         
  13  11   0        106.41         29.14        74.14 o                         
  15  11   0        430.37        400.93        73.84 o                         
  17  11   0        417.79        633.63       129.66 o                         
  19  11   0         21.52         19.55        10.41 o                         
  21  11   0        164.79        162.53        23.92 o                         
   0  12   0      31878.29      34805.99      1307.71 o                         
   2  12   0       3977.01       4350.76       197.50 o                         
   4  12   0       2576.78       2686.40       124.07 o                         
   6  12   0         64.67        113.71        26.27 o                         
   8  12   0        391.88        350.18       121.71 o                         
  10  12   0       1197.38       1129.84        68.46 o                         
  12  12   0       2637.34       2821.20       125.07 o                         
  14  12   0        265.39        192.98        72.91 o                         
  16  12   0        245.57        251.30        57.15 o                         
  18  12   0        114.24        103.27        23.85 o                         
  20  12   0         24.00         50.44        16.34 o                         
   1  13   0         85.74         73.60        26.28 o                         
   3  13   0          3.90         14.52        14.52 o                         
   5  13   0       1002.51       1135.05        82.60 o                         
   7  13   0       2062.07       2120.00       122.03 o                         
   9  13   0          9.36        -18.63        18.99 o                         
  11  13   0        241.12        290.62        43.56 o                         
  13  13   0        112.40         94.98        26.93 o                         
  15  13   0        161.06        257.65        58.50 o                         
  17  13   0         89.87         63.00        24.16 o                         
  19  13   0        115.34        146.55        27.99 o                         
  21  13   0        174.06        102.56        79.09 o                         
   0  14   0        234.41        259.86        67.43 o                         
   2  14   0        563.19        492.95        67.02 o                         
   4  14   0       2999.00       2971.76       142.34 o                         
   6  14   0       3961.52       4099.26       177.50 o                         
   8  14   0       1559.83       1635.27        77.28 o                         
  10  14   0        757.89        877.33        65.37 o                         
  12  14   0        640.79        658.91        64.36 o                         
  14  14   0        247.74        267.11        59.32 o                         
  16  14   0        144.15         94.19        32.08 o                         
  18  14   0        258.38        343.42        44.44 o                         
  20  14   0         30.22         18.16         8.70 o                         
   1  15   0       1468.27       1693.42       197.61 o                         
   3  15   0       1140.47       1050.72        83.83 o                         
   5  15   0       3647.94       3196.59       242.36 o                         
   7  15   0        628.47        566.92        43.86 o                         
   9  15   0        245.62        251.00        31.14 o                         
  11  15   0       8061.75       8598.92       221.33 o                         
  13  15   0        196.81        136.42        42.72 o                         
  15  15   0        611.61        495.71        52.63 o                         
  17  15   0        582.30        548.60        48.32 o                         
  19  15   0         82.33         82.18        17.29 o                         
   0  16   0       2633.30       2663.54       247.50 o                         
   2  16   0          0.79          3.24        18.91 o                         
   4  16   0         75.22         35.42         9.38 o                         
   6  16   0        204.55        228.64        24.58 o                         
   8  16   0         10.01         -4.48        15.59 o                         
  10  16   0        601.68        634.05        53.89 o                         
  12  16   0        238.87        205.52        58.87 o                         
  14  16   0        126.19        114.54        31.52 o                         
  16  16   0          1.24        -10.15        10.15 o                         
  18  16   0          8.38          4.99         9.94 o                         
   1  17   0        170.74        221.85        20.99 o                         
   3  17   0         69.87         47.00        10.39 o                         
   5  17   0       4042.49       3814.76       105.06 o                         
   7  17   0         55.26         51.69        25.92 o                         
   9  17   0         41.00         36.14        10.88 o                         
  11  17   0         53.29         34.99        17.32 o                         
  13  17   0        141.71        183.40        45.82 o                         
  15  17   0          5.79         -1.43         9.98 o                         
  17  17   0        325.26        381.22        43.51 o                         
   0  18   0        550.86        527.99        47.61 o                         
   2  18   0         85.54         68.69        11.63 o                         
   4  18   0        125.32         73.87        12.78 o                         
   6  18   0      10648.68      10539.88       185.41 o                         
   8  18   0          7.03          0.02        14.44 o                         
  10  18   0       1566.47       1637.34        85.01 o                         
  12  18   0          1.07        -13.45        13.45 o                         
  14  18   0         87.81         92.57        21.75 o                         
  16  18   0        335.94        451.94        39.11 o                         
  18  18   0         42.89         37.88        13.06 o                         
   1  19   0         28.15         -8.43         9.07 o                         
   3  19   0          0.03         -2.32         2.32 o                         
   5  19   0        366.52        316.67        29.23 o                         
   7  19   0          8.23         19.11        13.51 o                         
   9  19   0        472.40        456.73        41.11 o                         
  11  19   0         25.21         26.16        13.13 o                         
  13  19   0         53.76         52.29        17.56 o                         
  15  19   0         49.10         23.98        14.20 o                         
  17  19   0         31.06         19.55         8.74 o                         
   0  20   0          0.13         10.58        14.39 o                         
   2  20   0          1.56         -3.58         3.58 o                         
   4  20   0        741.89        638.06        38.89 o                         
   6  20   0         36.85         11.65        10.31 o                         
   8  20   0        493.53        441.43        42.39 o                         
  10  20   0        631.80        695.50        67.28 o                         
  12  20   0        902.66       1100.98        91.79 o                         
  14  20   0        355.36        391.06        43.06 o                         
  16  20   0        307.85        334.89        39.83 o                         
   1  21   0       1284.38       1398.17        64.20 o                         
   3  21   0       2302.52       2112.21        75.51 o                         
   5  21   0       2217.05       2337.99        82.48 o                         
   7  21   0        374.90        429.71        35.86 o                         
   9  21   0        404.76        401.41        37.19 o                         
  11  21   0        107.72        134.52        23.36 o                         
  13  21   0        253.46        304.96        38.10 o                         
  15  21   0        110.25         68.80        24.40 o                         
   0  22   0        133.67        106.20        25.19 o                         
   2  22   0        183.06        199.07        22.59 o                         
   4  22   0         35.45         10.20        11.18 o                         
   6  22   0        390.57        347.41        32.38 o                         
   8  22   0         37.42         33.26        10.58 o                         
  10  22   0         21.72          1.06        12.03 o                         
  12  22   0        447.77        534.14        42.92 o                         
  14  22   0         38.02         57.29        22.20 o                         
   1  23   0        637.29        574.55        34.05 o                         
   3  23   0          8.67         -4.98         8.09 o                         
   5  23   0        107.19        108.25        19.27 o                         
   7  23   0         57.26         26.70         9.25 o                         
   9  23   0          6.99         -5.67         9.74 o                         
  11  23   0        255.08        331.41        45.52 o                         
  13  23   0        325.80        242.63        43.04 o                         
   0  24   0        795.76        888.46        54.09 o                         
   2  24   0         45.20         17.21         7.14 o                         
   4  24   0        228.31        291.90        28.05 o                         
   6  24   0        100.58        103.60        16.34 o                         
   8  24   0         41.76         31.89        12.81 o                         
  10  24   0         14.10         -8.77        12.61 o                         
  12  24   0          2.59         -5.21         5.21 o                         
   1  25   0        328.82        360.18        27.07 o                         
   3  25   0        478.28        513.65        34.81 o                         
   5  25   0         64.28         46.56        10.79 o                         
   7  25   0        101.34        105.30        23.07 o                         
   9  25   0        166.67        148.96        58.39 o                         
   0  26   0        704.79        898.18        83.17 o                         
   2  26   0         48.14         34.99        10.44 o                         
   4  26   0         29.92         47.96        11.80 o                         
   6  26   0        165.82        181.62        21.91 o                         
   8  26   0          0.55          0.00         6.40 o                         
   1  27   0          0.21          0.90         6.26 o                         
   3  27   0         51.18         67.76        15.59 o                         
   5  27   0         95.74         63.91        23.03 o                         
   0  28   0        134.40        104.44        26.59 o                         
 -23   1   1         29.26         36.70        11.67 o                         
 -21   1   1        342.99        403.81        30.53 o                         
 -19   1   1        569.57        582.78        42.53 o                         
 -17   1   1        724.73        719.33        47.34 o                         
 -15   1   1       4093.09       4064.94       123.37 o                         
 -13   1   1          3.06         10.16         9.14 o                         
 -11   1   1         23.47         35.64        11.02 o                         
  -9   1   1         25.02         -0.80         7.75 o                         
  -7   1   1         49.92         39.59        11.15 o                         
  -5   1   1        569.73        647.12        41.61 o                         
  -3   1   1        212.51        213.31        13.72 o                         
  -1   1   1      15711.78      14089.79       265.79 o                         
   1   1   1        314.35        337.93        14.93 o                         
   3   1   1       5885.68       5758.40       117.86 o                         
   5   1   1      44201.76      43483.16       883.93 o                         
   7   1   1       3187.05       3056.25       111.84 o                         
   9   1   1       9135.28       9987.86       249.41 o                         
  11   1   1       7735.53       8854.28       189.52 o                         
  13   1   1         22.02         22.37        10.86 o                         
  15   1   1        591.15        582.20        39.32 o                         
  17   1   1        648.01        634.51        53.61 o                         
  19   1   1       1130.13       1140.56        61.81 o                         
  21   1   1          8.44          1.11         8.15 o                         
  23   1   1        185.14        109.46        13.50 o                         
 -22   2   1        114.90        108.96        11.41 o                         
 -20   2   1        464.26        446.42        32.87 o                         
 -18   2   1        138.83        107.40        21.43 o                         
 -16   2   1        367.03        323.85        26.26 o                         
 -14   2   1         64.34         55.21        12.71 o                         
 -12   2   1        123.58         97.35        18.43 o                         
 -10   2   1       1250.65       1158.22        52.08 o                         
  -8   2   1       2027.85       2387.09        95.42 o                         
  -6   2   1       9545.63       9944.21       314.61 o                         
  -4   2   1       1798.23       1981.38        63.27 o                         
  -2   2   1         16.82          9.86         4.65 o                         
   0   2   1      21256.12      19525.05       237.58 o                         
   2   2   1       2060.49       1820.77        50.39 o                         
   4   2   1      25397.62      26109.71       410.93 o                         
   6   2   1      40227.80      41888.48       943.53 o                         
   8   2   1        392.66        417.52        41.15 o                         
  10   2   1      25699.80      28042.04       424.51 o                         
  12   2   1       9521.65      10182.25       198.34 o                         
  14   2   1        191.03        177.02        18.44 o                         
  16   2   1       3937.04       3995.57       111.86 o                         
  18   2   1       3066.99       3309.11        98.43 o                         
  20   2   1         55.18         62.23        10.86 o                         
  22   2   1        583.94        557.23        24.97 o                         
 -23   3   1        116.51        130.25        11.28 o                         
 -21   3   1         11.70          3.87         6.27 o                         
 -19   3   1        312.49        302.64        28.14 o                         
 -17   3   1        534.77        437.37        30.59 o                         
 -15   3   1       4079.48       4156.57       114.01 o                         
 -13   3   1         30.95          7.20        23.28 o                         
 -11   3   1        341.21        373.15        32.77 o                         
  -9   3   1      14354.42      16199.36       385.50 o                         
  -7   3   1        431.66        362.99        36.69 o                         
  -5   3   1       7214.05       7479.78       215.48 o                         
  -3   3   1       4685.89       4728.13       119.05 o                         
  -1   3   1      27937.74      24778.31       295.44 o                         
   1   3   1       7868.60       7135.61        97.08 o                         
   3   3   1      25920.07      25739.19       518.95 o                         
   5   3   1       6778.38       6759.26       164.69 o                         
   7   3   1        946.55       1052.46        74.63 o                         
   9   3   1        775.23        893.76        53.77 o                         
  11   3   1        532.42        546.12        35.62 o                         
  13   3   1        216.70        205.67        23.98 o                         
  15   3   1       1018.58       1106.93        47.59 o                         
  17   3   1        903.30        951.74        51.28 o                         
  19   3   1        519.46        570.00        34.94 o                         
  21   3   1          0.12         -0.26         5.55 o                         
  23   3   1        216.31        178.21        13.30 o                         
 -22   4   1        209.16        196.75        13.43 o                         
 -20   4   1         53.03         37.43         8.88 o                         
 -18   4   1          5.92         -3.47         3.47 o                         
 -16   4   1       4661.56       4585.20       100.85 o                         
 -14   4   1        476.07        466.47        36.08 o                         
 -12   4   1        157.67        165.66        23.23 o                         
 -10   4   1       2211.44       2371.85        77.78 o                         
  -8   4   1        791.77        688.17        55.43 o                         
  -6   4   1          5.18          7.78         7.22 o                         
  -4   4   1         62.62         51.32        11.06 o                         
  -2   4   1       4493.69       4346.30       107.48 o                         
   0   4   1      37066.95      33525.41       398.03 o                         
   2   4   1      11709.21      11037.75       237.78 o                         
   4   4   1       8555.29       8625.00       204.55 o                         
   6   4   1       5760.70       5699.98       195.99 o                         
   8   4   1       2005.76       2048.25        73.35 o                         
  10   4   1        441.87        359.71        29.11 o                         
  12   4   1       1622.44       1581.03        65.36 o                         
  14   4   1         69.81         52.94        11.52 o                         
  16   4   1        529.99        492.29        30.08 o                         
  18   4   1       3099.03       3169.02        98.07 o                         
  20   4   1        377.45        372.23        26.27 o                         
  22   4   1         84.50         85.88        11.80 o                         
 -23   5   1          0.28         -3.41         4.76 o                         
 -21   5   1        146.48        116.94        12.87 o                         
 -19   5   1         18.74         18.45         9.34 o                         
 -17   5   1       1778.09       1708.74        72.89 o                         
 -15   5   1        268.44        297.68        25.58 o                         
 -13   5   1         53.91         48.93        17.04 o                         
 -11   5   1          0.05          0.70         6.21 o                         
  -9   5   1         12.41          1.48         9.46 o                         
  -7   5   1        916.14        864.47        58.55 o                         
  -5   5   1        258.94        271.48        26.79 o                         
  -3   5   1         43.64         52.89         9.94 o                         
  -1   5   1        614.03        539.45        16.43 o                         
   1   5   1        226.29        149.01        10.74 o                         
   3   5   1       3541.11       3287.94        95.26 o                         
   5   5   1       4156.08       4538.93       172.30 o                         
   7   5   1       4814.57       5137.65       137.80 o                         
   9   5   1       3592.59       3892.07        95.33 o                         
  11   5   1          6.36         -7.54         7.54 o                         
  13   5   1        852.63        896.90        48.19 o                         
  15   5   1          0.32         -5.17         5.17 o                         
  17   5   1          0.03         -3.38         7.46 o                         
  19   5   1        433.83        445.76        30.16 o                         
  21   5   1         37.49         29.96         6.77 o                         
  23   5   1         41.24         29.60        13.98 o                         
 -22   6   1        783.47        766.43        40.48 o                         
 -20   6   1          0.17          1.16         5.45 o                         
 -18   6   1       1887.44       1747.41        64.73 o                         
 -16   6   1        182.34        173.86        18.99 o                         
 -14   6   1         47.18         59.56        13.58 o                         
 -12   6   1        657.09        612.68        49.32 o                         
 -10   6   1       1183.18       1275.90        67.72 o                         
  -8   6   1       8110.56       8341.84       268.29 o                         
  -6   6   1      29998.25      28424.88      1071.58 o                         
  -4   6   1       2211.43       2226.00        77.87 o                         
  -2   6   1        642.01        560.84        22.20 o                         
   0   6   1        844.05        835.60        21.98 o                         
   2   6   1         58.52         55.00         7.20 o                         
   4   6   1          4.80         -2.73         4.64 o                         
   6   6   1       1453.29       1503.20        70.23 o                         
   8   6   1       4423.51       4631.63       136.11 o                         
  10   6   1       9939.66      10612.33       195.04 o                         
  12   6   1       1373.68       1346.95        65.12 o                         
  14   6   1       1025.33       1043.38        48.56 o                         
  16   6   1          0.35         -7.49         8.70 o                         
  18   6   1         10.41         -6.35         6.35 o                         
  20   6   1        468.94        492.25        32.28 o                         
  22   6   1         25.43         18.49         6.66 o                         
 -23   7   1          6.40         11.04         8.54 o                         
 -21   7   1       1043.54       1113.86        40.17 o                         
 -19   7   1         18.07         14.72         9.11 o                         
 -17   7   1        197.21        184.65        20.95 o                         
 -15   7   1       1476.98       1432.00        53.64 o                         
 -13   7   1         42.61        -14.18        14.18 o                         
 -11   7   1        792.38        923.25        58.10 o                         
  -9   7   1         78.28         25.51        25.45 o                         
  -7   7   1         16.54         18.36        11.24 o                         
  -5   7   1       1775.83       1880.18        74.11 o                         
  -3   7   1       1391.04       1447.14        43.86 o                         
  -1   7   1        602.59        628.63        26.89 o                         
   1   7   1       2024.62       1734.89        55.00 o                         
   3   7   1       4445.20       4551.98       105.48 o                         
   5   7   1       2183.13       2040.63        71.81 o                         
   7   7   1       2505.35       2604.86        91.85 o                         
   9   7   1       2007.46       2041.74        68.39 o                         
  11   7   1        223.04        261.76        25.30 o                         
  13   7   1         51.07         38.19         9.84 o                         
  15   7   1        242.36        280.76        23.94 o                         
  17   7   1          0.57         -2.56         7.16 o                         
  19   7   1        678.27        743.46        39.03 o                         
  21   7   1         58.09         56.76        14.53 o                         
 -22   8   1        908.57        764.27        72.09 o                         
 -20   8   1        485.13        494.48        32.76 o                         
 -18   8   1        118.64         79.41        16.10 o                         
 -16   8   1         32.66         65.84        13.90 o                         
 -14   8   1        729.27        638.27        32.86 o                         
 -12   8   1        386.88        360.21        39.30 o                         
 -10   8   1        645.18        636.70        50.77 o                         
  -8   8   1        606.50        853.76       119.26 o                         
  -6   8   1       3358.79       3535.59        97.34 o                         
  -4   8   1       4012.44       4244.73       129.85 o                         
  -2   8   1        338.77        231.68        12.93 o                         
   0   8   1        171.71        197.16        25.75 o                         
   2   8   1        152.82        129.37        14.02 o                         
   4   8   1         26.92         43.70         9.55 o                         
   6   8   1       1823.98       1868.40        73.30 o                         
   8   8   1       1419.43       1405.94        69.65 o                         
  10   8   1       1474.72       1649.33        62.91 o                         
  12   8   1       1403.42       1370.02        58.62 o                         
  14   8   1        346.17        317.47        26.04 o                         
  16   8   1        934.33        998.73        50.18 o                         
  18   8   1        349.25        360.88        30.18 o                         
  20   8   1        419.77        416.81        30.89 o                         
  22   8   1         42.40         29.74         9.81 o                         
 -21   9   1          7.65          4.47         5.16 o                         
 -19   9   1        351.30        370.07        36.49 o                         
 -17   9   1       2780.35       2337.71        85.17 o                         
 -15   9   1        897.89        888.55        40.08 o                         
 -13   9   1         45.39         37.47         7.14 o                         
 -11   9   1         43.60         21.42        10.15 o                         
  -9   9   1         40.20         39.03        43.85 o                         
  -7   9   1       1580.72       1619.18        71.43 o                         
  -5   9   1          1.30         12.64         9.81 o                         
  -3   9   1        477.76        486.56        23.39 o                         
  -1   9   1      19031.80      19633.99       749.98 o                         
   1   9   1       1409.52       1515.93       114.39 o                         
   3   9   1      15162.62      15194.04       394.92 o                         
   5   9   1         16.75          1.95         6.56 o                         
   7   9   1        590.86        458.37        46.26 o                         
   9   9   1         73.01         62.04        13.54 o                         
  11   9   1        615.00        615.49        39.58 o                         
  13   9   1        154.98        129.94        18.77 o                         
  15   9   1        359.43        357.75        29.38 o                         
  17   9   1       1444.76       1607.28        70.86 o                         
  19   9   1       1117.40       1024.42        63.29 o                         
  21   9   1        196.04        130.21        66.88 o                         
 -22  10   1          2.93          1.06         9.32 o                         
 -20  10   1         71.18        110.91        30.43 o                         
 -18  10   1          5.00         -4.52        14.01 o                         
 -16  10   1         47.20         55.42        15.21 o                         
 -14  10   1        447.58        424.16        39.10 o                         
 -12  10   1        101.60        115.62        17.87 o                         
 -10  10   1        585.30        540.07       154.08 o                         
  -8  10   1         23.70         20.72        13.24 o                         
  -6  10   1        937.01        912.67        53.71 o                         
  -4  10   1         98.45        123.41        19.84 o                         
  -2  10   1        215.10        128.56        37.01 o                         
   0  10   1        165.51        109.66        47.42 o                         
   2  10   1       5501.74       5423.50       209.54 o                         
   4  10   1        200.69        209.01        20.17 o                         
   6  10   1        753.80        719.28        54.89 o                         
   8  10   1         10.63         10.18        16.01 o                         
  10  10   1         75.10         80.66        34.28 o                         
  12  10   1        233.75        267.61        28.07 o                         
  14  10   1        212.00        179.75        25.38 o                         
  16  10   1         62.72         84.15        23.09 o                         
  18  10   1        150.88        122.51        28.75 o                         
  20  10   1         37.83         18.47        16.55 o                         
 -21  11   1         49.27         46.87        13.58 o                         
 -19  11   1        559.08        647.80        77.74 o                         
 -17  11   1        324.94        337.86        97.31 o                         
 -15  11   1        125.38        116.61        42.11 o                         
 -13  11   1       1580.98       1486.00        81.24 o                         
 -11  11   1       4151.91       4130.22       272.50 o                         
  -9  11   1        814.42        821.86       148.47 o                         
  -7  11   1        355.82        385.85        58.61 o                         
  -5  11   1        276.30        393.82        45.53 o                         
  -3  11   1         13.28         32.89        21.93 o                         
  -1  11   1       7254.14       7714.84       581.55 o                         
   1  11   1        210.04        232.92        38.91 o                         
   3  11   1       6749.57       7031.65       261.78 o                         
   5  11   1       1403.56       1629.34       115.28 o                         
   7  11   1        932.86        903.49        91.97 o                         
   9  11   1       1760.07       1901.46       144.68 o                         
  11  11   1       2394.36       2620.89       114.55 o                         
  13  11   1       2365.73       2524.04       181.17 o                         
  15  11   1         23.48         22.99        20.03 o                         
  17  11   1        854.25        886.49        83.04 o                         
  19  11   1        206.70        273.98        48.42 o                         
  21  11   1          0.26         -3.66         5.36 o                         
 -20  12   1          6.28          2.05         8.02 o                         
 -18  12   1         92.76        140.99        38.48 o                         
 -16  12   1        619.75        522.64        63.16 o                         
 -14  12   1         78.49         21.92        16.82 o                         
 -12  12   1       3831.50       3939.72       194.05 o                         
 -10  12   1        728.30        819.93        58.25 o                         
  -8  12   1        127.68         66.33        23.86 o                         
  -6  12   1        739.01        677.25        77.32 o                         
  -4  12   1        181.68        114.47        30.53 o                         
  -2  12   1       2528.67       2587.48       143.81 o                         
   0  12   1       6422.26       6868.99       263.60 o                         
   2  12   1       2933.13       2867.85       122.65 o                         
   4  12   1       4166.50       4399.97       206.50 o                         
   6  12   1          0.20         15.84        15.80 o                         
   8  12   1          0.55         16.99        33.99 o                         
  10  12   1       1244.61       1253.26        77.13 o                         
  12  12   1       2326.81       2471.55       193.22 o                         
  14  12   1        328.55        324.56        93.75 o                         
  16  12   1       1634.35       1439.83       203.37 o                         
  18  12   1        398.01        429.15        51.11 o                         
  20  12   1        239.81        267.84        26.75 o                         
 -19  13   1        169.82        170.55        28.95 o                         
 -17  13   1         37.00         10.61        19.46 o                         
 -15  13   1       1486.77       1558.52       147.83 o                         
 -13  13   1        370.68        351.11        41.09 o                         
 -11  13   1         16.18          7.14        10.84 o                         
  -9  13   1          1.14         -2.24         2.24 o                         
  -7  13   1         18.13         25.96        21.32 o                         
  -5  13   1          1.07         15.85        18.50 o                         
  -3  13   1       1229.09       1380.23       109.01 o                         
  -1  13   1        148.49        159.02        36.04 o                         
   1  13   1        939.29        895.97        85.41 o                         
   3  13   1        787.76       1029.37        84.35 o                         
   5  13   1         14.95         23.90        19.56 o                         
   7  13   1       1127.19       1250.24       116.68 o                         
   9  13   1        129.66        103.58        24.16 o                         
  11  13   1        592.62        574.13        62.14 o                         
  13  13   1        206.63        118.14        62.77 o                         
  15  13   1         24.38         21.10        37.00 o                         
  17  13   1        488.21        538.55        70.57 o                         
  19  13   1        113.14        133.78        24.24 o                         
 -20  14   1        770.19        743.67        71.16 o                         
 -18  14   1        155.95        120.83        22.58 o                         
 -16  14   1        349.83        447.08        57.98 o                         
 -14  14   1        209.88        272.77        35.49 o                         
 -12  14   1        564.34        547.27        59.85 o                         
 -10  14   1       1156.12       1268.32        64.83 o                         
  -8  14   1         67.00         59.03        14.64 o                         
  -6  14   1        921.94        822.94       172.33 o                         
  -4  14   1       3713.09       3830.68       177.90 o                         
  -2  14   1       4751.08       4801.78       562.26 o                         
   0  14   1       2233.30       2528.60       155.95 o                         
   2  14   1        130.78         67.51        29.88 o                         
   4  14   1        972.63        884.15        74.16 o                         
   6  14   1       9608.84       9742.51       537.20 o                         
   8  14   1        249.30        226.43        29.61 o                         
  10  14   1        172.60        164.01        39.05 o                         
  12  14   1       5278.24       5171.30       403.20 o                         
  14  14   1        156.53         87.99        49.61 o                         
  16  14   1         61.55         33.77        20.32 o                         
  18  14   1        324.28        349.58        40.82 o                         
  20  14   1         46.40         20.42        19.46 o                         
 -19  15   1        248.79        236.32        25.24 o                         
 -17  15   1          7.40        -13.03        13.03 o                         
 -15  15   1       3783.86       3943.21       155.76 o                         
 -13  15   1       1504.00       1568.27        83.93 o                         
 -11  15   1        638.79        659.22        51.04 o                         
  -9  15   1      14253.78      14967.93       275.58 o                         
  -7  15   1        488.54        477.90        44.26 o                         
  -5  15   1       1130.86       1011.22        85.55 o                         
  -3  15   1       4032.69       4144.65       179.80 o                         
  -1  15   1         23.65         17.34        15.19 o                         
   1  15   1        130.04        152.63        40.67 o                         
   3  15   1         67.00         59.02        26.18 o                         
   5  15   1        745.76        682.43        44.00 o                         
   7  15   1        256.31        162.34        24.14 o                         
   9  15   1          1.17         -8.99         8.99 o                         
  11  15   1       2260.59       2486.46       189.68 o                         
  13  15   1         23.42         28.86        19.36 o                         
  15  15   1          2.35         -9.05         9.05 o                         
  17  15   1        156.17        120.61        23.42 o                         
  19  15   1        168.07        137.18        24.65 o                         
 -18  16   1        316.63        349.42        32.45 o                         
 -16  16   1         34.93         49.67        25.25 o                         
 -14  16   1        153.82        221.81        31.89 o                         
 -12  16   1        724.90        748.75        62.12 o                         
 -10  16   1       2071.13       2087.66        86.22 o                         
  -8  16   1       1692.21       1753.10        72.88 o                         
  -6  16   1        369.52        375.24        31.45 o                         
  -4  16   1        126.92        108.51        15.90 o                         
  -2  16   1        622.84        576.26        42.75 o                         
   0  16   1         51.42         40.90        24.94 o                         
   2  16   1        244.42        242.21        30.57 o                         
   4  16   1        577.46        534.60        33.31 o                         
   6  16   1       1468.10       1502.12        70.77 o                         
   8  16   1        333.42        315.77        30.21 o                         
  10  16   1         54.20         72.90        26.51 o                         
  12  16   1       2445.90       2940.36       210.12 o                         
  14  16   1        134.01        144.54        28.62 o                         
  16  16   1        549.54        635.82        51.72 o                         
  18  16   1        105.33        101.70        15.84 o                         
 -19  17   1        186.07        221.50        36.46 o                         
 -17  17   1       2242.76       2476.32       112.20 o                         
 -15  17   1        134.53        212.77        61.12 o                         
 -13  17   1        284.46        304.39        39.19 o                         
 -11  17   1       1428.74       1546.93        90.48 o                         
  -9  17   1          0.11         -7.68         7.68 o                         
  -7  17   1          0.46         -7.57         7.57 o                         
  -5  17   1       2492.15       2650.59        81.43 o                         
  -3  17   1        668.91        701.72        37.76 o                         
  -1  17   1        115.13         71.76        13.89 o                         
   1  17   1          5.97         -3.60         3.60 o                         
   3  17   1          0.02         -3.53         3.53 o                         
   5  17   1        544.39        508.54        33.75 o                         
   7  17   1       2462.69       2672.88        87.38 o                         
   9  17   1         14.33         -8.43         8.43 o                         
  11  17   1        637.78        694.66        78.50 o                         
  13  17   1        437.47        447.92        51.60 o                         
  15  17   1          0.05         -7.03         8.15 o                         
  17  17   1         26.44         10.60         8.43 o                         
 -18  18   1        154.73        130.89        15.63 o                         
 -16  18   1         89.21         59.53        20.81 o                         
 -14  18   1         34.42         70.86        29.48 o                         
 -12  18   1        475.02        452.20        45.46 o                         
 -10  18   1        254.09        289.86        36.91 o                         
  -8  18   1       3863.91       3779.89       127.33 o                         
  -6  18   1       3796.98       4046.32       115.24 o                         
  -4  18   1        801.89        940.37        43.58 o                         
  -2  18   1         14.32          8.91         8.82 o                         
   0  18   1        419.25        503.58        39.40 o                         
   2  18   1        134.79         72.67        15.06 o                         
   4  18   1          2.25         -3.09         3.09 o                         
   6  18   1        225.98        318.16        29.56 o                         
   8  18   1       1204.41       1239.77        65.53 o                         
  10  18   1       3847.10       3998.80       163.28 o                         
  12  18   1         43.70         15.47        19.80 o                         
  14  18   1        183.75        201.84        26.85 o                         
  16  18   1          0.10         10.24         8.67 o                         
 -17  19   1         41.94         41.94        12.42 o                         
 -15  19   1         83.23         82.41        26.39 o                         
 -13  19   1        706.46        664.77        54.97 o                         
 -11  19   1        317.78        344.61        35.82 o                         
  -9  19   1        802.88        815.26        48.04 o                         
  -7  19   1        202.53        267.68        27.46 o                         
  -5  19   1        161.11        197.20        23.02 o                         
  -3  19   1        736.60        727.37        41.34 o                         
  -1  19   1        296.09        243.04        24.82 o                         
   1  19   1        791.19        763.25        45.89 o                         
   3  19   1       1133.55       1081.76        55.77 o                         
   5  19   1         30.45         38.17        11.80 o                         
   7  19   1       3512.26       3827.16       119.50 o                         
   9  19   1         80.92         78.12        15.98 o                         
  11  19   1        495.58        535.33        63.57 o                         
  13  19   1          7.74          3.17        13.53 o                         
  15  19   1        295.43        359.76        29.77 o                         
  17  19   1          9.84          4.66         7.95 o                         
 -16  20   1        319.17        298.82        55.32 o                         
 -14  20   1         29.90         38.28        19.47 o                         
 -12  20   1        794.28        902.66        52.46 o                         
 -10  20   1        232.80        258.58        29.19 o                         
  -8  20   1          0.06          0.07         9.16 o                         
  -6  20   1         11.40          9.17        10.50 o                         
  -4  20   1        353.02        338.75        36.00 o                         
  -2  20   1        167.62        169.65        21.76 o                         
   0  20   1       1311.92       1334.20        62.01 o                         
   2  20   1         47.78         42.62        13.92 o                         
   4  20   1         20.20          1.30         9.43 o                         
   6  20   1        172.87        155.91        32.72 o                         
   8  20   1          6.20         16.66        11.90 o                         
  10  20   1         30.05         19.84        12.27 o                         
  12  20   1         34.11         19.59        13.81 o                         
  14  20   1        100.90         89.61        20.18 o                         
  16  20   1         23.55         19.45         8.06 o                         
 -15  21   1        125.14         98.95        29.88 o                         
 -13  21   1         49.44         43.58        16.32 o                         
 -11  21   1         28.37         33.64        11.69 o                         
  -9  21   1          6.26          9.12         9.59 o                         
  -7  21   1       1697.10       1875.88        83.19 o                         
  -5  21   1         81.84         93.51        18.66 o                         
  -3  21   1       1985.80       1895.89        75.07 o                         
  -1  21   1         69.19         26.52        12.07 o                         
   1  21   1         31.13        -16.86        16.86 o                         
   3  21   1        272.03        254.72        29.88 o                         
   5  21   1       2102.32       1722.44       104.51 o                         
   7  21   1        233.46        235.33        29.89 o                         
   9  21   1       1008.52       1166.45        81.18 o                         
  11  21   1          9.25        -12.54        12.54 o                         
  13  21   1        344.38        316.97        69.49 o                         
  15  21   1          5.71         -0.38         6.98 o                         
 -14  22   1        614.94        643.31        75.13 o                         
 -12  22   1         25.68         11.95        13.78 o                         
 -10  22   1         32.87         21.12         9.45 o                         
  -8  22   1        511.93        555.67        37.90 o                         
  -6  22   1        744.75        705.24        52.11 o                         
  -4  22   1         35.35         24.57        10.45 o                         
  -2  22   1         16.60          7.29         9.75 o                         
   0  22   1        150.97        165.75        21.98 o                         
   2  22   1         66.35         60.21        14.45 o                         
   4  22   1         33.10         13.58        16.27 o                         
   6  22   1        253.63        206.93        27.99 o                         
   8  22   1        210.24        224.31        29.05 o                         
  10  22   1        170.60        250.27        36.12 o                         
  12  22   1         75.31         85.53        23.22 o                         
  14  22   1        113.09         63.08        20.01 o                         
 -13  23   1        313.07        393.69        54.56 o                         
 -11  23   1        259.47        333.20        45.55 o                         
  -9  23   1         75.75         83.20        17.07 o                         
  -7  23   1        148.42        179.82        24.56 o                         
  -5  23   1        162.80        206.07        29.15 o                         
  -3  23   1        161.35        123.82        17.10 o                         
  -1  23   1        158.76        253.41        26.62 o                         
   1  23   1        545.50        540.01        36.21 o                         
   3  23   1        130.24        162.51        24.94 o                         
   5  23   1        212.71        207.09        32.34 o                         
   7  23   1          0.91          0.00         8.94 o                         
   9  23   1         20.19         43.80        19.82 o                         
  11  23   1         34.50         27.14        22.20 o                         
  13  23   1        367.29        339.45        44.69 o                         
 -12  24   1       1393.92       1430.15       103.74 o                         
 -10  24   1          3.82          8.77         9.69 o                         
  -8  24   1         57.25        112.01        20.45 o                         
  -6  24   1         98.07        119.74        20.45 o                         
  -4  24   1         23.49         31.76        14.14 o                         
  -2  24   1        270.49        257.49        25.26 o                         
   0  24   1          6.19          4.44         7.25 o                         
   2  24   1        372.86        365.35        42.27 o                         
   4  24   1         52.09         38.28        20.64 o                         
   6  24   1       1033.54       1087.17        85.42 o                         
   8  24   1         86.52        110.55        23.62 o                         
  10  24   1        437.84        342.71        58.40 o                         
  -9  25   1          0.85          2.58         7.40 o                         
  -7  25   1          0.03          1.75        10.55 o                         
  -5  25   1         19.16          4.40         7.00 o                         
  -3  25   1        122.35        133.08        19.40 o                         
  -1  25   1        481.29        496.27        31.47 o                         
   1  25   1         43.04         34.50        10.96 o                         
   3  25   1         66.51         43.06        14.45 o                         
   5  25   1         70.87         39.14        14.53 o                         
   7  25   1          5.44         -3.27         9.59 o                         
   9  25   1          7.76          6.99         8.52 o                         
  -8  26   1         30.67         21.65        12.06 o                         
  -6  26   1        527.36        676.95        79.79 o                         
  -4  26   1          2.50         -4.63         4.63 o                         
  -2  26   1        116.40        200.03        23.37 o                         
   0  26   1         49.17         42.31        16.11 o                         
   2  26   1        481.35        632.71       104.87 o                         
   4  26   1        101.38        177.34        33.47 o                         
   6  26   1         79.54         61.67        26.59 o                         
   8  26   1          1.12         -4.15         4.15 o                         
  -5  27   1        212.36        215.20        41.39 o                         
  -3  27   1        153.61        247.60        28.06 o                         
  -1  27   1         24.16         18.75        12.47 o                         
   1  27   1         26.21         18.70        13.57 o                         
   3  27   1         14.45         15.35        13.43 o                         
   5  27   1        135.91        184.76        35.64 o                         
 -22   0   2          3.35         -7.05         9.19 o                         
 -20   0   2        287.97        297.85        38.49 o                         
 -18   0   2       1123.77       1137.76        94.63 o                         
 -16   0   2          0.96        -17.00        17.00 o                         
 -14   0   2      17017.24      17056.60       421.40 o                         
 -12   0   2         39.17         31.13        15.27 o                         
 -10   0   2       1449.03       1537.92       152.37 o                         
  -8   0   2         48.88         23.87        13.61 o                         
  -6   0   2       6848.11       7937.38       246.01 o                         
  -4   0   2       1384.92       1477.85        79.15 o                         
  -2   0   2       2296.87       1839.73        80.68 o                         
   0   0   2       7849.77       7324.91       312.90 o                         
   2   0   2     325635.78     340962.06      6425.84 o                         
   4   0   2      13509.05      13115.89       354.08 o                         
   6   0   2         91.81         51.61        14.02 o                         
   8   0   2        225.10        347.36        34.80 o                         
  10   0   2         90.95         49.97        18.96 o                         
  12   0   2        132.80        127.02        32.33 o                         
  14   0   2       3737.55       3679.95       135.18 o                         
  16   0   2       5132.35       5310.78       201.54 o                         
  18   0   2       9676.97       9995.91       285.96 o                         
  20   0   2       3545.01       3656.94       120.22 o                         
  22   0   2       2154.72       2142.94       159.75 o                         
 -23   1   2         49.40         38.78        11.63 o                         
 -21   1   2         25.21         24.24         9.99 o                         
 -19   1   2        197.65        228.42        28.31 o                         
 -17   1   2          0.38         -3.15         3.15 o                         
 -15   1   2         15.06          9.22        11.93 o                         
 -13   1   2       3046.54       3019.10       181.39 o                         
 -11   1   2        743.65        748.84        50.89 o                         
  -9   1   2       4429.13       5360.59       174.62 o                         
  -7   1   2        892.19        789.19        47.78 o                         
  -5   1   2       6470.21       6582.87       153.34 o                         
  -3   1   2       1379.84       1320.30        57.65 o                         
  -1   1   2      32405.64      30594.46       471.20 o                         
   1   1   2      23459.18      21376.02       342.84 o                         
   3   1   2      53959.75      52772.69      1035.27 o                         
   5   1   2        926.70        793.95        38.29 o                         
   7   1   2       1269.99       1227.66        52.75 o                         
   9   1   2        803.90        786.48        48.69 o                         
  11   1   2        459.35        653.97        56.34 o                         
  13   1   2        670.23        651.30        44.46 o                         
  15   1   2       3266.18       3167.73        99.47 o                         
  17   1   2       1901.32       2054.71        98.18 o                         
  19   1   2        254.26        268.44        41.17 o                         
  21   1   2        108.97         78.65        11.46 o                         
 -22   2   2         26.40          8.30         4.82 o                         
 -20   2   2         63.58         35.01        10.38 o                         
 -18   2   2        167.22        208.02        25.56 o                         
 -16   2   2       4849.46       4963.25       123.96 o                         
 -14   2   2       1896.22       1884.49        68.51 o                         
 -12   2   2        745.48        836.40        66.06 o                         
 -10   2   2       1454.11       1567.51        71.86 o                         
  -8   2   2       3655.71       3821.92       111.27 o                         
  -6   2   2       1235.35       1215.36        45.87 o                         
  -4   2   2      13890.68      13438.03       308.28 o                         
  -2   2   2       7182.88       6588.03       109.07 o                         
   0   2   2      13282.65      13109.71       189.63 o                         
   2   2   2         61.32         86.77        10.53 o                         
   4   2   2       8177.02       7813.15       172.33 o                         
   6   2   2        374.86        403.15        32.62 o                         
   8   2   2        124.99        116.85        17.08 o                         
  10   2   2       2463.28       2641.17        87.44 o                         
  12   2   2       1555.24       1619.76        77.97 o                         
  14   2   2        598.39        604.07        39.22 o                         
  16   2   2        718.55        807.82        54.24 o                         
  18   2   2        564.24        577.42        43.70 o                         
  20   2   2         15.60         15.22         5.54 o                         
  22   2   2        144.21        110.75        13.53 o                         
 -23   3   2       1062.64       1099.75        38.10 o                         
 -21   3   2          0.81         -0.42         5.02 o                         
 -19   3   2         99.89         82.93        13.29 o                         
 -17   3   2       2833.28       2985.64       111.44 o                         
 -15   3   2       7436.72       7537.21       154.97 o                         
 -13   3   2         45.78         43.23        12.91 o                         
 -11   3   2       5736.41       6947.61       209.78 o                         
  -9   3   2       2128.30       2634.62        72.29 o                         
  -7   3   2       4971.62       5332.30       122.47 o                         
  -5   3   2       2218.67       2554.32        84.40 o                         
  -3   3   2       6179.81       5960.42       124.02 o                         
  -1   3   2       2858.26       2643.97        46.71 o                         
   1   3   2      52623.45      49717.45       536.30 o                         
   3   3   2      10769.27      10514.31       179.22 o                         
   5   3   2         87.23         85.76        14.67 o                         
   7   3   2       1149.91       1030.26        57.38 o                         
   9   3   2       2903.71       3252.42       111.60 o                         
  11   3   2      10189.10      10997.72       217.76 o                         
  13   3   2          3.08         -0.09         8.76 o                         
  15   3   2       4435.41       4655.64       112.60 o                         
  17   3   2         12.14          9.26        10.06 o                         
  19   3   2       4885.00       5228.71       105.20 o                         
  21   3   2        466.27        449.64        25.35 o                         
 -22   4   2         81.26         99.66         9.33 o                         
 -20   4   2          5.73          2.89         6.14 o                         
 -18   4   2          8.25         17.32         7.70 o                         
 -16   4   2        458.10        491.33        36.97 o                         
 -14   4   2       1989.80       2042.70        75.72 o                         
 -12   4   2       1464.16       1580.22        76.11 o                         
 -10   4   2       6903.91       7607.09       162.89 o                         
  -8   4   2       9735.10      10800.06       311.24 o                         
  -6   4   2       5075.19       5387.61       144.91 o                         
  -4   4   2        289.90        275.18        21.43 o                         
  -2   4   2       1582.22       1659.86        42.73 o                         
   0   4   2       9451.78       8554.38       123.48 o                         
   2   4   2       2392.56       2467.75        61.61 o                         
   4   4   2         58.50         41.06        10.02 o                         
   6   4   2        678.64        621.71        41.47 o                         
   8   4   2       2467.21       2532.66        83.06 o                         
  10   4   2         17.36         15.05         9.01 o                         
  12   4   2         34.97         30.11         9.83 o                         
  14   4   2        462.75        470.00        34.28 o                         
  16   4   2        300.91        333.83        35.93 o                         
  18   4   2        570.40        644.97        37.41 o                         
  20   4   2        264.88        254.06        19.19 o                         
  22   4   2        236.26        159.47        15.78 o                         
 -23   5   2        193.22        145.90        21.09 o                         
 -21   5   2        774.27        756.54        30.36 o                         
 -19   5   2        234.93        233.31        21.25 o                         
 -17   5   2         25.44         -7.27         7.27 o                         
 -15   5   2         79.84         37.32        12.03 o                         
 -13   5   2          4.34        -11.43        11.43 o                         
 -11   5   2       1158.95       1184.08        58.55 o                         
  -9   5   2        426.62        369.46        29.43 o                         
  -7   5   2       1729.50       1937.53        81.62 o                         
  -5   5   2       1830.51       2101.42        77.24 o                         
  -3   5   2        121.56        154.14        16.03 o                         
  -1   5   2       1726.65       1706.46        34.93 o                         
   1   5   2       9520.00       9177.08       141.73 o                         
   3   5   2       4027.98       3503.07        84.09 o                         
   5   5   2         21.66         22.89         9.72 o                         
   7   5   2       1387.15       1396.81        68.54 o                         
   9   5   2       2883.74       3093.79        91.16 o                         
  11   5   2        252.53        241.67        26.31 o                         
  13   5   2         26.70        -15.74        15.74 o                         
  15   5   2          4.53         11.72         8.04 o                         
  17   5   2        885.60        960.93        54.22 o                         
  19   5   2         56.16         50.87        10.59 o                         
  21   5   2         22.63         23.15         8.50 o                         
 -22   6   2         91.64         79.60        12.51 o                         
 -20   6   2        235.70        258.22        18.36 o                         
 -18   6   2         55.44         28.80         8.78 o                         
 -16   6   2       3732.05       3892.95       101.03 o                         
 -14   6   2        853.50        805.92        42.52 o                         
 -12   6   2       1293.85       1473.29        68.36 o                         
 -10   6   2       5827.05       6388.09       146.44 o                         
  -8   6   2          0.93          2.74         8.09 o                         
  -6   6   2      26263.91      29188.58       548.67 o                         
  -4   6   2       7781.18       8076.31       166.61 o                         
  -2   6   2        327.15        300.91        18.43 o                         
   0   6   2       1006.25        878.93        24.65 o                         
   2   6   2       3558.92       2994.51        71.29 o                         
   4   6   2        286.08        288.28        21.72 o                         
   6   6   2         43.17         19.38         9.92 o                         
   8   6   2        949.95        964.62        51.60 o                         
  10   6   2       4220.25       4585.24       120.24 o                         
  12   6   2         43.45         29.07        10.47 o                         
  14   6   2         30.97         28.45         9.30 o                         
  16   6   2          0.10         -6.80         6.80 o                         
  18   6   2         39.63         22.22         8.04 o                         
  20   6   2         81.18         77.38        13.37 o                         
  22   6   2          2.41          9.87        10.96 o                         
 -23   7   2        584.77        556.45        60.88 o                         
 -21   7   2          0.09         -4.68         5.65 o                         
 -19   7   2         10.37         10.16         5.68 o                         
 -17   7   2        502.03        450.12        30.06 o                         
 -15   7   2        275.92        232.76        23.19 o                         
 -13   7   2          0.01         -6.41         6.62 o                         
 -11   7   2       2454.61       3138.63        99.85 o                         
  -9   7   2         45.95         85.30        14.79 o                         
  -7   7   2        299.94        318.45        26.96 o                         
  -5   7   2        283.02        326.78        25.84 o                         
  -3   7   2         22.51         47.49         8.55 o                         
  -1   7   2          0.04          1.45         2.69 o                         
   1   7   2         35.81         43.19        11.95 o                         
   3   7   2       1641.94       1589.57        51.05 o                         
   5   7   2        239.77        208.97        19.87 o                         
   7   7   2       6181.68       6609.09       178.87 o                         
   9   7   2       3099.92       2898.17       116.88 o                         
  11   7   2        998.04       1006.69        54.01 o                         
  13   7   2        122.21        109.81        16.22 o                         
  15   7   2        173.54        195.02        22.41 o                         
  17   7   2          0.28         -5.74         6.92 o                         
  19   7   2        269.67        294.11        27.70 o                         
  21   7   2          7.69          3.82         4.32 o                         
 -22   8   2        525.87        703.28        86.37 o                         
 -20   8   2         21.99         17.03         7.20 o                         
 -18   8   2        144.10        161.03        15.10 o                         
 -16   8   2       1054.38        971.22        48.58 o                         
 -14   8   2         31.58         49.78        11.56 o                         
 -12   8   2          1.41         -4.96         4.96 o                         
 -10   8   2       3594.84       3639.54       105.74 o                         
  -8   8   2        495.03        545.43        49.22 o                         
  -6   8   2        315.76        241.26        23.35 o                         
  -4   8   2        131.19         80.36        11.97 o                         
  -2   8   2       1486.15       1364.14        42.14 o                         
   0   8   2       1729.94       1745.97        52.25 o                         
   2   8   2        870.66        825.09        42.17 o                         
   4   8   2        829.96        744.78        35.99 o                         
   6   8   2        311.54        255.94        23.14 o                         
   8   8   2       1115.68       1167.94        56.70 o                         
  10   8   2        505.35        516.97        37.47 o                         
  12   8   2        164.36        175.14        17.21 o                         
  14   8   2         28.10        -10.71        10.71 o                         
  16   8   2        345.68        318.67        26.33 o                         
  18   8   2        571.57        551.69        44.96 o                         
  20   8   2        484.17        452.61        31.21 o                         
 -21   9   2         72.12         84.00        20.59 o                         
 -19   9   2         92.34        106.74        17.07 o                         
 -17   9   2        191.18        159.41        15.84 o                         
 -15   9   2        548.95        485.56        29.73 o                         
 -13   9   2         17.07         21.64         9.23 o                         
 -11   9   2         16.16        -10.04        18.36 o                         
  -9   9   2        284.13        291.71        30.17 o                         
  -7   9   2       2994.06       3132.98        90.18 o                         
  -5   9   2        558.79        538.06        30.00 o                         
  -3   9   2        108.56        115.20        11.87 o                         
  -1   9   2       1588.86       1784.38        56.01 o                         
   1   9   2        176.23        172.05        16.43 o                         
   3   9   2          4.88          0.71         4.95 o                         
   5   9   2         50.36          4.87         5.85 o                         
   7   9   2          2.70          9.38         6.85 o                         
   9   9   2          5.56          3.78         8.89 o                         
  11   9   2        824.57        732.07        39.15 o                         
  13   9   2        100.42        117.62        16.52 o                         
  15   9   2        820.38        803.36        49.79 o                         
  17   9   2        474.84        517.35        44.55 o                         
  19   9   2        583.16        490.64        57.88 o                         
  21   9   2        898.19        691.57        40.97 o                         
 -22  10   2        449.75        448.31        57.03 o                         
 -20  10   2        100.16        165.56        55.64 o                         
 -18  10   2         23.67         15.52         9.42 o                         
 -16  10   2       1638.38       1354.15        64.32 o                         
 -14  10   2        520.13        465.40        75.88 o                         
 -12  10   2         50.81         35.24         9.94 o                         
 -10  10   2        296.94        258.11        32.44 o                         
  -8  10   2        220.35        242.04        25.07 o                         
  -6  10   2       1413.26       1501.74        81.06 o                         
  -4  10   2       2790.41       2425.84        82.39 o                         
  -2  10   2        172.87        148.98        16.00 o                         
   0  10   2        537.09        640.06        60.21 o                         
   2  10   2        279.54        213.23        25.98 o                         
   4  10   2       1861.42       1816.20       105.42 o                         
   6  10   2        326.49        369.23        35.29 o                         
   8  10   2        121.35        145.14        34.66 o                         
  10  10   2       3997.41       4159.09       124.71 o                         
  12  10   2        570.66        593.98        43.83 o                         
  14  10   2         58.80         26.94        13.85 o                         
  16  10   2       1831.28       1801.34       153.61 o                         
  18  10   2          0.23        -11.24        11.24 o                         
  20  10   2         35.15         18.53         9.38 o                         
 -21  11   2         95.03        104.98        33.17 o                         
 -19  11   2        581.45        572.52        71.35 o                         
 -17  11   2        275.57        344.31        63.38 o                         
 -15  11   2        553.38        498.46        88.69 o                         
 -13  11   2        128.71        244.10        54.64 o                         
 -11  11   2        296.87        276.71        36.84 o                         
  -9  11   2       1664.48       1707.65       143.66 o                         
  -7  11   2        653.68        642.18       166.14 o                         
  -5  11   2        119.59        104.22        29.43 o                         
  -3  11   2        615.36        652.68        57.42 o                         
  -1  11   2        135.77        172.11        42.35 o                         
   1  11   2          1.38          5.26         9.74 o                         
   3  11   2       6637.77       7068.34       435.68 o                         
   5  11   2        312.86        297.54        48.56 o                         
   7  11   2         54.56         14.80        20.83 o                         
   9  11   2       2006.12       2009.32       126.72 o                         
  11  11   2          0.50         -0.55         0.55 o                         
  13  11   2        351.90        370.34        95.94 o                         
  15  11   2        928.68       1025.49       167.80 o                         
  17  11   2        642.41        741.72        86.51 o                         
  19  11   2         15.70         24.04         9.33 o                         
 -20  12   2        201.67        217.38        51.53 o                         
 -18  12   2        107.79        104.17        27.66 o                         
 -16  12   2        174.10        168.83        48.24 o                         
 -14  12   2       3656.25       3680.51       185.29 o                         
 -12  12   2        102.32         22.60        13.02 o                         
 -10  12   2       1566.25       1550.34        88.06 o                         
  -8  12   2        281.90        315.27        59.77 o                         
  -6  12   2         89.64         61.56        26.65 o                         
  -4  12   2        462.00        389.84        45.40 o                         
  -2  12   2         70.98         36.39        18.60 o                         
   0  12   2       4663.53       4582.01       203.50 o                         
   2  12   2       6768.26       6987.68       214.53 o                         
   4  12   2        171.97        188.79        40.56 o                         
   6  12   2        315.40        307.70        53.90 o                         
   8  12   2        275.26        263.39        51.42 o                         
  10  12   2        668.91        656.08        71.66 o                         
  12  12   2        134.41        139.80        28.74 o                         
  14  12   2        565.50        553.50       115.96 o                         
  16  12   2        517.39        538.27        86.36 o                         
  18  12   2        436.53        428.89        37.72 o                         
  20  12   2         10.79          3.60         4.89 o                         
 -21  13   2        252.21        217.41        35.91 o                         
 -19  13   2        265.71        243.36        46.74 o                         
 -17  13   2        323.16        356.99        60.97 o                         
 -15  13   2         30.68         40.11        21.32 o                         
 -13  13   2          6.41        -10.43        10.43 o                         
 -11  13   2       1472.79       1435.68        72.11 o                         
  -9  13   2       1389.04       1559.92        74.21 o                         
  -7  13   2        100.75         73.15        50.43 o                         
  -5  13   2        199.13        188.92        44.50 o                         
  -3  13   2       3966.09       3687.95       158.36 o                         
  -1  13   2        711.71        686.26        74.32 o                         
   1  13   2       2572.50       2675.83       155.98 o                         
   3  13   2       4583.46       4740.55       176.30 o                         
   5  13   2        301.41        206.14        57.29 o                         
   7  13   2        100.24         82.34        19.62 o                         
   9  13   2         52.59         48.35        19.40 o                         
  11  13   2        331.14        324.05        44.70 o                         
  13  13   2         71.30         48.10        43.17 o                         
  15  13   2          3.10         -8.01        16.56 o                         
  17  13   2         16.71         -5.15        14.12 o                         
  19  13   2        119.01         91.72        20.99 o                         
 -20  14   2          0.08         -7.13        10.14 o                         
 -18  14   2        584.46        547.62        49.50 o                         
 -16  14   2         20.31         20.86        12.01 o                         
 -14  14   2       1088.24       1026.40        94.18 o                         
 -12  14   2        109.26         64.38        17.05 o                         
 -10  14   2       1241.65       1246.91        68.44 o                         
  -8  14   2       3052.66       3155.81       108.58 o                         
  -6  14   2        550.51        498.24        54.16 o                         
  -4  14   2          9.32         20.78        11.78 o                         
  -2  14   2        107.33         61.16        24.53 o                         
   0  14   2         10.47         -0.05        15.90 o                         
   2  14   2       4027.63       4079.38       311.36 o                         
   4  14   2        305.26        316.34        74.84 o                         
   6  14   2       4388.74       4438.86       122.98 o                         
   8  14   2        219.35        216.42        26.57 o                         
  10  14   2       3744.85       3786.27       131.16 o                         
  12  14   2        703.86        831.32        82.42 o                         
  14  14   2        553.95        590.79        82.19 o                         
  16  14   2         17.21          6.25         9.43 o                         
  18  14   2         53.61         47.15        21.64 o                         
 -19  15   2        287.77        402.98        64.15 o                         
 -17  15   2          0.24         -5.98        12.46 o                         
 -15  15   2        387.22        448.17        55.67 o                         
 -13  15   2        382.70        324.03        39.46 o                         
 -11  15   2        809.90        861.00        60.19 o                         
  -9  15   2      11633.76      11986.28       208.68 o                         
  -7  15   2       3769.70       3806.09       106.95 o                         
  -5  15   2        325.54        279.88        28.75 o                         
  -3  15   2       4360.00       4129.68       166.47 o                         
  -1  15   2       3218.74       2984.95       179.37 o                         
   1  15   2       1587.49       1738.64       133.42 o                         
   3  15   2        574.03        598.66        70.91 o                         
   5  15   2          4.96          6.35         8.84 o                         
   7  15   2       2227.63       2266.42        81.24 o                         
   9  15   2        246.09        254.35        30.39 o                         
  11  15   2        361.25        423.02        51.85 o                         
  13  15   2       3291.09       3510.85       172.77 o                         
  15  15   2        102.86         86.68        25.40 o                         
  17  15   2        329.60        374.99        39.45 o                         
 -18  16   2        232.71        297.97        58.94 o                         
 -16  16   2       1023.02       1017.82       106.67 o                         
 -14  16   2        628.69        646.39        57.50 o                         
 -12  16   2       2301.61       2630.07       104.90 o                         
 -10  16   2       1106.10       1168.41        65.72 o                         
  -8  16   2        836.46        909.58        48.02 o                         
  -6  16   2       2690.78       2607.47        82.71 o                         
  -4  16   2        148.66        140.24        19.99 o                         
  -2  16   2        282.22        241.97        25.39 o                         
   0  16   2        521.70        517.24        61.68 o                         
   2  16   2        315.65        364.55        29.51 o                         
   4  16   2        149.49        147.74        19.79 o                         
   6  16   2        683.56        635.22        42.23 o                         
   8  16   2          1.20         -4.39         4.39 o                         
  10  16   2         41.05         54.34        20.76 o                         
  12  16   2        250.20        278.70        43.78 o                         
  14  16   2        504.19        483.89        55.46 o                         
  16  16   2         28.29         19.56         9.60 o                         
  18  16   2          0.27          0.37         8.19 o                         
 -17  17   2        613.13        735.12        68.32 o                         
 -15  17   2        673.60        778.17        85.33 o                         
 -13  17   2        101.57        134.04        23.64 o                         
 -11  17   2          1.17        -10.73        10.73 o                         
  -9  17   2        462.48        534.12        41.00 o                         
  -7  17   2        793.66        872.50        50.10 o                         
  -5  17   2       2559.69       2576.25        79.86 o                         
  -3  17   2       9677.36       9908.99       204.61 o                         
  -1  17   2        743.64        745.54        47.19 o                         
   1  17   2          0.03         -8.26         8.26 o                         
   3  17   2        640.24        598.19        36.64 o                         
   5  17   2        322.31        349.80        36.13 o                         
   7  17   2       2175.24       2235.95        88.70 o                         
   9  17   2        225.38        208.99        31.92 o                         
  11  17   2       1110.70       1199.72        84.52 o                         
  13  17   2        137.58        197.67        36.14 o                         
  15  17   2         50.32         55.41        19.26 o                         
  17  17   2          4.01         -3.29         3.72 o                         
 -18  18   2        536.03        559.99        63.90 o                         
 -16  18   2         81.59         76.91        23.31 o                         
 -14  18   2          0.71         -1.75        17.51 o                         
 -12  18   2        125.52        122.58        26.30 o                         
 -10  18   2         23.58        -14.42        14.42 o                         
  -8  18   2       2813.20       3103.96       102.63 o                         
  -6  18   2       1182.89       1256.26        56.62 o                         
  -4  18   2       6826.94       7059.06       204.11 o                         
  -2  18   2        444.17        501.63        42.23 o                         
   0  18   2         87.99         65.41        15.73 o                         
   2  18   2        266.81        235.66        27.69 o                         
   4  18   2       1481.13       1590.44        69.97 o                         
   6  18   2       1817.97       1815.23        74.99 o                         
   8  18   2       5531.41       5814.60       169.20 o                         
  10  18   2        826.14        907.40        73.13 o                         
  12  18   2        646.15        773.80        71.58 o                         
  14  18   2         12.53         12.80        10.52 o                         
  16  18   2        236.47        265.52        28.17 o                         
 -17  19   2        193.87        137.33        21.18 o                         
 -15  19   2        533.12        722.17        71.42 o                         
 -13  19   2        150.78        191.85        30.01 o                         
 -11  19   2       1505.83       1715.22        88.90 o                         
  -9  19   2        121.62        165.63        24.23 o                         
  -7  19   2        592.66        668.89        45.85 o                         
  -5  19   2       1213.52       1190.65        62.69 o                         
  -3  19   2       1972.99       1853.84        84.57 o                         
  -1  19   2        796.59        970.68        65.42 o                         
   1  19   2          0.38         -6.73         6.73 o                         
   3  19   2         29.97         36.83        12.10 o                         
   5  19   2        834.43        827.31        55.09 o                         
   7  19   2        168.09        190.64        23.65 o                         
   9  19   2        851.33        983.70        68.25 o                         
  11  19   2        785.99        799.23        63.52 o                         
  13  19   2         72.75         74.49        20.08 o                         
  15  19   2        347.71        313.11        30.09 o                         
 -16  20   2        173.84        160.92        27.82 o                         
 -14  20   2        227.48        321.86        54.28 o                         
 -12  20   2        204.61        186.40        25.52 o                         
 -10  20   2       4136.98       4625.61       152.36 o                         
  -8  20   2         19.25         22.61        12.10 o                         
  -6  20   2         61.17         59.44        15.53 o                         
  -4  20   2          4.85         -8.20        10.29 o                         
  -2  20   2       1735.07       1577.84        90.87 o                         
   0  20   2        150.39        120.76        18.10 o                         
   2  20   2        168.19        126.90        20.24 o                         
   4  20   2        240.74        222.08        32.73 o                         
   6  20   2       2137.61       2012.86        80.97 o                         
   8  20   2        409.40        433.62        41.37 o                         
  10  20   2        515.42        451.64        41.90 o                         
  12  20   2          0.36         -5.31         9.25 o                         
  14  20   2          1.22          0.80         6.55 o                         
 -15  21   2         69.25         54.90        14.13 o                         
 -13  21   2          9.55         45.42        14.27 o                         
 -11  21   2          0.05          1.35         9.38 o                         
  -9  21   2        497.14        608.79        50.58 o                         
  -7  21   2         63.96         85.63        20.08 o                         
  -5  21   2       1061.33       1157.23        75.13 o                         
  -3  21   2        633.37        587.36        42.17 o                         
  -1  21   2       1177.66       1234.20        66.47 o                         
   1  21   2        565.65        647.43        41.01 o                         
   3  21   2          7.40          6.44         9.60 o                         
   5  21   2        672.72        624.98        49.71 o                         
   7  21   2        187.09        200.31        39.92 o                         
   9  21   2          1.76         -2.19         8.64 o                         
  11  21   2        132.07         62.95        20.55 o                         
  13  21   2        686.01        729.62        49.60 o                         
 -14  22   2         20.84         16.99        12.61 o                         
 -12  22   2         15.46         -3.22         9.29 o                         
 -10  22   2         50.99         62.23        17.13 o                         
  -8  22   2          9.46          8.45        10.75 o                         
  -6  22   2         15.41         13.36         8.98 o                         
  -4  22   2        207.93        211.51        28.40 o                         
  -2  22   2        404.62        342.78        33.09 o                         
   0  22   2         72.62         82.86        15.68 o                         
   2  22   2        225.65        244.06        28.06 o                         
   4  22   2         18.37         19.41        11.04 o                         
   6  22   2        125.00        130.45        31.52 o                         
   8  22   2         67.91         43.33        21.69 o                         
  10  22   2          5.18         12.19        10.71 o                         
  12  22   2        150.92        168.56        22.55 o                         
 -11  23   2         46.66         59.09        19.09 o                         
  -9  23   2        112.75        117.21        24.36 o                         
  -7  23   2         45.44         52.68        14.77 o                         
  -5  23   2          5.62          6.91         7.37 o                         
  -3  23   2         64.84         52.00        13.90 o                         
  -1  23   2        118.98        102.47        18.66 o                         
   1  23   2        217.88        234.83        28.65 o                         
   3  23   2         93.75         62.37        17.76 o                         
   5  23   2          0.21          9.32        10.95 o                         
   7  23   2         16.16         40.80        19.62 o                         
   9  23   2         38.37          0.00        11.24 o                         
  11  23   2         24.50         28.07        10.21 o                         
 -10  24   2         71.41         48.85        15.70 o                         
  -8  24   2         17.69         19.82        10.23 o                         
  -6  24   2          0.06         -0.44         7.06 o                         
  -4  24   2          7.77          5.69         7.42 o                         
  -2  24   2        704.36        862.91        50.08 o                         
   0  24   2          0.17          0.63         8.75 o                         
   2  24   2        698.78        837.68        51.36 o                         
   4  24   2         40.08         18.24        10.36 o                         
   6  24   2        237.86        258.70        35.80 o                         
   8  24   2        189.92        191.53        33.10 o                         
  10  24   2          0.90         -5.84         7.44 o                         
  -7  25   2         48.33         37.83        12.66 o                         
  -5  25   2          0.42          4.61         5.64 o                         
  -3  25   2         23.00         33.81        10.23 o                         
  -1  25   2         45.23         25.22        10.85 o                         
   1  25   2        411.75        575.98        46.91 o                         
   3  25   2          5.93          6.23         8.73 o                         
   5  25   2        269.44        289.37        29.53 o                         
   7  25   2          0.53          8.04         7.40 o                         
  -6  26   2        110.99        162.58        26.27 o                         
  -4  26   2        469.34        613.32        45.56 o                         
  -2  26   2         76.09         94.32        23.45 o                         
   0  26   2         95.13        104.35        20.37 o                         
   2  26   2        200.04        309.92        33.76 o                         
   4  26   2        261.20        365.35        42.33 o                         
   6  26   2        245.74        182.56        69.63 o                         
  -1  27   2          3.90          5.16        15.21 o                         
   1  27   2        112.76        106.79        18.97 o                         
   3  27   2         31.53         28.23        13.43 o                         
 -23   1   3         15.71         15.06         4.98 o                         
 -21   1   3        108.22         90.54        16.65 o                         
 -19   1   3          8.62          8.19         9.13 o                         
 -17   1   3        343.49        355.45        36.93 o                         
 -15   1   3        199.32        207.58        29.76 o                         
 -13   1   3       4157.69       4816.00       148.18 o                         
 -11   1   3        361.69        408.91        51.53 o                         
  -9   1   3        442.50        535.17        51.90 o                         
  -7   1   3       1735.83       1808.11        78.34 o                         
  -5   1   3       1554.87       1632.28        82.84 o                         
  -3   1   3       1828.15       1663.43        61.31 o                         
  -1   1   3       2180.91       2036.63        89.36 o                         
   1   1   3       1945.42       1724.00        80.33 o                         
   3   1   3       3146.27       2968.78       149.20 o                         
   5   1   3         18.69          9.25        12.03 o                         
   7   1   3       1315.27       1392.10        72.69 o                         
   9   1   3        874.68        913.41        69.91 o                         
  11   1   3        393.64        427.87        49.38 o                         
  13   1   3        190.87        204.19        33.81 o                         
  15   1   3         30.54          4.08        18.45 o                         
  17   1   3         66.03         97.58        26.47 o                         
  19   1   3        672.93        596.92        38.08 o                         
  21   1   3        447.60        381.29        28.20 o                         
 -22   2   3         22.47         31.44         6.12 o                         
 -20   2   3        126.38        109.22        13.04 o                         
 -18   2   3        221.48        170.77        20.66 o                         
 -16   2   3       3383.61       3503.78       103.58 o                         
 -14   2   3        764.89        784.27        42.95 o                         
 -12   2   3        695.55        744.69        53.32 o                         
 -10   2   3        717.61        861.53        53.21 o                         
  -8   2   3         48.16         38.30        10.46 o                         
  -6   2   3          0.03          2.52         7.69 o                         
  -4   2   3        696.79        740.78        52.36 o                         
  -2   2   3         86.18        102.31        11.78 o                         
   0   2   3       5140.82       5014.94        98.46 o                         
   2   2   3      15968.85      15005.98       279.98 o                         
   4   2   3        381.20        383.49        32.13 o                         
   6   2   3        521.67        536.49        35.43 o                         
   8   2   3         62.45        533.50       151.14 o                         
  10   2   3        207.40        190.71        30.20 o                         
  12   2   3        441.08        569.91        44.74 o                         
  14   2   3        433.77        430.81        32.99 o                         
  16   2   3          0.03          8.56        14.44 o                         
  18   2   3        119.19         91.53        17.40 o                         
  20   2   3       1655.13       1690.75        48.88 o                         
 -23   3   3        187.16        156.15        15.43 o                         
 -21   3   3          1.20         -4.59         4.59 o                         
 -19   3   3        240.02        248.45        20.22 o                         
 -17   3   3         55.20         50.24         9.64 o                         
 -15   3   3       2959.81       3100.84        84.99 o                         
 -13   3   3       4663.06       4998.10       132.81 o                         
 -11   3   3        603.13        651.36        48.39 o                         
  -9   3   3       1255.82       1355.86        63.17 o                         
  -7   3   3      11721.61      13201.99       194.99 o                         
  -5   3   3       2505.72       2278.26        96.06 o                         
  -3   3   3      11386.01      10973.21       165.81 o                         
  -1   3   3        170.20        186.44        13.80 o                         
   1   3   3        846.56        862.55        32.32 o                         
   3   3   3        651.63        607.40        31.04 o                         
   5   3   3         16.69         36.70        10.92 o                         
   7   3   3        550.31        518.24        39.04 o                         
   9   3   3       7392.98       8596.00       227.17 o                         
  11   3   3        259.21        211.23        26.70 o                         
  13   3   3       1829.78       2001.19        65.96 o                         
  15   3   3        141.97        127.42        23.09 o                         
  17   3   3        297.03        282.18        30.70 o                         
  19   3   3       1168.19       1269.09        44.13 o                         
  21   3   3        382.70        334.50        25.09 o                         
 -22   4   3         62.97         31.50         8.40 o                         
 -20   4   3        232.86        245.25        18.69 o                         
 -18   4   3          0.54         -8.40         8.53 o                         
 -16   4   3        297.54        282.81        27.53 o                         
 -14   4   3         27.76         15.54        10.37 o                         
 -12   4   3        162.87        127.67        22.30 o                         
 -10   4   3       5371.66       6376.93       185.87 o                         
  -8   4   3        932.01       1132.84        45.54 o                         
  -6   4   3       5295.86       5909.37       150.65 o                         
  -4   4   3       7182.66       7239.36       161.69 o                         
  -2   4   3        750.11        737.92        28.93 o                         
   0   4   3      13115.13      12563.17       182.83 o                         
   2   4   3      17539.86      16944.06       337.45 o                         
   4   4   3      12673.21      13167.68       231.68 o                         
   6   4   3       1557.45       1600.77        62.90 o                         
   8   4   3       5290.55       5683.01       142.63 o                         
  10   4   3        261.82        276.29        30.80 o                         
  12   4   3        555.73        548.20        40.75 o                         
  14   4   3        155.75        181.85        20.11 o                         
  16   4   3        140.56         81.52        19.49 o                         
  18   4   3         79.04         51.72        11.48 o                         
  20   4   3       1089.82       1144.20        37.35 o                         
 -23   5   3          4.09          4.93         8.50 o                         
 -21   5   3        228.89        257.84        17.00 o                         
 -19   5   3          2.20          0.55         6.55 o                         
 -17   5   3         18.76         -5.29         8.62 o                         
 -15   5   3       1163.22       1053.15        42.37 o                         
 -13   5   3          2.62         -5.53         5.53 o                         
 -11   5   3       1201.82       1381.79        64.21 o                         
  -9   5   3       1349.05       1451.05        57.14 o                         
  -7   5   3       3284.02       3798.92        84.87 o                         
  -5   5   3       5829.46       6452.25       225.23 o                         
  -3   5   3        129.56        159.68        16.53 o                         
  -1   5   3      14428.04      14477.71       268.36 o                         
   1   5   3       3584.23       3867.25        83.37 o                         
   3   5   3         72.85         65.86        11.86 o                         
   5   5   3        291.25        337.48        24.87 o                         
   7   5   3       1124.81       1306.54        59.16 o                         
   9   5   3       3570.14       4021.83       148.02 o                         
  11   5   3        772.73        783.36        42.44 o                         
  13   5   3       1634.69       1689.17        61.20 o                         
  15   5   3         34.26         46.46        12.47 o                         
  17   5   3        785.02        758.05        44.88 o                         
  19   5   3         37.62         46.27         7.98 o                         
  21   5   3          8.69         10.17         5.64 o                         
 -22   6   3          0.41          7.43         6.04 o                         
 -20   6   3        925.88        936.39        35.56 o                         
 -18   6   3         38.29         40.38         8.85 o                         
 -16   6   3       2609.25       2283.16        73.44 o                         
 -14   6   3         66.29         43.03         8.69 o                         
 -12   6   3         12.26         -9.33         9.33 o                         
 -10   6   3          0.08         -3.90         3.90 o                         
  -8   6   3       1268.38       1252.84        47.97 o                         
  -6   6   3        256.89        252.19        22.97 o                         
  -4   6   3      22628.75      23033.41       589.83 o                         
  -2   6   3        681.50        681.09        28.78 o                         
   0   6   3        118.67        137.79        11.03 o                         
   2   6   3       2972.71       3097.70       100.12 o                         
   4   6   3         81.23         56.54        12.23 o                         
   6   6   3        653.31        684.89        36.10 o                         
   8   6   3        289.01        306.92        29.69 o                         
  10   6   3       1416.20       1336.64        55.88 o                         
  12   6   3        156.99        137.10        16.65 o                         
  14   6   3       1503.61       1528.07        75.63 o                         
  16   6   3        223.98        239.93        29.88 o                         
  18   6   3         82.56         70.74        11.65 o                         
  20   6   3        159.35        138.20        20.69 o                         
 -21   7   3          0.02         -5.47         8.55 o                         
 -19   7   3         54.08         58.90        10.18 o                         
 -17   7   3         24.16         22.53         8.54 o                         
 -15   7   3        816.77        716.93        33.18 o                         
 -13   7   3        410.10        354.02        22.72 o                         
 -11   7   3        543.83        525.06        34.33 o                         
  -9   7   3         85.79         43.09        13.60 o                         
  -7   7   3         14.28         -5.42         5.42 o                         
  -5   7   3        302.37        253.74        22.40 o                         
  -3   7   3       2017.34       1920.97        72.46 o                         
  -1   7   3       1035.20       1018.63        35.45 o                         
   1   7   3        150.24        115.67        17.05 o                         
   3   7   3       1072.32        962.70        55.42 o                         
   5   7   3       5535.46       5492.30       123.13 o                         
   7   7   3          5.58         -2.51         6.13 o                         
   9   7   3       2388.28       2682.67        93.95 o                         
  11   7   3        233.14        240.26        20.71 o                         
  13   7   3       1536.73       1617.17        57.68 o                         
  15   7   3        106.67        105.87        25.96 o                         
  17   7   3         94.09        103.69        17.56 o                         
  19   7   3        232.38        230.69        23.48 o                         
  21   7   3         17.29          4.66         7.95 o                         
 -22   8   3        428.05        374.60        35.40 o                         
 -20   8   3        397.76        432.40        38.06 o                         
 -18   8   3         43.17         -8.43        23.27 o                         
 -16   8   3          2.51         -6.31         6.31 o                         
 -14   8   3        289.63        165.64        17.25 o                         
 -12   8   3         32.54        -11.07        11.07 o                         
 -10   8   3        128.16        112.82        15.78 o                         
  -8   8   3        651.34        624.03        34.29 o                         
  -6   8   3       5414.71       6045.00       116.66 o                         
  -4   8   3       2175.49       2130.01        65.10 o                         
  -2   8   3       3690.61       3731.95       111.36 o                         
   0   8   3          1.06         11.24         7.70 o                         
   2   8   3       2195.89       1947.84        87.05 o                         
   4   8   3        299.92        335.56        46.69 o                         
   6   8   3         35.40         30.02         9.03 o                         
   8   8   3        138.90        119.29        18.21 o                         
  10   8   3         40.07         44.87         9.23 o                         
  12   8   3        111.67        113.37        16.27 o                         
  14   8   3        295.67        296.89        28.96 o                         
  16   8   3         19.53          6.93         8.01 o                         
  18   8   3          2.98          3.05         7.55 o                         
  20   8   3        212.68        174.89        38.93 o                         
 -21   9   3        388.74        573.80        77.04 o                         
 -19   9   3          4.20          0.04         6.57 o                         
 -17   9   3         17.98         20.79         9.22 o                         
 -15   9   3       2170.70       1899.99        64.34 o                         
 -13   9   3         27.59        -14.16        14.16 o                         
 -11   9   3        817.17        913.82        42.34 o                         
  -9   9   3        666.80        707.20        47.88 o                         
  -7   9   3         70.93         49.16        10.25 o                         
  -5   9   3         40.59         26.53         8.04 o                         
  -3   9   3         14.49         18.52         6.28 o                         
  -1   9   3        582.78        626.03        39.44 o                         
   1   9   3       4618.90       4722.40       156.82 o                         
   3   9   3       1589.68       1365.08        90.98 o                         
   5   9   3        206.85        229.52        31.75 o                         
   7   9   3        174.12        132.31        18.33 o                         
   9   9   3        867.21        874.26        44.92 o                         
  11   9   3          9.83          9.69         9.02 o                         
  13   9   3          1.24        -10.41        10.41 o                         
  15   9   3          9.31         -1.18         9.16 o                         
  17   9   3         11.33          2.19         8.48 o                         
  19   9   3        493.05        447.58        32.95 o                         
 -20  10   3        177.46        232.08        37.69 o                         
 -18  10   3         15.82          4.14         7.94 o                         
 -16  10   3         46.98         28.66        14.34 o                         
 -14  10   3        166.41        157.17        21.03 o                         
 -12  10   3       1187.00       1223.82        76.55 o                         
 -10  10   3        451.63        416.93        34.83 o                         
  -8  10   3       1297.56       1138.25       119.04 o                         
  -6  10   3        150.38        149.88        23.99 o                         
  -4  10   3       3664.80       3737.51       110.82 o                         
  -2  10   3        138.10        133.22        19.49 o                         
   0  10   3         20.37         24.49        11.58 o                         
   2  10   3         24.63         22.25        14.60 o                         
   4  10   3        413.02        374.63        41.92 o                         
   6  10   3        642.62        489.70       150.51 o                         
   8  10   3        168.68        137.09        25.66 o                         
  10  10   3          4.57         16.47         9.83 o                         
  12  10   3        501.81        580.56        43.26 o                         
  14  10   3         37.02         60.24        23.55 o                         
  16  10   3         75.43         47.70        29.05 o                         
  18  10   3          0.53          3.98         7.84 o                         
  20  10   3        225.57        186.42        33.45 o                         
 -21  11   3         18.65          5.48         9.32 o                         
 -19  11   3        154.11        190.19        38.73 o                         
 -17  11   3       1516.47       1538.90       185.40 o                         
 -15  11   3        254.20        265.43        55.36 o                         
 -13  11   3          9.04         -7.04         7.04 o                         
 -11  11   3       1949.39       1893.31        96.58 o                         
  -9  11   3       3038.37       2750.15       146.07 o                         
  -7  11   3         37.27         34.85        15.05 o                         
  -5  11   3       1622.25       1610.51       102.78 o                         
  -3  11   3        865.78        775.03        90.31 o                         
  -1  11   3         48.00         76.75        37.82 o                         
   1  11   3        845.57        993.67       136.55 o                         
   3  11   3        466.88        612.16       114.04 o                         
   5  11   3       1540.00       1491.85       116.43 o                         
   7  11   3        370.96        330.50        40.34 o                         
   9  11   3         94.86        115.16        31.49 o                         
  11  11   3        306.67        275.38        38.70 o                         
  13  11   3         80.83        163.09        60.57 o                         
  15  11   3        725.48        779.26        89.64 o                         
  17  11   3        382.79        390.49        37.19 o                         
  19  11   3        179.42        192.68        27.51 o                         
 -20  12   3          2.68         -3.12         6.33 o                         
 -18  12   3        124.51         72.09        38.37 o                         
 -16  12   3         76.30         38.65        38.92 o                         
 -14  12   3       2305.18       2440.64       176.11 o                         
 -12  12   3        107.82        199.53        36.39 o                         
 -10  12   3       1269.24       1351.54        73.39 o                         
  -8  12   3         86.11         58.73        32.67 o                         
  -6  12   3         16.24          6.12        35.36 o                         
  -4  12   3        291.27        260.10        47.31 o                         
  -2  12   3        162.58        191.58        45.01 o                         
   0  12   3         10.67         17.27        17.27 o                         
   2  12   3       8707.15       9192.12       520.00 o                         
   4  12   3       2263.90       2704.55       255.15 o                         
   6  12   3         26.63          2.60        16.06 o                         
   8  12   3       1083.10        995.53       138.20 o                         
  10  12   3          0.02         -0.53         0.53 o                         
  12  12   3         12.12        -15.90        15.90 o                         
  14  12   3         28.93         25.14        14.70 o                         
  16  12   3         83.63         98.41        19.95 o                         
  18  12   3         82.26         44.49        12.00 o                         
 -19  13   3         60.22         26.45        11.79 o                         
 -17  13   3         88.79         61.95        38.10 o                         
 -15  13   3        278.76        355.80        91.56 o                         
 -13  13   3        103.45         70.31        26.91 o                         
 -11  13   3         17.44          3.39        12.50 o                         
  -9  13   3       6321.94       6529.25       153.01 o                         
  -7  13   3        177.83        208.04        25.69 o                         
  -5  13   3       2650.91       2474.95       138.54 o                         
  -3  13   3          0.51         -1.10         1.10 o                         
  -1  13   3        471.60        449.57        70.66 o                         
   1  13   3          0.87         19.19        19.46 o                         
   3  13   3        497.49        595.99       116.51 o                         
   5  13   3         35.26         20.52        13.76 o                         
   7  13   3        456.21        525.21        63.72 o                         
   9  13   3        824.28        741.69        97.83 o                         
  11  13   3        494.71        493.17        52.07 o                         
  13  13   3        331.84        303.85        54.64 o                         
  15  13   3        967.92        993.51        58.69 o                         
  17  13   3          4.03          2.44         6.34 o                         
 -20  14   3         63.35         51.53        17.54 o                         
 -18  14   3         63.30         62.06        19.42 o                         
 -16  14   3        119.78         52.01        25.42 o                         
 -14  14   3         18.19        -20.01        28.23 o                         
 -12  14   3          9.83         22.38        14.14 o                         
 -10  14   3         85.44        100.43        18.77 o                         
  -8  14   3        961.00        963.97        56.87 o                         
  -6  14   3        361.08        411.90        37.17 o                         
  -4  14   3        107.04         92.90        15.15 o                         
  -2  14   3        984.01        874.12        64.12 o                         
   0  14   3       5655.36       6507.10       430.78 o                         
   2  14   3       1131.66       1232.38        77.22 o                         
   4  14   3        205.33        171.60        23.10 o                         
   6  14   3        775.67        720.56        53.51 o                         
   8  14   3       1509.95       1572.92        98.78 o                         
  10  14   3          1.43         -9.58        13.65 o                         
  12  14   3          4.74          3.17        19.32 o                         
  14  14   3       2461.32       2498.30       127.57 o                         
  16  14   3          7.77          0.26         7.95 o                         
  18  14   3          4.19          3.43         8.63 o                         
 -19  15   3        996.10        966.81        62.95 o                         
 -17  15   3          1.98          3.36        10.69 o                         
 -15  15   3          7.92         -0.09        24.26 o                         
 -13  15   3       4066.91       3884.66       159.09 o                         
 -11  15   3        665.80        740.99        60.82 o                         
  -9  15   3       2410.89       2429.82        90.26 o                         
  -7  15   3      15870.15      17343.19       348.56 o                         
  -5  15   3         66.96         64.44        15.22 o                         
  -3  15   3        790.44        717.37        45.93 o                         
  -1  15   3       4755.30       4586.86       134.88 o                         
   1  15   3        196.56        204.13        31.53 o                         
   3  15   3         45.61         47.30        10.88 o                         
   5  15   3          0.58         -4.66         9.23 o                         
   7  15   3       3115.73       2982.23       124.08 o                         
   9  15   3       1871.70       1962.36        96.75 o                         
  11  15   3          6.07         -2.01        21.61 o                         
  13  15   3       2955.50       3388.83       219.41 o                         
  15  15   3        904.50        982.23        57.67 o                         
  17  15   3         15.32          7.40         8.10 o                         
 -18  16   3         53.51         55.50        11.65 o                         
 -16  16   3        152.50        125.05        28.18 o                         
 -14  16   3        968.44       1113.46       102.78 o                         
 -12  16   3         23.72         41.76        16.40 o                         
 -10  16   3       1988.19       2072.21        94.02 o                         
  -8  16   3        646.82        723.61        52.58 o                         
  -6  16   3        135.12        124.76        22.66 o                         
  -4  16   3       1674.44       1709.26        74.42 o                         
  -2  16   3        364.72        372.58        36.41 o                         
   0  16   3         32.12         28.24        10.28 o                         
   2  16   3         77.89         45.69        16.69 o                         
   4  16   3        977.04        881.95        50.22 o                         
   6  16   3        191.68        237.99        29.02 o                         
   8  16   3        867.77        834.69        78.29 o                         
  10  16   3        812.44        675.01        92.28 o                         
  12  16   3        140.69        146.45        38.73 o                         
  14  16   3         26.60         11.89        10.87 o                         
  16  16   3        403.18        390.14        55.80 o                         
 -17  17   3        404.48        427.29        35.97 o                         
 -15  17   3         89.20         81.06        22.55 o                         
 -13  17   3        138.24        139.01        25.46 o                         
 -11  17   3        726.92        805.96        59.54 o                         
  -9  17   3        557.68        521.65        45.46 o                         
  -7  17   3        464.77        430.10        41.36 o                         
  -5  17   3       6616.01       6782.47       172.61 o                         
  -3  17   3       1721.78       1791.33        87.78 o                         
  -1  17   3       1658.32       1615.12        72.21 o                         
   1  17   3       2896.37       2740.88       125.09 o                         
   3  17   3        652.52        641.33        48.10 o                         
   5  17   3       1772.89       1752.41        72.15 o                         
   7  17   3         84.76        102.42        28.75 o                         
   9  17   3        141.46        134.02        32.77 o                         
  11  17   3       1085.37       1218.83       108.57 o                         
  13  17   3       1331.17       1438.20       104.09 o                         
  15  17   3        274.68        259.32        27.18 o                         
 -16  18   3          3.70          7.13         6.18 o                         
 -14  18   3         99.24         67.44        16.45 o                         
 -12  18   3         43.12         35.20        13.35 o                         
 -10  18   3        188.30        179.93        26.17 o                         
  -8  18   3        464.56        545.55        40.10 o                         
  -6  18   3         14.41         26.65        18.49 o                         
  -4  18   3       7371.22       7796.29       219.68 o                         
  -2  18   3        285.94        294.33        30.17 o                         
   0  18   3       3097.67       3237.29       123.75 o                         
   2  18   3       1669.47       1754.58        97.50 o                         
   4  18   3        782.07        779.39        56.68 o                         
   6  18   3       2089.26       2254.02        95.31 o                         
   8  18   3         59.28         35.71        16.89 o                         
  10  18   3       2062.07       2113.48       102.20 o                         
  12  18   3        594.96        620.67        46.57 o                         
  14  18   3         11.42          0.26        11.50 o                         
 -15  19   3         27.78         35.96        13.52 o                         
 -13  19   3        225.76        202.68        52.50 o                         
 -11  19   3        822.49        869.03        50.32 o                         
  -9  19   3          2.05         -4.10         8.26 o                         
  -7  19   3       1965.06       2099.70        98.72 o                         
  -5  19   3        565.03        545.09        49.71 o                         
  -3  19   3          1.05         -1.50         9.34 o                         
  -1  19   3         60.81         85.47        38.83 o                         
   1  19   3         81.93         79.95        17.25 o                         
   3  19   3        581.05        646.05        56.37 o                         
   5  19   3          3.61         -9.34        10.64 o                         
   7  19   3         98.60         37.00        17.21 o                         
   9  19   3       3105.51       3507.78       186.19 o                         
  11  19   3        121.88        101.95        24.45 o                         
  13  19   3        149.39        175.78        31.69 o                         
  15  19   3        140.33        140.35        27.69 o                         
 -14  20   3         20.40         25.41        12.10 o                         
 -12  20   3         50.28         31.92        11.26 o                         
 -10  20   3          1.23         -1.14         9.47 o                         
  -8  20   3         24.14         13.94         9.27 o                         
  -6  20   3        300.02        303.04        38.99 o                         
  -4  20   3        609.15        616.27        43.46 o                         
  -2  20   3        867.36        843.38        59.14 o                         
   0  20   3        166.07        142.65        22.18 o                         
   2  20   3        854.57        831.05        57.15 o                         
   4  20   3          0.75         -8.35         9.72 o                         
   6  20   3         47.46         53.37        23.90 o                         
   8  20   3         29.51         17.27        24.39 o                         
  10  20   3         48.89         83.32        39.47 o                         
  12  20   3         36.39         25.54        14.28 o                         
  14  20   3         22.85         14.80        10.96 o                         
 -13  21   3        104.34        117.75        22.58 o                         
 -11  21   3         32.67         22.32        11.16 o                         
  -9  21   3        324.59        361.44        44.04 o                         
  -7  21   3        178.19        175.48        39.79 o                         
  -5  21   3        264.46        335.15        36.44 o                         
  -3  21   3         73.87         80.22        20.18 o                         
  -1  21   3         98.79         45.34        12.49 o                         
   1  21   3         33.38         37.98        11.75 o                         
   3  21   3        316.58        372.86        38.05 o                         
   5  21   3         15.85         28.67        11.60 o                         
   7  21   3        279.83        265.87        38.06 o                         
   9  21   3         82.85        125.85        24.02 o                         
  11  21   3         14.20          4.76         8.03 o                         
  13  21   3          2.98          4.93         6.85 o                         
 -12  22   3        705.07        651.18        65.62 o                         
 -10  22   3        180.24        210.60        27.07 o                         
  -8  22   3        394.36        535.01        49.14 o                         
  -6  22   3          4.44          1.59        11.12 o                         
  -4  22   3       1309.91       1495.92        77.10 o                         
  -2  22   3         20.39         35.68        12.79 o                         
   0  22   3        992.50        992.99        52.96 o                         
   2  22   3         61.30         37.23        14.92 o                         
   4  22   3         56.25         54.63        18.02 o                         
   6  22   3         78.83         66.18        15.35 o                         
   8  22   3         29.31         21.46         9.61 o                         
  10  22   3        233.68        262.59        36.34 o                         
 -11  23   3         88.68          5.76        11.79 o                         
  -9  23   3         53.18         63.22        13.96 o                         
  -7  23   3          0.15         -0.09         7.99 o                         
  -5  23   3         56.05         80.54        21.15 o                         
  -3  23   3        128.94        128.64        19.00 o                         
  -1  23   3          2.18         -2.15         7.14 o                         
   1  23   3         27.92         14.92         8.97 o                         
   3  23   3        382.64        376.75        46.48 o                         
   5  23   3        352.35        387.11        44.68 o                         
   7  23   3         74.14         59.86        17.54 o                         
   9  23   3        216.44        221.30        30.59 o                         
 -10  24   3       2185.45       2072.88       215.86 o                         
  -8  24   3         27.69          8.73         9.13 o                         
  -6  24   3        136.25        204.84        38.91 o                         
  -4  24   3         43.46         38.91        10.72 o                         
  -2  24   3         12.26          4.63         9.07 o                         
   0  24   3         64.43         85.34        20.80 o                         
   2  24   3        141.95        158.49        27.05 o                         
   4  24   3         10.12          2.04         9.60 o                         
   6  24   3         20.82         27.63        13.51 o                         
   8  24   3        496.87        477.03        39.61 o                         
  -7  25   3         65.63         35.86        33.17 o                         
  -5  25   3         44.37         47.95        12.41 o                         
  -3  25   3         43.97         20.78         7.73 o                         
  -1  25   3         12.82         10.86         8.03 o                         
   1  25   3       1309.16       1413.31       119.05 o                         
   3  25   3         10.27          7.27         6.32 o                         
   5  25   3        224.97        218.02        36.73 o                         
  -4  26   3        304.03        147.44       159.70 o                         
  -2  26   3         84.97        132.12        33.17 o                         
   0  26   3         55.56         61.16        15.13 o                         
   2  26   3          4.79         -7.95        18.09 o                         
 -22   0   4       5283.07       5151.33       178.71 o                         
 -20   0   4       1300.20       1323.07        65.33 o                         
 -18   0   4        135.39        154.04        52.46 o                         
 -16   0   4       5443.08       5975.92       207.87 o                         
 -14   0   4        421.32        361.80        42.67 o                         
 -12   0   4       9690.48      10598.65       307.12 o                         
 -10   0   4        108.61         81.17        25.19 o                         
  -8   0   4        675.64        793.39        68.71 o                         
  -6   0   4       1125.10       1132.86        76.06 o                         
  -4   0   4       5878.54       5278.09       169.37 o                         
  -2   0   4       1761.91       1746.80        68.46 o                         
   0   0   4         12.96          8.54        12.34 o                         
   2   0   4        248.39        243.61        73.19 o                         
   4   0   4      29544.38      31486.82       724.60 o                         
   6   0   4          1.85         -6.23        12.52 o                         
   8   0   4       4511.65       4966.72       194.44 o                         
  10   0   4         92.20         87.00        24.73 o                         
  12   0   4        204.46        213.67        37.98 o                         
  14   0   4        201.35        259.98        53.28 o                         
  16   0   4          0.05        -16.93        16.93 o                         
  18   0   4        469.63        574.75        51.30 o                         
  20   0   4       4023.61       4085.75       208.81 o                         
 -21   1   4        471.86        460.69        27.96 o                         
 -19   1   4          1.83         -0.62        10.93 o                         
 -17   1   4         32.70         34.78        14.45 o                         
 -15   1   4        268.60        282.11        34.03 o                         
 -13   1   4        521.22        522.34        42.14 o                         
 -11   1   4       3048.49       3451.54       130.02 o                         
  -9   1   4          0.25          0.10        13.46 o                         
  -7   1   4       4759.30       5012.06       179.62 o                         
  -5   1   4         85.03         75.30        22.65 o                         
  -3   1   4         94.18         53.41        14.98 o                         
  -1   1   4       3889.18       3897.36       107.36 o                         
   1   1   4       1116.86       1048.15        50.89 o                         
   3   1   4      22887.88      23157.39       552.74 o                         
   5   1   4      15470.81      15976.09       376.25 o                         
   7   1   4       1658.76       1994.68        97.37 o                         
   9   1   4       2179.85       2380.80       100.63 o                         
  11   1   4        416.85        384.87        53.78 o                         
  13   1   4        126.45        110.85        54.50 o                         
  15   1   4        306.75        470.85        68.24 o                         
  17   1   4        393.92        447.69        44.33 o                         
  19   1   4       2229.90       2424.29        61.74 o                         
 -22   2   4          0.01         -1.06         4.28 o                         
 -20   2   4        248.90        273.07        18.28 o                         
 -18   2   4         16.80         21.73         9.66 o                         
 -16   2   4       1386.52       1410.36        63.56 o                         
 -14   2   4       1984.58       2144.12        68.98 o                         
 -12   2   4        436.39        461.95        30.36 o                         
 -10   2   4        470.70        605.19        46.11 o                         
  -8   2   4        465.78        483.78        37.85 o                         
  -6   2   4       1040.45        970.07        49.46 o                         
  -4   2   4        895.44        916.60        53.88 o                         
  -2   2   4        716.73        641.00        28.60 o                         
   0   2   4        567.76        448.35        22.09 o                         
   2   2   4      22890.77      22320.62       411.80 o                         
   4   2   4         76.18         24.15        10.98 o                         
   6   2   4          6.96         -0.91         9.42 o                         
   8   2   4        213.36        187.61        24.54 o                         
  10   2   4        481.71        554.79        36.75 o                         
  12   2   4         71.93         59.86        13.39 o                         
  14   2   4       1072.06       1162.56        96.98 o                         
  16   2   4         56.71         41.22        19.00 o                         
  18   2   4         61.12         36.61        11.67 o                         
  20   2   4         66.70         66.15         9.87 o                         
 -21   3   4        145.83        106.43         9.25 o                         
 -19   3   4        173.67        162.20        18.48 o                         
 -17   3   4         17.43          8.04         9.27 o                         
 -15   3   4          0.03        -10.99        10.99 o                         
 -13   3   4      11425.53      13083.59       205.82 o                         
 -11   3   4          6.22         -5.92         5.92 o                         
  -9   3   4        109.88         92.90        14.59 o                         
  -7   3   4        361.02        282.62        23.06 o                         
  -5   3   4       7378.64       7318.71       146.73 o                         
  -3   3   4       1318.86       1168.29        43.43 o                         
  -1   3   4          0.34         13.69         4.99 o                         
   1   3   4       1902.72       1793.96        72.40 o                         
   3   3   4      25466.95      26132.75       473.34 o                         
   5   3   4       6165.89       6631.89       156.10 o                         
   7   3   4         15.55         11.08         8.82 o                         
   9   3   4          5.73         -7.55         7.55 o                         
  11   3   4          1.45        -10.75        10.75 o                         
  13   3   4        487.26        386.78        42.25 o                         
  15   3   4          6.62        -10.66        10.66 o                         
  17   3   4         31.66         18.16        10.99 o                         
  19   3   4       1428.24       1616.07        54.18 o                         
 -22   4   4        868.54        837.61        83.37 o                         
 -20   4   4       1314.80       1377.76        40.76 o                         
 -18   4   4         43.44         26.19         8.51 o                         
 -16   4   4        873.39        854.51        42.82 o                         
 -14   4   4         26.94         26.63         9.01 o                         
 -12   4   4       1092.52       1084.29        46.94 o                         
 -10   4   4       1122.47       1142.99        57.68 o                         
  -8   4   4       2042.00       2088.61        69.47 o                         
  -6   4   4      11115.63      11006.03       177.61 o                         
  -4   4   4        722.92        657.33        37.18 o                         
  -2   4   4        421.87        467.43        23.53 o                         
   0   4   4        189.69        121.69        12.55 o                         
   2   4   4        191.65        175.03        24.30 o                         
   4   4   4         31.45         46.37        14.50 o                         
   6   4   4        141.64        112.84        17.80 o                         
   8   4   4          4.30          8.82         7.89 o                         
  10   4   4       1339.75       1435.30        54.83 o                         
  12   4   4         20.49        -17.93        17.93 o                         
  14   4   4        830.37        909.90        72.40 o                         
  16   4   4          0.85        -10.11        10.11 o                         
  18   4   4        631.36        661.85        41.54 o                         
  20   4   4         66.34         55.74        10.06 o                         
 -21   5   4         20.81         17.50         7.30 o                         
 -19   5   4       1014.14       1101.19        38.86 o                         
 -17   5   4          0.24         -7.99         7.99 o                         
 -15   5   4        494.98        497.11        35.29 o                         
 -13   5   4        506.62        490.58        30.83 o                         
 -11   5   4        297.41        339.91        22.72 o                         
  -9   5   4        179.87        163.14        18.75 o                         
  -7   5   4          9.62         12.58         7.91 o                         
  -5   5   4         45.75         48.85         9.13 o                         
  -3   5   4       5366.22       5474.99       102.54 o                         
  -1   5   4         27.08          7.88         4.28 o                         
   1   5   4          0.55         -1.38         8.95 o                         
   3   5   4        689.65        711.73        48.02 o                         
   5   5   4        492.59        466.58        61.46 o                         
   7   5   4       2647.84       2463.10        92.27 o                         
   9   5   4         40.58         36.44         9.29 o                         
  11   5   4          2.99          1.87        10.67 o                         
  13   5   4         31.95         57.60        15.25 o                         
  15   5   4        185.64        173.94        25.82 o                         
  17   5   4          8.98         -0.89         8.39 o                         
  19   5   4        140.16        138.84        16.90 o                         
 -22   6   4        137.80        136.79        29.33 o                         
 -20   6   4         23.75         20.25         8.13 o                         
 -18   6   4        401.38        440.23        26.87 o                         
 -16   6   4        621.59        539.93        32.49 o                         
 -14   6   4       1703.29       1781.17        57.42 o                         
 -12   6   4          3.93         -4.97         4.97 o                         
 -10   6   4          0.60         -4.95         4.95 o                         
  -8   6   4        154.00        156.58        18.27 o                         
  -6   6   4        280.42        273.72        20.61 o                         
  -4   6   4       1344.40       1383.29        45.79 o                         
  -2   6   4       1998.66       2110.16        52.11 o                         
   0   6   4        316.62        308.67        19.08 o                         
   2   6   4       1713.39       1553.04        82.79 o                         
   4   6   4        223.23        265.02        36.89 o                         
   6   6   4       1513.66       1646.92        84.08 o                         
   8   6   4         31.01         34.20         8.56 o                         
  10   6   4       2930.43       3281.82        86.36 o                         
  12   6   4       4163.18       4582.36       136.31 o                         
  14   6   4         30.48         29.70        13.40 o                         
  16   6   4       1100.36       1064.31        56.51 o                         
  18   6   4         34.22         19.27         7.19 o                         
 -21   7   4         53.42         46.68         8.15 o                         
 -19   7   4        147.79        143.85        16.47 o                         
 -17   7   4          6.61          2.49         5.63 o                         
 -15   7   4        517.09        494.11        33.09 o                         
 -13   7   4         96.76         73.38        12.72 o                         
 -11   7   4        673.54        679.53        29.01 o                         
  -9   7   4         78.54         41.83        11.65 o                         
  -7   7   4       1261.37       1318.70        48.75 o                         
  -5   7   4        860.41        880.58        37.09 o                         
  -3   7   4       1059.14        963.25        37.20 o                         
  -1   7   4        358.05        468.69        22.34 o                         
   1   7   4       2926.28       2951.06        92.44 o                         
   3   7   4        330.34        338.60        37.44 o                         
   5   7   4       3080.39       2854.07       112.39 o                         
   7   7   4         20.70         32.54         9.98 o                         
   9   7   4       1618.66       1644.95        54.66 o                         
  11   7   4       1093.00       1051.53        45.41 o                         
  13   7   4         71.51         83.13        17.41 o                         
  15   7   4         11.23         18.91         9.15 o                         
  17   7   4         13.56         -1.49         7.94 o                         
  19   7   4        128.31        114.30        33.44 o                         
 -20   8   4        119.26        177.48        19.94 o                         
 -18   8   4          0.02         -3.45         5.79 o                         
 -16   8   4        132.65        114.60        14.75 o                         
 -14   8   4        269.62        263.58        24.71 o                         
 -12   8   4          3.87         -5.32         5.32 o                         
 -10   8   4        173.72        147.43        14.59 o                         
  -8   8   4        222.12        152.11        16.05 o                         
  -6   8   4        497.54        405.37        33.11 o                         
  -4   8   4        780.21        845.24        35.35 o                         
  -2   8   4        546.00        509.76        25.67 o                         
   0   8   4        291.63        328.09        27.91 o                         
   2   8   4        397.72        373.01        34.59 o                         
   4   8   4         30.91         21.71        10.82 o                         
   6   8   4        100.83         72.77        14.76 o                         
   8   8   4        555.47        516.56        30.65 o                         
  10   8   4         95.89         79.12        13.26 o                         
  12   8   4         61.29         47.98        14.93 o                         
  14   8   4        454.70        469.42        35.69 o                         
  16   8   4         43.13         36.29        12.30 o                         
  18   8   4        121.51        129.68        25.15 o                         
 -21   9   4        475.64        567.87        62.79 o                         
 -19   9   4        639.12        678.11        38.91 o                         
 -17   9   4         12.21          9.98         8.67 o                         
 -15   9   4        448.92        439.67        27.81 o                         
 -13   9   4       1003.03        913.30        42.65 o                         
 -11   9   4         23.15         -8.36         8.36 o                         
  -9   9   4         23.76         18.99         7.56 o                         
  -7   9   4          6.25          8.12         6.66 o                         
  -5   9   4       1147.16       1109.95        43.94 o                         
  -3   9   4        844.73        773.23        36.23 o                         
  -1   9   4         72.47         76.03        26.44 o                         
   1   9   4        431.89        510.36        39.96 o                         
   3   9   4         15.13         25.52        11.10 o                         
   5   9   4        310.13        373.88        34.84 o                         
   7   9   4        243.20        237.24        29.37 o                         
   9   9   4        493.64        523.03        33.33 o                         
  11   9   4         16.25         18.01         9.77 o                         
  13   9   4          2.80          6.04         8.42 o                         
  15   9   4        162.52        184.74        25.35 o                         
  17   9   4          2.50         -3.38         9.87 o                         
  19   9   4          3.42          5.21         9.04 o                         
 -20  10   4         95.60         58.38        23.85 o                         
 -18  10   4         29.22         44.12        45.36 o                         
 -16  10   4        433.13        420.36        43.76 o                         
 -14  10   4        390.51        349.63        41.31 o                         
 -12  10   4         27.60         31.25        10.76 o                         
 -10  10   4        462.42        385.91        38.62 o                         
  -8  10   4        299.03        255.46        24.47 o                         
  -6  10   4        241.20        227.00        21.67 o                         
  -4  10   4         19.54         19.66         9.05 o                         
  -2  10   4        337.45        296.68        39.26 o                         
   0  10   4        932.48        788.02        88.24 o                         
   2  10   4       1054.99        992.47       107.49 o                         
   4  10   4        100.75         39.39        17.54 o                         
   6  10   4        349.40        331.37        34.88 o                         
   8  10   4          0.64        -11.22        11.22 o                         
  10  10   4        385.92        402.42        38.03 o                         
  12  10   4        127.72        150.84        30.03 o                         
  14  10   4        776.39        832.82        72.18 o                         
  16  10   4          0.42         -0.03        11.92 o                         
  18  10   4        117.10         78.57        46.46 o                         
 -19  11   4        382.14        316.51        33.15 o                         
 -17  11   4        236.43        210.74        44.08 o                         
 -15  11   4        237.14        345.11        85.52 o                         
 -13  11   4        922.08        720.30       101.04 o                         
 -11  11   4        172.02        219.28        69.07 o                         
  -9  11   4        405.61        336.87        65.85 o                         
  -7  11   4        608.71        487.47        51.02 o                         
  -5  11   4         55.33         45.20        12.37 o                         
  -3  11   4       1250.99       1294.60       118.23 o                         
  -1  11   4        481.83        365.73        61.42 o                         
   1  11   4       1752.50       1647.95       112.32 o                         
   3  11   4        196.05        165.08        36.23 o                         
   5  11   4       5832.09       5962.25       235.92 o                         
   7  11   4          3.18        -13.61        13.61 o                         
   9  11   4         39.03          1.62        29.32 o                         
  11  11   4        394.16        487.21        77.01 o                         
  13  11   4        187.37        174.06        64.69 o                         
  15  11   4        105.91         77.62        58.93 o                         
  17  11   4        187.03        136.37        25.75 o                         
 -20  12   4          9.29         -5.48         5.48 o                         
 -18  12   4        577.72        532.68        47.34 o                         
 -16  12   4         39.30         55.64        34.26 o                         
 -14  12   4        343.64        380.28        57.57 o                         
 -12  12   4       2595.55       2362.58       136.76 o                         
 -10  12   4         31.23        -21.75        22.06 o                         
  -8  12   4       2650.77       2826.69       136.88 o                         
  -6  12   4       1884.08       1807.75        85.65 o                         
  -4  12   4        146.23        131.04        21.11 o                         
  -2  12   4        719.14        604.64        47.79 o                         
   0  12   4       1219.23       1129.05        67.29 o                         
   2  12   4       1656.17       1620.54       123.55 o                         
   4  12   4        337.81        336.59        50.81 o                         
   6  12   4          5.27         -0.58        12.93 o                         
   8  12   4       1503.37       1537.55       108.99 o                         
  10  12   4          3.79         -1.36        17.81 o                         
  12  12   4         25.78         16.30        14.22 o                         
  14  12   4          3.47         -3.78        13.02 o                         
  16  12   4         64.35         36.31        14.96 o                         
 -19  13   4         36.36         20.92        10.34 o                         
 -17  13   4          1.44         12.00         8.59 o                         
 -15  13   4         49.75         48.46        25.47 o                         
 -13  13   4          6.89          1.60        13.51 o                         
 -11  13   4        240.10        234.03        97.99 o                         
  -9  13   4       2179.13       2489.37       149.28 o                         
  -7  13   4       1661.46       1805.31        93.13 o                         
  -5  13   4          6.24          0.90         8.88 o                         
  -3  13   4        170.63        192.08        24.27 o                         
  -1  13   4       4357.40       4287.82       130.45 o                         
   1  13   4          2.31          9.50        12.74 o                         
   3  13   4       4168.36       3957.19       190.45 o                         
   5  13   4       3807.94       4122.02       231.13 o                         
   7  13   4        109.60        131.40        30.26 o                         
   9  13   4        918.19        956.47        85.13 o                         
  11  13   4        944.68       1044.64        85.23 o                         
  13  13   4        158.59        158.60        37.62 o                         
  15  13   4          0.71         -1.95         8.46 o                         
  17  13   4        550.44        506.63        99.13 o                         
 -18  14   4          4.62          0.15         9.88 o                         
 -16  14   4          0.35         -6.03         8.42 o                         
 -14  14   4         30.45         40.18        21.46 o                         
 -12  14   4        469.55        466.04        49.22 o                         
 -10  14   4        129.84        150.43        35.43 o                         
  -8  14   4       3230.22       3469.04       173.39 o                         
  -6  14   4        437.45        491.86        41.19 o                         
  -4  14   4       4368.17       4270.04       128.56 o                         
  -2  14   4       1411.74       1504.71        79.83 o                         
   0  14   4       2297.38       2389.27        96.80 o                         
   2  14   4       2295.34       2082.87        95.82 o                         
   4  14   4       2715.77       2413.18       214.77 o                         
   6  14   4         81.68         86.64        27.03 o                         
   8  14   4       1041.80       1100.92       113.42 o                         
  10  14   4        153.42        130.83        29.04 o                         
  12  14   4       1866.17       1907.18       362.91 o                         
  14  14   4        396.71        458.61        56.52 o                         
  16  14   4        586.12        503.64        42.12 o                         
 -17  15   4        227.94        271.97        31.83 o                         
 -15  15   4         36.34         70.17        34.54 o                         
 -13  15   4         45.77         50.57        24.35 o                         
 -11  15   4        154.01         21.65        53.18 o                         
  -9  15   4         12.23         20.92        15.46 o                         
  -7  15   4       4326.95       4729.62       185.13 o                         
  -5  15   4        131.04         73.02        21.11 o                         
  -3  15   4       2388.70       2282.42        91.30 o                         
  -1  15   4         24.72         16.71        10.29 o                         
   1  15   4        492.50        483.95        38.29 o                         
   3  15   4        441.44        496.97        41.35 o                         
   5  15   4       3065.47       3029.81       122.63 o                         
   7  15   4        747.43        979.60       147.78 o                         
   9  15   4        912.62       1055.38       176.30 o                         
  11  15   4       1281.06       1406.84       112.25 o                         
  13  15   4         48.68         86.34        37.28 o                         
  15  15   4       2308.37       2308.85       102.77 o                         
 -16  16   4         14.07          8.60         8.12 o                         
 -14  16   4          1.01        -13.98        19.73 o                         
 -12  16   4        234.20        245.02        59.31 o                         
 -10  16   4        568.36        710.32       131.32 o                         
  -8  16   4         63.89         75.20        23.92 o                         
  -6  16   4        462.27        565.32        72.82 o                         
  -4  16   4        155.32        149.94        21.57 o                         
  -2  16   4          7.62          3.83        11.59 o                         
   0  16   4       3088.48       3314.69       100.62 o                         
   2  16   4        152.13        185.86        23.68 o                         
   4  16   4        455.12        357.90        31.47 o                         
   6  16   4       2197.14       2266.78       186.85 o                         
   8  16   4       1142.23       1218.12       100.32 o                         
  10  16   4       1662.66       1643.54       123.15 o                         
  12  16   4        402.38        349.36        52.51 o                         
  14  16   4          0.02          0.39         6.42 o                         
 -17  17   4        818.62        677.55        71.87 o                         
 -15  17   4         43.52         49.59        16.03 o                         
 -13  17   4         86.21         57.56        16.17 o                         
 -11  17   4        164.22         95.75        50.02 o                         
  -9  17   4        431.49        472.01        48.68 o                         
  -7  17   4        389.51        310.66        59.27 o                         
  -5  17   4        157.95        146.99        35.57 o                         
  -3  17   4       3939.68       4060.22       149.08 o                         
  -1  17   4       5686.25       5731.32       151.14 o                         
   1  17   4        105.52         90.38        17.82 o                         
   3  17   4        599.65        618.55        49.08 o                         
   5  17   4       1627.30       1614.26        97.20 o                         
   7  17   4         18.11         -1.38        10.17 o                         
   9  17   4       2471.42       2635.76       113.90 o                         
  11  17   4       1021.74       1034.26        71.83 o                         
  13  17   4       1393.15       1325.95        69.82 o                         
  15  17   4         29.64         39.47        14.53 o                         
 -16  18   4        682.40        615.15        68.56 o                         
 -14  18   4          4.41          1.76         7.29 o                         
 -12  18   4          1.33          2.07         8.07 o                         
 -10  18   4         24.48         19.64        11.58 o                         
  -8  18   4        957.16       1119.68       111.65 o                         
  -6  18   4        353.91        336.44        67.16 o                         
  -4  18   4        436.43        416.96        40.70 o                         
  -2  18   4       2206.63       2147.86        93.63 o                         
   0  18   4       1204.93       1191.60        63.57 o                         
   2  18   4        584.55        602.38        47.46 o                         
   4  18   4        226.97        192.18        32.45 o                         
   6  18   4         20.40          5.08        14.90 o                         
   8  18   4        648.70        738.08        63.30 o                         
  10  18   4       2042.08       2127.55       171.88 o                         
  12  18   4          5.40         10.89        12.76 o                         
  14  18   4        485.06        349.54       136.01 o                         
 -15  19   4          0.17          1.09         7.29 o                         
 -13  19   4         50.34         38.09        10.89 o                         
 -11  19   4        119.92        118.22        19.12 o                         
  -9  19   4         79.04         85.23        19.60 o                         
  -7  19   4        381.46        509.74        69.09 o                         
  -5  19   4        154.49        149.86        29.30 o                         
  -3  19   4        181.32        204.91        27.07 o                         
  -1  19   4       1002.78        975.55        54.04 o                         
   1  19   4        805.70        780.73        53.93 o                         
   3  19   4         45.88         28.21        11.10 o                         
   5  19   4       1080.85       1112.14        87.96 o                         
   7  19   4         41.36         48.15        13.80 o                         
   9  19   4          8.98          0.85         8.88 o                         
  11  19   4         23.84         30.56        18.50 o                         
  13  19   4         14.65          4.68         5.19 o                         
 -14  20   4        299.20        243.95        27.00 o                         
 -12  20   4        101.00         53.56        27.82 o                         
 -10  20   4          9.20         16.71        13.01 o                         
  -8  20   4        319.74        390.86        41.08 o                         
  -6  20   4        715.22        763.37        60.18 o                         
  -4  20   4       1255.40       1220.51        76.49 o                         
  -2  20   4        464.36        510.48        37.57 o                         
   0  20   4        271.94        252.47        36.59 o                         
   2  20   4         87.42        115.25        22.96 o                         
   4  20   4          1.70         -1.50         7.83 o                         
   6  20   4        194.44        151.49        22.41 o                         
   8  20   4       2224.00       2370.35       157.12 o                         
  10  20   4        166.78        162.64        23.17 o                         
  12  20   4          0.06         -0.52         5.14 o                         
 -13  21   4        845.89        828.15        74.61 o                         
 -11  21   4        101.73         21.45        30.56 o                         
  -9  21   4        229.85        275.75        27.05 o                         
  -7  21   4       1552.39       1822.10        84.91 o                         
  -5  21   4         15.18         -0.03         8.55 o                         
  -3  21   4        237.90        237.39        26.67 o                         
  -1  21   4         82.91         61.60        14.27 o                         
   1  21   4       1128.72       1092.40        64.90 o                         
   3  21   4         37.95         19.09        11.48 o                         
   5  21   4          8.90          5.07         8.40 o                         
   7  21   4          0.45         -5.75         8.01 o                         
   9  21   4        215.56        196.02        22.96 o                         
 -10  22   4         58.28         41.46         9.75 o                         
  -8  22   4        103.92        111.61        15.74 o                         
  -6  22   4         39.20         62.79        13.55 o                         
  -4  22   4         30.31         26.78         9.15 o                         
  -2  22   4         41.77         40.30        13.22 o                         
   0  22   4        750.63        663.81        54.26 o                         
   2  22   4        121.52        136.43        22.18 o                         
   4  22   4        356.74        357.75        40.19 o                         
   6  22   4          0.06          9.01         7.20 o                         
   8  22   4        531.64        424.71        59.50 o                         
  -9  23   4        179.58        193.16        26.64 o                         
  -7  23   4        516.16        544.49        41.09 o                         
  -5  23   4        115.41        176.50        25.00 o                         
  -3  23   4         14.68         11.82         8.37 o                         
  -1  23   4         38.43         58.25        14.93 o                         
   1  23   4         61.56         54.87        14.34 o                         
   3  23   4          2.59          0.03         7.77 o                         
   5  23   4         13.55         31.28        11.33 o                         
   7  23   4        198.68         91.38        46.60 o                         
  -8  24   4          1.21          5.48         7.67 o                         
  -6  24   4          6.54         -1.24         5.78 o                         
  -4  24   4         50.19         64.45        11.82 o                         
  -2  24   4         33.59         39.69        13.36 o                         
   0  24   4        504.69         76.22        38.38 o                         
   2  24   4        148.21         53.73        30.15 o                         
   4  24   4         90.83         11.51        20.28 o                         
   6  24   4         31.31         27.96        19.73 o                         
  -3  25   4         36.83         42.21        15.62 o                         
  -1  25   4         66.41         74.28        23.02 o                         
   1  25   4        195.43        210.81        37.28 o                         
 -21   1   5        203.08        148.29        17.71 o                         
 -19   1   5         18.94         10.29         6.78 o                         
 -17   1   5       2141.10       2485.94        98.37 o                         
 -15   1   5         69.48         88.75        27.87 o                         
 -13   1   5        589.93        606.72        38.04 o                         
 -11   1   5        308.28        307.03        26.31 o                         
  -9   1   5       1301.37       1307.61        48.37 o                         
  -7   1   5       2678.99       2783.39       140.73 o                         
  -5   1   5        268.19        174.89        32.09 o                         
  -3   1   5         91.68         47.50        17.91 o                         
  -1   1   5        843.90        784.26        50.75 o                         
   1   1   5       1987.37       1895.89       149.55 o                         
   3   1   5        283.18        201.98        37.92 o                         
   5   1   5       3928.11       3765.46        92.22 o                         
   7   1   5          4.89         -6.29         6.29 o                         
   9   1   5          2.78        -12.60        12.60 o                         
  11   1   5        427.79        415.57        62.40 o                         
  13   1   5        178.23        113.77        36.84 o                         
  15   1   5        846.75        952.10        67.97 o                         
  17   1   5          1.37         -7.23         8.90 o                         
 -20   2   5        504.85        486.33        18.41 o                         
 -18   2   5         40.36         23.87         7.79 o                         
 -16   2   5       3040.97       3476.68        90.01 o                         
 -14   2   5       5088.99       6054.72       171.42 o                         
 -12   2   5      10565.90      11662.52       199.72 o                         
 -10   2   5       6720.41       6946.51       104.08 o                         
  -8   2   5        431.48        458.29        22.11 o                         
  -6   2   5       3095.07       3109.86       102.14 o                         
  -4   2   5       2204.33       2173.24        79.42 o                         
  -2   2   5         48.92         34.30        11.41 o                         
   0   2   5       1756.33       1696.46        58.16 o                         
   2   2   5        290.41        305.85        40.62 o                         
   4   2   5       3596.80       3430.69       137.14 o                         
   6   2   5        904.18        771.06        32.36 o                         
   8   2   5        973.89        973.52        47.39 o                         
  10   2   5        295.83        342.98        32.96 o                         
  12   2   5        508.47        465.79        54.57 o                         
  14   2   5        277.13        289.91        31.32 o                         
  16   2   5        105.74        135.39        19.45 o                         
  18   2   5          8.94          6.68         5.29 o                         
 -21   3   5        833.40        752.86        28.90 o                         
 -19   3   5        197.69        228.79        16.60 o                         
 -17   3   5        156.72        156.68        17.39 o                         
 -15   3   5       2208.67       2371.70        75.61 o                         
 -13   3   5        435.72        553.20        34.03 o                         
 -11   3   5        171.75        165.50        15.81 o                         
  -9   3   5        366.21        373.21        21.31 o                         
  -7   3   5          4.08         10.08         5.50 o                         
  -5   3   5       1708.07       1711.02        71.79 o                         
  -3   3   5        362.36        310.85        28.71 o                         
  -1   3   5        643.27        621.11        31.37 o                         
   1   3   5         45.13         25.08        18.79 o                         
   3   3   5       1381.02       1361.08        90.77 o                         
   5   3   5        339.41        311.01        19.42 o                         
   7   3   5        918.23        832.03        39.08 o                         
   9   3   5        852.16        893.21        48.31 o                         
  11   3   5       1569.72       1804.54        94.51 o                         
  13   3   5        525.77        531.47        47.43 o                         
  15   3   5        830.62        758.53        46.00 o                         
  17   3   5          1.57          0.91         6.93 o                         
 -20   4   5        268.10        258.90        17.41 o                         
 -18   4   5        208.55        227.05        19.03 o                         
 -16   4   5         25.59          9.15         7.51 o                         
 -14   4   5        314.34        287.77        27.48 o                         
 -12   4   5        198.04        180.52        16.60 o                         
 -10   4   5        373.69        370.58        20.93 o                         
  -8   4   5        575.53        567.36        23.42 o                         
  -6   4   5       1233.57       1366.13        64.74 o                         
  -4   4   5        324.97        391.68        32.01 o                         
  -2   4   5          0.01         -6.35         6.35 o                         
   0   4   5        268.49        230.09        27.76 o                         
   2   4   5        265.68        217.41        34.41 o                         
   4   4   5        184.56        191.51        17.62 o                         
   6   4   5        793.03        808.47        37.10 o                         
   8   4   5         52.32         51.40        10.63 o                         
  10   4   5       1140.74       1235.99        77.38 o                         
  12   4   5         18.04         17.22        13.34 o                         
  14   4   5         89.14         72.98        18.61 o                         
  16   4   5        159.44        149.20        18.47 o                         
  18   4   5         77.48         56.77        11.41 o                         
 -21   5   5         11.69         10.42        10.42 o                         
 -19   5   5          3.46          0.84         4.42 o                         
 -17   5   5        286.63        296.62        21.81 o                         
 -15   5   5        281.42        274.16        23.28 o                         
 -13   5   5       1552.52       1594.09        55.58 o                         
 -11   5   5        448.74        468.63        25.50 o                         
  -9   5   5        284.56        324.59        19.63 o                         
  -7   5   5        121.96        135.21        11.78 o                         
  -5   5   5        864.07        904.71        47.12 o                         
  -3   5   5         87.29         75.16        14.76 o                         
  -1   5   5       4191.97       4050.05        93.07 o                         
   1   5   5       1203.49       1015.79        76.85 o                         
   3   5   5         33.94         -5.89        15.83 o                         
   5   5   5        389.49        384.73        25.88 o                         
   7   5   5          0.40         -3.41         3.41 o                         
   9   5   5        482.32        520.84        34.35 o                         
  11   5   5        412.99        454.67        40.76 o                         
  13   5   5        818.42        844.22        51.92 o                         
  15   5   5        618.69        637.42        39.36 o                         
  17   5   5         14.46          3.08         6.34 o                         
 -20   6   5        577.80        554.80        30.82 o                         
 -18   6   5       1229.62       1291.37        39.65 o                         
 -16   6   5        113.25         78.50        12.90 o                         
 -14   6   5        873.67        863.12        42.52 o                         
 -12   6   5         36.62         23.24         8.26 o                         
 -10   6   5        119.51        124.39        12.95 o                         
  -8   6   5          8.35          0.59         5.27 o                         
  -6   6   5         30.83         26.03         5.86 o                         
  -4   6   5        249.92        164.88        19.89 o                         
  -2   6   5       1274.84       1342.86        56.69 o                         
   0   6   5       1090.81       1012.24        71.56 o                         
   2   6   5        966.43       1005.01        55.26 o                         
   4   6   5        744.74        772.26        29.89 o                         
   6   6   5         48.55         46.89        10.51 o                         
   8   6   5        653.19        686.73        38.79 o                         
  10   6   5         55.89         52.20        12.91 o                         
  12   6   5       1643.59       1786.07        78.90 o                         
  14   6   5         16.96          0.95        10.41 o                         
  16   6   5          1.80          3.86         5.46 o                         
  18   6   5        213.15        191.85        31.53 o                         
 -19   7   5        433.10        385.58        27.62 o                         
 -17   7   5         15.76          9.49         6.04 o                         
 -15   7   5        590.55        517.14        30.26 o                         
 -13   7   5       1393.25       1441.96        52.57 o                         
 -11   7   5         42.63         30.86         7.43 o                         
  -9   7   5        103.21        106.08        12.04 o                         
  -7   7   5         50.69         33.20         5.98 o                         
  -5   7   5        609.23        614.55        21.63 o                         
  -3   7   5        254.08        267.91        22.08 o                         
  -1   7   5       1655.66       1417.74       109.71 o                         
   1   7   5        387.75        414.69        26.74 o                         
   3   7   5         30.78         22.33         6.37 o                         
   5   7   5       1758.60       1749.24        62.07 o                         
   7   7   5        309.16        332.26        27.01 o                         
   9   7   5         10.62          5.61        10.68 o                         
  11   7   5          0.88         -3.93         3.93 o                         
  13   7   5         27.09         29.24        10.35 o                         
  15   7   5          0.69          4.98         8.55 o                         
  17   7   5        533.68        473.13        43.26 o                         
 -20   8   5        141.78        135.41        30.98 o                         
 -18   8   5         50.68         54.14        12.33 o                         
 -16   8   5        324.15        372.69        31.10 o                         
 -14   8   5        313.19        341.32        22.90 o                         
 -12   8   5        386.85        390.83        25.64 o                         
 -10   8   5        200.33        195.63        16.09 o                         
  -8   8   5          6.12          6.22         5.74 o                         
  -6   8   5        476.16        477.82        20.14 o                         
  -4   8   5       3378.74       3326.22        61.76 o                         
  -2   8   5          0.93          4.92         6.20 o                         
   0   8   5        322.45        332.04        24.10 o                         
   2   8   5        692.40        645.36        28.58 o                         
   4   8   5        401.77        389.02        27.89 o                         
   6   8   5       1404.09       1467.30        56.59 o                         
   8   8   5         50.51         44.12        10.23 o                         
  10   8   5         68.20         67.53        14.29 o                         
  12   8   5        903.70        897.70        65.38 o                         
  14   8   5        431.42        409.14        40.84 o                         
  16   8   5        647.09        555.36        42.86 o                         
 -19   9   5        100.51         98.13        25.77 o                         
 -17   9   5          0.69          4.35         7.38 o                         
 -15   9   5        132.33        110.14        17.83 o                         
 -13   9   5        840.11        721.33        35.23 o                         
 -11   9   5          4.01         -4.81         4.81 o                         
  -9   9   5       2763.06       2698.56        59.97 o                         
  -7   9   5          7.01          1.89         5.68 o                         
  -5   9   5        714.39        655.56        26.67 o                         
  -3   9   5        435.84        503.06        24.76 o                         
  -1   9   5        175.50        165.22        18.05 o                         
   1   9   5          2.16         -6.30         6.30 o                         
   3   9   5        409.77        373.51        29.27 o                         
   5   9   5         41.29         35.95        11.57 o                         
   7   9   5        103.95        131.05        16.76 o                         
   9   9   5        300.56        320.16        28.09 o                         
  11   9   5        903.26        947.51        54.23 o                         
  13   9   5          9.65         12.31        14.71 o                         
  15   9   5         31.90         36.94        12.44 o                         
  17   9   5        123.49         97.16        22.07 o                         
 -18  10   5        342.42        451.76        53.43 o                         
 -16  10   5        252.81        312.12        47.80 o                         
 -14  10   5          0.01         -0.44         9.05 o                         
 -12  10   5        255.62        217.04        27.64 o                         
 -10  10   5        982.99        870.76        42.83 o                         
  -8  10   5        159.04        134.26        17.31 o                         
  -6  10   5        123.68         70.33        17.64 o                         
  -4  10   5          3.05         -4.89         4.89 o                         
  -2  10   5       1279.55       1254.60        64.49 o                         
   0  10   5        121.22        172.28        22.37 o                         
   2  10   5        770.79        789.68        62.96 o                         
   4  10   5        409.45        381.25        41.03 o                         
   6  10   5         10.32         -1.44        13.81 o                         
   8  10   5        156.51        146.46        23.25 o                         
  10  10   5        917.82        892.46        82.12 o                         
  12  10   5          7.71          5.11        12.29 o                         
  14  10   5         87.79         64.43        21.14 o                         
  16  10   5          0.27          7.13        15.62 o                         
 -19  11   5         65.67         29.05        13.98 o                         
 -17  11   5        862.66        859.53        81.92 o                         
 -15  11   5         99.17        158.30        31.95 o                         
 -13  11   5        126.02         91.99        28.49 o                         
 -11  11   5        575.89        493.38        54.89 o                         
  -9  11   5         97.13         95.63        22.70 o                         
  -7  11   5        408.40        443.72        41.13 o                         
  -5  11   5         63.37          9.81        10.49 o                         
  -3  11   5        253.64        283.88        30.53 o                         
  -1  11   5        236.58        243.55        27.57 o                         
   1  11   5        280.10        221.71        32.37 o                         
   3  11   5         33.14         55.18        15.60 o                         
   5  11   5        420.44        498.56        58.23 o                         
   7  11   5        156.85        137.91        33.34 o                         
   9  11   5        195.77        154.59        42.96 o                         
  11  11   5         29.55         12.94        15.36 o                         
  13  11   5         10.29         12.39        12.38 o                         
  15  11   5        139.60        172.28        74.69 o                         
 -18  12   5         83.59         63.75        14.47 o                         
 -16  12   5         64.43         64.58        28.64 o                         
 -14  12   5        417.67        428.79        58.47 o                         
 -12  12   5        389.48        512.78        79.09 o                         
 -10  12   5        777.23        671.35        61.53 o                         
  -8  12   5        266.08        334.84        49.03 o                         
  -6  12   5       1439.01       1641.01        79.97 o                         
  -4  12   5        296.64        254.09        23.29 o                         
  -2  12   5        965.04       1030.58        48.16 o                         
   0  12   5         36.14         27.03        14.35 o                         
   2  12   5        810.53        918.94        64.51 o                         
   4  12   5       2325.12       2486.28       113.38 o                         
   6  12   5       3802.20       3591.91       190.19 o                         
   8  12   5        162.77        104.08        30.36 o                         
  10  12   5          4.75        -17.80        17.80 o                         
  12  12   5        273.70        256.14        35.13 o                         
  14  12   5         78.26         34.96        20.01 o                         
  16  12   5         26.36          5.48         9.32 o                         
 -17  13   5         23.53         37.69        16.97 o                         
 -15  13   5          7.23         16.01        18.70 o                         
 -13  13   5        418.94        366.95        44.72 o                         
 -11  13   5        313.24        315.07        39.08 o                         
  -9  13   5         21.33         40.69        15.76 o                         
  -7  13   5       5906.21       6381.52       199.16 o                         
  -5  13   5        145.24        167.74        21.30 o                         
  -3  13   5        464.49        485.78        35.55 o                         
  -1  13   5          0.19         -7.17         7.17 o                         
   1  13   5        736.38        696.00        51.71 o                         
   3  13   5         40.24         34.78        11.60 o                         
   5  13   5       1704.00       1633.47       115.45 o                         
   7  13   5       1428.33       1485.54        97.45 o                         
   9  13   5         63.97         93.93        28.67 o                         
  11  13   5        606.09        640.28        56.31 o                         
  13  13   5       1047.06        975.01        60.00 o                         
  15  13   5        639.28        672.18        52.30 o                         
 -16  14   5        854.76        788.52        59.69 o                         
 -14  14   5        257.31        335.17        55.26 o                         
 -12  14   5        995.40        894.74        67.18 o                         
 -10  14   5        654.93        534.00        46.81 o                         
  -8  14   5          6.85         -4.15        11.72 o                         
  -6  14   5       1266.69       1369.38        77.79 o                         
  -4  14   5        801.17        795.57        44.11 o                         
  -2  14   5         98.42         42.91        17.53 o                         
   0  14   5       2529.05       2643.95        92.92 o                         
   2  14   5        168.69        143.54        23.00 o                         
   4  14   5          1.83         -7.29         7.29 o                         
   6  14   5        912.40        910.76        75.00 o                         
   8  14   5        345.69        385.66        46.81 o                         
  10  14   5        297.60        304.82        42.03 o                         
  12  14   5         54.61         50.00        19.03 o                         
  14  14   5         84.08         91.09        20.97 o                         
 -17  15   5          0.82          4.66        10.14 o                         
 -15  15   5        399.79        429.07        52.64 o                         
 -13  15   5        396.68        314.64        32.19 o                         
 -11  15   5         75.79         77.68        21.32 o                         
  -9  15   5         79.12         43.26        19.58 o                         
  -7  15   5        364.53        376.03        48.18 o                         
  -5  15   5       2453.01       2640.71       117.02 o                         
  -3  15   5        178.35        139.96        22.09 o                         
  -1  15   5         32.13         14.63        13.46 o                         
   1  15   5        975.92        985.03        65.89 o                         
   3  15   5        146.76        155.49        25.73 o                         
   5  15   5        287.72        232.23        40.69 o                         
   7  15   5         14.06          5.33        12.07 o                         
   9  15   5       4017.91       4221.36       211.76 o                         
  11  15   5       1577.37       1698.48       166.78 o                         
  13  15   5        294.60        397.22        47.29 o                         
 -16  16   5        228.00        176.83        53.87 o                         
 -14  16   5        113.11         71.39        19.08 o                         
 -12  16   5         38.37         22.03        13.26 o                         
 -10  16   5        841.80        841.44        56.01 o                         
  -8  16   5       1074.10       1108.44        75.50 o                         
  -6  16   5       4489.17       5001.37       167.92 o                         
  -4  16   5         31.31         31.64        15.09 o                         
  -2  16   5        472.26        473.76        37.36 o                         
   0  16   5        392.62        391.49        39.62 o                         
   2  16   5        660.20        668.41        45.19 o                         
   4  16   5         77.14         67.67        19.40 o                         
   6  16   5        159.86        134.09        24.62 o                         
   8  16   5        833.67        881.85        86.00 o                         
  10  16   5       1559.98       1578.77        88.16 o                         
  12  16   5         71.09         74.87        18.51 o                         
 -15  17   5         57.64         15.81         9.58 o                         
 -13  17   5        130.89         96.97        15.83 o                         
 -11  17   5          8.27          4.17         9.70 o                         
  -9  17   5        151.01        149.01        22.98 o                         
  -7  17   5          0.24        -10.67        15.15 o                         
  -5  17   5        580.55        610.03        60.40 o                         
  -3  17   5        512.57        486.08        37.98 o                         
  -1  17   5       3050.74       3179.32       111.14 o                         
   1  17   5         16.18         25.75        10.64 o                         
   3  17   5         13.62         18.65         8.75 o                         
   5  17   5          9.73          0.95        11.59 o                         
   7  17   5          3.81          3.60        14.34 o                         
   9  17   5          6.96         -9.99         9.99 o                         
  11  17   5        934.27        960.22        54.78 o                         
 -14  18   5         44.18         32.69         9.39 o                         
 -12  18   5        130.31         65.90        14.17 o                         
 -10  18   5        189.07        193.99        28.89 o                         
  -8  18   5         18.58         17.47        11.59 o                         
  -6  18   5        112.14         85.60        24.29 o                         
  -4  18   5        503.61        568.51        66.21 o                         
  -2  18   5        261.27        259.54        37.78 o                         
   0  18   5        133.91        126.48        18.72 o                         
   2  18   5          0.05          6.96         7.84 o                         
   4  18   5         73.40         57.72        18.54 o                         
   6  18   5        124.91        133.08        31.34 o                         
   8  18   5        189.17        197.32        22.70 o                         
  10  18   5         36.31         32.49        10.51 o                         
 -13  19   5          5.70          7.59         7.25 o                         
 -11  19   5        130.24        127.84        21.86 o                         
  -9  19   5        166.69        179.18        23.16 o                         
  -7  19   5        479.76        573.64        55.00 o                         
  -5  19   5        440.64        408.02        42.18 o                         
  -3  19   5          1.09         -5.87        11.23 o                         
  -1  19   5        328.86        361.20        30.32 o                         
   1  19   5         52.31         56.70        12.21 o                         
   3  19   5        274.67        269.20        38.10 o                         
   5  19   5         44.92         26.41        10.24 o                         
   7  19   5          2.31         -6.82         7.50 o                         
   9  19   5          2.13          0.70         7.88 o                         
 -12  20   5          3.25         10.79         5.76 o                         
 -10  20   5         66.32         51.28        10.66 o                         
  -8  20   5         94.55        109.86        18.01 o                         
  -6  20   5         43.45         51.45        18.99 o                         
  -4  20   5        155.12        166.02        23.70 o                         
  -2  20   5        450.62        400.40        58.21 o                         
   0  20   5         38.25         24.21        11.01 o                         
   2  20   5         85.51         87.03        23.90 o                         
   4  20   5          2.52         -3.80        10.43 o                         
   6  20   5        314.53        315.81        31.35 o                         
   8  20   5          2.76          1.39         9.32 o                         
  -9  21   5        112.91         91.94        14.57 o                         
  -7  21   5          1.01         -1.73         6.46 o                         
  -5  21   5        141.59         99.49        15.72 o                         
  -3  21   5       1278.20       1224.60       159.13 o                         
  -1  21   5        500.89        390.24       207.40 o                         
   1  21   5        653.07        495.94       138.05 o                         
   3  21   5        459.56        479.20        78.86 o                         
   5  21   5         51.54         43.51        11.81 o                         
   7  21   5        401.63        265.61       134.62 o                         
  -8  22   5          2.10         -2.47         4.70 o                         
  -6  22   5         52.81         31.78        28.92 o                         
  -4  22   5          2.48          4.53         7.72 o                         
  -2  22   5          0.01          9.17         8.28 o                         
   0  22   5        114.61         60.03        37.00 o                         
   2  22   5        179.14        126.08        28.65 o                         
   4  22   5        365.96        167.51        55.11 o                         
   6  22   5          3.77         -7.67        10.96 o                         
  -5  23   5        150.24         74.14        18.63 o                         
  -3  23   5          6.36         12.57         8.96 o                         
  -1  23   5        212.33         69.51        73.74 o                         
   1  23   5          1.41          6.78         6.97 o                         
   3  23   5         12.90         -8.50        14.80 o                         
 -20   0   6       1697.26       1583.97        74.65 o                         
 -18   0   6         35.91         27.79        10.64 o                         
 -16   0   6          2.59          3.96        11.40 o                         
 -14   0   6        165.22        210.93        28.69 o                         
 -12   0   6          5.96        -10.85        10.85 o                         
 -10   0   6         79.02         84.77        16.10 o                         
  -8   0   6        515.10        573.48        38.26 o                         
  -6   0   6      10664.13      10944.94       172.66 o                         
  -4   0   6       7930.78       7646.08       125.72 o                         
  -2   0   6        144.29        148.74        16.25 o                         
   0   0   6       4690.30       4493.67        96.39 o                         
   2   0   6       3615.12       3571.48        80.50 o                         
   4   0   6        368.32        362.41        24.33 o                         
   6   0   6      25791.06      27279.47       381.69 o                         
   8   0   6       2549.89       2993.44       128.54 o                         
  10   0   6          9.73         20.58        13.84 o                         
  12   0   6        749.53        859.34        68.07 o                         
  14   0   6        133.55        150.06        24.51 o                         
  16   0   6        315.02        276.57        30.50 o                         
 -19   1   6         33.77         25.89         6.63 o                         
 -17   1   6         80.43         84.37        13.97 o                         
 -15   1   6       1020.37       1112.61        51.35 o                         
 -13   1   6         71.57         49.08        13.47 o                         
 -11   1   6        267.04        309.30        32.16 o                         
  -9   1   6       6844.67       7357.64       115.36 o                         
  -7   1   6       1580.84       1601.08        46.50 o                         
  -5   1   6        185.76        177.09        15.86 o                         
  -3   1   6        491.54        492.85        23.48 o                         
  -1   1   6       2468.24       2364.90        60.03 o                         
   1   1   6        383.48        368.36        20.02 o                         
   3   1   6          4.76         -8.04         8.04 o                         
   5   1   6        857.97        854.59        37.41 o                         
   7   1   6        538.33        485.87        34.44 o                         
   9   1   6        276.34        344.76        41.43 o                         
  11   1   6         24.35         15.80        12.89 o                         
  13   1   6        338.52        434.09        36.90 o                         
  15   1   6         18.83         11.13         7.46 o                         
 -20   2   6          1.04          2.33         6.72 o                         
 -18   2   6        399.13        458.76        21.24 o                         
 -16   2   6        369.44        400.12        25.09 o                         
 -14   2   6       1717.28       1864.89        58.07 o                         
 -12   2   6        987.87       1053.33        42.20 o                         
 -10   2   6       1244.03       1254.61        43.63 o                         
  -8   2   6       2390.01       2427.02        50.94 o                         
  -6   2   6        115.29        107.69        10.15 o                         
  -4   2   6         44.88         37.14         6.38 o                         
  -2   2   6        850.01        771.32        24.09 o                         
   0   2   6        172.47        138.55        10.97 o                         
   2   2   6         30.23         24.47         5.66 o                         
   4   2   6       9255.69       9298.34       112.02 o                         
   6   2   6         99.11         81.91        11.37 o                         
   8   2   6         98.39         93.00        20.54 o                         
  10   2   6        166.25        139.73        22.69 o                         
  12   2   6         93.50         66.55        17.00 o                         
  14   2   6         28.51         17.10         8.05 o                         
  16   2   6        277.66        240.50        20.55 o                         
 -19   3   6         14.39         17.11         6.06 o                         
 -17   3   6         16.38         13.18         5.66 o                         
 -15   3   6        124.95        101.96        12.26 o                         
 -13   3   6        101.63         85.40        13.32 o                         
 -11   3   6       9856.46      11033.86       152.40 o                         
  -9   3   6         60.75         57.38         7.95 o                         
  -7   3   6       1984.68       2061.84        42.55 o                         
  -5   3   6       1845.26       1776.67        37.64 o                         
  -3   3   6       5677.16       5362.21        71.67 o                         
  -1   3   6       3423.57       3107.04        54.79 o                         
   1   3   6         37.83         28.18         5.89 o                         
   3   3   6          9.15          2.09         5.61 o                         
   5   3   6       3667.78       3671.07        76.05 o                         
   7   3   6         90.51         85.73        17.04 o                         
   9   3   6         16.75          9.48        10.62 o                         
  11   3   6        428.15        508.46        39.74 o                         
  13   3   6         44.41         43.92        10.27 o                         
  15   3   6         76.76         79.81        13.83 o                         
 -18   4   6         72.04         80.82        10.14 o                         
 -16   4   6         30.43         42.65         9.47 o                         
 -14   4   6         24.66         18.43         8.64 o                         
 -12   4   6         85.39        100.81        13.05 o                         
 -10   4   6         24.76          9.61         7.36 o                         
  -8   4   6        472.61        464.41        21.04 o                         
  -6   4   6        306.42        319.94        16.95 o                         
  -4   4   6       7285.05       7122.72        81.78 o                         
  -2   4   6        117.89         94.21         9.67 o                         
   0   4   6         86.38         74.22         8.97 o                         
   2   4   6       1510.70       1518.15        37.02 o                         
   4   4   6         87.64         62.85         8.74 o                         
   6   4   6        767.05        776.69        37.47 o                         
   8   4   6        414.59        460.38        36.10 o                         
  10   4   6        243.88        239.18        29.54 o                         
  12   4   6        659.17        660.12        43.22 o                         
  14   4   6         55.10         49.60        12.25 o                         
  16   4   6        193.95        177.93        17.82 o                         
 -19   5   6        200.14        169.34        14.91 o                         
 -17   5   6        272.41        300.11        18.16 o                         
 -15   5   6        128.55        126.46        13.63 o                         
 -13   5   6       2858.89       3082.27        75.00 o                         
 -11   5   6         44.09         39.67         8.57 o                         
  -9   5   6       1554.50       1488.54        40.69 o                         
  -7   5   6        116.12        100.74         9.78 o                         
  -5   5   6        314.48        295.20        14.84 o                         
  -3   5   6         71.72         59.92         7.63 o                         
  -1   5   6       1978.27       2024.77        43.01 o                         
   1   5   6        162.70        144.46        11.59 o                         
   3   5   6        220.94        218.45        15.99 o                         
   5   5   6         96.03        100.56        13.51 o                         
   7   5   6        203.37        175.56        20.16 o                         
   9   5   6        578.16        567.86        41.15 o                         
  11   5   6         68.19         53.36        15.42 o                         
  13   5   6        432.90        435.50        39.50 o                         
  15   5   6        146.41        100.63        18.10 o                         
 -18   6   6          7.55          4.97         4.60 o                         
 -16   6   6         50.98         48.22         9.16 o                         
 -14   6   6       1059.14       1068.89        39.46 o                         
 -12   6   6        867.08        942.53        37.38 o                         
 -10   6   6        180.36        160.19        12.60 o                         
  -8   6   6        652.24        675.96        26.50 o                         
  -6   6   6          2.40         -4.81         4.81 o                         
  -4   6   6        108.78         87.16         7.99 o                         
  -2   6   6         28.35         20.64         7.22 o                         
   0   6   6        891.35        838.00        28.43 o                         
   2   6   6          9.06         -0.31         5.64 o                         
   4   6   6        519.99        567.59        32.39 o                         
   6   6   6          0.01         -9.36         9.36 o                         
   8   6   6          0.87         -8.89         8.89 o                         
  10   6   6         52.80         36.22        13.68 o                         
  12   6   6        365.84        408.23        33.48 o                         
  14   6   6        990.31        940.41        63.41 o                         
  16   6   6        127.89         77.30        22.20 o                         
 -19   7   6          4.39         -4.93         6.85 o                         
 -17   7   6         14.82          7.09         5.93 o                         
 -15   7   6         32.71         21.15         7.26 o                         
 -13   7   6        837.76        753.71        31.43 o                         
 -11   7   6        316.92        362.90        21.56 o                         
  -9   7   6        135.35         94.14        12.83 o                         
  -7   7   6       1256.30       1394.54        36.46 o                         
  -5   7   6          0.12         -2.46         2.46 o                         
  -3   7   6        856.77        817.92        28.11 o                         
  -1   7   6        131.97        132.16        11.73 o                         
   1   7   6        534.00        536.48        24.70 o                         
   3   7   6        591.17        542.60        32.49 o                         
   5   7   6        843.14        864.62        41.72 o                         
   7   7   6        145.42        175.21        21.34 o                         
   9   7   6        119.55         64.16        16.61 o                         
  11   7   6        147.76        112.50        20.25 o                         
  13   7   6        358.55        335.31        30.21 o                         
  15   7   6         80.16         63.59        25.49 o                         
 -18   8   6        500.34        527.17        49.14 o                         
 -16   8   6          2.86          1.52         6.53 o                         
 -14   8   6         42.41         47.41         9.66 o                         
 -12   8   6         40.27         25.41         6.78 o                         
 -10   8   6         15.66         22.85         6.54 o                         
  -8   8   6        161.69        126.12        12.99 o                         
  -6   8   6         54.40         38.56         6.24 o                         
  -4   8   6         26.29         38.59         7.57 o                         
  -2   8   6        599.80        633.39        26.84 o                         
   0   8   6         51.60         39.68         7.88 o                         
   2   8   6        200.31        196.70        17.09 o                         
   4   8   6        135.90        149.41        21.69 o                         
   6   8   6          1.52          4.11         8.51 o                         
   8   8   6          0.01         -2.80         2.80 o                         
  10   8   6        129.51        149.69        22.83 o                         
  12   8   6         11.67         14.61         8.11 o                         
  14   8   6         26.48         19.37        10.35 o                         
 -17   9   6        495.54        481.67        36.38 o                         
 -15   9   6          7.24          1.98         7.18 o                         
 -13   9   6         90.59        111.75        17.20 o                         
 -11   9   6       1725.77       1749.35        53.81 o                         
  -9   9   6         29.67          3.75         5.98 o                         
  -7   9   6         75.97         77.21         9.31 o                         
  -5   9   6        835.78        756.92        31.54 o                         
  -3   9   6        245.24        239.93        17.68 o                         
  -1   9   6        273.03        229.26        17.39 o                         
   1   9   6         81.79         51.83        10.26 o                         
   3   9   6         11.18         -2.14         8.67 o                         
   5   9   6          3.88         10.31         9.10 o                         
   7   9   6         16.37         24.36        10.01 o                         
   9   9   6        940.71        931.40        55.39 o                         
  11   9   6          3.36          3.59         8.77 o                         
  13   9   6        366.32        424.51        54.66 o                         
  15   9   6         67.09         27.41        15.35 o                         
 -16  10   6         14.76          3.88         7.29 o                         
 -14  10   6        420.65        348.95        40.16 o                         
 -12  10   6        181.84        151.14        20.70 o                         
 -10  10   6         23.59         28.25         9.20 o                         
  -8  10   6        832.52        740.33        44.06 o                         
  -6  10   6        712.20        623.42        33.11 o                         
  -4  10   6          0.03         -6.39         6.84 o                         
  -2  10   6         18.69          5.84         9.03 o                         
   0  10   6        904.87        845.19        49.31 o                         
   2  10   6          1.43         -6.41         8.83 o                         
   4  10   6       2713.66       2590.41       128.70 o                         
   6  10   6          1.66         -0.37        13.65 o                         
   8  10   6         98.62        134.20        27.46 o                         
  10  10   6          0.48         -7.05        14.48 o                         
  12  10   6          0.05          2.25        15.47 o                         
  14  10   6         46.31         36.15        12.28 o                         
 -17  11   6         95.94         63.04        21.93 o                         
 -15  11   6          0.07         -6.35         7.25 o                         
 -13  11   6        552.19        498.19        54.62 o                         
 -11  11   6         17.41          5.38        10.04 o                         
  -9  11   6        398.63        369.51        32.36 o                         
  -7  11   6        239.97        201.73        26.74 o                         
  -5  11   6        255.48        211.89        25.66 o                         
  -3  11   6         52.86         49.25        13.62 o                         
  -1  11   6         18.23         14.65        11.17 o                         
   1  11   6        232.33        275.41        31.75 o                         
   3  11   6         18.25         11.47        12.41 o                         
   5  11   6        385.98        364.64        53.12 o                         
   7  11   6        441.82        627.92        49.87 o                         
   9  11   6         32.69         33.64        18.96 o                         
  11  11   6        287.14        454.77        80.32 o                         
  13  11   6          0.06         -6.85         9.59 o                         
 -16  12   6         42.85         48.22        13.34 o                         
 -14  12   6        171.94        205.78        21.10 o                         
 -12  12   6          1.26         -3.62         9.12 o                         
 -10  12   6          0.28          3.18         9.76 o                         
  -8  12   6        125.90        103.04        17.60 o                         
  -6  12   6       4834.53       5049.67       123.30 o                         
  -4  12   6        187.27        218.44        25.31 o                         
  -2  12   6         20.63         14.80        10.63 o                         
   0  12   6         14.05          4.94        13.23 o                         
   2  12   6          3.81         -7.31        10.30 o                         
   4  12   6        316.63        331.01        42.28 o                         
   6  12   6       1499.44       1527.16        79.26 o                         
   8  12   6        786.88        933.00        68.87 o                         
  10  12   6        100.40        140.22        28.63 o                         
  12  12   6       1425.28       1415.98       222.61 o                         
 -15  13   6         68.97         74.01        22.19 o                         
 -13  13   6        147.05        157.59        24.22 o                         
 -11  13   6        573.42        612.51        41.44 o                         
  -9  13   6          0.39          4.49        11.12 o                         
  -7  13   6        371.93        402.71        36.56 o                         
  -5  13   6        431.49        342.00        36.84 o                         
  -3  13   6         78.98         59.08        15.92 o                         
  -1  13   6        971.59        921.58        65.31 o                         
   1  13   6         47.23         19.30        14.29 o                         
   3  13   6         42.28         16.14        13.10 o                         
   5  13   6          0.27          3.72        10.31 o                         
   7  13   6         77.50         42.20        15.27 o                         
   9  13   6        327.67        303.98        35.26 o                         
  11  13   6          5.64          4.06         9.16 o                         
  13  13   6        128.80        117.87        26.86 o                         
 -14  14   6         48.39         63.32        28.78 o                         
 -12  14   6         25.85         -0.77        10.82 o                         
 -10  14   6        450.18        385.51        40.21 o                         
  -8  14   6         94.01         83.48        20.74 o                         
  -6  14   6         82.51         96.17        17.95 o                         
  -4  14   6        463.81        381.80        39.36 o                         
  -2  14   6        446.14        392.85        32.28 o                         
   0  14   6        552.08        502.26        49.70 o                         
   2  14   6       2841.41       3079.56       125.13 o                         
   4  14   6          2.29         -5.44        10.36 o                         
   6  14   6        146.37        145.10        24.76 o                         
   8  14   6         17.82         23.08        10.38 o                         
  10  14   6        373.02        429.85        37.71 o                         
  12  14   6        198.83        199.57        37.83 o                         
 -13  15   6         22.55         20.55        14.44 o                         
 -11  15   6        106.47        105.99        20.85 o                         
  -9  15   6        170.52        180.68        27.00 o                         
  -7  15   6         18.68         -4.87        10.71 o                         
  -5  15   6       1653.86       1800.66        79.66 o                         
  -3  15   6        707.04        699.62        48.10 o                         
  -1  15   6        169.91        118.94        24.86 o                         
   1  15   6         23.58         32.14        13.15 o                         
   3  15   6         10.77          4.34        13.13 o                         
   5  15   6        470.88        460.43        39.16 o                         
   7  15   6        224.58        202.83        24.44 o                         
   9  15   6        394.76        427.18        40.60 o                         
  11  15   6       1426.84       1409.57        76.81 o                         
 -14  16   6         16.60         14.53        10.69 o                         
 -12  16   6        257.31        153.53        23.50 o                         
 -10  16   6          3.33         -7.79        12.36 o                         
  -8  16   6         43.79         32.03        12.76 o                         
  -6  16   6        905.03       1006.17        74.07 o                         
  -4  16   6        829.83        866.06        52.52 o                         
  -2  16   6         16.35         35.53        12.82 o                         
   0  16   6        298.60        352.92        32.77 o                         
   2  16   6        151.08        140.43        27.23 o                         
   4  16   6        256.57        379.79        41.08 o                         
   6  16   6        223.31        210.41        35.45 o                         
   8  16   6         25.11         13.04        10.66 o                         
  10  16   6        416.93        391.33        37.69 o                         
 -13  17   6          0.63          4.66        10.42 o                         
 -11  17   6         98.03         90.09        17.85 o                         
  -9  17   6          6.37         -0.50         7.05 o                         
  -7  17   6       1485.71       1590.05        77.60 o                         
  -5  17   6         73.83         65.03        21.17 o                         
  -3  17   6          7.26         33.96        12.68 o                         
  -1  17   6        387.84        363.33        34.77 o                         
   1  17   6        696.16        782.60        80.23 o                         
   3  17   6          0.24         -8.90         8.90 o                         
   5  17   6          3.73          3.90         8.58 o                         
   7  17   6         26.97         20.14        11.33 o                         
   9  17   6        309.96        236.32        35.91 o                         
 -10  18   6        147.79        159.15        29.32 o                         
  -8  18   6         81.01         56.58        14.11 o                         
  -6  18   6        740.44        773.39        56.95 o                         
  -4  18   6          5.76         16.14        14.09 o                         
  -2  18   6        180.56        190.12        25.68 o                         
   0  18   6       2727.67       2868.75       110.15 o                         
   2  18   6       1597.30       1580.42        65.68 o                         
   4  18   6         21.23         25.04        10.44 o                         
   6  18   6        123.33        107.34        17.54 o                         
   8  18   6          0.11         -6.03        10.42 o                         
  -9  19   6         19.16         10.95         5.89 o                         
  -7  19   6        396.15        366.29        70.44 o                         
  -5  19   6         32.70         49.06        27.96 o                         
  -3  19   6        520.07        431.56        69.17 o                         
  -1  19   6          2.69         15.52        10.78 o                         
   1  19   6        555.40        543.15        53.19 o                         
   3  19   6        243.54        189.07        30.11 o                         
   5  19   6          2.70          3.15         7.49 o                         
  -8  20   6        362.45        304.41        76.77 o                         
  -6  20   6        228.60        240.02        26.39 o                         
  -4  20   6         11.24          8.63         9.38 o                         
  -2  20   6       1613.93       1433.83       160.26 o                         
   0  20   6         41.12         28.40        11.58 o                         
   2  20   6        170.79         99.52        42.35 o                         
   4  20   6         41.41         55.37        18.91 o                         
  -5  21   6        102.90         49.61        20.83 o                         
  -3  21   6         86.62         46.05        21.93 o                         
  -1  21   6        339.52        526.93        65.80 o                         
   1  21   6        404.98        303.23        85.27 o                         
   3  21   6        295.77        118.44        32.90 o                         
 -17   1   7         63.88         61.72        10.44 o                         
 -15   1   7        315.98        328.03        23.87 o                         
 -13   1   7       1316.99       1432.71        59.23 o                         
 -11   1   7        179.74        203.94        16.47 o                         
  -9   1   7        225.57        208.63        16.91 o                         
  -7   1   7          4.22         -0.02         7.81 o                         
  -5   1   7        209.37        179.13        14.48 o                         
  -3   1   7         12.33          4.85         7.01 o                         
  -1   1   7       1259.30       1237.74        40.79 o                         
   1   1   7       1138.02       1155.65        35.95 o                         
   3   1   7       3382.57       3462.95        72.25 o                         
   5   1   7        668.38        677.88        41.12 o                         
   7   1   7        289.47        370.23        44.81 o                         
   9   1   7        300.23        419.00        44.38 o                         
  11   1   7       1710.63       2118.87       101.20 o                         
  13   1   7         41.17         43.79        17.04 o                         
 -16   2   7          0.03         -4.42         4.42 o                         
 -14   2   7        169.85        176.77        15.16 o                         
 -12   2   7         96.07         78.67        10.77 o                         
 -10   2   7       3065.91       3335.58        64.32 o                         
  -8   2   7         73.44         77.84        10.73 o                         
  -6   2   7        458.51        478.87        23.43 o                         
  -4   2   7          7.58          5.11         6.84 o                         
  -2   2   7       1427.69       1389.88        39.32 o                         
   0   2   7        696.81        673.90        25.58 o                         
   2   2   7        132.84        118.06        11.38 o                         
   4   2   7        396.00        377.25        25.48 o                         
   6   2   7       5920.90       6607.60       159.24 o                         
   8   2   7         30.49         38.77        14.12 o                         
  10   2   7        118.15        110.29        20.63 o                         
  12   2   7       1128.50       1165.23        52.14 o                         
  14   2   7        279.44        211.65        18.92 o                         
 -17   3   7         96.58         73.00         9.36 o                         
 -15   3   7        152.80        143.35        12.34 o                         
 -13   3   7         11.92         15.29         6.24 o                         
 -11   3   7        138.01        127.68        13.23 o                         
  -9   3   7       2039.09       2160.59        50.34 o                         
  -7   3   7        300.14        302.19        19.54 o                         
  -5   3   7        312.99        279.45        18.60 o                         
  -3   3   7       2931.75       2932.84        55.17 o                         
  -1   3   7         75.96         44.05        11.11 o                         
   1   3   7       1631.43       1561.62        38.73 o                         
   3   3   7        530.95        604.82        32.33 o                         
   5   3   7         39.40         14.78         7.64 o                         
   7   3   7         41.96         39.42        19.82 o                         
   9   3   7        945.07        906.71        57.91 o                         
  11   3   7         11.54          2.60         7.80 o                         
  13   3   7         36.83         16.57         7.66 o                         
 -16   4   7        239.52        249.67        15.50 o                         
 -14   4   7        244.00        238.61        16.02 o                         
 -12   4   7         18.38         14.93         6.34 o                         
 -10   4   7         86.55         84.55        11.39 o                         
  -8   4   7          6.39         16.71         6.14 o                         
  -6   4   7         35.19         29.43         8.35 o                         
  -4   4   7         19.36         21.33         6.65 o                         
  -2   4   7        490.23        478.12        22.04 o                         
   0   4   7          0.02         -5.36         5.36 o                         
   2   4   7        498.58        488.33        25.92 o                         
   4   4   7        697.90        730.34        40.72 o                         
   6   4   7         13.09         -1.80         8.05 o                         
   8   4   7        172.04        207.41        26.49 o                         
  10   4   7         57.08         44.47        11.98 o                         
  12   4   7        108.86        110.33        16.36 o                         
 -17   5   7         40.27         59.75        18.36 o                         
 -15   5   7         76.43         71.56         8.18 o                         
 -13   5   7          3.90         -4.70         5.04 o                         
 -11   5   7       1676.19       1815.12        52.83 o                         
  -9   5   7          8.32          0.50         6.23 o                         
  -7   5   7         34.03         27.22         7.46 o                         
  -5   5   7       1078.65       1056.89        38.12 o                         
  -3   5   7         65.80         54.46        10.13 o                         
  -1   5   7       1687.12       1759.22        52.94 o                         
   1   5   7       1286.69       1219.79        41.24 o                         
   3   5   7        419.35        442.52        36.06 o                         
   5   5   7        191.57        207.88        26.27 o                         
   7   5   7        185.75        168.83        23.99 o                         
   9   5   7        388.60        482.64        37.87 o                         
  11   5   7         32.24         20.21         9.74 o                         
  13   5   7          1.78         -4.66         6.58 o                         
 -16   6   7         74.49         65.43        10.06 o                         
 -14   6   7          3.19         -2.35         5.45 o                         
 -12   6   7       1585.67       1763.36        44.21 o                         
 -10   6   7         39.50         31.40         7.73 o                         
  -8   6   7         15.12          2.66         5.70 o                         
  -6   6   7         85.20         73.01        11.64 o                         
  -4   6   7        443.55        383.24        21.98 o                         
  -2   6   7         55.58         58.28         8.88 o                         
   0   6   7        210.99        210.75        18.54 o                         
   2   6   7          6.61         -6.60         8.05 o                         
   4   6   7       1537.07       1487.09        70.44 o                         
   6   6   7         48.29         48.59        13.36 o                         
   8   6   7          0.93         -5.32         7.63 o                         
  10   6   7          0.03         -7.32         8.60 o                         
  12   6   7        324.21        264.91        30.26 o                         
 -15   7   7         87.57         79.32        11.47 o                         
 -13   7   7        277.91        228.12        19.75 o                         
 -11   7   7        124.39        121.81        12.32 o                         
  -9   7   7         27.84         19.36         6.31 o                         
  -7   7   7          0.05          4.77         6.67 o                         
  -5   7   7        260.32        198.82        17.18 o                         
  -3   7   7        592.46        616.66        30.56 o                         
  -1   7   7         51.98         48.45        11.25 o                         
   1   7   7       1391.39       1371.40        52.54 o                         
   3   7   7        390.13        409.53        31.40 o                         
   5   7   7        450.47        461.93        36.95 o                         
   7   7   7       1017.53       1113.61        55.16 o                         
   9   7   7        118.40        125.02        22.56 o                         
  11   7   7        176.41        170.83        30.61 o                         
  13   7   7         28.50         13.70        10.14 o                         
 -16   8   7        184.83        158.60        26.20 o                         
 -14   8   7        467.82        406.91        27.80 o                         
 -12   8   7        244.18        257.72        19.96 o                         
 -10   8   7         15.05         14.37         9.91 o                         
  -8   8   7        178.22        156.55        14.44 o                         
  -6   8   7         47.38         29.29         8.00 o                         
  -4   8   7        205.78        199.59        16.74 o                         
  -2   8   7       1375.90       1282.25        48.73 o                         
   0   8   7        308.28        286.13        19.62 o                         
   2   8   7         26.75         34.52        13.11 o                         
   4   8   7          2.06          5.66         6.90 o                         
   6   8   7        134.79        141.19        23.31 o                         
   8   8   7        143.88        166.21        27.30 o                         
  10   8   7         82.60        103.70        16.64 o                         
  12   8   7          7.66         12.88        12.88 o                         
 -15   9   7        101.55        106.40        20.75 o                         
 -13   9   7         19.55         17.01         9.43 o                         
 -11   9   7        138.71        109.11        15.32 o                         
  -9   9   7        225.62        218.63        22.36 o                         
  -7   9   7       1842.05       1852.29        63.71 o                         
  -5   9   7        232.52        232.57        22.99 o                         
  -3   9   7        374.69        315.70        26.34 o                         
  -1   9   7        242.91        285.94        26.19 o                         
   1   9   7          6.22          3.22        11.92 o                         
   3   9   7         65.99         41.44        13.51 o                         
   5   9   7        815.25        816.25        49.14 o                         
   7   9   7        120.48        120.82        19.78 o                         
   9   9   7        305.65        248.57        76.48 o                         
  11   9   7        587.67        613.42        64.57 o                         
 -14  10   7         92.82         45.78        21.65 o                         
 -12  10   7        161.46        108.18        25.47 o                         
 -10  10   7        108.45        141.44        20.65 o                         
  -8  10   7        135.44        126.93        21.23 o                         
  -6  10   7        204.23        207.50        24.64 o                         
  -4  10   7         26.20         13.12         9.26 o                         
  -2  10   7        262.85        304.78        37.99 o                         
   0  10   7         80.18        102.92        24.46 o                         
   2  10   7        115.73         81.97        20.59 o                         
   4  10   7        499.16        600.47        51.19 o                         
   6  10   7         80.15         63.66        23.07 o                         
   8  10   7         90.95        151.35        34.58 o                         
  10  10   7          5.46          0.62        11.53 o                         
 -13  11   7        304.03        317.73        47.70 o                         
 -11  11   7         54.43         79.75        17.44 o                         
  -9  11   7        138.02        142.11        22.26 o                         
  -7  11   7         84.59        108.66        30.69 o                         
  -5  11   7        357.80        435.89        40.81 o                         
  -3  11   7        132.31        173.69        27.18 o                         
  -1  11   7        412.38        438.16        45.94 o                         
   1  11   7        754.36        839.14        51.95 o                         
   3  11   7        336.95        259.87        39.53 o                         
   5  11   7       1001.28       1050.35        84.54 o                         
   7  11   7          4.98        -11.51        16.45 o                         
   9  11   7        460.39        504.29        51.87 o                         
  11  11   7        454.33        360.59        46.07 o                         
 -14  12   7         19.99          5.48         9.59 o                         
 -12  12   7        127.47        101.34        17.59 o                         
 -10  12   7        180.24        189.06        24.89 o                         
  -8  12   7        309.60        277.38        35.80 o                         
  -6  12   7        272.66        364.43        42.50 o                         
  -4  12   7       1113.52       1222.15        79.33 o                         
  -2  12   7        212.98        232.88        27.11 o                         
   0  12   7         66.03         57.94        14.42 o                         
   2  12   7        176.57        178.00        24.59 o                         
   4  12   7        182.95        195.29        24.78 o                         
   6  12   7          9.51         18.28        14.12 o                         
   8  12   7        710.16        621.07        75.13 o                         
  10  12   7        958.74        815.81        79.55 o                         
 -13  13   7          0.05         -6.03        13.70 o                         
 -11  13   7        176.90        177.35        25.27 o                         
  -9  13   7        541.38        545.80        47.17 o                         
  -7  13   7         29.86         41.51        10.91 o                         
  -5  13   7       2518.53       2604.86       196.06 o                         
  -3  13   7        268.55        282.91        30.61 o                         
  -1  13   7          0.03         -1.08         8.91 o                         
   1  13   7        116.53        104.44        17.91 o                         
   3  13   7        143.42        127.78        17.95 o                         
   5  13   7        373.30        355.06        40.60 o                         
   7  13   7        938.01        951.84        57.30 o                         
   9  13   7          2.38         -6.30        11.24 o                         
 -12  14   7         55.40         50.43        19.46 o                         
 -10  14   7        187.69        160.25        34.61 o                         
  -8  14   7         19.22         14.00         9.02 o                         
  -6  14   7        239.08        262.24        32.75 o                         
  -4  14   7        223.31        245.57        34.24 o                         
  -2  14   7        866.50        900.94        51.98 o                         
   0  14   7         15.95          9.62        10.74 o                         
   2  14   7        870.63        885.86        46.27 o                         
   4  14   7          3.06         -6.36         6.36 o                         
   6  14   7        159.19        130.89        16.33 o                         
   8  14   7         90.57         72.61        18.22 o                         
 -11  15   7        679.22        456.22        37.01 o                         
  -9  15   7        348.14        338.00        65.25 o                         
  -7  15   7         72.89         76.27        48.93 o                         
  -5  15   7         75.79         35.12        32.04 o                         
  -3  15   7       1307.93       1314.99        61.54 o                         
  -1  15   7         68.57         45.65        14.81 o                         
   1  15   7          1.71         -8.16         8.16 o                         
   3  15   7        234.24        196.19        34.03 o                         
   5  15   7        163.95        166.20        20.95 o                         
   7  15   7          2.04          8.91         8.39 o                         
 -10  16   7         31.21         26.04        13.70 o                         
  -8  16   7        178.70        131.85        38.65 o                         
  -6  16   7        226.62        310.21        40.57 o                         
  -4  16   7       3184.92       3848.36       145.16 o                         
  -2  16   7        666.43        592.54        49.11 o                         
   0  16   7         71.56         55.20        13.02 o                         
   2  16   7         22.85         26.87        11.23 o                         
   4  16   7        303.51        292.69        28.79 o                         
   6  16   7         44.60         23.16         8.92 o                         
  -7  17   7        295.05        326.34        62.23 o                         
  -5  17   7        381.04        464.23        48.63 o                         
  -3  17   7         19.49         24.39        18.36 o                         
  -1  17   7        276.68        373.51        55.51 o                         
   1  17   7       1187.69       1036.11        72.39 o                         
   3  17   7        399.30        385.33        40.81 o                         
  -6  18   7          6.97          4.66         6.58 o                         
  -4  18   7        284.34        264.55        27.74 o                         
  -2  18   7       1381.83       1418.20        75.28 o                         
   0  18   7         30.85         32.89        13.16 o                         
   2  18   7        299.07        376.15        49.07 o                         
 -14   0   8         13.49         13.49         7.62 o                         
 -12   0   8         88.37        107.96        15.48 o                         
 -10   0   8         10.42         19.82        13.42 o                         
  -8   0   8        574.53        612.29        46.73 o                         
  -6   0   8       1226.33       1333.34        56.29 o                         
  -4   0   8        921.19        892.20        46.09 o                         
  -2   0   8        209.48        160.09        18.96 o                         
   0   0   8         83.70         87.67        19.32 o                         
   2   0   8        718.62        825.27        70.49 o                         
   4   0   8        408.29        403.67        51.48 o                         
   6   0   8         48.73         39.50        22.38 o                         
   8   0   8       9926.01      11171.98       546.36 o                         
  10   0   8       1797.70       1625.04       118.58 o                         
 -15   1   8         12.90          7.95         7.95 o                         
 -13   1   8        776.78        835.33        39.33 o                         
 -11   1   8        360.28        378.40        25.26 o                         
  -9   1   8          1.58         -7.17         7.96 o                         
  -7   1   8        714.22        728.80        40.36 o                         
  -5   1   8       1259.59       1358.91        44.48 o                         
  -3   1   8        834.01        855.24        31.14 o                         
  -1   1   8        118.75        105.70        13.46 o                         
   1   1   8        313.92        311.15        25.82 o                         
   3   1   8          7.14         13.65        13.29 o                         
   5   1   8          0.82        -11.05        11.05 o                         
   7   1   8         97.13        130.69        34.69 o                         
   9   1   8        227.39        169.89        30.89 o                         
 -14   2   8        441.57        413.07        26.68 o                         
 -12   2   8          7.34          7.49         5.38 o                         
 -10   2   8       1728.72       1870.94        47.43 o                         
  -8   2   8        765.19        849.83        38.69 o                         
  -6   2   8        128.02        111.62        12.56 o                         
  -4   2   8        265.01        290.58        19.29 o                         
  -2   2   8         11.20          3.96         6.79 o                         
   0   2   8          7.91         -5.35         6.89 o                         
   2   2   8         14.23         20.51        10.52 o                         
   4   2   8        161.80        195.10        34.23 o                         
   6   2   8       2872.58       3154.39       121.40 o                         
   8   2   8         53.00         24.83        12.94 o                         
  10   2   8        293.37        342.15        33.63 o                         
 -13   3   8        595.39        614.61        24.63 o                         
 -11   3   8        244.91        250.56        16.39 o                         
  -9   3   8       1881.14       1997.07        51.07 o                         
  -7   3   8         37.88         39.29        10.59 o                         
  -5   3   8         31.36         27.55         7.16 o                         
  -3   3   8        146.97        117.08        12.81 o                         
  -1   3   8       1581.70       1542.58        48.52 o                         
   1   3   8         23.21         10.52         9.80 o                         
   3   3   8         36.30         21.46        12.41 o                         
   5   3   8        809.47        893.08        61.34 o                         
   7   3   8        998.36        995.61        63.99 o                         
   9   3   8         59.69         48.89        12.72 o                         
 -14   4   8         10.13          8.23         8.85 o                         
 -12   4   8         25.96         17.62         6.34 o                         
 -10   4   8         40.71         24.27         6.48 o                         
  -8   4   8        502.84        578.86        27.21 o                         
  -6   4   8          5.43          8.65         6.87 o                         
  -4   4   8        259.21        275.86        18.51 o                         
  -2   4   8        519.95        510.69        26.11 o                         
   0   4   8         37.34         22.70         8.35 o                         
   2   4   8        370.73        443.57        35.65 o                         
   4   4   8       1187.67       1146.33        61.73 o                         
   6   4   8         77.11        107.05        23.59 o                         
   8   4   8        394.22        421.01        38.35 o                         
 -13   5   8          2.17          6.30         3.57 o                         
 -11   5   8        494.88        457.53        21.88 o                         
  -9   5   8         97.44        127.03        12.21 o                         
  -7   5   8         85.39         86.01        11.49 o                         
  -5   5   8        442.73        497.02        26.39 o                         
  -3   5   8         47.19         23.09         8.31 o                         
  -1   5   8         95.44        122.55        13.85 o                         
   1   5   8       1169.43       1216.66        51.24 o                         
   3   5   8         28.79         13.88        10.48 o                         
   5   5   8        186.99        205.16        31.85 o                         
   7   5   8        118.14        138.08        22.27 o                         
   9   5   8        137.38        122.50        19.57 o                         
 -12   6   8          0.18          1.97         4.73 o                         
 -10   6   8       1494.01       1650.40        50.12 o                         
  -8   6   8        154.30        189.37        15.36 o                         
  -6   6   8        146.25        137.95        14.09 o                         
  -4   6   8        203.10        223.75        20.19 o                         
  -2   6   8         14.34         25.63         9.01 o                         
   0   6   8        571.36        669.10        54.26 o                         
   2   6   8        148.83        133.73        19.19 o                         
   4   6   8         43.92         64.63        16.04 o                         
   6   6   8        355.34        345.14        57.57 o                         
   8   6   8        242.74        222.32        34.54 o                         
 -13   7   8        148.31        145.83        31.25 o                         
 -11   7   8        850.27        854.26        55.00 o                         
  -9   7   8         63.95         37.29         9.21 o                         
  -7   7   8         47.75         37.03         8.18 o                         
  -5   7   8        183.74        203.32        20.33 o                         
  -3   7   8        806.63        873.42        34.27 o                         
  -1   7   8          9.20         14.71        11.88 o                         
   1   7   8         90.36        107.43        19.62 o                         
   3   7   8        236.28        287.80        28.72 o                         
   5   7   8         36.65         30.63        12.73 o                         
   7   7   8        346.76        279.80        56.61 o                         
   9   7   8          5.16         -4.66         6.58 o                         
 -12   8   8        649.53        627.08        46.97 o                         
 -10   8   8         12.35          8.56         5.21 o                         
  -8   8   8        223.26        296.76        22.92 o                         
  -6   8   8         56.40         61.28        11.06 o                         
  -4   8   8          5.18          9.25         7.81 o                         
  -2   8   8        525.35        579.37        40.60 o                         
   0   8   8         35.67         44.20        21.61 o                         
   2   8   8        422.49        479.05        39.02 o                         
   4   8   8         70.41         74.96        17.10 o                         
   6   8   8        435.76        453.54        50.91 o                         
   8   8   8          0.05          5.76         9.87 o                         
 -11   9   8         61.29         96.21        27.14 o                         
  -9   9   8        527.19        558.59        38.88 o                         
  -7   9   8         50.24         68.48        16.02 o                         
  -5   9   8        111.20         68.80        16.82 o                         
  -3   9   8        147.73        118.45        20.39 o                         
  -1   9   8         33.70         16.16         9.81 o                         
   1   9   8         90.35         97.39        22.90 o                         
   3   9   8         38.32         18.97        14.13 o                         
   5   9   8        250.16        267.09        32.48 o                         
   7   9   8        403.42        578.50        64.70 o                         
 -10  10   8        565.16        461.55        48.45 o                         
  -8  10   8          9.72          9.05        10.48 o                         
  -6  10   8        393.26        426.53        35.31 o                         
  -4  10   8         36.78         33.72        12.91 o                         
  -2  10   8         18.97         23.13        10.63 o                         
   0  10   8          0.88         -3.65         9.71 o                         
   2  10   8        180.89        206.77        27.05 o                         
   4  10   8         68.90         68.62        17.30 o                         
   6  10   8        257.87        213.15        23.45 o                         
  -9  11   8         61.88         38.74        15.87 o                         
  -7  11   8         12.58         35.64        16.22 o                         
  -5  11   8          4.34         15.72         9.96 o                         
  -3  11   8         57.31         33.79        13.09 o                         
  -1  11   8         59.85         62.32        15.26 o                         
   1  11   8          4.52          0.26        12.53 o                         
   3  11   8         46.33         47.80        12.18 o                         
   5  11   8         18.00         14.48         9.67 o                         
  -8  12   8         21.55         25.47        10.35 o                         
  -6  12   8        751.63        734.02        69.95 o                         
  -4  12   8       1488.55       1542.24        64.79 o                         
  -2  12   8        144.64        155.82        24.90 o                         
   0  12   8         19.94          1.62        11.17 o                         
   2  12   8          3.78          6.30        18.36 o                         
   4  12   8         34.46          8.99         7.43 o                         
  -7  13   8        112.32         59.79        11.50 o                         
  -5  13   8        471.25        492.69        30.53 o                         
  -3  13   8          6.96         22.16         8.13 o                         
  -1  13   8         72.48        104.56        18.11 o                         
   1  13   8        290.43        254.61        27.24 o                         
   3  13   8          0.27         -0.01         8.31 o                         
  -6  14   8         35.89         29.84         8.97 o                         
  -4  14   8          0.44         -6.12        10.01 o                         
  -2  14   8         40.45         50.46        12.38 o                         
   0  14   8         65.96         79.70        16.67 o                         
  -3  15   8        499.78        400.39        43.33 o                         
  -1  15   8          2.00          8.77         9.87 o                         
  -9   1   9        120.10        124.88        20.74 o                         
  -7   1   9       1446.27       1456.00        71.14 o                         
  -5   1   9        294.45        321.44        67.30 o                         
  -8   2   9          0.77          1.26         5.94 o                         
  -6   2   9         87.66        152.53        16.23 o                         
  -4   2   9        319.49        394.28        42.45 o                         
  -9   3   9         36.00         23.51         5.85 o                         
  -7   3   9       1758.58       1811.93        55.62 o                         
  -5   3   9         10.87          7.49         9.68 o                         
  -8   4   9         34.58         30.97        16.45 o                         
  -6   4   9        353.49        374.19        32.24 o                         
  -4   4   9        127.17        180.61        23.83 o                         
  -2   4   9          0.14          8.22        11.79 o                         
   2   4   9        436.43        538.48        64.43 o                         
  -7   5   9        139.45        128.74        21.89 o                         
  -5   5   9        195.03        221.11        24.52 o                         
  -3   5   9        149.25        184.75        39.47 o                         
  -1   5   9         22.27         41.02        14.81 o                         
   1   5   9          8.91          6.58         9.32 o                         
  -6   6   9          0.11          0.02         8.35 o                         
  -4   6   9          4.49          6.58        11.51 o                         
  -2   6   9        110.29        132.94        35.91 o                         
   0   6   9        158.44        148.30        33.99 o                         
  -5   7   9         83.55         84.42        27.14 o                         
  -3   7   9         38.24         27.65         9.05 o                         
  -1   7   9        107.24        117.00        25.08 o                         
   1   7   9          8.03         22.27        10.08 o                         
  -4   8   9         47.91         19.19        12.88 o                         
  -2   8   9          7.85         11.83         7.81 o                         
   0   8   9        652.10        513.98        53.48 o                         
                                                                                
