# Supplementary material for: Crystal structures and Hirshfeld surface analyses of methyl (2Z)-(4-bromo­phen­yl)[2-(4-methyl­phen­yl)hydrazinyl­idene]acetate, methyl (2Z)-(4-bromophen­yl)[2-(3,5-di­methyl­phen­yl)hydrazinyl­idene]acetate, methyl (2Z)-[2-(4-meth­oxy­phen­yl)hydrazinyl­idene](3-nitro­phen­yl)acetate, methyl (2E)-(4-chlorophen­yl)(2-phenyl­hydrazinyl­idene)acetate and methyl (2Z)-[2-(4-bromo­phen­yl)hydrazinylidene](4-chloro­phen­yl)acetate
Source: Acta Crystallogr E Crystallogr Commun. 2025 Mar 14;81(Pt 4):314–23. doi: 10.1107/S2056989025002051 (PMC11974330; doi:10.1107/S2056989025002051)
Supplement: Supplementary file 5 [file e-81-00314-4sup10.hkl]

data_4                                                                          
_shelx_title ' (4) in Pbca'                                                     
_shelx_refln_list_code          4                                               
_shelx_F_calc_maximum      256.79                                               
_exptl_crystal_F_000      1200.00                                               
_reflns_d_resolution_high  0.7826                                               
                                                                                
loop_                                                                           
 _space_group_symop_operation_xyz                                               
 'x, y, z'                                                                      
 '-x+1/2, -y, z+1/2'                                                            
 '-x, y+1/2, -z+1/2'                                                            
 'x+1/2, -y+1/2, -z'                                                            
 '-x, -y, -z'                                                                   
 'x-1/2, y, -z-1/2'                                                             
 'x, -y-1/2, z-1/2'                                                             
 '-x-1/2, y-1/2, z'                                                             
                                                                                
_cell_length_a    15.8633                                                       
_cell_length_b     8.7961                                                       
_cell_length_c    19.2468                                                       
_cell_angle_alpha  90.000                                                       
_cell_angle_beta   90.000                                                       
_cell_angle_gamma  90.000                                                       
                                                                                
_shelx_F_squared_multiplier     1.000                                           
                                                                                
loop_                                                                           
 _refln_index_h                                                                 
 _refln_index_k                                                                 
 _refln_index_l                                                                 
 _refln_F_squared_calc                                                          
 _refln_F_squared_meas                                                          
 _refln_F_squared_sigma                                                         
 _refln_observed_status                                                         
   2   0   0       1345.11       1259.37        38.23 o                         
   4   0   0      65940.05      66478.86      1885.46 o                         
   6   0   0         18.50          7.38         4.06 o                         
   8   0   0       2649.78       2501.52        83.37 o                         
  10   0   0       2288.66       2274.83       109.93 o                         
  12   0   0       3959.85       3969.98        70.23 o                         
  14   0   0        243.06        231.37         5.14 o                         
  16   0   0       3511.70       3554.08        58.57 o                         
  18   0   0        613.22        660.76        13.14 o                         
  20   0   0       1674.96       1348.65       150.89 o                         
   2   1   0        930.94        993.30        17.84 o                         
   4   1   0      15030.41      15481.77       313.60 o                         
   6   1   0       3956.00       3901.08        84.36 o                         
   8   1   0       2382.20       2861.41        66.29 o                         
  10   1   0       3962.34       3814.48        58.58 o                         
  12   1   0       1117.61       1096.03        14.50 o                         
  14   1   0       4853.69       4685.73        50.95 o                         
  16   1   0       1162.81       1180.29        15.00 o                         
  18   1   0        892.97        947.74        12.63 o                         
  20   1   0          4.99          3.69         0.66 o                         
   0   2   0      26421.82      25359.23       722.37 o                         
   2   2   0       3905.92       3566.75        60.02 o                         
   4   2   0       6666.85       6855.22       118.37 o                         
   6   2   0       2090.12       2239.48        34.74 o                         
   8   2   0       7341.11       7752.52       164.94 o                         
  10   2   0       2073.65       2312.37        37.39 o                         
  12   2   0        391.36        340.57         3.97 o                         
  14   2   0        697.22        674.75         9.10 o                         
  16   2   0       1576.74       1615.69        21.12 o                         
  18   2   0         30.17         33.56         1.74 o                         
   2   3   0       5363.07       5092.75       246.93 o                         
   4   3   0       1266.77       1201.22        28.65 o                         
   6   3   0        211.66        199.01         7.88 o                         
   8   3   0       1482.74       1671.82        27.17 o                         
  10   3   0       2307.64       2349.64        38.38 o                         
  12   3   0       1242.05       1343.49        12.55 o                         
  14   3   0          7.51         12.75         0.92 o                         
  16   3   0       1009.64       1046.55        10.45 o                         
  18   3   0        358.74        397.87         7.88 o                         
   0   4   0          6.23         15.42         5.98 o                         
   2   4   0        484.77        466.58        16.33 o                         
   4   4   0       1205.83       1389.15        50.40 o                         
   6   4   0        815.47        824.51        30.44 o                         
   8   4   0        977.54        899.13        22.19 o                         
  10   4   0        246.22        269.64         4.28 o                         
  12   4   0         89.24         94.46         1.53 o                         
  14   4   0         42.85         41.40         1.41 o                         
  16   4   0        822.28        809.13         9.79 o                         
  18   4   0          9.79          8.97         1.19 o                         
   2   5   0      10143.75      10996.08       130.68 o                         
   4   5   0          1.24         -0.24         1.06 o                         
   6   5   0       2228.77       2160.83        28.26 o                         
   8   5   0       3353.76       3503.76        38.39 o                         
  10   5   0        112.22        110.74         1.75 o                         
  12   5   0         65.95         56.53         1.35 o                         
  14   5   0        141.01        150.84         2.42 o                         
  16   5   0         20.98         32.87         1.25 o                         
  18   5   0        406.68        343.69         7.62 o                         
   0   6   0       1114.06       1162.02        22.79 o                         
   2   6   0       1972.16       2153.67        27.97 o                         
   4   6   0        802.75        843.92        11.29 o                         
   6   6   0       5779.03       5886.12        33.10 o                         
   8   6   0       5441.40       5622.27        39.48 o                         
  10   6   0         20.35         21.11         0.89 o                         
  12   6   0        862.81        898.90         9.13 o                         
  14   6   0         32.35         33.13         1.20 o                         
  16   6   0        538.62        584.08        10.56 o                         
   2   7   0       9115.82       8878.04        49.40 o                         
   4   7   0        913.89        931.93         5.80 o                         
   6   7   0      18900.38      18886.37       107.63 o                         
   8   7   0       1142.32       1174.13         8.09 o                         
  10   7   0       1303.29       1329.68        13.96 o                         
  12   7   0        614.10        642.32         6.14 o                         
  14   7   0       1258.10       1347.86        18.06 o                         
   0   8   0        333.29        374.10         4.04 o                         
   2   8   0        167.56        180.90         1.69 o                         
   4   8   0         49.10         60.77         1.06 o                         
   6   8   0       2107.12       2183.06        15.93 o                         
   8   8   0        787.67        842.89         6.40 o                         
  10   8   0          9.53         11.24         0.81 o                         
  12   8   0       3179.88       3323.94        47.36 o                         
  14   8   0          1.81          2.24         0.57 o                         
   2   9   0        817.27        822.49         6.13 o                         
   4   9   0       1152.23       1195.43         8.65 o                         
   6   9   0        591.04        630.53         5.19 o                         
   8   9   0          1.28          1.58         0.69 o                         
  10   9   0       3317.72       3180.70        52.85 o                         
  12   9   0         69.18         55.39         1.08 o                         
   0  10   0        454.31        487.17         5.42 o                         
   2  10   0          6.51          5.75         0.58 o                         
   4  10   0       3332.32       3466.50        34.58 o                         
   6  10   0         17.77         14.37         0.64 o                         
   8  10   0        571.65        533.21         7.22 o                         
   2  11   0       1720.09       1503.28        40.42 o                         
   4  11   0          5.51          1.93         0.93 o                         
   1   1   1        944.23        782.17        17.91 o                         
   2   1   1          3.71          4.30         0.86 o                         
   3   1   1      19375.75      19336.27       207.34 o                         
   4   1   1        818.47        844.80        11.46 o                         
   5   1   1       5218.50       5185.85        61.17 o                         
   6   1   1       7536.63       7804.57        92.41 o                         
   7   1   1        471.47        436.59        10.73 o                         
   8   1   1       1226.50       1372.35        25.52 o                         
   9   1   1       7650.17       8276.43        85.67 o                         
  10   1   1        589.99        603.40         8.50 o                         
  11   1   1        201.09        196.03         4.02 o                         
  12   1   1        154.59        159.91         2.48 o                         
  13   1   1          0.38          0.67         0.75 o                         
  14   1   1       1098.47       1117.78        10.70 o                         
  15   1   1        117.53        120.82         1.72 o                         
  16   1   1         92.04         92.33         1.66 o                         
  17   1   1         34.83         34.32         1.10 o                         
  18   1   1          0.87          1.24         0.82 o                         
  19   1   1        270.81        263.67         3.18 o                         
  20   1   1         34.11         26.30         0.92 o                         
   0   2   1         23.78         19.88         4.45 o                         
   1   2   1      11336.52      10980.79       179.93 o                         
   2   2   1       1249.93       1129.66        36.64 o                         
   3   2   1       1002.86       1045.65        19.84 o                         
   4   2   1       2783.40       2717.12        32.99 o                         
   5   2   1        428.69        477.77         9.77 o                         
   6   2   1       1165.97       1218.60        17.02 o                         
   7   2   1        756.99        771.28        13.58 o                         
   8   2   1       5191.59       5297.16        71.19 o                         
   9   2   1       2233.41       2455.61        27.48 o                         
  10   2   1          8.97         10.72         1.57 o                         
  11   2   1        482.08        499.95         7.64 o                         
  12   2   1       1247.20       1289.01         8.40 o                         
  13   2   1         72.48         76.52         1.26 o                         
  14   2   1         72.46         77.70         1.40 o                         
  15   2   1          0.09          1.27         0.64 o                         
  16   2   1        206.18        229.93         2.82 o                         
  17   2   1       2430.27       2376.10        25.91 o                         
  18   2   1         92.56        110.42         2.02 o                         
  19   2   1        770.32        755.22        10.10 o                         
   1   3   1       3224.10       3072.50        74.70 o                         
   2   3   1       4363.87       4032.47        68.30 o                         
   3   3   1        260.48        249.39         9.35 o                         
   4   3   1         32.46         30.42         1.93 o                         
   5   3   1          0.81          1.86         1.28 o                         
   6   3   1       1125.95        970.38        13.54 o                         
   7   3   1        459.61        418.45         6.80 o                         
   8   3   1          1.67         -0.15         0.96 o                         
   9   3   1         10.01         19.64         1.33 o                         
  10   3   1       2168.62       2082.09        25.10 o                         
  11   3   1        214.43        257.25         2.04 o                         
  12   3   1         57.66         52.94         1.03 o                         
  13   3   1        417.97        418.86         4.64 o                         
  14   3   1          8.98         10.80         0.63 o                         
  15   3   1        353.73        337.69         3.05 o                         
  16   3   1         12.75         10.27         0.75 o                         
  17   3   1          0.08          1.92         0.72 o                         
  18   3   1        352.79        358.00         5.10 o                         
  19   3   1        713.17        651.89         9.30 o                         
   0   4   1       1137.55        984.39        27.27 o                         
   1   4   1          2.33          3.41         2.81 o                         
   2   4   1          0.06          0.82         2.66 o                         
   3   4   1        320.56        352.72        11.11 o                         
   4   4   1       4077.05       4055.27        57.83 o                         
   5   4   1        283.86        291.71         5.77 o                         
   6   4   1          8.08         14.59         1.47 o                         
   7   4   1       4299.35       4019.15        67.89 o                         
   8   4   1        522.15        433.11        11.07 o                         
   9   4   1        583.54        544.65        17.69 o                         
  10   4   1         73.82         76.66         1.34 o                         
  11   4   1        383.47        404.23         3.25 o                         
  12   4   1       1752.56       1720.09        10.86 o                         
  13   4   1         68.96         71.32         1.02 o                         
  14   4   1        187.23        216.88         2.18 o                         
  15   4   1          6.90         13.32         0.87 o                         
  16   4   1        888.03        895.91         7.32 o                         
  17   4   1         11.32         22.56         1.09 o                         
  18   4   1        102.68         97.65         5.77 o                         
   1   5   1        360.77        377.26         4.86 o                         
   2   5   1       3963.84       4183.44        39.89 o                         
   3   5   1        789.92        868.76         9.05 o                         
   4   5   1        431.74        464.79         5.47 o                         
   5   5   1       1433.63       1516.62        18.62 o                         
   6   5   1       4345.22       4596.91        49.81 o                         
   7   5   1       1897.75       1960.41        36.81 o                         
   8   5   1        147.23        143.23         1.46 o                         
   9   5   1        648.19        675.81         3.79 o                         
  10   5   1       1164.80       1128.65         6.70 o                         
  11   5   1       2447.03       2510.58        15.39 o                         
  12   5   1        463.14        450.81         3.26 o                         
  13   5   1         83.64         89.73         1.21 o                         
  14   5   1       2336.97       2384.45        16.27 o                         
  15   5   1         77.97         77.56         1.29 o                         
  16   5   1        746.18        782.72         6.88 o                         
  17   5   1         76.23         73.78         1.61 o                         
  18   5   1        775.26        654.10         8.73 o                         
   0   6   1      12573.48      13283.28       158.95 o                         
   1   6   1        449.27        396.52         6.09 o                         
   2   6   1          7.66          8.47         0.93 o                         
   3   6   1       4315.20       4636.32        41.19 o                         
   4   6   1       2259.50       2347.79        23.76 o                         
   5   6   1        426.82        415.16         2.65 o                         
   6   6   1          4.63          4.47         0.42 o                         
   7   6   1        855.86        815.32         4.90 o                         
   8   6   1       2010.97       2023.07        10.10 o                         
   9   6   1        210.69        195.70         1.52 o                         
  10   6   1         30.02         32.32         0.69 o                         
  11   6   1       1526.60       1620.28         9.98 o                         
  12   6   1        647.30        660.42         4.49 o                         
  13   6   1         23.19         20.69         0.77 o                         
  14   6   1         97.83        111.26         1.55 o                         
  15   6   1        652.30        720.97         7.35 o                         
  16   6   1        269.30        264.49         5.57 o                         
  17   6   1         32.09         23.64         0.70 o                         
   1   7   1          6.79          6.79         0.48 o                         
   2   7   1       1157.01       1202.28         5.53 o                         
   3   7   1        244.17        264.84         1.54 o                         
   4   7   1        860.47        901.04         3.97 o                         
   5   7   1        304.05        310.08         1.98 o                         
   6   7   1         97.65        101.37         1.44 o                         
   7   7   1        344.86        359.44         2.19 o                         
   8   7   1          9.19         10.65         0.51 o                         
   9   7   1        685.24        701.82         3.91 o                         
  10   7   1        185.73        188.41         1.77 o                         
  11   7   1         37.98         43.36         0.89 o                         
  12   7   1         70.34         86.33         1.15 o                         
  13   7   1        205.25        194.23         1.80 o                         
  14   7   1        119.84        122.08         1.64 o                         
  15   7   1        131.14        155.89         3.43 o                         
   0   8   1        452.55        452.45         4.36 o                         
   1   8   1         43.09         38.37         0.65 o                         
   2   8   1         23.18         25.91         0.52 o                         
   3   8   1          4.08          2.26         0.42 o                         
   4   8   1        186.74        191.11         1.36 o                         
   5   8   1        127.92        135.88         1.16 o                         
   6   8   1         34.10         31.59         0.86 o                         
   7   8   1          4.94          3.67         0.48 o                         
   8   8   1         22.26         23.34         0.61 o                         
   9   8   1        289.71        305.96         2.26 o                         
  10   8   1         89.97         96.18         1.06 o                         
  11   8   1         51.85         58.18         1.13 o                         
  12   8   1          0.34          3.57         0.62 o                         
  13   8   1       1278.48       1305.34        13.58 o                         
  14   8   1         28.65         18.97         0.90 o                         
   1   9   1        152.05        163.29         1.22 o                         
   2   9   1         16.14         17.65         0.56 o                         
   3   9   1         56.42         67.17         0.77 o                         
   4   9   1        602.32        645.76         3.29 o                         
   5   9   1        172.61        176.42         1.23 o                         
   6   9   1          4.13          7.43         0.47 o                         
   7   9   1        154.19        163.78         1.49 o                         
   8   9   1        174.20        174.96         2.15 o                         
   9   9   1          0.03          0.70         0.44 o                         
  10   9   1          0.59          2.86         0.49 o                         
  11   9   1        657.83        643.89        12.63 o                         
  12   9   1         34.92         27.68         0.66 o                         
   0  10   1        154.67        155.98         1.66 o                         
   1  10   1        211.15        222.25         1.51 o                         
   2  10   1         13.34         12.23         0.48 o                         
   3  10   1        225.46        232.35         1.66 o                         
   4  10   1        517.62        515.32         3.47 o                         
   5  10   1          7.18          7.21         0.36 o                         
   6  10   1          6.29          7.00         0.40 o                         
   7  10   1          1.78          1.31         0.40 o                         
   8  10   1         92.70         80.86         1.66 o                         
   9  10   1         25.22         21.36         0.52 o                         
   1  11   1        439.25        381.32         6.07 o                         
   2  11   1        229.82        190.83         4.30 o                         
   3  11   1         65.97         51.98         1.42 o                         
   4  11   1         21.49         12.91         0.69 o                         
   0   0   2      10167.02       9577.84       273.79 o                         
   1   0   2       2930.64       2689.21        78.98 o                         
   2   0   2        589.18        541.53        12.46 o                         
   3   0   2      27676.94      27138.61       384.46 o                         
   4   0   2       7191.81       6746.15        97.22 o                         
   5   0   2      25610.79      25618.21       517.53 o                         
   6   0   2       7656.40       7582.08       158.38 o                         
   7   0   2        117.79        135.63         7.80 o                         
   8   0   2        793.63        747.80        23.08 o                         
   9   0   2       9103.51       9333.16       121.05 o                         
  10   0   2         72.47         63.92         5.55 o                         
  11   0   2        146.32        108.91         4.08 o                         
  12   0   2        129.32        107.44         3.25 o                         
  13   0   2        377.08        385.30         6.40 o                         
  14   0   2         48.37         44.19         1.93 o                         
  15   0   2         18.73         23.23         1.65 o                         
  16   0   2        170.46        183.70         4.40 o                         
  17   0   2        761.06        805.60         9.93 o                         
  18   0   2         62.71         55.45         2.17 o                         
  19   0   2        183.10        174.76         3.03 o                         
  20   0   2       1138.58        870.18        14.82 o                         
   1   1   2       1495.67       1483.81        25.86 o                         
   2   1   2       6209.98       5649.48       183.60 o                         
   3   1   2       5045.66       5074.03        55.90 o                         
   4   1   2         66.94         81.95         2.44 o                         
   5   1   2        588.65        530.96         8.62 o                         
   6   1   2      15869.20      15972.91       196.14 o                         
   7   1   2         94.75        162.18         8.29 o                         
   8   1   2         17.28         12.53         2.79 o                         
   9   1   2        212.48        170.01         4.30 o                         
  10   1   2       5134.15       5165.45        59.98 o                         
  11   1   2       1000.50       1020.52        13.46 o                         
  12   1   2         98.28         98.92         2.40 o                         
  13   1   2        236.37        240.06         2.95 o                         
  14   1   2        720.42        736.18         7.87 o                         
  15   1   2        109.30        122.40         1.80 o                         
  16   1   2        658.05        706.80        10.00 o                         
  17   1   2        187.23        188.07         2.45 o                         
  18   1   2        486.39        506.88         9.17 o                         
  19   1   2         14.06         17.66         0.69 o                         
  20   1   2        472.78        329.74         4.16 o                         
   0   2   2       4276.00       4165.12       110.57 o                         
   1   2   2       7570.81       8032.81       164.38 o                         
   2   2   2        186.83        243.52         4.85 o                         
   3   2   2       2575.13       2596.44        65.99 o                         
   4   2   2       1739.74       1652.37        19.95 o                         
   5   2   2       1596.92       1593.34        26.35 o                         
   6   2   2        691.45        738.42        11.49 o                         
   7   2   2          6.78         15.82         2.11 o                         
   8   2   2         10.12          5.91         0.85 o                         
   9   2   2        171.18        223.97         5.18 o                         
  10   2   2        240.91        286.40         5.45 o                         
  11   2   2        254.03        270.93         4.99 o                         
  12   2   2        825.60        807.03         6.33 o                         
  13   2   2        330.42        335.35         3.70 o                         
  14   2   2         51.11         50.91         1.02 o                         
  15   2   2         77.88         60.08         1.14 o                         
  16   2   2        975.14       1014.69         9.23 o                         
  17   2   2        257.81        245.53         4.62 o                         
  18   2   2         40.65         45.47         1.10 o                         
  19   2   2          0.47          0.95         0.55 o                         
   1   3   2         77.13         51.26         1.83 o                         
   2   3   2       1235.29       1261.31        18.87 o                         
   3   3   2        213.28        238.38         6.69 o                         
   4   3   2        119.24         90.87         3.93 o                         
   5   3   2         28.35         30.50         1.96 o                         
   6   3   2        135.18        231.27         7.48 o                         
   7   3   2         26.37          7.72         1.67 o                         
   8   3   2        436.62        468.57         6.65 o                         
   9   3   2       1492.05       1621.81        25.82 o                         
  10   3   2         15.04         10.92         1.32 o                         
  11   3   2         68.93         90.19         1.22 o                         
  12   3   2        332.48        362.08         3.59 o                         
  13   3   2        149.69        126.29         1.83 o                         
  14   3   2        193.78        197.88         1.94 o                         
  15   3   2        563.45        528.50         4.09 o                         
  16   3   2          1.27          2.35         0.73 o                         
  17   3   2        256.77        292.81         3.07 o                         
  18   3   2          0.74          1.26         0.63 o                         
  19   3   2        124.15        103.40         3.12 o                         
   0   4   2       4206.59       4687.36       124.66 o                         
   1   4   2       3431.20       3872.46        69.73 o                         
   2   4   2         31.12         37.74         3.55 o                         
   3   4   2       1388.54       1623.06        31.98 o                         
   4   4   2          0.27          0.61         1.20 o                         
   5   4   2        358.66        416.70        10.63 o                         
   6   4   2       2130.30       2187.48        28.54 o                         
   7   4   2        342.27        314.60         7.45 o                         
   8   4   2       1026.91       1026.67        25.63 o                         
   9   4   2        405.99        443.97        11.38 o                         
  10   4   2        246.42        269.12         1.89 o                         
  11   4   2          7.18         10.32         0.55 o                         
  12   4   2        294.60        297.68         2.23 o                         
  13   4   2         17.99         14.62         0.61 o                         
  14   4   2        101.18         89.52         1.25 o                         
  15   4   2         94.63         82.28         1.25 o                         
  16   4   2         94.11         90.02         1.47 o                         
  17   4   2       1354.00       1322.82        10.99 o                         
  18   4   2          4.01          4.96         0.58 o                         
   1   5   2          9.80         11.49         0.87 o                         
   2   5   2          1.90          2.02         0.76 o                         
   3   5   2        226.15        260.02         3.89 o                         
   4   5   2        186.97        187.53         3.50 o                         
   5   5   2        990.33       1020.03        10.60 o                         
   6   5   2        855.98        844.80        16.79 o                         
   7   5   2        990.56        925.07        15.49 o                         
   8   5   2        416.59        387.23         2.74 o                         
   9   5   2        243.25        234.05         2.16 o                         
  10   5   2        171.61        184.73         1.55 o                         
  11   5   2          6.64          8.47         0.60 o                         
  12   5   2         33.24         28.32         0.73 o                         
  13   5   2          2.58          5.52         0.60 o                         
  14   5   2        139.73        118.74         1.78 o                         
  15   5   2          0.77          1.55         0.60 o                         
  16   5   2         87.94         68.39         1.20 o                         
  17   5   2        203.79        208.96         3.00 o                         
  18   5   2          0.58          0.56         0.48 o                         
   0   6   2        610.35        632.79         9.62 o                         
   1   6   2         27.69         30.05         1.42 o                         
   2   6   2         17.84         23.32         1.03 o                         
   3   6   2        501.80        504.79         5.36 o                         
   4   6   2       2275.34       2327.95        22.88 o                         
   5   6   2        565.81        583.45         4.26 o                         
   6   6   2        195.01        188.02         1.39 o                         
   7   6   2        113.95        112.00         1.31 o                         
   8   6   2       1610.29       1609.67         8.75 o                         
   9   6   2        109.80        111.25         1.16 o                         
  10   6   2        157.41        160.66         1.43 o                         
  11   6   2        392.96        414.45         2.74 o                         
  12   6   2       1791.47       1850.09        10.79 o                         
  13   6   2        271.74        314.69         2.60 o                         
  14   6   2        492.48        542.35         4.46 o                         
  15   6   2         68.82         80.22         1.51 o                         
  16   6   2         47.43         39.83         0.89 o                         
  17   6   2         90.18         69.38         2.20 o                         
   1   7   2       2530.81       2496.74        10.47 o                         
   2   7   2        814.17        838.64         3.75 o                         
   3   7   2       7037.00       7070.12        27.59 o                         
   4   7   2       1221.90       1214.04         5.31 o                         
   5   7   2        664.45        643.30         3.05 o                         
   6   7   2         21.78         21.54         0.54 o                         
   7   7   2         71.27         68.88         0.78 o                         
   8   7   2        290.99        299.47         1.93 o                         
   9   7   2         93.40         89.19         1.01 o                         
  10   7   2         14.68         15.46         0.67 o                         
  11   7   2        522.86        542.63         3.85 o                         
  12   7   2         55.02         66.08         1.03 o                         
  13   7   2        147.95        177.16         1.74 o                         
  14   7   2        309.68        335.76         5.07 o                         
  15   7   2        387.63        418.57         8.28 o                         
   0   8   2       3779.06       3794.09        21.03 o                         
   1   8   2        294.37        298.17         1.75 o                         
   2   8   2        113.29        109.30         0.90 o                         
   3   8   2         23.50         25.25         0.55 o                         
   4   8   2       1101.05       1098.77         5.33 o                         
   5   8   2         27.35         31.57         0.62 o                         
   6   8   2        329.62        353.39         2.14 o                         
   7   8   2       1125.38       1193.01         6.64 o                         
   8   8   2       1836.83       1928.52        10.56 o                         
   9   8   2          4.37          6.19         0.50 o                         
  10   8   2        760.98        827.83         5.49 o                         
  11   8   2        145.92        146.83         2.39 o                         
  12   8   2        928.08       1023.38        10.65 o                         
  13   8   2         31.86         31.18         0.85 o                         
  14   8   2         58.22         41.83         1.60 o                         
   1   9   2        423.57        427.96         2.46 o                         
   2   9   2       1036.39       1107.44         5.54 o                         
   3   9   2         58.02         63.07         0.73 o                         
   4   9   2        612.47        621.94         3.26 o                         
   5   9   2         30.05         29.24         0.54 o                         
   6   9   2        738.26        786.11         4.11 o                         
   7   9   2       1565.95       1598.54         8.98 o                         
   8   9   2         24.81         28.79         0.65 o                         
   9   9   2        132.16        140.89         2.05 o                         
  10   9   2        494.99        496.02         7.81 o                         
  11   9   2          3.37          4.31         0.48 o                         
  12   9   2        291.04        239.34         5.53 o                         
   0  10   2       2041.66       2204.68        15.68 o                         
   1  10   2        189.02        184.42         1.36 o                         
   2  10   2        139.72        143.11         1.10 o                         
   3  10   2        176.05        181.38         1.68 o                         
   4  10   2        337.39        369.07         3.27 o                         
   5  10   2        103.67         85.59         0.99 o                         
   6  10   2          6.61          6.58         0.37 o                         
   7  10   2        592.75        560.29         5.81 o                         
   8  10   2        291.59        243.99         4.42 o                         
   9  10   2        474.81        301.13         6.25 o                         
   1  11   2        157.12        151.64         2.98 o                         
   2  11   2        208.12        169.19         3.36 o                         
   3  11   2       1078.61        844.22        15.94 o                         
   1   1   3      14754.49      14152.38       268.17 o                         
   2   1   3       2639.49       2534.85        52.35 o                         
   3   1   3      45036.85      42701.52       762.62 o                         
   4   1   3        224.81        233.58         4.81 o                         
   5   1   3        338.95        325.57         9.08 o                         
   6   1   3       5121.26       5379.70        65.41 o                         
   7   1   3          2.24          2.18         1.49 o                         
   8   1   3       1038.57       1034.82        13.25 o                         
   9   1   3        349.46        312.61         4.28 o                         
  10   1   3        385.02        373.54         5.45 o                         
  11   1   3         38.64         62.34         2.26 o                         
  12   1   3       1326.06       1369.18        11.07 o                         
  13   1   3        396.51        399.55         4.78 o                         
  14   1   3        143.83        140.60         2.44 o                         
  15   1   3        722.84        742.19        11.76 o                         
  16   1   3       1419.91       1456.94        12.51 o                         
  17   1   3        634.08        639.13         6.64 o                         
  18   1   3        591.57        593.46         9.26 o                         
  19   1   3        637.38        644.27         9.33 o                         
  20   1   3         15.61          7.38         1.13 o                         
   0   2   3      20937.65      20708.47       430.23 o                         
   1   2   3       1345.57       1339.79        29.47 o                         
   2   2   3         18.16         17.01         1.93 o                         
   3   2   3      41168.06      41067.05       476.48 o                         
   4   2   3       1581.05       1554.57        32.07 o                         
   5   2   3       2338.26       2624.16        41.44 o                         
   6   2   3       2029.87       2159.84        28.53 o                         
   7   2   3        778.99        771.52        14.01 o                         
   8   2   3         10.68          5.30         0.83 o                         
   9   2   3        745.02        718.71         8.58 o                         
  10   2   3          4.61          5.43         1.69 o                         
  11   2   3       1524.34       1534.03        15.63 o                         
  12   2   3       1022.87       1006.29         7.98 o                         
  13   2   3       3658.65       3642.36        24.92 o                         
  14   2   3          8.02          6.48         0.68 o                         
  15   2   3          5.94          8.16         0.74 o                         
  16   2   3       1426.39       1468.65        12.57 o                         
  17   2   3        160.30        153.18         2.13 o                         
  18   2   3          1.76          1.66         0.55 o                         
  19   2   3         27.63         30.44         0.93 o                         
   1   3   3       5244.01       5162.93        69.11 o                         
   2   3   3      10760.49      11424.48       158.61 o                         
   3   3   3        615.62        720.63        11.01 o                         
   4   3   3          0.22          0.67         1.42 o                         
   5   3   3        374.18        387.44         8.81 o                         
   6   3   3       8450.92       8962.42       248.56 o                         
   7   3   3       1338.21       1322.16        23.97 o                         
   8   3   3         21.02         29.18         1.12 o                         
   9   3   3        344.15        368.31        13.11 o                         
  10   3   3        870.61        823.98        14.06 o                         
  11   3   3       2477.98       2387.12        18.58 o                         
  12   3   3         12.58         11.37         0.65 o                         
  13   3   3        225.90        225.28         2.13 o                         
  14   3   3       2358.53       2274.24        14.53 o                         
  15   3   3        628.71        679.53         5.13 o                         
  16   3   3          0.38          0.51         0.72 o                         
  17   3   3        110.63        110.05         1.58 o                         
  18   3   3         51.01         52.79         1.16 o                         
  19   3   3        384.39        329.43         5.15 o                         
   0   4   3       9807.24      10596.54       277.15 o                         
   1   4   3       9226.41       9578.35       126.47 o                         
   2   4   3          1.97          1.91         2.03 o                         
   3   4   3        219.98        222.16         6.63 o                         
   4   4   3       2738.97       2788.98        38.85 o                         
   5   4   3       9836.79      10031.95        97.84 o                         
   6   4   3         87.28        102.66         2.75 o                         
   7   4   3        161.02        135.19         3.64 o                         
   8   4   3       6596.49       6519.62        97.04 o                         
   9   4   3          7.88          8.24         1.41 o                         
  10   4   3        326.43        308.45         2.67 o                         
  11   4   3        327.55        332.68         2.43 o                         
  12   4   3       1118.67       1095.72         6.27 o                         
  13   4   3        629.47        638.98         4.05 o                         
  14   4   3          6.97          2.68         0.65 o                         
  15   4   3        472.45        482.29         3.95 o                         
  16   4   3        324.45        332.60         3.48 o                         
  17   4   3        605.62        672.42         5.70 o                         
  18   4   3         56.19         50.82         1.98 o                         
   1   5   3        870.56        889.63         9.05 o                         
   2   5   3        257.72        184.93         2.56 o                         
   3   5   3       1490.77       1583.40        17.54 o                         
   4   5   3        518.47        609.38         7.93 o                         
   5   5   3       3886.17       3931.47        51.85 o                         
   6   5   3        547.69        510.21         7.05 o                         
   7   5   3       1263.67       1273.28        17.87 o                         
   8   5   3        104.75        103.97         1.07 o                         
   9   5   3       4229.31       4311.75        22.04 o                         
  10   5   3       1052.51       1080.89         5.77 o                         
  11   5   3       1714.45       1774.21         9.58 o                         
  12   5   3        224.06        233.30         1.87 o                         
  13   5   3        618.96        673.62         4.45 o                         
  14   5   3         69.25        102.96         1.40 o                         
  15   5   3        527.36        556.02         4.56 o                         
  16   5   3          1.59          1.06         0.64 o                         
  17   5   3         15.53         16.24         0.64 o                         
   0   6   3        766.11        842.14        12.20 o                         
   1   6   3        348.56        317.32         4.63 o                         
   2   6   3         59.15         48.36         1.31 o                         
   3   6   3        211.64        180.25         2.88 o                         
   4   6   3       1659.54       1687.28        17.22 o                         
   5   6   3       1224.65       1161.06         5.52 o                         
   6   6   3        500.17        512.75         2.92 o                         
   7   6   3        388.80        398.65         2.33 o                         
   8   6   3          9.69          9.41         0.62 o                         
   9   6   3       6438.30       6595.38        33.82 o                         
  10   6   3        130.18        134.16         1.22 o                         
  11   6   3        210.41        225.54         1.87 o                         
  12   6   3         21.45         22.58         0.73 o                         
  13   6   3        290.78        334.15         2.76 o                         
  14   6   3        251.08        273.73         2.70 o                         
  15   6   3         13.64         14.29         0.65 o                         
  16   6   3        232.91        265.28         4.51 o                         
   1   7   3         72.28         63.16         0.72 o                         
   2   7   3        321.59        328.06         1.91 o                         
   3   7   3       2487.48       2550.32        10.72 o                         
   4   7   3        560.93        600.15         2.81 o                         
   5   7   3        231.70        253.49         1.50 o                         
   6   7   3       1562.10       1616.84         7.11 o                         
   7   7   3       1503.76       1555.87         7.19 o                         
   8   7   3        209.17        221.20         1.73 o                         
   9   7   3         66.02         66.05         0.94 o                         
  10   7   3        840.74        882.67         5.34 o                         
  11   7   3        110.19        117.35         1.43 o                         
  12   7   3        350.26        383.82         3.27 o                         
  13   7   3        250.32        252.44         2.30 o                         
  14   7   3         34.50         29.96         0.81 o                         
  15   7   3         45.29         48.30         1.39 o                         
   0   8   3         47.85         53.70         0.99 o                         
   1   8   3         56.79         65.46         0.76 o                         
   2   8   3         32.30         35.85         0.59 o                         
   3   8   3        771.19        782.95         3.67 o                         
   4   8   3        362.07        356.10         2.04 o                         
   5   8   3        384.78        396.19         2.30 o                         
   6   8   3         61.70         60.20         0.77 o                         
   7   8   3       1059.35       1145.01         6.39 o                         
   8   8   3          1.89          2.92         0.55 o                         
   9   8   3        101.16         96.88         1.24 o                         
  10   8   3        605.68        655.76         5.73 o                         
  11   8   3         19.84         19.67         0.84 o                         
  12   8   3        106.80        129.19         1.49 o                         
  13   8   3          0.96          3.01         0.62 o                         
  14   8   3         77.63         56.89         1.56 o                         
   1   9   3        443.21        453.99         2.48 o                         
   2   9   3        137.31        141.95         1.10 o                         
   3   9   3        119.28        124.64         1.01 o                         
   4   9   3         16.14         17.03         0.52 o                         
   5   9   3         63.58         69.06         0.77 o                         
   6   9   3        846.15        911.59         5.20 o                         
   7   9   3         22.85         28.72         0.60 o                         
   8   9   3         87.46        100.64         1.11 o                         
   9   9   3        345.56        351.49         4.67 o                         
  10   9   3        668.01        653.30         8.53 o                         
  11   9   3          2.62          3.50         0.37 o                         
   0  10   3        666.30        673.24         5.04 o                         
   1  10   3         20.88         15.02         0.47 o                         
   2  10   3        101.15         99.67         1.06 o                         
   3  10   3        391.89        421.83         3.27 o                         
   4  10   3        138.05        152.07         1.99 o                         
   5  10   3         60.82         55.91         0.87 o                         
   6  10   3        248.51        256.97         3.30 o                         
   7  10   3        268.33        265.94         3.90 o                         
   8  10   3        738.90        631.52        15.98 o                         
   1  11   3        465.99        404.85         6.49 o                         
   2  11   3        545.29        470.95         7.86 o                         
   3  11   3        326.25        260.14         3.04 o                         
   0   0   4      20030.95      19753.58       564.79 o                         
   1   0   4       1707.10       1573.84        50.73 o                         
   2   0   4       5364.22       4942.45       103.00 o                         
   3   0   4      34999.21      33703.15       853.27 o                         
   4   0   4         38.49         21.99         2.12 o                         
   5   0   4      16055.55      15059.75       217.77 o                         
   6   0   4       1774.53       1781.58        48.63 o                         
   7   0   4        351.36        272.16        12.14 o                         
   8   0   4         21.77         25.95         1.58 o                         
   9   0   4       5022.59       4588.68        61.63 o                         
  10   0   4          3.81          0.77         1.33 o                         
  11   0   4        906.29        751.58        12.77 o                         
  12   0   4        313.95        312.13         5.35 o                         
  13   0   4        869.72        809.16        12.75 o                         
  14   0   4        159.89        142.51         2.71 o                         
  15   0   4        457.51        455.39         8.50 o                         
  16   0   4       1949.00       2022.88        24.93 o                         
  17   0   4       1527.50       1607.01        19.91 o                         
  18   0   4          3.64          4.39         1.07 o                         
  19   0   4         51.87         43.46         1.94 o                         
   1   1   4       8382.75       7749.64       186.14 o                         
   2   1   4        270.24        278.66        10.99 o                         
   3   1   4      19491.06      19188.61       315.55 o                         
   4   1   4          8.20          7.57         1.58 o                         
   5   1   4       5810.52       5498.12        73.45 o                         
   6   1   4        362.43        421.45         7.93 o                         
   7   1   4      12950.69      12905.39       168.20 o                         
   8   1   4       2391.69       2387.93        23.39 o                         
   9   1   4       6938.31       6817.36        63.32 o                         
  10   1   4         37.70         29.52         1.48 o                         
  11   1   4       4732.14       4673.59        44.99 o                         
  12   1   4        169.01        162.79         2.04 o                         
  13   1   4       1674.81       1685.63        20.30 o                         
  14   1   4         10.74         11.31         0.89 o                         
  15   1   4       2695.91       2741.33        21.67 o                         
  16   1   4        174.12        186.21         2.49 o                         
  17   1   4          9.95          9.71         0.79 o                         
  18   1   4          8.53          9.12         0.70 o                         
  19   1   4        928.92        911.49        15.78 o                         
   0   2   4       7668.72       7371.79       123.73 o                         
   1   2   4      11152.22      10695.49       177.65 o                         
   2   2   4       2343.81       2433.18        37.38 o                         
   3   2   4      17220.71      17020.99       199.09 o                         
   4   2   4       3239.85       3322.66        45.21 o                         
   5   2   4        265.77        211.14        10.28 o                         
   6   2   4       1813.00       2054.21        31.54 o                         
   7   2   4       3388.61       3295.34       106.51 o                         
   8   2   4       2110.09       2012.09        29.72 o                         
   9   2   4         45.35         31.58         1.28 o                         
  10   2   4        324.10        281.31         4.41 o                         
  11   2   4        377.97        356.61         5.14 o                         
  12   2   4       1159.58       1151.09        11.68 o                         
  13   2   4         26.89         33.21         0.91 o                         
  14   2   4          8.78         14.31         0.74 o                         
  15   2   4        772.25        798.68         6.42 o                         
  16   2   4        276.14        291.34         3.15 o                         
  17   2   4         61.46         74.20         1.30 o                         
  18   2   4         23.04         26.41         0.73 o                         
  19   2   4        499.19        437.46         9.43 o                         
   1   3   4        837.65        801.41        13.60 o                         
   2   3   4       4984.61       5236.97        55.15 o                         
   3   3   4         98.31        111.21         3.43 o                         
   4   3   4       6194.21       6453.93        80.58 o                         
   5   3   4       3144.24       3447.13        43.45 o                         
   6   3   4       2711.08       2869.44        45.36 o                         
   7   3   4         49.24         33.89         3.83 o                         
   8   3   4        398.32        388.77         6.65 o                         
   9   3   4         15.01         28.02         1.45 o                         
  10   3   4        706.45        740.35        13.53 o                         
  11   3   4        512.23        472.85         3.44 o                         
  12   3   4          9.22          6.43         0.68 o                         
  13   3   4        309.45        332.53         2.67 o                         
  14   3   4        203.25        185.83         2.02 o                         
  15   3   4        361.64        387.91         3.36 o                         
  16   3   4        377.06        408.14         3.98 o                         
  17   3   4         72.32         80.78         1.24 o                         
  18   3   4        193.90        189.87         3.36 o                         
  19   3   4        178.22        138.91         2.53 o                         
   0   4   4      10271.95      11327.65       194.95 o                         
   1   4   4        506.95        618.13        14.31 o                         
   2   4   4          8.16         10.34         2.11 o                         
   3   4   4        599.66        648.19        12.13 o                         
   4   4   4         63.57         41.08         1.41 o                         
   5   4   4         67.37         62.55         2.36 o                         
   6   4   4          0.53          1.34         0.78 o                         
   7   4   4        518.65        521.38         8.82 o                         
   8   4   4       1262.43       1329.50        22.62 o                         
   9   4   4        152.01        139.46         2.05 o                         
  10   4   4       1319.63       1341.22         7.14 o                         
  11   4   4         12.62          9.35         0.57 o                         
  12   4   4         57.55         69.19         0.97 o                         
  13   4   4        451.31        445.26         3.15 o                         
  14   4   4        135.10        119.14         1.54 o                         
  15   4   4         30.20         30.70         1.00 o                         
  16   4   4         24.83         21.87         0.97 o                         
  17   4   4          1.58          3.78         0.57 o                         
  18   4   4         13.26          9.48         0.74 o                         
   1   5   4        211.26        253.23         3.72 o                         
   2   5   4        238.08        286.67         4.52 o                         
   3   5   4        296.90        259.33         4.23 o                         
   4   5   4        352.38        336.23         4.28 o                         
   5   5   4        575.90        607.93         6.46 o                         
   6   5   4        281.49        263.61         4.48 o                         
   7   5   4        226.95        220.40         2.23 o                         
   8   5   4        232.65        266.16         1.90 o                         
   9   5   4       1091.96       1071.38         6.05 o                         
  10   5   4        690.37        671.77         4.09 o                         
  11   5   4        142.47        138.40         1.37 o                         
  12   5   4         17.70         15.06         0.65 o                         
  13   5   4        220.52        210.81         1.97 o                         
  14   5   4        964.31        950.53         7.16 o                         
  15   5   4          2.68          3.63         0.72 o                         
  16   5   4         67.10         75.08         1.28 o                         
  17   5   4        208.66        212.88         2.68 o                         
   0   6   4        235.68        189.77         6.14 o                         
   1   6   4        681.93        690.32         9.61 o                         
   2   6   4         83.99         97.11         2.18 o                         
   3   6   4         79.17         74.78         1.87 o                         
   4   6   4         50.97         55.10         0.84 o                         
   5   6   4       3477.12       3461.48        13.97 o                         
   6   6   4          3.62          4.98         0.39 o                         
   7   6   4        638.51        604.75         3.15 o                         
   8   6   4        333.71        349.04         2.19 o                         
   9   6   4       6212.21       6168.81        32.61 o                         
  10   6   4        210.94        229.68         1.67 o                         
  11   6   4         28.87         28.36         0.79 o                         
  12   6   4        137.57        152.64         1.88 o                         
  13   6   4       1705.11       1676.32        11.99 o                         
  14   6   4         55.54         60.32         1.30 o                         
  15   6   4         89.36        105.72         1.29 o                         
  16   6   4          0.30          0.77         0.62 o                         
   1   7   4        753.19        757.53         3.53 o                         
   2   7   4         34.25         34.81         0.57 o                         
   3   7   4        366.96        367.97         2.06 o                         
   4   7   4        722.92        732.27         3.52 o                         
   5   7   4        266.40        294.04         1.84 o                         
   6   7   4        534.13        565.74         3.02 o                         
   7   7   4        937.53        969.81         4.79 o                         
   8   7   4        142.41        149.99         1.25 o                         
   9   7   4         13.71         10.96         0.60 o                         
  10   7   4        994.76       1045.68         6.26 o                         
  11   7   4        385.18        416.46         3.23 o                         
  12   7   4         13.28         16.89         0.81 o                         
  13   7   4         37.10         51.60         1.08 o                         
  14   7   4        140.07        143.47         2.17 o                         
  15   7   4         49.76         50.95         0.99 o                         
   0   8   4        125.61        151.01         1.53 o                         
   1   8   4       2251.61       2183.58         9.74 o                         
   2   8   4        263.44        250.67         1.61 o                         
   3   8   4       6983.27       7164.97        29.72 o                         
   4   8   4       1170.55       1237.29         5.79 o                         
   5   8   4        536.63        538.65         2.91 o                         
   6   8   4        436.64        477.00         2.65 o                         
   7   8   4       3214.30       3307.38        18.30 o                         
   8   8   4          8.17         11.25         0.63 o                         
   9   8   4        316.41        342.82         2.81 o                         
  10   8   4        131.22        132.57         2.07 o                         
  11   8   4        823.39        843.81         6.55 o                         
  12   8   4         58.23         65.20         1.23 o                         
  13   8   4       1881.94       1857.27        37.14 o                         
   1   9   4       2231.35       2352.32        11.14 o                         
   2   9   4         33.66         36.77         0.59 o                         
   3   9   4       1106.79       1166.65         6.34 o                         
   4   9   4         15.67         21.83         0.53 o                         
   5   9   4        207.75        227.56         1.57 o                         
   6   9   4       1114.05       1166.24         6.61 o                         
   7   9   4          9.20         11.57         0.55 o                         
   8   9   4         52.40         64.71         0.94 o                         
   9   9   4          4.18          4.41         0.51 o                         
  10   9   4         25.86         24.60         0.64 o                         
  11   9   4        325.62        298.84         8.48 o                         
   0  10   4         71.41         90.96         1.19 o                         
   1  10   4        203.26        239.69         1.68 o                         
   2  10   4        184.26        173.53         1.50 o                         
   3  10   4         63.39         71.55         0.76 o                         
   4  10   4        181.92        202.88         2.32 o                         
   5  10   4        583.13        581.06         7.61 o                         
   6  10   4        136.60        145.36         2.43 o                         
   7  10   4        125.92        111.79         3.91 o                         
   8  10   4        313.45        264.51         4.69 o                         
   1  11   4         13.76          9.52         0.34 o                         
   2  11   4        171.70        162.68         2.05 o                         
   1   1   5       4927.81       4411.05        64.14 o                         
   2   1   5       1275.44       1230.08        29.30 o                         
   3   1   5       1415.25       1441.93        49.07 o                         
   4   1   5        335.57        297.65        10.48 o                         
   5   1   5       1307.37       1330.22        22.91 o                         
   6   1   5         21.92         16.69         2.05 o                         
   7   1   5       2502.42       2567.18        63.77 o                         
   8   1   5       2467.27       2450.68        45.53 o                         
   9   1   5        403.74        399.06         5.98 o                         
  10   1   5         53.51         56.24         2.13 o                         
  11   1   5          3.30          1.84         0.86 o                         
  12   1   5       2735.42       2724.79        34.24 o                         
  13   1   5         57.30         67.26         1.34 o                         
  14   1   5       1861.57       1854.25        17.81 o                         
  15   1   5        251.98        250.19         2.79 o                         
  16   1   5        450.64        461.74         4.48 o                         
  17   1   5         58.15         56.88         1.08 o                         
  18   1   5         18.34         21.80         0.76 o                         
  19   1   5         95.35        100.83         3.42 o                         
   0   2   5       4834.08       4836.11        82.56 o                         
   1   2   5         65.13         38.66         2.09 o                         
   2   2   5       2148.20       2025.85        31.77 o                         
   3   2   5       1287.31       1398.52        23.05 o                         
   4   2   5       1282.21       1346.88        20.47 o                         
   5   2   5        120.09        102.18         4.42 o                         
   6   2   5        681.74        699.08        16.17 o                         
   7   2   5       5189.49       5011.21        75.73 o                         
   8   2   5         47.70         49.27         1.99 o                         
   9   2   5       1705.06       1604.45        35.17 o                         
  10   2   5          5.43          4.88         1.11 o                         
  11   2   5          2.39          3.21         0.64 o                         
  12   2   5        112.82        117.17         1.54 o                         
  13   2   5        430.31        418.17         4.61 o                         
  14   2   5        471.72        465.66         4.12 o                         
  15   2   5         74.13         78.39         1.42 o                         
  16   2   5        263.03        259.05         2.88 o                         
  17   2   5        905.14        979.78         7.43 o                         
  18   2   5        137.20        141.07         2.00 o                         
  19   2   5         18.05         16.70         1.06 o                         
   1   3   5          8.76         10.85         2.07 o                         
   2   3   5         77.97        100.72         5.04 o                         
   3   3   5      10176.69      10272.60       122.04 o                         
   4   3   5        222.47        242.99         5.63 o                         
   5   3   5        158.11        107.39         4.22 o                         
   6   3   5        758.72        835.11        16.63 o                         
   7   3   5       1543.51       1352.44        15.58 o                         
   8   3   5        233.49        250.35         4.45 o                         
   9   3   5        996.92        959.26        13.38 o                         
  10   3   5        319.74        327.43         3.02 o                         
  11   3   5        560.13        601.70         4.25 o                         
  12   3   5        193.38        181.89         1.87 o                         
  13   3   5        168.96        168.42         1.73 o                         
  14   3   5         25.22         26.00         0.89 o                         
  15   3   5        447.76        488.04         4.11 o                         
  16   3   5        295.40        283.86         4.18 o                         
  17   3   5        455.27        461.20         4.13 o                         
  18   3   5         48.85         42.80         1.10 o                         
  19   3   5        245.32        184.85         5.38 o                         
   0   4   5         73.10         99.74         7.82 o                         
   1   4   5       2910.92       2897.55        48.79 o                         
   2   4   5        348.13        392.43         5.83 o                         
   3   4   5       2986.16       2926.51        29.05 o                         
   4   4   5        207.13        189.84         3.00 o                         
   5   4   5       1110.91       1054.04        11.26 o                         
   6   4   5        567.21        649.81         7.56 o                         
   7   4   5        243.74        217.68         7.10 o                         
   8   4   5         92.25         96.83         4.78 o                         
   9   4   5       2976.53       2950.50        20.96 o                         
  10   4   5        464.90        439.29         3.17 o                         
  11   4   5        724.52        734.80         4.73 o                         
  12   4   5         62.58         45.88         0.87 o                         
  13   4   5        140.59        156.38         1.61 o                         
  14   4   5         27.99         34.74         0.87 o                         
  15   4   5        114.70        112.40         1.55 o                         
  16   4   5         41.58         35.69         1.03 o                         
  17   4   5        261.69        292.22         3.40 o                         
  18   4   5          0.04          0.49         0.55 o                         
   1   5   5       2705.26       2810.10        31.00 o                         
   2   5   5        135.24        146.05         2.57 o                         
   3   5   5        207.35        188.03         2.71 o                         
   4   5   5        115.90        138.44         2.66 o                         
   5   5   5       1347.44       1361.60        17.64 o                         
   6   5   5        591.92        628.59         8.42 o                         
   7   5   5        524.48        521.35         3.32 o                         
   8   5   5        162.95        168.85         1.63 o                         
   9   5   5        940.27        914.56         5.71 o                         
  10   5   5        592.35        626.42         4.11 o                         
  11   5   5       1388.80       1466.20         8.95 o                         
  12   5   5         29.90         23.20         0.76 o                         
  13   5   5        440.83        416.28         3.22 o                         
  14   5   5          1.49          1.77         0.70 o                         
  15   5   5       2027.26       2112.37        14.76 o                         
  16   5   5         59.24         52.02         1.14 o                         
  17   5   5        163.42        168.04         4.33 o                         
   0   6   5         49.29         41.35         3.98 o                         
   1   6   5       3040.70       3015.52        30.28 o                         
   2   6   5          5.75          4.48         0.95 o                         
   3   6   5        241.94        241.46         1.83 o                         
   4   6   5        149.64        150.10         1.14 o                         
   5   6   5       2139.46       2091.76         9.12 o                         
   6   6   5        357.58        353.88         2.18 o                         
   7   6   5          6.22          6.12         0.48 o                         
   8   6   5         28.25         27.53         0.65 o                         
   9   6   5         25.45         35.63         0.70 o                         
  10   6   5          0.74          1.10         0.51 o                         
  11   6   5         18.41         14.37         0.69 o                         
  12   6   5         47.44         40.98         1.01 o                         
  13   6   5       1445.54       1464.85        10.28 o                         
  14   6   5       1105.28       1169.45         8.45 o                         
  15   6   5        184.41        213.67         2.09 o                         
  16   6   5         55.11         44.57         1.51 o                         
   1   7   5        558.12        551.22         2.77 o                         
   2   7   5        122.82        113.49         1.05 o                         
   3   7   5        299.94        324.37         1.81 o                         
   4   7   5         10.69         10.25         0.44 o                         
   5   7   5        366.85        375.97         2.18 o                         
   6   7   5        154.16        150.92         1.10 o                         
   7   7   5        961.95       1028.18         5.33 o                         
   8   7   5        151.73        144.87         1.22 o                         
   9   7   5         28.51         31.91         0.73 o                         
  10   7   5        451.96        442.40         3.22 o                         
  11   7   5       1063.39       1097.50         7.70 o                         
  12   7   5        245.07        255.57         2.32 o                         
  13   7   5         40.46         47.77         0.97 o                         
  14   7   5         10.81         14.61         0.78 o                         
  15   7   5         43.88         39.75         0.82 o                         
   0   8   5       2260.28       2209.15        13.48 o                         
   1   8   5        442.57        381.76         2.15 o                         
   2   8   5          7.35          8.63         0.45 o                         
   3   8   5       1862.14       2004.36         8.71 o                         
   4   8   5          0.22          1.25         0.44 o                         
   5   8   5         26.12         32.18         0.66 o                         
   6   8   5         18.06         21.09         0.58 o                         
   7   8   5        363.93        397.93         2.64 o                         
   8   8   5        117.06        127.69         1.34 o                         
   9   8   5        829.55        867.40         5.85 o                         
  10   8   5        880.81        944.28         6.55 o                         
  11   8   5        517.12        527.07         4.16 o                         
  12   8   5          5.43          8.23         0.65 o                         
  13   8   5         70.09         59.25         1.35 o                         
   1   9   5         28.42         35.05         0.61 o                         
   2   9   5         38.70         39.36         0.59 o                         
   3   9   5        341.62        358.59         2.69 o                         
   4   9   5        582.75        593.84         3.61 o                         
   5   9   5          0.29          0.75         0.44 o                         
   6   9   5          7.99          8.75         0.51 o                         
   7   9   5         11.23         10.66         0.50 o                         
   8   9   5        264.75        249.91         2.48 o                         
   9   9   5         19.01         25.58         0.65 o                         
  10   9   5         11.41          7.98         0.45 o                         
  11   9   5        155.20        152.25         3.86 o                         
   0  10   5        744.19        823.36         7.64 o                         
   1  10   5          1.80          4.52         0.40 o                         
   2  10   5        172.23        163.22         1.52 o                         
   3  10   5        877.83        930.05         8.40 o                         
   4  10   5         27.02         20.61         0.60 o                         
   5  10   5        169.89        169.16         1.97 o                         
   6  10   5        166.50        166.81         2.66 o                         
   7  10   5         41.97         46.23         1.22 o                         
   8  10   5        240.81        211.83         6.40 o                         
   0   0   6      14702.33      14951.79       432.16 o                         
   1   0   6      12714.61      12400.68       360.62 o                         
   2   0   6       1972.27       1935.03        44.69 o                         
   3   0   6      23677.08      22355.54       453.15 o                         
   4   0   6         63.22         55.39         4.86 o                         
   5   0   6       1614.57       1525.37        29.61 o                         
   6   0   6       2618.24       2583.60        65.12 o                         
   7   0   6       2548.22       2634.71        45.76 o                         
   8   0   6       1766.66       1870.50        34.07 o                         
   9   0   6        756.37        596.04        13.32 o                         
  10   0   6       1202.11       1202.32        23.54 o                         
  11   0   6         56.72         55.49         1.68 o                         
  12   0   6       1785.70       1760.89        20.19 o                         
  13   0   6      10751.75      10709.47       124.90 o                         
  14   0   6       1419.56       1463.56        17.39 o                         
  15   0   6        375.26        375.24         6.57 o                         
  16   0   6        186.16        216.97         3.89 o                         
  17   0   6        276.15        317.35         4.77 o                         
  18   0   6          1.06          0.67         0.82 o                         
  19   0   6        811.06        797.12        15.23 o                         
   1   1   6       7954.83       7514.02       100.34 o                         
   2   1   6         56.45         38.13         2.36 o                         
   3   1   6       1212.73       1050.24        27.06 o                         
   4   1   6       4205.76       4114.40       105.55 o                         
   5   1   6        941.28        755.50        15.08 o                         
   6   1   6       2612.13       2739.61        43.85 o                         
   7   1   6        411.33        314.41         4.65 o                         
   8   1   6          2.09         21.28         2.80 o                         
   9   1   6         14.25         23.99         1.77 o                         
  10   1   6       1447.62       1517.50        20.28 o                         
  11   1   6       1183.24       1096.07         7.73 o                         
  12   1   6       1298.63       1302.13         9.33 o                         
  13   1   6        147.21        150.16         1.88 o                         
  14   1   6        123.17        124.59         2.29 o                         
  15   1   6       1109.53       1170.86         9.86 o                         
  16   1   6        845.07        881.87         7.94 o                         
  17   1   6        396.34        423.32         3.74 o                         
  18   1   6         11.91         14.02         0.67 o                         
  19   1   6        693.88        710.57        15.76 o                         
   0   2   6         37.70         61.12         3.67 o                         
   1   2   6        329.28        278.26         5.63 o                         
   2   2   6        302.72        331.12         7.99 o                         
   3   2   6       8211.96       8524.59       143.96 o                         
   4   2   6        793.87        866.53        14.70 o                         
   5   2   6       2968.27       2993.47        47.43 o                         
   6   2   6       1695.89       1725.10        29.77 o                         
   7   2   6        396.95        332.10         4.96 o                         
   8   2   6         22.75         18.78         1.28 o                         
   9   2   6       2556.06       2685.77        33.80 o                         
  10   2   6        192.60        206.68         4.25 o                         
  11   2   6       2821.07       2806.64        16.43 o                         
  12   2   6         11.32         12.85         0.78 o                         
  13   2   6        170.96        176.99         2.03 o                         
  14   2   6          0.81          0.62         0.75 o                         
  15   2   6         57.42         53.82         1.28 o                         
  16   2   6          6.60          5.43         0.81 o                         
  17   2   6        936.23        938.98         7.08 o                         
  18   2   6        288.23        265.98         5.23 o                         
  19   2   6         31.05         28.06         0.80 o                         
   1   3   6        435.82        451.91         8.95 o                         
   2   3   6       4681.92       5146.66        75.27 o                         
   3   3   6       8423.99       9362.59       117.68 o                         
   4   3   6       4328.26       4754.30        64.69 o                         
   5   3   6        476.39        479.19         8.49 o                         
   6   3   6        247.03        253.19         4.03 o                         
   7   3   6       2756.32       2774.21        31.82 o                         
   8   3   6        189.31        237.40         4.33 o                         
   9   3   6        639.41        618.28         9.32 o                         
  10   3   6          5.30          8.66         0.56 o                         
  11   3   6        953.31        916.86         6.65 o                         
  12   3   6        195.07        181.78         2.15 o                         
  13   3   6        116.11        113.91         1.45 o                         
  14   3   6        460.32        490.11         3.86 o                         
  15   3   6         24.90         26.04         0.86 o                         
  16   3   6          1.39          1.47         0.74 o                         
  17   3   6         84.90         86.29         1.37 o                         
  18   3   6          1.12          0.72         0.47 o                         
   0   4   6       1083.13       1083.93        19.84 o                         
   1   4   6       1625.58       1878.42        24.98 o                         
   2   4   6        756.10        794.89        10.69 o                         
   3   4   6      11445.96      12256.88       107.01 o                         
   4   4   6         52.61         51.59         1.20 o                         
   5   4   6        450.37        579.28         6.89 o                         
   6   4   6       1053.17       1059.21        11.51 o                         
   7   4   6        771.48        759.10        12.08 o                         
   8   4   6         41.90         37.98         1.19 o                         
   9   4   6          1.77          4.30         0.51 o                         
  10   4   6        483.48        471.65         3.63 o                         
  11   4   6        255.07        232.40         2.03 o                         
  12   4   6        738.03        689.86         4.61 o                         
  13   4   6         10.40         12.27         0.70 o                         
  14   4   6         18.71         18.69         0.80 o                         
  15   4   6         11.22         14.24         0.74 o                         
  16   4   6          0.06          0.72         0.64 o                         
  17   4   6         81.05         85.38         1.40 o                         
  18   4   6          4.59          3.73         0.65 o                         
   1   5   6        361.71        402.71         6.42 o                         
   2   5   6        657.84        614.71         6.48 o                         
   3   5   6        166.91        180.25         2.65 o                         
   4   5   6         20.11         32.38         1.18 o                         
   5   5   6        677.65        723.70         8.43 o                         
   6   5   6       1965.36       2018.93        13.75 o                         
   7   5   6        247.53        258.58         1.82 o                         
   8   5   6         71.48         69.59         1.05 o                         
   9   5   6         55.96         72.92         0.96 o                         
  10   5   6       1827.85       1840.23        11.38 o                         
  11   5   6       2439.23       2346.82        14.73 o                         
  12   5   6        742.71        713.19         4.92 o                         
  13   5   6         25.58         24.30         0.74 o                         
  14   5   6          0.73          3.12         0.67 o                         
  15   5   6        649.44        676.82         6.05 o                         
  16   5   6        581.26        543.53         6.22 o                         
  17   5   6        119.22        108.54         1.79 o                         
   0   6   6         49.49         73.13         1.53 o                         
   1   6   6        145.13        132.75         1.49 o                         
   2   6   6         63.03         66.78         0.93 o                         
   3   6   6        178.35        174.44         1.35 o                         
   4   6   6         11.95         21.84         0.49 o                         
   5   6   6        502.41        529.87         2.88 o                         
   6   6   6        109.56        111.45         0.95 o                         
   7   6   6          9.50          8.96         0.52 o                         
   8   6   6       1123.76       1077.35         6.12 o                         
   9   6   6          5.28          5.63         0.54 o                         
  10   6   6          2.15          2.83         0.56 o                         
  11   6   6         12.71         19.31         0.76 o                         
  12   6   6        714.31        694.33         5.16 o                         
  13   6   6        515.53        564.46         4.62 o                         
  14   6   6        839.56        896.54         6.98 o                         
  15   6   6         92.72        100.40         1.38 o                         
  16   6   6          2.30          2.84         0.66 o                         
   1   7   6       2580.91       2451.76        11.01 o                         
   2   7   6         49.29         48.46         0.75 o                         
   3   7   6        936.76        914.30         4.27 o                         
   4   7   6        990.86        966.20         4.48 o                         
   5   7   6       1075.41       1028.16         5.18 o                         
   6   7   6         20.15         23.82         0.55 o                         
   7   7   6       3255.15       3251.44        17.58 o                         
   8   7   6        237.52        227.65         2.17 o                         
   9   7   6        679.10        692.01         4.65 o                         
  10   7   6          5.93         11.31         0.68 o                         
  11   7   6        426.04        467.90         3.97 o                         
  12   7   6         22.21         21.62         0.79 o                         
  13   7   6        969.25        962.81        13.37 o                         
  14   7   6         51.53         49.94         1.49 o                         
  15   7   6        484.53        404.12         8.81 o                         
   0   8   6        441.17        453.26         3.32 o                         
   1   8   6        834.39        973.96         4.79 o                         
   2   8   6          0.04          1.36         0.41 o                         
   3   8   6         26.56         31.41         0.55 o                         
   4   8   6        423.68        418.78         2.27 o                         
   5   8   6       1234.81       1322.93         6.99 o                         
   6   8   6        213.14        228.87         1.72 o                         
   7   8   6        894.13        953.83         5.68 o                         
   8   8   6         55.90         49.89         0.88 o                         
   9   8   6       1810.34       1922.62        12.77 o                         
  10   8   6          8.18          5.24         0.60 o                         
  11   8   6        418.42        438.88         5.32 o                         
  12   8   6        545.48        547.70         5.68 o                         
  13   8   6        200.39        176.70         2.74 o                         
   1   9   6         15.58         17.20         0.52 o                         
   2   9   6          1.90          3.71         0.42 o                         
   3   9   6       2058.35       2048.70        10.19 o                         
   4   9   6        196.41        207.81         1.58 o                         
   5   9   6        503.05        560.73         3.53 o                         
   6   9   6        295.88        316.71         2.39 o                         
   7   9   6        861.32        896.47         6.00 o                         
   8   9   6        103.43        115.93         1.17 o                         
   9   9   6       1808.94       1870.92        17.63 o                         
  10   9   6         10.92         10.85         0.39 o                         
  11   9   6        501.17        420.23         8.91 o                         
   0  10   6          1.60          4.54         0.70 o                         
   1  10   6       1071.03       1097.64         7.43 o                         
   2  10   6         89.51         82.11         0.93 o                         
   3  10   6        106.92        104.40         1.40 o                         
   4  10   6        815.54        824.03         7.27 o                         
   5  10   6        923.51       1007.26        10.41 o                         
   6  10   6         33.22         32.24         0.75 o                         
   7  10   6        105.66         80.58         1.60 o                         
   1   1   7       4581.03       4203.13        83.73 o                         
   2   1   7          1.56          1.76         2.30 o                         
   3   1   7        809.57        758.44        17.75 o                         
   4   1   7       1664.17       1820.09        43.77 o                         
   5   1   7       1244.63       1216.62        22.40 o                         
   6   1   7         29.10         78.16         6.35 o                         
   7   1   7        191.71        181.10         3.22 o                         
   8   1   7        307.58        354.42         5.89 o                         
   9   1   7        467.09        449.37         7.27 o                         
  10   1   7       3242.89       3295.19        41.18 o                         
  11   1   7        241.17        232.06         2.21 o                         
  12   1   7         77.68         74.76         1.23 o                         
  13   1   7       5602.33       5558.99        36.47 o                         
  14   1   7         13.11          9.85         0.82 o                         
  15   1   7        503.01        518.57         5.07 o                         
  16   1   7         25.22         25.68         0.95 o                         
  17   1   7          3.40          1.16         0.66 o                         
  18   1   7        162.84        161.33         2.71 o                         
  19   1   7        133.73        110.34         2.51 o                         
   0   2   7       1486.84       1453.47        33.20 o                         
   1   2   7         84.75         94.34         4.31 o                         
   2   2   7       1025.64       1042.72        21.36 o                         
   3   2   7         27.00         36.86         3.64 o                         
   4   2   7       8893.94       9042.80       189.30 o                         
   5   2   7       5053.05       5108.91        78.29 o                         
   6   2   7       3584.01       3534.33        37.53 o                         
   7   2   7       1649.19       1449.06        16.93 o                         
   8   2   7       1341.99       1263.82        16.96 o                         
   9   2   7        595.75        557.87         8.66 o                         
  10   2   7        396.22        398.71         3.52 o                         
  11   2   7        961.25        931.48         5.91 o                         
  12   2   7       1740.45       1724.10        10.28 o                         
  13   2   7       1591.53       1602.86        11.29 o                         
  14   2   7        758.90        784.82         6.11 o                         
  15   2   7          4.41          2.00         0.75 o                         
  16   2   7        241.69        258.79         2.69 o                         
  17   2   7         98.20         98.49         1.32 o                         
  18   2   7        400.03        378.68         4.66 o                         
  19   2   7         20.46         16.17         0.61 o                         
   1   3   7        208.38        183.17         5.21 o                         
   2   3   7       4129.92       4273.81        76.39 o                         
   3   3   7       3850.18       3736.59        55.25 o                         
   4   3   7        432.54        444.93         9.78 o                         
   5   3   7       1081.12       1112.06        13.57 o                         
   6   3   7      12152.97      12268.11       100.83 o                         
   7   3   7       1773.84       1650.60        16.72 o                         
   8   3   7        780.53        815.59        10.58 o                         
   9   3   7        688.43        683.44         6.01 o                         
  10   3   7        641.45        625.65         4.49 o                         
  11   3   7       3217.47       3278.02        19.15 o                         
  12   3   7        389.18        431.92         3.28 o                         
  13   3   7         57.61         54.33         0.97 o                         
  14   3   7        505.01        502.09         3.99 o                         
  15   3   7       2178.60       2182.10        15.76 o                         
  16   3   7         81.77         67.10         1.17 o                         
  17   3   7        200.01        218.59         3.92 o                         
  18   3   7        167.35        158.61         2.94 o                         
   0   4   7       2886.16       2778.81        43.80 o                         
   1   4   7       2721.38       2632.80        34.25 o                         
   2   4   7        278.15        302.19         4.78 o                         
   3   4   7       5273.06       5269.32        40.74 o                         
   4   4   7       1148.01       1112.50        13.23 o                         
   5   4   7       1472.08       1411.15        13.81 o                         
   6   4   7         22.69         24.95         1.37 o                         
   7   4   7        190.48        182.05         5.88 o                         
   8   4   7       2063.65       2049.17        19.25 o                         
   9   4   7       1785.68       1780.58        12.45 o                         
  10   4   7         18.47         18.02         0.75 o                         
  11   4   7        288.10        243.89         2.37 o                         
  12   4   7       1458.14       1509.94         9.32 o                         
  13   4   7        559.70        596.19         4.21 o                         
  14   4   7         21.15         18.01         0.75 o                         
  15   4   7        650.85        634.20         5.21 o                         
  16   4   7        107.91        112.32         1.47 o                         
  17   4   7        794.21        851.19         8.06 o                         
  18   4   7          2.52          1.99         0.54 o                         
   1   5   7       1026.04        962.81        10.74 o                         
   2   5   7       2317.02       2300.14        20.17 o                         
   3   5   7        265.49        227.20         3.09 o                         
   4   5   7          0.49          2.58         0.80 o                         
   5   5   7       3030.90       3106.41        26.69 o                         
   6   5   7        500.18        454.80         3.08 o                         
   7   5   7       1866.90       1857.79        10.43 o                         
   8   5   7       1247.36       1269.46         7.86 o                         
   9   5   7        884.76        923.18         6.09 o                         
  10   5   7       1880.40       1853.81        11.37 o                         
  11   5   7        211.59        180.99         1.84 o                         
  12   5   7       1333.28       1406.45        10.00 o                         
  13   5   7        202.58        208.36         2.11 o                         
  14   5   7        888.47        964.43         7.58 o                         
  15   5   7         62.85         71.60         1.13 o                         
  16   5   7        454.65        441.82         4.15 o                         
  17   5   7         42.45         31.67         0.79 o                         
   0   6   7       2452.02       2480.97        17.36 o                         
   1   6   7        401.40        410.11         2.51 o                         
   2   6   7         15.39         20.02         0.51 o                         
   3   6   7        131.32        120.95         1.03 o                         
   4   6   7       2071.06       1923.93         9.59 o                         
   5   6   7        422.53        426.41         2.36 o                         
   6   6   7        353.13        384.56         2.31 o                         
   7   6   7       3300.57       3253.94        18.16 o                         
   8   6   7        283.25        268.23         1.98 o                         
   9   6   7        159.38        155.33         1.49 o                         
  10   6   7        412.82        378.76         2.93 o                         
  11   6   7          2.43          2.07         0.62 o                         
  12   6   7         26.59         30.14         0.82 o                         
  13   6   7         51.92         54.41         1.06 o                         
  14   6   7         26.26         24.05         0.87 o                         
  15   6   7          1.83          6.18         0.52 o                         
  16   6   7        977.84        815.97        20.47 o                         
   1   7   7        560.07        622.27         3.23 o                         
   2   7   7        448.75        412.58         2.28 o                         
   3   7   7         48.14         52.83         0.69 o                         
   4   7   7        713.95        743.04         3.82 o                         
   5   7   7         71.45         59.82         0.77 o                         
   6   7   7          2.51          2.75         0.49 o                         
   7   7   7        128.25        141.20         1.29 o                         
   8   7   7         62.06         68.31         0.99 o                         
   9   7   7        207.62        214.21         1.92 o                         
  10   7   7          2.22          5.79         0.62 o                         
  11   7   7        306.08        332.09         2.67 o                         
  12   7   7          9.39         16.66         0.67 o                         
  13   7   7          0.54          1.30         0.56 o                         
  14   7   7        204.73        207.89         2.73 o                         
   0   8   7       2213.69       2285.45        14.18 o                         
   1   8   7        585.24        565.04         2.92 o                         
   2   8   7          8.62          9.51         0.46 o                         
   3   8   7         41.91         45.67         0.63 o                         
   4   8   7        373.82        351.81         2.04 o                         
   5   8   7         23.98         26.40         0.59 o                         
   6   8   7         49.60         45.92         0.77 o                         
   7   8   7        548.63        558.00         3.95 o                         
   8   8   7         39.62         41.14         0.86 o                         
   9   8   7         14.31         14.59         0.69 o                         
  10   8   7         79.37        101.48         1.67 o                         
  11   8   7          0.27          1.31         0.55 o                         
  12   8   7         58.92         50.03         1.13 o                         
  13   8   7         63.86         51.39         2.39 o                         
   1   9   7        660.94        661.45         3.90 o                         
   2   9   7        200.05        192.26         1.41 o                         
   3   9   7         67.35         54.58         0.73 o                         
   4   9   7        353.06        329.23         2.63 o                         
   5   9   7          2.19          1.60         0.45 o                         
   6   9   7         52.05         56.49         0.99 o                         
   7   9   7         17.08         15.36         0.52 o                         
   8   9   7         53.30         45.01         0.67 o                         
   9   9   7        341.78        349.62         5.55 o                         
  10   9   7        231.99        214.93         5.79 o                         
   0  10   7       4486.22       4481.71        42.58 o                         
   1  10   7        523.63        516.10         3.92 o                         
   2  10   7          0.40          0.83         0.34 o                         
   3  10   7        750.40        774.25         6.39 o                         
   4  10   7        165.31        181.64         1.64 o                         
   5  10   7        118.11        122.67         2.66 o                         
   6  10   7         29.70         27.33         0.72 o                         
   7  10   7        180.34        116.68        20.24 o                         
   0   0   8      13934.76      14187.08       413.41 o                         
   1   0   8          7.11         44.35         7.25 o                         
   2   0   8          5.96         31.73         5.88 o                         
   3   0   8        118.93        110.12         7.38 o                         
   4   0   8      42457.75      42774.86       863.76 o                         
   5   0   8       1602.75       1777.59        42.88 o                         
   6   0   8         98.13         85.69         3.09 o                         
   7   0   8       1103.76       1116.36        21.41 o                         
   8   0   8       2297.82       2405.87        43.37 o                         
   9   0   8        950.90        867.40        17.75 o                         
  10   0   8         48.58         35.37         1.29 o                         
  11   0   8         72.02         59.98         1.32 o                         
  12   0   8        403.25        418.17         4.27 o                         
  13   0   8        682.15        675.71         7.75 o                         
  14   0   8        504.38        511.07         6.80 o                         
  15   0   8          3.06          3.27         1.06 o                         
  16   0   8       1241.09       1261.88        19.43 o                         
  17   0   8        311.28        339.29         5.98 o                         
  18   0   8         43.17         43.02         1.60 o                         
  19   0   8         64.61         41.37         2.24 o                         
   1   1   8          4.50          1.28         1.76 o                         
   2   1   8       1825.08       1521.78        23.66 o                         
   3   1   8       1263.50       1059.20        32.24 o                         
   4   1   8        285.29        339.28        13.61 o                         
   5   1   8        761.46        695.45        12.85 o                         
   6   1   8         85.40         44.99         2.27 o                         
   7   1   8        491.28        436.47         6.25 o                         
   8   1   8          0.65          0.24         1.08 o                         
   9   1   8        192.33        153.81         3.51 o                         
  10   1   8       1513.68       1388.29         9.13 o                         
  11   1   8        344.75        362.64         2.78 o                         
  12   1   8          1.94          3.32         0.60 o                         
  13   1   8         21.17         26.05         0.81 o                         
  14   1   8       1073.70       1117.79         9.13 o                         
  15   1   8         17.86         15.22         0.87 o                         
  16   1   8         70.95         74.56         1.39 o                         
  17   1   8         60.90         56.60         1.22 o                         
  18   1   8        298.91        323.16         3.62 o                         
  19   1   8         98.74         78.73         3.35 o                         
   0   2   8       4951.02       4733.36       100.67 o                         
   1   2   8        370.13        329.12         9.00 o                         
   2   2   8         28.86         36.43         2.87 o                         
   3   2   8         15.23         18.69         2.56 o                         
   4   2   8        264.26        334.49        12.03 o                         
   5   2   8       1093.59       1047.86        12.67 o                         
   6   2   8       2198.79       2085.73        23.25 o                         
   7   2   8       1670.63       1618.07        18.77 o                         
   8   2   8       2511.70       2457.00        31.13 o                         
   9   2   8       1605.33       1650.30        27.44 o                         
  10   2   8        643.61        627.22         5.15 o                         
  11   2   8          5.32          4.59         0.64 o                         
  12   2   8       3891.00       3780.66        22.85 o                         
  13   2   8       1828.07       1831.64        11.88 o                         
  14   2   8         79.94         86.79         1.20 o                         
  15   2   8        286.78        267.00         2.61 o                         
  16   2   8        200.99        188.05         1.90 o                         
  17   2   8        888.68        897.47         9.20 o                         
  18   2   8        562.68        543.93         6.06 o                         
   1   3   8        431.99        380.23         8.36 o                         
   2   3   8       1080.48       1143.05        27.59 o                         
   3   3   8         43.28         32.24         2.13 o                         
   4   3   8        795.34        818.97        15.45 o                         
   5   3   8       3495.11       3657.31        38.88 o                         
   6   3   8       6816.60       6845.41        63.54 o                         
   7   3   8        210.33        198.36         3.32 o                         
   8   3   8        179.25        191.10         3.23 o                         
   9   3   8        734.69        721.12         4.82 o                         
  10   3   8         36.18         34.00         0.78 o                         
  11   3   8          4.06          5.05         0.64 o                         
  12   3   8         31.24         24.48         0.79 o                         
  13   3   8        533.99        549.65         3.62 o                         
  14   3   8          3.35          4.93         0.66 o                         
  15   3   8         49.24         56.61         1.29 o                         
  16   3   8        158.13        155.26         1.84 o                         
  17   3   8        113.10        104.71         1.75 o                         
  18   3   8        256.64        245.63         4.83 o                         
   0   4   8        978.53       1036.34        21.78 o                         
   1   4   8         28.03         48.19         2.42 o                         
   2   4   8        757.05        816.82        14.82 o                         
   3   4   8       2586.65       2710.32        30.75 o                         
   4   4   8        879.08        903.47        13.33 o                         
   5   4   8         86.86        103.15         2.34 o                         
   6   4   8       3050.60       3097.33        30.78 o                         
   7   4   8         14.14         14.53         0.62 o                         
   8   4   8        180.43        166.46         1.96 o                         
   9   4   8          7.08          7.65         0.62 o                         
  10   4   8         39.45         35.43         0.91 o                         
  11   4   8       1251.02       1232.06         7.94 o                         
  12   4   8         66.89         57.30         1.03 o                         
  13   4   8       1037.96       1072.46         7.07 o                         
  14   4   8        262.24        270.89         2.43 o                         
  15   4   8         60.14         64.07         1.15 o                         
  16   4   8         46.45         49.55         1.02 o                         
  17   4   8         74.87         71.40         1.63 o                         
   1   5   8        113.24        111.38         3.02 o                         
   2   5   8        337.41        372.70         6.83 o                         
   3   5   8        152.31        147.21         2.64 o                         
   4   5   8         15.07         13.36         1.06 o                         
   5   5   8          0.40          1.98         0.46 o                         
   6   5   8       2962.66       2937.68        16.07 o                         
   7   5   8        312.60        298.67         2.22 o                         
   8   5   8         18.97         18.80         0.73 o                         
   9   5   8         85.74        100.58         1.29 o                         
  10   5   8          1.10          4.10         0.63 o                         
  11   5   8         67.01         85.78         1.21 o                         
  12   5   8        509.00        546.85         4.24 o                         
  13   5   8         10.06         16.18         0.77 o                         
  14   5   8        166.45        172.17         1.83 o                         
  15   5   8        149.58        170.65         2.03 o                         
  16   5   8        146.27        147.51         1.82 o                         
   0   6   8        305.37        288.24         2.79 o                         
   1   6   8        404.71        372.38         2.64 o                         
   2   6   8        784.26        705.36         3.62 o                         
   3   6   8        229.67        208.58         1.43 o                         
   4   6   8        589.60        581.45         3.13 o                         
   5   6   8         11.62          7.53         0.47 o                         
   6   6   8       1126.34       1072.63         5.69 o                         
   7   6   8        202.83        208.18         1.63 o                         
   8   6   8         32.91         35.81         0.78 o                         
   9   6   8         20.08         15.59         0.65 o                         
  10   6   8        130.67        109.89         1.38 o                         
  11   6   8         57.51         46.94         0.95 o                         
  12   6   8         87.89        102.68         1.21 o                         
  13   6   8        141.71        137.72         1.51 o                         
  14   6   8         16.09         13.56         0.71 o                         
  15   6   8         33.90         32.21         0.71 o                         
   1   7   8         21.65         14.47         0.54 o                         
   2   7   8       6083.39       5601.81        23.88 o                         
   3   7   8         17.37         26.19         0.59 o                         
   4   7   8         22.95         10.48         0.52 o                         
   5   7   8          1.33          1.79         0.46 o                         
   6   7   8        285.29        243.29         1.82 o                         
   7   7   8         21.37         18.60         0.62 o                         
   8   7   8        366.81        356.78         2.62 o                         
   9   7   8        172.14        168.32         1.55 o                         
  10   7   8       1281.58       1207.39         8.36 o                         
  11   7   8        107.89        107.98         1.51 o                         
  12   7   8         44.67         31.81         0.80 o                         
  13   7   8         93.41         78.61         1.10 o                         
  14   7   8         71.90         71.75         1.10 o                         
   0   8   8         78.15         59.76         1.01 o                         
   1   8   8        250.76        256.95         1.92 o                         
   2   8   8        250.62        226.07         1.60 o                         
   3   8   8        558.98        596.89         3.27 o                         
   4   8   8        197.29        254.49         1.83 o                         
   5   8   8        290.92        305.75         2.02 o                         
   6   8   8        181.28        183.96         1.57 o                         
   7   8   8        473.57        436.34         2.90 o                         
   8   8   8       1046.48       1085.13         7.57 o                         
   9   8   8        160.61        155.54         2.12 o                         
  10   8   8        212.70        193.86         2.54 o                         
  11   8   8        113.09        139.58         1.65 o                         
  12   8   8        249.82        252.17         3.24 o                         
   1   9   8        282.81        275.76         1.92 o                         
   2   9   8        272.06        285.36         2.06 o                         
   3   9   8         25.15         28.89         0.63 o                         
   4   9   8          1.45          2.39         0.44 o                         
   5   9   8        335.15        309.51         2.84 o                         
   6   9   8       2588.86       2524.43        24.95 o                         
   7   9   8        922.86        944.33        11.62 o                         
   8   9   8         11.17         13.52         0.69 o                         
   9   9   8          3.50          4.71         0.51 o                         
  10   9   8        891.56        746.78         9.79 o                         
   0  10   8       5638.30       5613.21        95.18 o                         
   1  10   8         23.35         22.67         0.71 o                         
   2  10   8         71.43         84.08         1.86 o                         
   3  10   8        357.61        327.72         6.17 o                         
   4  10   8        840.66        758.08        11.78 o                         
   5  10   8         73.91         61.20         0.94 o                         
   6  10   8         72.14         70.08         3.70 o                         
   1   1   9        877.69        888.56        26.53 o                         
   2   1   9         97.62         60.24         4.47 o                         
   3   1   9        482.86        451.62        14.23 o                         
   4   1   9        727.34        846.63        11.64 o                         
   5   1   9       1575.03       1526.70        19.77 o                         
   6   1   9        185.34        153.56         3.02 o                         
   7   1   9        495.19        554.07         7.70 o                         
   8   1   9        158.02        137.95         3.32 o                         
   9   1   9        121.16        127.44         2.82 o                         
  10   1   9        359.26        335.54         2.61 o                         
  11   1   9       2091.53       2082.94        11.98 o                         
  12   1   9        267.96        269.20         2.29 o                         
  13   1   9        596.13        610.32         4.31 o                         
  14   1   9         61.56         56.46         1.26 o                         
  15   1   9        543.39        526.62         4.74 o                         
  16   1   9         12.14         12.28         0.86 o                         
  17   1   9         33.24         30.61         1.04 o                         
  18   1   9        312.07        323.08         3.82 o                         
   0   2   9       8410.39       7484.56       413.14 o                         
   1   2   9       1431.52       1385.46        31.87 o                         
   2   2   9        939.07        929.60        17.56 o                         
   3   2   9        478.53        507.87        23.05 o                         
   4   2   9        172.29        124.20         2.82 o                         
   5   2   9        420.42        485.20         6.85 o                         
   6   2   9       2849.74       2997.11        32.86 o                         
   7   2   9        361.26        365.81         5.68 o                         
   8   2   9        378.52        381.57         6.47 o                         
   9   2   9          2.79          1.80         0.56 o                         
  10   2   9       1114.67       1115.07         7.54 o                         
  11   2   9        147.30        154.29         1.64 o                         
  12   2   9         44.56         47.70         0.87 o                         
  13   2   9        321.16        338.91         3.14 o                         
  14   2   9        251.35        250.96         2.42 o                         
  15   2   9       1012.31       1026.58         8.34 o                         
  16   2   9        946.33       1038.53         9.60 o                         
  17   2   9          6.92          5.31         0.66 o                         
  18   2   9          0.75          1.00         0.42 o                         
   1   3   9       1024.67        988.07        25.04 o                         
   2   3   9       6434.29       6369.19        86.58 o                         
   3   3   9        276.41        273.33         3.90 o                         
   4   3   9        880.25        888.18         9.94 o                         
   5   3   9        166.27        178.90         2.97 o                         
   6   3   9       1422.41       1447.76        15.11 o                         
   7   3   9       2002.88       1996.28        25.70 o                         
   8   3   9        343.17        317.52         3.09 o                         
   9   3   9          4.15          2.61         0.64 o                         
  10   3   9          9.96          9.30         0.69 o                         
  11   3   9        265.73        261.35         2.56 o                         
  12   3   9        955.22        959.20         7.32 o                         
  13   3   9        750.04        757.58         5.35 o                         
  14   3   9       1195.12       1252.48         8.93 o                         
  15   3   9        163.69        175.58         2.10 o                         
  16   3   9        346.99        377.84         4.88 o                         
  17   3   9         42.60         42.45         1.04 o                         
  18   3   9        254.01        200.15         3.67 o                         
   0   4   9       7660.22       7730.39       148.78 o                         
   1   4   9         11.21          5.57         2.20 o                         
   2   4   9        654.94        743.01        10.80 o                         
   3   4   9        148.39        152.27         3.74 o                         
   4   4   9       1208.60       1177.24        15.46 o                         
   5   4   9        119.79        108.79         2.90 o                         
   6   4   9         39.89         48.02         1.17 o                         
   7   4   9       2911.82       2850.68        16.72 o                         
   8   4   9       2569.55       2488.62        16.47 o                         
   9   4   9        932.84        920.16         7.20 o                         
  10   4   9        209.45        202.91         2.12 o                         
  11   4   9          1.52          2.93         0.68 o                         
  12   4   9       1007.26       1002.45         6.87 o                         
  13   4   9       1694.43       1686.70        12.09 o                         
  14   4   9        752.62        765.38         5.84 o                         
  15   4   9         33.17         29.80         0.94 o                         
  16   4   9        645.52        687.43         6.44 o                         
  17   4   9          3.00          3.51         0.46 o                         
   1   5   9        265.52        262.58         8.94 o                         
   2   5   9        572.61        469.05         5.16 o                         
   3   5   9        601.08        665.68         6.11 o                         
   4   5   9        576.40        541.41         3.66 o                         
   5   5   9        100.85        103.24         1.14 o                         
   6   5   9        498.88        488.69         3.61 o                         
   7   5   9        492.55        492.36         3.81 o                         
   8   5   9         22.61         28.63         0.88 o                         
   9   5   9          1.97          6.42         0.69 o                         
  10   5   9       3551.27       3648.49        23.96 o                         
  11   5   9        210.70        199.12         1.98 o                         
  12   5   9        231.18        239.59         2.27 o                         
  13   5   9         23.88         26.81         0.83 o                         
  14   5   9       1081.29       1115.22         9.47 o                         
  15   5   9          3.36          2.67         0.63 o                         
  16   5   9          0.95          1.64         0.40 o                         
   0   6   9         88.19         84.15         1.34 o                         
   1   6   9         37.73         58.59         0.80 o                         
   2   6   9        219.34        194.63         1.84 o                         
   3   6   9        103.71         97.92         1.08 o                         
   4   6   9       3635.34       3593.52        18.13 o                         
   5   6   9          2.54          3.90         0.49 o                         
   6   6   9       1885.13       1947.47        10.22 o                         
   7   6   9        666.28        664.20         4.11 o                         
   8   6   9        583.14        604.51         4.35 o                         
   9   6   9         44.28         30.15         0.76 o                         
  10   6   9        145.37        138.34         1.67 o                         
  11   6   9          5.61          6.89         0.67 o                         
  12   6   9        900.35        946.45         6.78 o                         
  13   6   9         74.43         59.17         1.02 o                         
  14   6   9         46.09         39.06         1.13 o                         
  15   6   9         26.93         25.30         0.65 o                         
   1   7   9         61.20         73.60         0.99 o                         
   2   7   9        189.00        243.20         1.67 o                         
   3   7   9         60.06         73.72         0.89 o                         
   4   7   9         32.01         37.46         0.71 o                         
   5   7   9        382.32        350.82         2.29 o                         
   6   7   9       3223.69       3291.45        17.34 o                         
   7   7   9        267.17        259.75         2.19 o                         
   8   7   9         49.64         51.21         0.98 o                         
   9   7   9        411.20        410.41         3.49 o                         
  10   7   9        776.73        796.74         5.96 o                         
  11   7   9        146.91        156.11         1.86 o                         
  12   7   9         38.65         36.07         0.76 o                         
  13   7   9          1.90          1.15         0.43 o                         
  14   7   9         15.63          9.84         0.86 o                         
   0   8   9          1.84          2.58         0.70 o                         
   1   8   9          2.34          6.76         0.50 o                         
   2   8   9        181.86        172.70         1.37 o                         
   3   8   9        679.86        674.56         3.93 o                         
   4   8   9        138.64        130.37         1.21 o                         
   5   8   9         56.98         47.18         0.77 o                         
   6   8   9         77.79         72.52         0.96 o                         
   7   8   9          5.70         10.09         0.58 o                         
   8   8   9        154.71        166.37         1.60 o                         
   9   8   9         67.59         63.01         1.05 o                         
  10   8   9         90.71         90.51         1.24 o                         
  11   8   9        108.89        106.73         1.68 o                         
  12   8   9         81.85         66.29         2.13 o                         
   1   9   9         62.03         54.66         0.71 o                         
   2   9   9         23.84         18.60         0.54 o                         
   3   9   9         92.75         85.10         1.01 o                         
   4   9   9         17.34         16.26         0.54 o                         
   5   9   9        359.94        341.39         3.47 o                         
   6   9   9         38.27         42.64         1.04 o                         
   7   9   9         55.69         51.22         1.15 o                         
   8   9   9        171.49        193.83         3.84 o                         
   9   9   9        171.09        167.18         3.39 o                         
   0  10   9          6.11          6.44         0.63 o                         
   1  10   9        131.60        121.82         3.38 o                         
   2  10   9          0.32          1.14         0.48 o                         
   3  10   9         60.88         62.58         2.28 o                         
   4  10   9         10.96          7.90         0.59 o                         
   5  10   9        328.04        279.95         5.85 o                         
   0   0  10       1413.45       1118.15        45.68 o                         
   1   0  10       2169.95       2325.51        43.36 o                         
   2   0  10       4410.71       4280.18        63.69 o                         
   3   0  10       1473.54       1306.19        21.84 o                         
   4   0  10       2701.29       2299.13        36.06 o                         
   5   0  10         41.30         44.21         2.28 o                         
   6   0  10       1275.96       1306.47        20.33 o                         
   7   0  10       4522.95       4595.33        79.82 o                         
   8   0  10       4181.24       3939.47        91.00 o                         
   9   0  10        397.67        415.49         4.05 o                         
  10   0  10       1924.82       1823.95        13.43 o                         
  11   0  10       1399.41       1339.79        10.75 o                         
  12   0  10       1601.05       1631.94        12.93 o                         
  13   0  10         26.78         32.04         1.83 o                         
  14   0  10        196.86        202.21         3.06 o                         
  15   0  10         30.97         27.90         1.42 o                         
  16   0  10        573.57        607.67         9.78 o                         
  17   0  10          3.96          8.58         1.50 o                         
  18   0  10        121.05         94.63         2.89 o                         
   1   1  10        603.45        623.57         8.93 o                         
   2   1  10       6543.80       6421.04        66.26 o                         
   3   1  10        244.89        269.84         4.13 o                         
   4   1  10       1115.19       1220.73        16.29 o                         
   5   1  10         59.96         69.14         3.99 o                         
   6   1  10       7759.33       7566.43        79.39 o                         
   7   1  10        140.71        136.62         3.86 o                         
   8   1  10        196.14        181.45         5.51 o                         
   9   1  10        143.75        141.57         1.26 o                         
  10   1  10       5247.36       5178.19        26.90 o                         
  11   1  10        278.69        287.04         2.25 o                         
  12   1  10          5.08          7.03         0.60 o                         
  13   1  10         22.67         28.01         0.78 o                         
  14   1  10       1549.83       1604.74        11.23 o                         
  15   1  10         85.19         84.71         1.28 o                         
  16   1  10         16.93         15.08         0.78 o                         
  17   1  10          8.78         10.53         0.75 o                         
  18   1  10        485.38        442.36         7.80 o                         
   0   2  10        933.32        869.59        11.37 o                         
   1   2  10         16.84         19.85         1.08 o                         
   2   2  10        404.61        413.50         5.82 o                         
   3   2  10          3.81          7.89         1.24 o                         
   4   2  10       3676.43       3689.24        41.85 o                         
   5   2  10        531.87        529.60         7.17 o                         
   6   2  10         54.12         66.20         2.03 o                         
   7   2  10        405.70        390.54         6.08 o                         
   8   2  10       4576.90       4409.16        28.26 o                         
   9   2  10        983.89       1000.87         6.30 o                         
  10   2  10       2420.07       2372.59        13.61 o                         
  11   2  10        215.31        213.07         1.94 o                         
  12   2  10       3299.41       3229.48        18.62 o                         
  13   2  10         66.30         67.70         1.12 o                         
  14   2  10       2067.93       2112.97        15.81 o                         
  15   2  10         61.37         66.19         1.25 o                         
  16   2  10       1014.06       1104.89         9.01 o                         
  17   2  10        274.75        262.25         3.08 o                         
  18   2  10        637.20        484.23        12.32 o                         
   1   3  10         94.57         64.27         1.21 o                         
   2   3  10       2088.39       1796.13        15.46 o                         
   3   3  10          7.17         15.07         0.96 o                         
   4   3  10        276.24        219.35         4.50 o                         
   5   3  10        353.00        326.47         4.81 o                         
   6   3  10         35.03         48.09         1.48 o                         
   7   3  10       1542.01       1533.11         9.61 o                         
   8   3  10         98.11        103.26         1.31 o                         
   9   3  10          4.74          6.08         0.63 o                         
  10   3  10       1008.59       1027.07         7.16 o                         
  11   3  10         22.64         18.71         0.76 o                         
  12   3  10          0.16          2.36         0.65 o                         
  13   3  10         15.45         18.03         0.91 o                         
  14   3  10          8.65          9.06         0.78 o                         
  15   3  10         11.19         14.89         0.80 o                         
  16   3  10          0.40          1.12         0.61 o                         
  17   3  10         73.76         56.82         2.01 o                         
   0   4  10       1909.24       1992.81        45.70 o                         
   1   4  10        844.76        773.84        45.59 o                         
   2   4  10       1090.42       1027.67        17.52 o                         
   3   4  10       1351.10       1277.23        28.63 o                         
   4   4  10        225.78        212.29         4.94 o                         
   5   4  10        165.29        153.97         1.96 o                         
   6   4  10       1861.41       1800.12        11.64 o                         
   7   4  10          0.06          0.24         0.54 o                         
   8   4  10        181.33        199.32         2.01 o                         
   9   4  10        243.18        224.90         2.21 o                         
  10   4  10        181.81        177.89         2.26 o                         
  11   4  10         10.51          9.04         0.82 o                         
  12   4  10         65.71         83.89         1.34 o                         
  13   4  10       2160.67       2170.37        16.18 o                         
  14   4  10          9.50         11.20         0.72 o                         
  15   4  10          9.61          8.53         0.77 o                         
  16   4  10          2.34          3.40         0.51 o                         
  17   4  10         11.78          5.46         0.63 o                         
   1   5  10        852.30        776.45         7.65 o                         
   2   5  10        854.18        810.66         6.94 o                         
   3   5  10        507.35        427.39         4.13 o                         
   4   5  10        690.08        667.34         5.41 o                         
   5   5  10          4.27          1.47         0.57 o                         
   6   5  10       1918.44       1918.68        11.11 o                         
   7   5  10          0.10          0.91         0.60 o                         
   8   5  10         24.95         17.06         0.82 o                         
   9   5  10        252.99        277.94         2.88 o                         
  10   5  10       1277.96       1327.81         9.26 o                         
  11   5  10        120.99        113.24         1.43 o                         
  12   5  10         91.90         89.61         1.25 o                         
  13   5  10         88.20         82.58         1.15 o                         
  14   5  10        355.75        380.06         3.63 o                         
  15   5  10         54.92         51.28         1.05 o                         
  16   5  10        220.59        192.06         3.92 o                         
   0   6  10       2418.88       2360.44        20.62 o                         
   1   6  10        499.36        537.09         5.52 o                         
   2   6  10         61.58         73.27         1.03 o                         
   3   6  10        470.13        454.94         3.18 o                         
   4   6  10       2910.40       2833.21        16.10 o                         
   5   6  10         91.85         65.78         0.90 o                         
   6   6  10          0.09          1.11         0.52 o                         
   7   6  10         79.38         66.76         0.98 o                         
   8   6  10       2023.76       1997.42        13.13 o                         
   9   6  10        458.82        418.00         3.78 o                         
  10   6  10          0.26          0.68         0.65 o                         
  11   6  10          2.81          2.48         0.60 o                         
  12   6  10        675.47        718.23         5.24 o                         
  13   6  10         38.91         46.49         0.82 o                         
  14   6  10        131.94        125.08         2.46 o                         
  15   6  10         46.06         40.77         2.59 o                         
   1   7  10       1062.56        920.43         5.47 o                         
   2   7  10        472.34        544.89         3.45 o                         
   3   7  10          8.76         14.62         0.65 o                         
   4   7  10        573.39        516.09         3.62 o                         
   5   7  10         16.57          8.92         0.60 o                         
   6   7  10       1211.59       1247.55         7.45 o                         
   7   7  10         92.20         63.97         1.03 o                         
   8   7  10          1.33          3.11         0.61 o                         
   9   7  10         97.14         90.72         1.27 o                         
  10   7  10        636.17        699.46         5.44 o                         
  11   7  10          5.24          6.39         0.59 o                         
  12   7  10        276.24        289.44         2.43 o                         
  13   7  10         70.12         59.11         1.24 o                         
   0   8  10       5642.94       5544.45        41.31 o                         
   1   8  10        316.51        281.31         1.99 o                         
   2   8  10         42.34         45.55         0.71 o                         
   3   8  10         92.11        101.77         1.04 o                         
   4   8  10       2756.18       2662.42        16.17 o                         
   5   8  10        160.17        150.85         1.59 o                         
   6   8  10         38.83         33.17         0.70 o                         
   7   8  10         49.12         39.90         0.73 o                         
   8   8  10        385.68        417.64         3.21 o                         
   9   8  10         88.65         75.94         1.05 o                         
  10   8  10         30.75         33.20         0.89 o                         
  11   8  10        112.52        106.82         2.11 o                         
   1   9  10          3.83          5.10         0.45 o                         
   2   9  10       2902.50       2874.85        18.85 o                         
   3   9  10        379.96        341.80         3.28 o                         
   4   9  10         63.43         72.07         1.20 o                         
   5   9  10          0.22          1.07         0.41 o                         
   6   9  10        680.35        707.06        12.07 o                         
   7   9  10         47.17         55.55         1.27 o                         
   8   9  10        121.41        128.60         4.60 o                         
   0  10  10        566.71        555.94        10.31 o                         
   1  10  10        167.33        165.13         3.64 o                         
   2  10  10          6.60          7.22         0.52 o                         
   3  10  10        461.77        403.99         8.55 o                         
   4  10  10        258.57        203.64        20.24 o                         
   1   1  11       5070.82       5190.16        45.61 o                         
   2   1  11          3.68          4.95         1.08 o                         
   3   1  11         29.08         56.41         2.27 o                         
   4   1  11        617.99        541.41         8.24 o                         
   5   1  11        142.09        163.48         3.48 o                         
   6   1  11        118.76         90.54         3.06 o                         
   7   1  11        317.79        325.68         5.40 o                         
   8   1  11        247.02        269.10         2.10 o                         
   9   1  11        180.14        170.90         1.52 o                         
  10   1  11       1891.05       1925.42         9.57 o                         
  11   1  11        225.47        204.38         1.78 o                         
  12   1  11        227.34        232.98         1.93 o                         
  13   1  11        346.81        347.59         2.75 o                         
  14   1  11        311.86        322.37         2.96 o                         
  15   1  11        105.96        101.36         1.51 o                         
  16   1  11        357.67        391.90         3.61 o                         
  17   1  11          6.56          6.81         0.54 o                         
  18   1  11        402.51        266.62        13.80 o                         
   0   2  11       1227.10       1203.40        15.51 o                         
   1   2  11        451.37        438.37         4.58 o                         
   2   2  11        574.70        533.65         6.75 o                         
   3   2  11        286.78        252.79         4.09 o                         
   4   2  11       1060.32       1060.31        13.39 o                         
   5   2  11          7.04          5.58         1.21 o                         
   6   2  11        161.42        180.68         3.62 o                         
   7   2  11        797.04        750.97         5.36 o                         
   8   2  11        175.35        163.03         1.54 o                         
   9   2  11        200.86        208.96         1.91 o                         
  10   2  11        402.86        388.06         2.83 o                         
  11   2  11       1601.99       1629.55         9.27 o                         
  12   2  11       1120.47       1104.97         6.87 o                         
  13   2  11        844.59        857.21         6.08 o                         
  14   2  11        495.50        503.50         4.24 o                         
  15   2  11        407.73        411.70         3.74 o                         
  16   2  11          2.49          2.45         0.56 o                         
  17   2  11         77.58         70.78         3.09 o                         
   1   3  11        102.77         86.12         1.45 o                         
   2   3  11       4352.74       3967.55        35.48 o                         
   3   3  11       1883.26       1802.37        21.63 o                         
   4   3  11         84.20         72.89         2.23 o                         
   5   3  11        217.33        232.30         4.21 o                         
   6   3  11       2244.34       2136.66        13.44 o                         
   7   3  11        392.15        381.02         2.80 o                         
   8   3  11         17.11         18.37         0.73 o                         
   9   3  11         73.36         92.51         1.30 o                         
  10   3  11       4529.16       4565.21        27.76 o                         
  11   3  11       1484.93       1550.10         9.74 o                         
  12   3  11          9.10          5.73         0.61 o                         
  13   3  11          8.55          5.98         0.77 o                         
  14   3  11         31.36         32.08         0.94 o                         
  15   3  11       1273.55       1298.11        10.47 o                         
  16   3  11         87.00         84.45         1.48 o                         
  17   3  11        255.51        234.25         3.47 o                         
   0   4  11        276.38        251.26        22.80 o                         
   1   4  11        644.90        614.69        13.39 o                         
   2   4  11        119.20        125.72         4.97 o                         
   3   4  11       3151.19       3042.39        22.21 o                         
   4   4  11       6434.66       6031.12        33.76 o                         
   5   4  11        998.07       1000.02         6.30 o                         
   6   4  11        605.90        555.56         4.24 o                         
   7   4  11          4.62          3.78         0.60 o                         
   8   4  11       1289.80       1263.20         9.92 o                         
   9   4  11       3004.52       2973.43        23.47 o                         
  10   4  11          5.08          2.75         0.76 o                         
  11   4  11          0.74          1.52         0.81 o                         
  12   4  11        428.58        498.20         4.39 o                         
  13   4  11        300.17        309.32         3.14 o                         
  14   4  11         70.74         76.85         1.35 o                         
  15   4  11        105.51        108.88         1.60 o                         
  16   4  11        753.27        715.32        12.01 o                         
   1   5  11        242.35        214.01         2.27 o                         
   2   5  11        206.46        204.38         2.21 o                         
   3   5  11        172.02        166.83         2.15 o                         
   4   5  11        221.76        230.61         2.70 o                         
   5   5  11       3626.71       3407.27        22.73 o                         
   6   5  11       1125.48       1110.20         7.56 o                         
   7   5  11         67.74         60.01         1.03 o                         
   8   5  11        196.98        208.95         2.38 o                         
   9   5  11       2150.73       2299.54        17.74 o                         
  10   5  11        323.63        350.23         3.43 o                         
  11   5  11          4.56          3.64         0.64 o                         
  12   5  11        421.64        425.20         3.54 o                         
  13   5  11        298.53        282.43         2.54 o                         
  14   5  11       1106.39       1180.39         9.78 o                         
  15   5  11          1.21          1.86         0.52 o                         
   0   6  11       3913.52       3939.42        33.73 o                         
   1   6  11       1052.01        985.58         8.00 o                         
   2   6  11         17.78         20.67         0.79 o                         
   3   6  11        188.67        215.55         2.05 o                         
   4   6  11         98.98         72.38         1.04 o                         
   5   6  11       1140.01       1049.06         6.55 o                         
   6   6  11         19.02         23.23         0.69 o                         
   7   6  11        174.31        173.51         1.72 o                         
   8   6  11        797.18        789.33         5.65 o                         
   9   6  11         11.28          9.69         0.75 o                         
  10   6  11        743.60        755.27         5.76 o                         
  11   6  11         75.98         71.30         1.04 o                         
  12   6  11        381.08        368.51         2.90 o                         
  13   6  11          0.90          2.12         0.48 o                         
  14   6  11         41.61         41.58         0.90 o                         
   1   7  11         24.54         31.94         0.78 o                         
   2   7  11       1083.45       1080.47         7.28 o                         
   3   7  11        263.72        251.76         2.01 o                         
   4   7  11        108.39        122.84         1.52 o                         
   5   7  11         28.24         18.40         0.69 o                         
   6   7  11        608.91        614.23         4.19 o                         
   7   7  11        305.89        305.04         2.42 o                         
   8   7  11          0.78          1.54         0.56 o                         
   9   7  11          4.10          4.56         0.59 o                         
  10   7  11        685.88        680.11         5.54 o                         
  11   7  11        250.89        258.80         2.66 o                         
  12   7  11         25.26         35.70         0.67 o                         
  13   7  11          9.84          8.80         0.73 o                         
   0   8  11         52.24         53.77         1.29 o                         
   1   8  11        262.93        250.77         2.00 o                         
   2   8  11        302.85        290.13         2.26 o                         
   3   8  11         50.33         46.52         0.77 o                         
   4   8  11        300.36        287.83         2.31 o                         
   5   8  11        134.42        123.85         1.61 o                         
   6   8  11          4.41          6.09         0.51 o                         
   7   8  11         16.57         18.19         0.64 o                         
   8   8  11        104.56        118.87         1.70 o                         
   9   8  11         27.59         26.08         0.73 o                         
  10   8  11          2.45          1.66         0.50 o                         
   1   9  11          0.03          0.56         0.48 o                         
   2   9  11         42.90         33.04         1.01 o                         
   3   9  11        298.36        296.32         5.37 o                         
   4   9  11         85.30         65.53         1.92 o                         
   5   9  11        117.15        139.88         3.90 o                         
   6   9  11        381.36        409.00         5.12 o                         
   7   9  11         28.32         20.70         1.07 o                         
   8   9  11          0.11         -0.07         0.73 o                         
   0  10  11         72.91         81.85         4.26 o                         
   1  10  11         42.46         40.49         1.07 o                         
   0   0  12       1379.69       1132.17        21.84 o                         
   1   0  12       1887.75       2178.38        29.93 o                         
   2   0  12       2745.51       2744.89        44.04 o                         
   3   0  12       1109.97        955.05        17.23 o                         
   4   0  12        303.52        475.65        32.23 o                         
   5   0  12        171.55        193.18         5.29 o                         
   6   0  12       1596.36       1686.50        42.74 o                         
   7   0  12       1183.94       1273.28        10.79 o                         
   8   0  12       4190.31       4251.10        28.68 o                         
   9   0  12        393.79        377.58         3.41 o                         
  10   0  12       1570.40       1511.35        11.70 o                         
  11   0  12        421.74        412.29         4.09 o                         
  12   0  12       1658.25       1667.83        13.12 o                         
  13   0  12        878.89        907.98         8.44 o                         
  14   0  12          4.87          4.81         0.93 o                         
  15   0  12          9.55          9.12         0.95 o                         
  16   0  12          3.09          4.16         0.90 o                         
  17   0  12          7.94          6.48         0.71 o                         
   1   1  12       1742.20       1784.95        17.09 o                         
   2   1  12       1656.25       1543.62        20.50 o                         
   3   1  12       1919.80       1898.72        24.69 o                         
   4   1  12         67.58         70.86         2.34 o                         
   5   1  12        499.72        514.25         8.13 o                         
   6   1  12        543.96        528.85         7.81 o                         
   7   1  12        200.86        205.62         1.79 o                         
   8   1  12        907.28        912.02         5.25 o                         
   9   1  12         27.77         33.16         0.71 o                         
  10   1  12          5.00          5.10         0.56 o                         
  11   1  12        100.54        109.53         1.25 o                         
  12   1  12        360.70        357.50         2.79 o                         
  13   1  12          8.75          8.42         0.67 o                         
  14   1  12        379.63        394.31         3.59 o                         
  15   1  12        251.63        265.16         2.45 o                         
  16   1  12          7.21          6.03         0.51 o                         
  17   1  12        125.67        127.01         2.33 o                         
   0   2  12        151.18        159.53         3.09 o                         
   1   2  12       1123.36       1163.16        10.97 o                         
   2   2  12        437.19        426.10         4.51 o                         
   3   2  12       1977.15       1996.32        22.10 o                         
   4   2  12       2227.53       2197.17        30.40 o                         
   5   2  12        586.04        541.64         8.18 o                         
   6   2  12          2.57          1.57         0.56 o                         
   7   2  12       1895.25       1964.27        11.45 o                         
   8   2  12        128.47        140.40         1.46 o                         
   9   2  12         18.60         21.61         0.77 o                         
  10   2  12        440.27        451.75         3.37 o                         
  11   2  12         80.53         90.59         1.17 o                         
  12   2  12         20.89         25.65         0.73 o                         
  13   2  12        646.62        680.86         5.06 o                         
  14   2  12         68.69         62.27         1.09 o                         
  15   2  12         10.87         11.60         0.67 o                         
  16   2  12       1132.14       1165.87        13.05 o                         
  17   2  12        471.87        390.92         8.11 o                         
   1   3  12        601.01        609.38         6.19 o                         
   2   3  12       2531.28       2462.46        21.59 o                         
   3   3  12        204.70        209.25         2.80 o                         
   4   3  12         10.37         14.75         0.70 o                         
   5   3  12         11.72         17.23         0.55 o                         
   6   3  12       1139.32       1110.29         6.21 o                         
   7   3  12       1031.95        986.74         5.84 o                         
   8   3  12          1.27          6.65         1.32 o                         
   9   3  12         85.89         88.85         1.63 o                         
  10   3  12       3517.48       3422.59        20.59 o                         
  11   3  12        379.67        342.52         2.61 o                         
  12   3  12        228.84        220.32         1.81 o                         
  13   3  12         53.84         55.27         1.03 o                         
  14   3  12         73.15         74.59         1.21 o                         
  15   3  12         20.51         24.97         0.75 o                         
  16   3  12        669.41        679.54        12.35 o                         
   0   4  12       1281.17       1196.26        15.66 o                         
   1   4  12        426.21        434.14         3.75 o                         
   2   4  12         43.97         43.93         0.82 o                         
   3   4  12       1686.65       1617.73         9.71 o                         
   4   4  12       2195.46       2081.57        11.34 o                         
   5   4  12         11.53         13.42         0.57 o                         
   6   4  12        158.19        187.99         2.31 o                         
   7   4  12        675.45        669.44         4.81 o                         
   8   4  12        370.46        352.99         3.09 o                         
   9   4  12       1273.65       1252.40        10.36 o                         
  10   4  12        490.52        469.89         4.38 o                         
  11   4  12        623.33        632.23         5.52 o                         
  12   4  12         33.50         43.56         1.03 o                         
  13   4  12          0.29          0.78         0.69 o                         
  14   4  12          1.22          2.34         0.60 o                         
  15   4  12        243.70        224.55         3.48 o                         
  16   4  12        314.72        272.63         3.68 o                         
   1   5  12        534.55        514.51         5.95 o                         
   2   5  12          3.25          6.39         0.76 o                         
   3   5  12       1232.43       1215.81         8.14 o                         
   4   5  12       1487.34       1484.22        13.00 o                         
   5   5  12        296.76        266.38         2.82 o                         
   6   5  12        493.41        487.44         3.89 o                         
   7   5  12        219.00        222.33         2.23 o                         
   8   5  12          2.47          3.85         0.83 o                         
   9   5  12          0.13          0.89         0.84 o                         
  10   5  12        915.09        878.52         6.87 o                         
  11   5  12        505.55        535.74         4.00 o                         
  12   5  12        111.41        106.45         1.27 o                         
  13   5  12          0.09          1.03         0.52 o                         
  14   5  12          0.65          1.44         0.48 o                         
  15   5  12        118.75        109.56         2.43 o                         
   0   6  12       2270.28       2196.65        31.43 o                         
   1   6  12         12.94         25.84         0.92 o                         
   2   6  12        556.87        528.49         5.38 o                         
   3   6  12        150.12        145.57         1.67 o                         
   4   6  12          3.09          3.84         0.66 o                         
   5   6  12        877.11        753.64         5.21 o                         
   6   6  12        255.28        258.76         2.06 o                         
   7   6  12        266.19        244.41         2.29 o                         
   8   6  12         56.39         37.91         0.93 o                         
   9   6  12         27.05         21.70         0.82 o                         
  10   6  12          8.65          9.05         0.71 o                         
  11   6  12         23.90         25.02         0.72 o                         
  12   6  12         23.10         24.17         0.60 o                         
  13   6  12          8.02          6.99         0.54 o                         
  14   6  12          0.78          0.07         0.80 o                         
   1   7  12        433.59        385.16         3.25 o                         
   2   7  12        213.94        236.29         2.31 o                         
   3   7  12        113.52        126.43         1.37 o                         
   4   7  12        219.35        254.38         2.06 o                         
   5   7  12         13.83          6.86         0.57 o                         
   6   7  12        718.71        742.09         5.20 o                         
   7   7  12        124.29        144.28         1.50 o                         
   8   7  12        147.54        134.84         1.81 o                         
   9   7  12        190.75        208.72         2.00 o                         
  10   7  12          5.83          4.69         0.60 o                         
  11   7  12          1.69          2.63         0.45 o                         
  12   7  12         61.53         54.25         0.85 o                         
   0   8  12        262.47        253.50         3.32 o                         
   1   8  12        876.18        829.40         6.74 o                         
   2   8  12         19.04         20.47         0.67 o                         
   3   8  12        489.09        468.35         3.54 o                         
   4   8  12        965.27        933.91         8.99 o                         
   5   8  12        105.14        111.66         1.60 o                         
   6   8  12         35.38         41.05         0.76 o                         
   7   8  12        580.02        540.71         6.42 o                         
   8   8  12       1070.22       1061.36        15.35 o                         
   9   8  12        791.20        725.36         7.91 o                         
  10   8  12        143.97        140.72         1.97 o                         
   1   9  12        227.61        215.77         3.50 o                         
   2   9  12        409.95        436.98         5.81 o                         
   3   9  12        254.35        269.90         4.22 o                         
   4   9  12          9.67         16.21         0.66 o                         
   5   9  12        232.02        214.73         5.53 o                         
   6   9  12        342.55        328.65         6.55 o                         
   1   1  13        315.70        371.55         4.36 o                         
   2   1  13         66.48         58.97         1.83 o                         
   3   1  13       1444.13       1405.22        20.96 o                         
   4   1  13         54.10         54.89         2.05 o                         
   5   1  13          1.60          2.95         0.62 o                         
   6   1  13        320.76        310.59         2.14 o                         
   7   1  13         40.09         34.60         0.80 o                         
   8   1  13        106.75        103.32         1.14 o                         
   9   1  13         14.44         22.14         0.66 o                         
  10   1  13        125.23        126.31         1.30 o                         
  11   1  13        373.77        352.16         2.53 o                         
  12   1  13         76.18         80.97         1.08 o                         
  13   1  13         23.27         24.14         0.84 o                         
  14   1  13        489.91        508.36         4.20 o                         
  15   1  13        408.73        425.22         3.48 o                         
  16   1  13         52.33         52.85         1.05 o                         
  17   1  13        598.44        443.52        18.52 o                         
   0   2  13       2503.22       2488.20        30.90 o                         
   1   2  13        436.95        418.22         4.56 o                         
   2   2  13        715.86        739.52         7.49 o                         
   3   2  13         56.94         52.05         1.42 o                         
   4   2  13         57.39         56.79         0.96 o                         
   5   2  13       1102.37       1074.39         5.59 o                         
   6   2  13          0.65          1.54         0.50 o                         
   7   2  13       1885.27       1946.64        11.01 o                         
   8   2  13       1389.46       1318.30         7.68 o                         
   9   2  13       3614.57       3551.11        19.59 o                         
  10   2  13        309.72        306.31         2.43 o                         
  11   2  13        119.67        136.15         1.46 o                         
  12   2  13        227.22        238.92         1.95 o                         
  13   2  13         84.31         81.47         1.10 o                         
  14   2  13         87.79         94.29         1.53 o                         
  15   2  13         10.34         12.23         0.65 o                         
  16   2  13        379.73        392.53         4.15 o                         
   1   3  13        265.32        232.17         2.09 o                         
   2   3  13       2942.41       2863.09        16.46 o                         
   3   3  13        824.58        798.50         4.61 o                         
   4   3  13        120.99        114.58         1.11 o                         
   5   3  13        648.33        616.91         4.10 o                         
   6   3  13        502.25        523.30         3.12 o                         
   7   3  13       6767.09       6700.67        34.37 o                         
   8   3  13         61.04         49.44         0.97 o                         
   9   3  13       1405.80       1386.21         9.23 o                         
  10   3  13        932.88        892.04         6.07 o                         
  11   3  13        913.60        904.88         5.81 o                         
  12   3  13          0.12          0.87         0.57 o                         
  13   3  13        872.49        931.15         7.06 o                         
  14   3  13        386.06        411.97         4.02 o                         
  15   3  13        173.22        181.70         4.06 o                         
  16   3  13          4.14          1.54         0.45 o                         
   0   4  13       1185.16       1164.10        11.27 o                         
   1   4  13       5121.91       4889.59        31.09 o                         
   2   4  13         58.30         56.44         0.95 o                         
   3   4  13         16.94         18.37         0.64 o                         
   4   4  13        864.95        875.87         5.29 o                         
   5   4  13       1932.02       1842.79         9.99 o                         
   6   4  13         25.06         20.57         0.66 o                         
   7   4  13        351.10        326.59         2.60 o                         
   8   4  13        465.78        475.16         4.12 o                         
   9   4  13         63.40         70.99         1.33 o                         
  10   4  13        199.97        234.51         2.80 o                         
  11   4  13        360.95        373.89         3.68 o                         
  12   4  13        221.52        229.66         2.14 o                         
  13   4  13        392.64        436.32         3.92 o                         
  14   4  13         52.38         44.86         0.82 o                         
  15   4  13        649.54        666.34         7.14 o                         
   1   5  13       1295.44       1286.43        14.63 o                         
   2   5  13         97.83         93.14         1.37 o                         
   3   5  13        774.92        772.27         5.49 o                         
   4   5  13        196.96        194.39         2.36 o                         
   5   5  13        915.74        937.11         8.28 o                         
   6   5  13       1526.72       1443.94        10.20 o                         
   7   5  13        106.46         97.49         1.34 o                         
   8   5  13        205.35        197.52         2.39 o                         
   9   5  13        425.17        408.28         4.49 o                         
  10   5  13        348.68        381.57         3.52 o                         
  11   5  13        782.02        840.75         6.67 o                         
  12   5  13        164.31        174.00         1.89 o                         
  13   5  13         11.88         14.29         0.70 o                         
  14   5  13        133.74        155.00         2.01 o                         
   0   6  13         14.99         15.30         1.34 o                         
   1   6  13        129.08        131.24         2.30 o                         
   2   6  13          5.29          3.44         0.72 o                         
   3   6  13       3094.97       3049.64        28.48 o                         
   4   6  13        235.34        240.96         2.83 o                         
   5   6  13          3.50          2.95         0.66 o                         
   6   6  13         23.85         22.34         0.80 o                         
   7   6  13         20.10         21.08         0.72 o                         
   8   6  13        280.75        307.52         2.71 o                         
   9   6  13         77.22         73.68         1.16 o                         
  10   6  13        228.78        198.08         2.08 o                         
  11   6  13         23.80         26.14         0.71 o                         
  12   6  13        296.29        275.77         3.15 o                         
  13   6  13        155.29        132.89         2.02 o                         
   1   7  13        666.35        659.83         5.28 o                         
   2   7  13        149.10        156.76         2.11 o                         
   3   7  13         70.63         70.99         1.13 o                         
   4   7  13          1.68          2.98         0.61 o                         
   5   7  13         61.85         50.21         0.94 o                         
   6   7  13        208.12        193.33         3.14 o                         
   7   7  13        176.17        174.02         1.96 o                         
   8   7  13         10.17          8.57         0.57 o                         
   9   7  13        111.88        107.91         1.95 o                         
  10   7  13         76.15         61.60         1.19 o                         
  11   7  13        482.43        497.51         7.48 o                         
   0   8  13        246.43        283.67         4.40 o                         
   1   8  13        186.52        177.03         1.93 o                         
   2   8  13         89.61         95.07         1.18 o                         
   3   8  13        175.81        212.79         2.01 o                         
   4   8  13         48.60         43.83         0.75 o                         
   5   8  13        577.92        550.10         5.68 o                         
   6   8  13          4.23          4.17         0.50 o                         
   7   8  13        325.15        366.96         3.61 o                         
   8   8  13        223.64        210.53         2.42 o                         
   9   8  13        143.60        126.97         2.18 o                         
   1   9  13         82.35         62.50         1.51 o                         
   2   9  13        452.25        437.85         7.07 o                         
   3   9  13        188.32        163.81         6.80 o                         
   4   9  13         21.08         27.85         1.36 o                         
   5   9  13         78.49         68.77         3.08 o                         
   0   0  14         94.28         76.46         3.44 o                         
   1   0  14       3665.52       3760.18        50.62 o                         
   2   0  14          1.90          6.18         1.26 o                         
   3   0  14       2288.62       2397.09        18.91 o                         
   4   0  14        481.08        451.54         4.21 o                         
   5   0  14        162.49        167.62         2.03 o                         
   6   0  14         48.44         36.52         0.99 o                         
   7   0  14         30.49         38.23         1.43 o                         
   8   0  14        476.77        487.90         4.92 o                         
   9   0  14       1795.32       1751.94        12.32 o                         
  10   0  14        177.56        198.39         2.14 o                         
  11   0  14        491.00        516.73         5.11 o                         
  12   0  14        221.22        231.97         3.52 o                         
  13   0  14        548.73        603.95         7.67 o                         
  14   0  14        435.35        459.61         6.23 o                         
  15   0  14        491.62        496.45         7.17 o                         
  16   0  14         35.39         26.60         1.14 o                         
   1   1  14       1706.88       1747.34        18.03 o                         
   2   1  14          0.66          2.57         0.59 o                         
   3   1  14       2656.59       2608.66        14.06 o                         
   4   1  14         89.56         95.96         1.07 o                         
   5   1  14        640.81        578.40         3.56 o                         
   6   1  14        135.00        117.85         1.23 o                         
   7   1  14        794.52        760.87         4.45 o                         
   8   1  14        300.26        290.35         2.23 o                         
   9   1  14        268.08        243.66         1.93 o                         
  10   1  14          1.76          1.31         0.56 o                         
  11   1  14       1191.19       1192.80         7.33 o                         
  12   1  14         45.88         47.25         0.84 o                         
  13   1  14         37.78         46.46         0.96 o                         
  14   1  14        110.74        122.70         1.57 o                         
  15   1  14       1388.79       1483.75        17.18 o                         
  16   1  14         50.72         38.35         1.23 o                         
   0   2  14         37.00         30.11         1.02 o                         
   1   2  14       1050.98        993.78         5.91 o                         
   2   2  14        120.28        124.11         1.12 o                         
   3   2  14        460.28        439.52         2.63 o                         
   4   2  14         43.82         46.77         0.87 o                         
   5   2  14        666.08        688.41         4.03 o                         
   6   2  14        613.42        615.16         3.63 o                         
   7   2  14       5213.20       5264.64        28.09 o                         
   8   2  14        212.37        224.32         1.88 o                         
   9   2  14        433.80        509.57         3.78 o                         
  10   2  14         13.47         15.74         0.70 o                         
  11   2  14        551.83        539.52         3.60 o                         
  12   2  14        265.07        258.65         2.05 o                         
  13   2  14        493.09        512.67         4.33 o                         
  14   2  14          5.49          6.04         0.66 o                         
  15   2  14        266.09        288.98         3.89 o                         
  16   2  14        275.63        256.62         5.48 o                         
   1   3  14       2010.09       1910.51        10.58 o                         
   2   3  14       2092.01       2067.55        11.31 o                         
   3   3  14       1408.18       1396.25         7.74 o                         
   4   3  14       1200.81       1192.37         6.42 o                         
   5   3  14        395.61        394.40         2.48 o                         
   6   3  14        693.83        733.92         3.96 o                         
   7   3  14       3873.52       3867.73        19.02 o                         
   8   3  14         70.24         82.00         1.12 o                         
   9   3  14          3.34          9.54         0.74 o                         
  10   3  14         54.82         63.26         1.05 o                         
  11   3  14        441.63        474.08         3.46 o                         
  12   3  14          6.10          5.85         0.66 o                         
  13   3  14        198.12        215.40         2.66 o                         
  14   3  14        301.08        304.51         4.87 o                         
  15   3  14          2.27          2.40         0.52 o                         
   0   4  14       5006.30       4919.74        43.59 o                         
   1   4  14       4370.24       4270.02        26.70 o                         
   2   4  14        137.29        125.47         1.41 o                         
   3   4  14        253.04        240.70         1.95 o                         
   4   4  14        767.17        776.65         4.79 o                         
   5   4  14        604.82        606.30         5.70 o                         
   6   4  14        114.73        111.74         1.29 o                         
   7   4  14       1504.00       1455.43         8.92 o                         
   8   4  14          0.20          1.13         0.79 o                         
   9   4  14         18.17         28.61         0.96 o                         
  10   4  14       1073.52       1057.80         9.24 o                         
  11   4  14          1.82          2.57         0.75 o                         
  12   4  14         36.08         41.36         0.95 o                         
  13   4  14          5.12          7.59         0.60 o                         
  14   4  14         81.13        100.11         1.64 o                         
  15   4  14         13.47          8.18         0.56 o                         
   1   5  14        435.91        424.28         4.54 o                         
   2   5  14         58.02         60.68         1.21 o                         
   3   5  14         65.95         58.16         1.14 o                         
   4   5  14        504.97        491.19         4.39 o                         
   5   5  14        116.24        114.20         1.52 o                         
   6   5  14          4.58          2.75         0.64 o                         
   7   5  14        296.97        296.49         3.42 o                         
   8   5  14         37.57         35.10         0.97 o                         
   9   5  14         10.99         17.08         0.88 o                         
  10   5  14         52.50         44.55         1.00 o                         
  11   5  14          6.95          8.77         0.65 o                         
  12   5  14         56.10         63.28         1.09 o                         
  13   5  14        367.55        375.98         5.66 o                         
  14   5  14          2.18         -0.24         0.73 o                         
   0   6  14         38.10         32.59         1.87 o                         
   1   6  14         26.79         29.92         1.06 o                         
   2   6  14          8.21         10.65         0.78 o                         
   3   6  14        174.72        182.39         2.07 o                         
   4   6  14        446.80        475.10         3.87 o                         
   5   6  14        113.38        117.06         1.54 o                         
   6   6  14         37.02         31.48         0.94 o                         
   7   6  14         15.69         23.42         0.77 o                         
   8   6  14         17.50         36.22         0.90 o                         
   9   6  14       1182.70       1210.35         9.32 o                         
  10   6  14          0.02          0.73         0.60 o                         
  11   6  14         46.15         50.91         0.79 o                         
  12   6  14         57.63         42.66         0.94 o                         
   1   7  14        143.24        156.12         2.13 o                         
   2   7  14          1.76          2.14         0.57 o                         
   3   7  14        978.37        974.57         7.58 o                         
   4   7  14        211.49        203.13         2.04 o                         
   5   7  14        886.15        844.81         7.68 o                         
   6   7  14        120.96        127.58         1.75 o                         
   7   7  14        372.22        362.70         3.68 o                         
   8   7  14         43.80         40.77         0.80 o                         
   9   7  14        677.02        658.99         6.56 o                         
  10   7  14        231.02        204.21         3.88 o                         
   0   8  14         31.52         38.80         1.25 o                         
   1   8  14        917.27        953.03         8.29 o                         
   2   8  14          5.79          7.78         0.57 o                         
   3   8  14        794.84        850.92        10.94 o                         
   4   8  14        218.38        195.73         2.43 o                         
   5   8  14       1892.31       1902.00        22.42 o                         
   6   8  14         36.00         37.23         0.80 o                         
   7   8  14        178.92        188.49         2.69 o                         
   8   8  14          3.98          3.88         0.40 o                         
   1   9  14        592.49        527.93        10.98 o                         
   2   9  14        174.11        138.69         6.22 o                         
   3   9  14        137.56         78.34        11.10 o                         
   1   1  15         21.75         32.16         0.67 o                         
   2   1  15       1087.47       1104.89         5.76 o                         
   3   1  15         64.79         52.31         0.80 o                         
   4   1  15        150.28        164.03         1.35 o                         
   5   1  15        635.30        672.98         3.85 o                         
   6   1  15          8.63          7.85         0.56 o                         
   7   1  15         77.28         72.96         0.98 o                         
   8   1  15        446.10        398.93         2.83 o                         
   9   1  15        908.47        915.00         5.73 o                         
  10   1  15       1044.90       1071.15         6.43 o                         
  11   1  15        474.38        481.89         3.73 o                         
  12   1  15          5.70          4.70         0.59 o                         
  13   1  15         55.76         44.31         0.84 o                         
  14   1  15         72.23         95.97         1.45 o                         
  15   1  15          1.80          1.58         0.46 o                         
   0   2  15       2557.87       2550.92        18.06 o                         
   1   2  15        392.67        383.11         2.49 o                         
   2   2  15        157.30        164.92         1.40 o                         
   3   2  15       1435.22       1425.10         7.47 o                         
   4   2  15        460.61        450.05         2.69 o                         
   5   2  15        173.63        168.80         1.45 o                         
   6   2  15          0.63          0.22         0.53 o                         
   7   2  15        650.93        665.86         4.17 o                         
   8   2  15         12.54         12.61         0.61 o                         
   9   2  15          3.37          4.93         0.57 o                         
  10   2  15         56.36         58.63         0.97 o                         
  11   2  15        225.06        237.19         2.39 o                         
  12   2  15         50.42         53.96         1.03 o                         
  13   2  15        347.05        375.86         3.73 o                         
  14   2  15        109.49         95.78         1.31 o                         
  15   2  15        261.96        246.62        10.79 o                         
   1   3  15       2382.50       2357.42        12.70 o                         
   2   3  15       3876.21       3927.11        19.88 o                         
   3   3  15        194.78        186.19         1.63 o                         
   4   3  15        113.98        111.30         1.34 o                         
   5   3  15         56.88         52.60         0.83 o                         
   6   3  15        156.52        170.51         1.41 o                         
   7   3  15         70.74         58.06         0.87 o                         
   8   3  15         90.87         93.85         1.14 o                         
   9   3  15        358.65        315.14         2.46 o                         
  10   3  15        682.12        706.48         4.81 o                         
  11   3  15        658.92        704.23         5.95 o                         
  12   3  15        211.44        203.87         2.35 o                         
  13   3  15         78.20         92.04         1.41 o                         
  14   3  15         11.98         14.13         0.72 o                         
  15   3  15        833.86        777.66        17.55 o                         
   0   4  15        633.26        625.59         6.48 o                         
   1   4  15         78.22         80.43         1.07 o                         
   2   4  15          4.71          3.69         0.56 o                         
   3   4  15        905.83        906.02         5.64 o                         
   4   4  15        883.74        862.63         5.40 o                         
   5   4  15        565.62        555.31         4.47 o                         
   6   4  15        105.30        112.66         1.41 o                         
   7   4  15       1578.45       1638.94        12.47 o                         
   8   4  15        539.39        551.81         4.94 o                         
   9   4  15        632.04        632.67         5.30 o                         
  10   4  15         12.38         13.93         0.80 o                         
  11   4  15         24.92         30.59         0.95 o                         
  12   4  15         66.44         61.76         1.15 o                         
  13   4  15       1216.79       1254.97        11.18 o                         
  14   4  15          5.09          2.58         0.42 o                         
   1   5  15        180.45        179.21         2.36 o                         
   2   5  15        770.14        798.77         6.19 o                         
   3   5  15       1222.43       1213.08         8.95 o                         
   4   5  15         11.68          9.08         0.72 o                         
   5   5  15        241.24        272.96         3.23 o                         
   6   5  15        159.62        146.40         1.63 o                         
   7   5  15        740.55        740.81         8.19 o                         
   8   5  15        637.98        610.35         5.85 o                         
   9   5  15        695.22        751.98         7.23 o                         
  10   5  15         37.05         48.74         1.06 o                         
  11   5  15        102.37        110.30         1.25 o                         
  12   5  15        371.73        352.25         3.59 o                         
  13   5  15        250.77        219.62         3.80 o                         
   0   6  15        572.15        575.94         8.58 o                         
   1   6  15        768.61        779.78         7.31 o                         
   2   6  15         36.81         33.53         0.91 o                         
   3   6  15          8.87          8.51         0.71 o                         
   4   6  15         51.19         52.84         1.02 o                         
   5   6  15        868.08        906.37         6.75 o                         
   6   6  15        329.86        309.70         2.80 o                         
   7   6  15         60.54         56.75         1.05 o                         
   8   6  15          3.92          4.81         0.63 o                         
   9   6  15        728.60        754.78         7.06 o                         
  10   6  15         13.76         20.37         0.60 o                         
  11   6  15        225.11        253.04         3.47 o                         
   1   7  15          1.08          2.52         0.69 o                         
   2   7  15         43.36         40.18         0.89 o                         
   3   7  15        116.83        125.05         1.50 o                         
   4   7  15          2.98          1.38         0.59 o                         
   5   7  15        393.28        376.47         3.70 o                         
   6   7  15        121.25        133.57         1.87 o                         
   7   7  15        479.15        458.29         5.52 o                         
   8   7  15        209.44        197.90         2.62 o                         
   9   7  15        280.25        250.66         5.31 o                         
   0   8  15        184.72        172.39         5.19 o                         
   1   8  15        259.38        254.94         2.67 o                         
   2   8  15         18.86         18.09         0.78 o                         
   3   8  15         19.00         19.40         0.87 o                         
   4   8  15       1060.12       1030.55        12.03 o                         
   5   8  15          0.12          1.82         0.44 o                         
   6   8  15         21.58         23.53         0.84 o                         
   7   8  15        284.28        251.42         5.81 o                         
   0   0  16        507.48        625.39         6.79 o                         
   1   0  16        180.32        145.33         1.80 o                         
   2   0  16          2.62          0.17         0.71 o                         
   3   0  16        334.01        348.22         3.30 o                         
   4   0  16         10.28         22.78         0.84 o                         
   5   0  16       4507.60       4349.04        28.41 o                         
   6   0  16        363.78        336.62         3.01 o                         
   7   0  16        803.86        892.53         7.86 o                         
   8   0  16         63.17         37.41         1.12 o                         
   9   0  16        827.71        786.51         7.74 o                         
  10   0  16        777.83        799.97         7.20 o                         
  11   0  16          6.24          6.43         0.85 o                         
  12   0  16          2.13          2.59         0.80 o                         
  13   0  16        404.33        413.53         7.91 o                         
  14   0  16        168.35        167.72         2.78 o                         
  15   0  16          1.14          1.93         1.13 o                         
   1   1  16        536.28        535.05         3.28 o                         
   2   1  16         26.32         42.91         0.77 o                         
   3   1  16        263.78        276.64         1.97 o                         
   4   1  16        159.16        160.44         1.37 o                         
   5   1  16       1104.06       1099.14         5.63 o                         
   6   1  16        752.79        726.55         3.97 o                         
   7   1  16       1122.85       1129.39         6.80 o                         
   8   1  16         19.44         12.03         0.63 o                         
   9   1  16       1153.83       1193.82         6.76 o                         
  10   1  16        222.95        242.50         2.33 o                         
  11   1  16        718.03        754.16         5.01 o                         
  12   1  16         17.25         12.75         0.60 o                         
  13   1  16        613.47        625.48         6.51 o                         
  14   1  16          1.19          1.14         0.45 o                         
  15   1  16        128.28        124.10         3.10 o                         
   0   2  16       2427.75       2482.63        17.17 o                         
   1   2  16       1040.94       1051.28         5.90 o                         
   2   2  16          1.42          1.05         0.51 o                         
   3   2  16        469.86        477.23         2.90 o                         
   4   2  16        688.98        689.16         3.93 o                         
   5   2  16        856.80        923.53         4.92 o                         
   6   2  16          0.18          0.62         0.50 o                         
   7   2  16         85.77         98.99         1.09 o                         
   8   2  16       1041.57       1028.71         5.91 o                         
   9   2  16       1039.77       1073.80         6.50 o                         
  10   2  16         21.44         23.75         0.62 o                         
  11   2  16        234.95        252.78         2.26 o                         
  12   2  16        709.36        760.41         5.37 o                         
  13   2  16        333.49        371.89         3.11 o                         
  14   2  16        219.93        229.22         5.58 o                         
   1   3  16        388.96        389.35         2.70 o                         
   2   3  16       3672.21       3706.47        19.37 o                         
   3   3  16         11.67         10.34         0.54 o                         
   4   3  16        545.58        550.36         3.58 o                         
   5   3  16         67.62         69.09         0.94 o                         
   6   3  16        107.28        117.51         1.17 o                         
   7   3  16        640.23        616.26         3.99 o                         
   8   3  16        247.04        253.35         2.14 o                         
   9   3  16         18.36         13.09         0.60 o                         
  10   3  16         22.64         24.93         0.64 o                         
  11   3  16        150.58        134.55         1.88 o                         
  12   3  16         29.32         26.95         0.79 o                         
  13   3  16          8.35          8.60         0.62 o                         
  14   3  16          0.55          1.00         0.41 o                         
   0   4  16       2539.53       2554.36        21.05 o                         
   1   4  16       2411.69       2409.41        14.61 o                         
   2   4  16        393.82        400.36         3.03 o                         
   3   4  16        615.84        617.48         4.12 o                         
   4   4  16        579.19        587.76         4.32 o                         
   5   4  16        185.43        183.88         1.92 o                         
   6   4  16       2457.24       2545.28        18.30 o                         
   7   4  16        222.82        227.48         2.42 o                         
   8   4  16         19.39         16.65         0.83 o                         
   9   4  16         65.74         64.61         1.19 o                         
  10   4  16          0.97          1.57         0.60 o                         
  11   4  16         27.26         18.46         0.66 o                         
  12   4  16         16.45         17.85         0.60 o                         
  13   4  16        228.03        248.15         3.12 o                         
   1   5  16          4.23          7.53         0.77 o                         
   2   5  16         46.41         46.01         1.04 o                         
   3   5  16       1503.87       1543.82        11.77 o                         
   4   5  16        548.70        536.59         4.46 o                         
   5   5  16         30.18         28.54         1.09 o                         
   6   5  16        158.88        145.34         2.88 o                         
   7   5  16        495.66        527.17         5.31 o                         
   8   5  16         27.30         36.08         0.95 o                         
   9   5  16        146.55        150.93         1.70 o                         
  10   5  16        369.81        421.60         5.42 o                         
  11   5  16          5.23          8.22         0.42 o                         
  12   5  16        346.73        325.49         3.93 o                         
   0   6  16         15.39         13.11         1.17 o                         
   1   6  16        374.22        379.11         3.77 o                         
   2   6  16        149.93        158.99         1.83 o                         
   3   6  16        481.71        501.68         4.27 o                         
   4   6  16          0.38          0.80         0.59 o                         
   5   6  16         78.01         83.37         1.37 o                         
   6   6  16        100.44         90.41         1.27 o                         
   7   6  16        346.74        326.82         3.19 o                         
   8   6  16         99.29         75.06         1.14 o                         
   9   6  16        157.47        147.31         1.61 o                         
  10   6  16         79.11         71.28         1.46 o                         
   1   7  16       1442.19       1571.18        15.01 o                         
   2   7  16         14.30         26.15         0.80 o                         
   3   7  16        777.52        841.32         9.14 o                         
   4   7  16        265.45        245.30         3.09 o                         
   5   7  16         28.31         32.68         0.89 o                         
   6   7  16          5.60          2.21         0.45 o                         
   7   7  16        267.81        298.69         4.62 o                         
   8   7  16         36.33         30.56         0.65 o                         
   0   8  16       1020.92       1185.70        31.97 o                         
   1   8  16        337.92        333.66         6.09 o                         
   2   8  16         88.70         87.81         2.23 o                         
   3   8  16        267.49        254.38         6.11 o                         
   4   8  16         33.78         40.49         0.86 o                         
   5   8  16        172.79        135.97         3.70 o                         
   1   1  17       1098.59       1124.16         6.19 o                         
   2   1  17        161.47        164.26         1.41 o                         
   3   1  17        210.26        204.55         1.70 o                         
   4   1  17         40.44         31.15         0.70 o                         
   5   1  17        275.55        276.61         1.86 o                         
   6   1  17        205.26        182.80         1.47 o                         
   7   1  17        190.64        176.81         1.50 o                         
   8   1  17        707.96        681.46         4.01 o                         
   9   1  17        374.71        382.87         2.48 o                         
  10   1  17          0.49          1.20         0.48 o                         
  11   1  17         13.63         20.47         0.59 o                         
  12   1  17         93.91        105.64         1.07 o                         
  13   1  17        188.87        195.11         2.27 o                         
  14   1  17        297.02        284.94         4.90 o                         
   0   2  17        449.55        453.17         4.04 o                         
   1   2  17       3047.16       3136.62        15.98 o                         
   2   2  17        629.28        625.11         3.87 o                         
   3   2  17         47.70         53.31         0.82 o                         
   4   2  17        715.06        729.54         4.16 o                         
   5   2  17        280.95        306.26         2.07 o                         
   6   2  17        480.29        480.71         2.88 o                         
   7   2  17        769.38        774.09         4.38 o                         
   8   2  17        485.92        471.02         3.07 o                         
   9   2  17        199.01        223.15         1.76 o                         
  10   2  17         38.26         37.78         0.71 o                         
  11   2  17          3.51          3.29         0.49 o                         
  12   2  17        351.58        371.53         3.86 o                         
  13   2  17         20.29         21.79         0.72 o                         
  14   2  17          0.17          0.24         0.44 o                         
   1   3  17        126.88        126.53         1.29 o                         
   2   3  17       2587.41       2626.34        13.55 o                         
   3   3  17        510.83        504.27         3.22 o                         
   4   3  17        165.12        176.08         1.53 o                         
   5   3  17         94.04         94.16         1.03 o                         
   6   3  17        416.16        450.33         2.81 o                         
   7   3  17        158.43        180.48         1.81 o                         
   8   3  17         26.88         29.79         0.68 o                         
   9   3  17        287.49        300.24         2.78 o                         
  10   3  17        374.12        385.85         3.83 o                         
  11   3  17        382.91        412.46         4.07 o                         
  12   3  17        435.84        463.82         5.33 o                         
  13   3  17         10.18          7.86         0.53 o                         
   0   4  17       2818.29       2900.24        32.54 o                         
   1   4  17         18.94         20.47         0.94 o                         
   2   4  17          6.55          7.36         0.75 o                         
   3   4  17        177.95        175.95         1.91 o                         
   4   4  17       1693.23       1804.23        12.51 o                         
   5   4  17        358.93        376.54         3.30 o                         
   6   4  17        225.84        245.60         2.99 o                         
   7   4  17        414.40        454.46         4.30 o                         
   8   4  17        327.89        330.80         3.71 o                         
   9   4  17        822.59        858.14         6.99 o                         
  10   4  17        111.95        116.37         1.31 o                         
  11   4  17        311.74        344.92         2.75 o                         
  12   4  17        850.61        798.83        19.61 o                         
   1   5  17       2012.84       2035.04        16.20 o                         
   2   5  17         41.81         36.91         1.22 o                         
   3   5  17        603.16        613.57         5.99 o                         
   4   5  17        132.43        130.30         1.68 o                         
   5   5  17        488.63        517.65         5.37 o                         
   6   5  17        661.83        667.22        10.16 o                         
   7   5  17       1064.85       1140.61        10.48 o                         
   8   5  17         67.92         63.79         1.18 o                         
   9   5  17         14.20          9.72         0.67 o                         
  10   5  17        875.46        876.95        13.26 o                         
  11   5  17        153.45        141.49         1.77 o                         
   0   6  17        358.75        369.98         5.99 o                         
   1   6  17          7.80         12.63         0.96 o                         
   2   6  17        343.37        359.78         4.02 o                         
   3   6  17        504.24        540.76         4.87 o                         
   4   6  17        179.84        182.49         1.92 o                         
   5   6  17        103.48        108.60         1.39 o                         
   6   6  17        198.46        204.25         2.14 o                         
   7   6  17        293.15        327.74         3.07 o                         
   8   6  17        959.94        994.26         9.13 o                         
   9   6  17        341.79        351.99         3.18 o                         
   1   7  17         64.79         75.77         2.41 o                         
   2   7  17        621.47        661.63         6.41 o                         
   3   7  17         16.34         13.61         0.80 o                         
   4   7  17          9.72          8.08         0.60 o                         
   5   7  17        124.30        126.81         4.14 o                         
   6   7  17        463.78        417.89        12.10 o                         
   7   7  17          8.57          7.28         0.79 o                         
   0   8  17        225.01        254.89         5.50 o                         
   1   8  17         37.58         36.85         1.58 o                         
   2   8  17         19.15         20.47         0.99 o                         
   0   0  18       5381.89       5340.98        51.65 o                         
   1   0  18       1760.64       1749.23        12.63 o                         
   2   0  18         38.53         28.99         0.98 o                         
   3   0  18        137.89        183.21         2.18 o                         
   4   0  18       1680.94       1658.98        11.11 o                         
   5   0  18       1326.52       1294.46         9.07 o                         
   6   0  18        272.38        272.65         2.69 o                         
   7   0  18        255.14        247.38         2.51 o                         
   8   0  18       1584.84       1642.04        12.96 o                         
   9   0  18        128.33        131.96         2.10 o                         
  10   0  18        439.69        428.21         4.15 o                         
  11   0  18          8.48          7.04         0.66 o                         
  12   0  18        866.13        953.79         8.34 o                         
  13   0  18        186.85        142.60         8.01 o                         
   1   1  18          0.80          0.99         0.56 o                         
   2   1  18       1525.43       1634.44         8.50 o                         
   3   1  18        192.21        196.62         1.59 o                         
   4   1  18          1.45          1.15         0.52 o                         
   5   1  18          9.16          5.71         0.54 o                         
   6   1  18        448.32        504.05         2.99 o                         
   7   1  18          9.93         14.72         0.59 o                         
   8   1  18         68.07         63.18         0.88 o                         
   9   1  18          1.47          1.86         0.49 o                         
  10   1  18        608.29        656.33         4.34 o                         
  11   1  18        261.59        291.13         2.46 o                         
  12   1  18         30.82         26.16         0.75 o                         
  13   1  18         29.32         21.53         0.90 o                         
   0   2  18       1525.68       1590.80        11.85 o                         
   1   2  18         98.03        106.00         1.16 o                         
   2   2  18        215.64        222.08         1.77 o                         
   3   2  18        383.33        395.53         2.69 o                         
   4   2  18        340.09        358.06         2.41 o                         
   5   2  18        328.15        359.94         2.33 o                         
   6   2  18        729.45        696.92         4.04 o                         
   7   2  18        420.52        421.30         2.78 o                         
   8   2  18        251.81        288.84         2.29 o                         
   9   2  18          1.61          4.43         0.48 o                         
  10   2  18        550.60        547.28         3.70 o                         
  11   2  18         33.74         23.96         0.71 o                         
  12   2  18         59.59         80.28         1.36 o                         
  13   2  18        172.79        147.05         5.00 o                         
   1   3  18         12.79         13.83         0.61 o                         
   2   3  18        516.49        527.37         3.36 o                         
   3   3  18        332.41        338.51         2.38 o                         
   4   3  18        558.43        591.58         3.57 o                         
   5   3  18        386.96        409.97         2.67 o                         
   6   3  18        158.73        155.48         1.39 o                         
   7   3  18         16.06         21.08         0.55 o                         
   8   3  18          5.70          5.89         0.54 o                         
   9   3  18        325.99        347.59         2.63 o                         
  10   3  18         85.18         78.64         1.09 o                         
  11   3  18          5.81          5.39         0.49 o                         
  12   3  18        111.03         89.63         2.30 o                         
   0   4  18         54.41         51.34         1.60 o                         
   1   4  18         76.66         76.70         1.35 o                         
   2   4  18         68.11         71.57         1.24 o                         
   3   4  18        334.99        364.43         3.10 o                         
   4   4  18       2682.89       2709.54        17.79 o                         
   5   4  18        332.36        335.76         3.46 o                         
   6   4  18         39.29         40.57         1.09 o                         
   7   4  18          0.24          1.96         0.58 o                         
   8   4  18        731.26        781.11         6.75 o                         
   9   4  18        100.91         91.80         1.75 o                         
  10   4  18        170.89        168.19         3.72 o                         
  11   4  18        102.31        114.03         2.99 o                         
   1   5  18          7.65          8.60         0.69 o                         
   2   5  18        208.30        213.78         2.12 o                         
   3   5  18        358.50        364.51         3.30 o                         
   4   5  18        371.50        382.55         4.14 o                         
   5   5  18        274.70        259.17         3.66 o                         
   6   5  18        207.10        217.74         2.07 o                         
   7   5  18        242.05        260.73         2.64 o                         
   8   5  18        119.92        139.64         1.90 o                         
   9   5  18        268.21        242.09         5.64 o                         
  10   5  18         31.73         34.26         0.89 o                         
   0   6  18        373.23        384.30         6.51 o                         
   1   6  18         28.26         32.18         1.03 o                         
   2   6  18          0.82          1.28         0.57 o                         
   3   6  18          1.06          0.85         0.51 o                         
   4   6  18        577.18        583.61         7.54 o                         
   5   6  18         20.29         26.74         0.75 o                         
   6   6  18        238.96        250.42         4.60 o                         
   7   6  18        159.45        161.64         3.00 o                         
   8   6  18        799.33        820.57        17.57 o                         
   1   7  18        371.97        413.16         5.15 o                         
   2   7  18        808.54        884.52        23.87 o                         
   3   7  18         13.28         17.65         1.05 o                         
   4   7  18        178.84        174.02         6.85 o                         
   5   7  18        156.54        136.78         3.01 o                         
   1   1  19         12.58         12.12         0.60 o                         
   2   1  19        396.86        364.66         2.38 o                         
   3   1  19       1266.51       1339.27         6.95 o                         
   4   1  19         52.76         56.16         0.83 o                         
   5   1  19        531.98        507.50         3.16 o                         
   6   1  19         39.21         40.19         0.74 o                         
   7   1  19         77.69         86.26         0.96 o                         
   8   1  19        218.10        225.94         1.82 o                         
   9   1  19          3.44          3.28         0.49 o                         
  10   1  19        675.19        707.12         5.72 o                         
  11   1  19        586.57        664.44         8.07 o                         
  12   1  19          8.35         10.76         0.83 o                         
   0   2  19        305.26        315.40         3.13 o                         
   1   2  19         77.51         77.62         0.99 o                         
   2   2  19        266.51        276.94         2.00 o                         
   3   2  19        401.33        412.41         2.65 o                         
   4   2  19        800.24        850.25         4.66 o                         
   5   2  19        589.38        624.79         3.78 o                         
   6   2  19        150.16        134.20         1.26 o                         
   7   2  19        521.75        538.54         3.64 o                         
   8   2  19       1132.50       1167.87         8.13 o                         
   9   2  19          8.43         10.66         0.48 o                         
  10   2  19          0.46         -0.02         0.38 o                         
  11   2  19        205.56        222.57         2.78 o                         
  12   2  19        104.14         84.77         2.30 o                         
   1   3  19        440.80        454.51         3.29 o                         
   2   3  19          7.34          8.75         0.54 o                         
   3   3  19        144.28        144.54         1.28 o                         
   4   3  19        662.51        683.21         3.98 o                         
   5   3  19        351.74        364.83         2.33 o                         
   6   3  19       1775.33       1857.11        12.10 o                         
   7   3  19        166.66        187.31         2.18 o                         
   8   3  19         31.06         29.66         0.71 o                         
   9   3  19        329.39        310.07         5.38 o                         
  10   3  19         96.64         94.49         2.59 o                         
  11   3  19         62.37         46.68         1.44 o                         
   0   4  19       1222.30       1218.35        12.56 o                         
   1   4  19        279.03        281.30         2.91 o                         
   2   4  19         15.24         15.84         0.74 o                         
   3   4  19        143.96        154.45         1.78 o                         
   4   4  19          9.90         10.38         0.65 o                         
   5   4  19        111.35        112.77         1.49 o                         
   6   4  19         65.82         58.86         1.20 o                         
   7   4  19         68.48         50.19         1.08 o                         
   8   4  19        303.52        353.83         6.76 o                         
   9   4  19          7.26          5.25         0.50 o                         
  10   4  19         34.11         36.44         0.91 o                         
   1   5  19          1.06          0.35         0.55 o                         
   2   5  19       1768.89       1767.05        21.16 o                         
   3   5  19        572.45        586.87         6.81 o                         
   4   5  19         31.15         32.27         0.74 o                         
   5   5  19        786.18        790.95         7.76 o                         
   6   5  19        203.85        179.45         3.12 o                         
   7   5  19        327.47        354.50         8.11 o                         
   8   5  19         23.69         15.93         0.59 o                         
   9   5  19        259.16        217.09         8.51 o                         
   0   6  19        974.04       1061.73        14.85 o                         
   1   6  19        167.25        193.36         2.56 o                         
   2   6  19         12.82         13.69         0.59 o                         
   3   6  19        486.41        468.91        11.77 o                         
   4   6  19       1998.96       2039.59        38.38 o                         
   5   6  19          0.08          0.15         0.40 o                         
   6   6  19        141.72        113.31         2.19 o                         
   1   7  19        126.77        126.91         1.97 o                         
   2   7  19        352.75        273.06         6.04 o                         
   0   0  20       1370.19       1408.75        13.69 o                         
   1   0  20        238.65        213.21         2.24 o                         
   2   0  20        190.40        191.10         2.16 o                         
   3   0  20         21.75         18.52         0.84 o                         
   4   0  20       6931.93       7176.29        47.31 o                         
   5   0  20        849.08        773.52         5.93 o                         
   6   0  20         96.14        110.32         1.59 o                         
   7   0  20         17.96         26.88         0.90 o                         
   8   0  20        883.15        870.93         8.73 o                         
   9   0  20        118.38        111.09         1.77 o                         
  10   0  20         10.47         11.73         0.94 o                         
  11   0  20         60.30         57.99         2.76 o                         
   1   1  20         17.84         22.90         0.68 o                         
   2   1  20        949.38       1038.38         5.73 o                         
   3   1  20        487.86        498.28         2.88 o                         
   4   1  20         12.56         15.13         0.57 o                         
   5   1  20         52.34         48.70         0.76 o                         
   6   1  20       1100.85       1203.88         7.01 o                         
   7   1  20         93.91         97.76         1.54 o                         
   8   1  20         26.17         30.51         0.71 o                         
   9   1  20          0.59          2.82         0.44 o                         
  10   1  20        790.79        888.11         8.32 o                         
  11   1  20         43.64         37.05         0.93 o                         
   0   2  20       1206.00       1276.50        10.19 o                         
   1   2  20        132.49        131.89         1.30 o                         
   2   2  20          0.41         -0.06         0.52 o                         
   3   2  20        593.62        632.62         3.73 o                         
   4   2  20         23.60         27.76         0.63 o                         
   5   2  20         77.28         78.84         0.89 o                         
   6   2  20         11.00         10.93         0.50 o                         
   7   2  20         44.15         39.81         0.71 o                         
   8   2  20         67.81         74.59         0.94 o                         
   9   2  20         32.65         34.15         0.89 o                         
  10   2  20          5.72         10.06         0.62 o                         
  11   2  20          8.19          5.26         0.60 o                         
   1   3  20         27.76         24.47         0.62 o                         
   2   3  20        354.33        390.31         2.75 o                         
   3   3  20        658.01        714.74         4.72 o                         
   4   3  20          5.66          5.97         0.51 o                         
   5   3  20         35.75         36.92         0.74 o                         
   6   3  20        621.95        662.48         7.49 o                         
   7   3  20          0.18          0.72         0.53 o                         
   8   3  20         28.86         29.42         1.17 o                         
   9   3  20         58.75         53.33         1.41 o                         
  10   3  20        803.60        766.18        16.38 o                         
   0   4  20         73.30         74.86         1.82 o                         
   1   4  20          0.34          0.84         0.60 o                         
   2   4  20        748.46        764.88         6.01 o                         
   3   4  20        518.85        536.28         4.46 o                         
   4   4  20        201.85        194.15         2.17 o                         
   5   4  20        356.01        340.74         3.77 o                         
   6   4  20        339.34        332.36         5.24 o                         
   7   4  20        114.67        103.43         2.65 o                         
   8   4  20        179.73        190.82         5.04 o                         
   9   4  20         85.21         57.51         1.61 o                         
   1   5  20          1.95          2.01         0.67 o                         
   2   5  20        155.41        173.26         2.94 o                         
   3   5  20         38.88         38.48         0.73 o                         
   4   5  20         16.80         17.65         0.78 o                         
   5   5  20         23.43         19.28         0.79 o                         
   6   5  20         11.19          6.66         0.48 o                         
   7   5  20        167.76        165.96         3.18 o                         
   0   6  20        262.65        275.27         8.21 o                         
   1   6  20        127.21        135.51         3.50 o                         
   2   6  20         21.65         16.85         0.63 o                         
   3   6  20        147.55        110.56         1.70 o                         
   4   6  20       1058.81        942.77        14.74 o                         
   1   1  21        599.78        589.15         3.50 o                         
   2   1  21        269.96        285.41         1.90 o                         
   3   1  21         41.97         44.06         0.68 o                         
   4   1  21        652.79        706.30         4.23 o                         
   5   1  21        885.58        900.05         5.43 o                         
   6   1  21         57.35         51.15         0.74 o                         
   7   1  21        101.48        109.65         1.15 o                         
   8   1  21        214.07        245.43         2.66 o                         
   9   1  21        124.44        111.40         1.65 o                         
  10   1  21        260.43        243.33         3.47 o                         
   0   2  21        483.74        517.83         4.88 o                         
   1   2  21         95.20         99.32         1.13 o                         
   2   2  21         22.88         23.00         0.59 o                         
   3   2  21        347.01        369.31         2.49 o                         
   4   2  21         41.88         47.85         0.70 o                         
   5   2  21        329.71        330.94         2.21 o                         
   6   2  21          5.16          6.18         0.42 o                         
   7   2  21         14.44         15.34         0.65 o                         
   8   2  21        123.01        131.71         2.50 o                         
   9   2  21         45.86         53.21         1.58 o                         
   1   3  21         24.06         28.62         0.76 o                         
   2   3  21        685.57        731.69         5.77 o                         
   3   3  21        796.51        852.69         6.29 o                         
   4   3  21        247.13        264.21         2.11 o                         
   5   3  21          4.82          4.34         0.56 o                         
   6   3  21        389.76        400.52         6.64 o                         
   7   3  21         55.84         58.96         1.37 o                         
   8   3  21          6.28         10.05         0.52 o                         
   9   3  21        132.30        107.18         9.18 o                         
   0   4  21       1208.89       1182.10        33.56 o                         
   1   4  21         36.18         37.50         0.83 o                         
   2   4  21          0.26          0.57         0.43 o                         
   3   4  21        293.58        303.56         3.58 o                         
   4   4  21        475.73        453.31         7.46 o                         
   5   4  21        248.76        253.95         7.48 o                         
   6   4  21          2.29          3.40         0.52 o                         
   7   4  21        169.77        138.36         3.14 o                         
   1   5  21        781.44        788.50        23.53 o                         
   2   5  21        133.42        129.43         1.96 o                         
   3   5  21        174.61        186.72         2.82 o                         
   4   5  21         13.65         11.53         1.19 o                         
   5   5  21        258.51        226.23         4.30 o                         
   0   0  22        153.45        124.13         2.07 o                         
   1   0  22        656.90        675.97         5.49 o                         
   2   0  22         90.06         76.46         1.07 o                         
   3   0  22       1282.21       1357.32         9.92 o                         
   4   0  22        449.90        403.95         3.58 o                         
   5   0  22       1084.83       1136.90         8.90 o                         
   6   0  22        594.29        615.12         7.47 o                         
   7   0  22         85.50         90.87         1.57 o                         
   8   0  22        397.18        404.62         6.43 o                         
   9   0  22         65.35         55.18         2.46 o                         
   1   1  22         23.34         23.52         0.58 o                         
   2   1  22        941.70        942.04         5.32 o                         
   3   1  22        139.58        146.20         1.22 o                         
   4   1  22         33.88         25.40         0.55 o                         
   5   1  22         43.39         51.91         0.71 o                         
   6   1  22        328.31        333.52         2.82 o                         
   7   1  22        483.34        504.40         4.69 o                         
   8   1  22         48.21         39.30         1.68 o                         
   0   2  22        260.89        262.75         2.61 o                         
   1   2  22         43.10         41.78         0.75 o                         
   2   2  22        200.09        209.32         2.15 o                         
   3   2  22        556.22        567.64         4.80 o                         
   4   2  22        231.95        208.92         2.15 o                         
   5   2  22          4.02          3.85         0.46 o                         
   6   2  22        123.75        138.56         2.33 o                         
   7   2  22          0.66          0.99         0.42 o                         
   8   2  22          5.45          2.52         0.39 o                         
   1   3  22         80.86         83.24         1.88 o                         
   2   3  22        649.99        702.42         8.69 o                         
   3   3  22        131.95        120.43         2.17 o                         
   4   3  22         91.53         93.77         1.22 o                         
   5   3  22        645.10        650.25        12.50 o                         
   6   3  22          0.20          0.41         0.50 o                         
   7   3  22         91.72         71.01         2.99 o                         
   0   4  22        566.15        572.37        35.44 o                         
   1   4  22         21.22         16.92         1.14 o                         
   2   4  22         45.08         34.94         1.57 o                         
   3   4  22         18.59         10.85         0.70 o                         
   4   4  22        309.33        308.21        13.57 o                         
   5   4  22         66.39         80.62         6.78 o                         
   1   1  23         77.82         88.43         1.00 o                         
   2   1  23         55.28         45.32         0.64 o                         
   3   1  23         66.96         72.47         0.99 o                         
   4   1  23          1.67          1.58         0.46 o                         
   5   1  23        110.33        101.57         2.16 o                         
   6   1  23       1427.54       1288.48        21.74 o                         
   0   2  23        307.35        337.97         4.35 o                         
   1   2  23        259.91        267.92         3.94 o                         
   2   2  23         27.45         25.68         0.80 o                         
   3   2  23        289.75        284.95         3.46 o                         
   4   2  23        323.30        306.58         5.61 o                         
   5   2  23         27.37         22.74         0.82 o                         
   6   2  23        107.94         83.36         2.48 o                         
   1   3  23        333.11        293.53        10.64 o                         
   2   3  23         58.15         43.96         1.34 o                         
   3   3  23         16.82         10.14         0.44 o                         
   4   3  23         34.22         28.32         0.80 o                         
   0   0  24        155.31        157.17         3.47 o                         
   1   0  24        419.47        425.39         9.59 o                         
   2   0  24         90.10         67.33         1.41 o                         
   3   0  24        740.84        647.80         8.08 o                         
   4   0  24          8.78          2.98         0.63 o                         
   1   1  24        363.57        330.42         8.71 o                         
   2   1  24         53.90         38.73         1.00 o                         
   3   1  24        290.97        219.99         4.89 o                         
   4   1  24         29.61         19.89         1.66 o                         
   0   2  24         76.00         73.02         4.72 o                         
   1   2  24        156.16        138.79         3.31 o                         
   2   2  24        277.16        200.07         4.47 o                         
                                                                                
