# Supplementary material for: Crystal structures and Hirshfeld surface analyses of methyl (2Z)-(4-bromo­phen­yl)[2-(4-methyl­phen­yl)hydrazinyl­idene]acetate, methyl (2Z)-(4-bromophen­yl)[2-(3,5-di­methyl­phen­yl)hydrazinyl­idene]acetate, methyl (2Z)-[2-(4-meth­oxy­phen­yl)hydrazinyl­idene](3-nitro­phen­yl)acetate, methyl (2E)-(4-chlorophen­yl)(2-phenyl­hydrazinyl­idene)acetate and methyl (2Z)-[2-(4-bromo­phen­yl)hydrazinylidene](4-chloro­phen­yl)acetate
Source: Acta Crystallogr E Crystallogr Commun. 2025 Mar 14;81(Pt 4):314–23. doi: 10.1107/S2056989025002051 (PMC11974330; doi:10.1107/S2056989025002051)
Supplement: Supplementary file 6 [file e-81-00314-5sup11.hkl]

data_5                                                                          
_shelx_title ' (5) in Pca2(1)'                                                  
_shelx_refln_list_code          4                                               
_shelx_F_calc_maximum      117.68                                               
_exptl_crystal_F_000       736.00                                               
_reflns_d_resolution_high  0.7333                                               
                                                                                
loop_                                                                           
 _space_group_symop_operation_xyz                                               
 'x, y, z'                                                                      
 '-x, -y, z+1/2'                                                                
 'x+1/2, -y, z'                                                                 
 '-x+1/2, y, z+1/2'                                                             
                                                                                
_cell_length_a    14.0199                                                       
_cell_length_b    16.5940                                                       
_cell_length_c     6.4471                                                       
_cell_angle_alpha  90.000                                                       
_cell_angle_beta   90.000                                                       
_cell_angle_gamma  90.000                                                       
                                                                                
_shelx_F_squared_multiplier     1.000                                           
                                                                                
loop_                                                                           
 _refln_index_h                                                                 
 _refln_index_k                                                                 
 _refln_index_l                                                                 
 _refln_F_squared_calc                                                          
 _refln_F_squared_meas                                                          
 _refln_F_squared_sigma                                                         
 _refln_observed_status                                                         
   0   0  -8       3358.46       3300.00       119.93 o                         
   2   0  -8         28.21         16.78         7.31 o                         
   4   0  -8        120.57         85.74         8.34 o                         
   6   0  -8        200.01        188.44        11.04 o                         
   0   1  -8        456.77        575.58        48.65 o                         
   1   1  -8        167.01        248.06         9.72 o                         
   2   1  -8         14.15         15.23         8.25 o                         
   3   1  -8          7.73         13.33         5.92 o                         
   4   1  -8         33.86         59.09         6.38 o                         
   5   1  -8         57.41         39.89         5.55 o                         
   6   1  -8        117.46        103.25        12.60 o                         
   7   1  -8          3.88          0.67         4.94 o                         
   0   2  -8         81.20         59.04         8.34 o                         
   1   2  -8         71.52        121.83         7.19 o                         
   2   2  -8         31.51         39.42         8.33 o                         
   3   2  -8         45.14         58.89         5.63 o                         
   4   2  -8         89.36         92.67         6.24 o                         
   5   2  -8        323.74        394.83        12.39 o                         
   6   2  -8        101.65         94.85         8.60 o                         
   7   2  -8         12.18         20.46         5.13 o                         
   0   3  -8        110.74        149.73         9.83 o                         
   1   3  -8        124.65         96.83         6.52 o                         
   2   3  -8          8.47          1.97         5.60 o                         
   3   3  -8          3.09         -4.52         5.42 o                         
   4   3  -8         68.76         39.86         5.50 o                         
   5   3  -8        136.90        121.35         6.58 o                         
   6   3  -8         15.09         20.26         5.12 o                         
   7   3  -8          7.49          6.77         9.45 o                         
   0   4  -8          2.98          7.70         7.70 o                         
   1   4  -8        214.24        187.18        11.73 o                         
   2   4  -8          1.49         -2.77         5.86 o                         
   3   4  -8         29.50         22.74         5.77 o                         
   4   4  -8          0.12          0.26         5.53 o                         
   5   4  -8         16.16          6.79         7.65 o                         
   6   4  -8         21.69          6.39         5.03 o                         
   7   4  -8         91.61         62.08        14.14 o                         
   0   5  -8         14.24          0.00         8.62 o                         
   1   5  -8        104.01         99.83        10.35 o                         
   2   5  -8         24.32         17.88         8.11 o                         
   3   5  -8         45.78         48.41         6.19 o                         
   4   5  -8         69.44         76.49         7.65 o                         
   5   5  -8        107.27        117.77        11.50 o                         
   6   5  -8        103.27         99.23         9.66 o                         
   0   6  -8        277.17        271.86        13.80 o                         
   1   6  -8          3.31         -3.21         9.13 o                         
   2   6  -8          2.28         -4.25         9.02 o                         
   3   6  -8         27.02         21.68         6.11 o                         
   4   6  -8        134.63        148.10         7.33 o                         
   5   6  -8         98.88         59.79         5.80 o                         
   0   7  -8        176.00        124.23        10.41 o                         
   1   7  -8          4.15          3.41         4.31 o                         
   2   7  -8          4.57          8.45         8.91 o                         
   3   7  -8          3.11         -3.53         5.77 o                         
   4   7  -8        155.30        104.53        13.28 o                         
   5   7  -8         39.85         30.59         6.13 o                         
   0   8  -8         74.62         53.76         9.43 o                         
   1   8  -8        105.23         53.33         6.86 o                         
   2   8  -8          4.97          1.26         8.96 o                         
   3   8  -8         11.20          9.88         8.85 o                         
   0   9  -8        207.63        105.37        10.87 o                         
   1   9  -8        154.02         96.17         6.95 o                         
   2   0  -7       1010.68        955.19        35.95 o                         
   4   0  -7         71.05         85.33         8.04 o                         
   6   0  -7         39.16         83.76         8.34 o                         
   8   0  -7        224.72        251.04        12.43 o                         
  10   0  -7        143.67        102.83         8.80 o                         
   1   1  -7         42.85         67.53         3.71 o                         
   2   1  -7         58.56         63.52         4.96 o                         
   3   1  -7         33.72         35.97         8.08 o                         
   4   1  -7         84.86         87.03         5.62 o                         
   5   1  -7          0.04         -4.75         4.75 o                         
   6   1  -7         80.63        127.60         6.71 o                         
   7   1  -7        252.86        238.87        15.94 o                         
   8   1  -7        203.50        229.58         8.50 o                         
   9   1  -7         12.44         19.44         5.08 o                         
  10   1  -7        144.18        180.50         7.34 o                         
  11   1  -7        299.01        300.06         9.78 o                         
   1   2  -7        647.24        806.54        17.60 o                         
   2   2  -7        329.38        352.61        10.77 o                         
   3   2  -7        561.17        669.95        18.51 o                         
   4   2  -7         11.20         14.52         4.83 o                         
   5   2  -7         12.15         27.82         9.66 o                         
   6   2  -7        186.46        205.22         8.09 o                         
   7   2  -7        600.88        756.85        20.81 o                         
   8   2  -7        177.04        209.30         8.01 o                         
   9   2  -7         39.13         44.03         5.20 o                         
  10   2  -7         48.85         58.95         5.43 o                         
  11   2  -7          5.03         15.32         8.47 o                         
   1   3  -7        372.70        366.86         8.89 o                         
   2   3  -7         25.76         12.46         4.60 o                         
   3   3  -7        360.70        324.45        10.27 o                         
   4   3  -7         79.96         61.95         5.60 o                         
   5   3  -7         55.98         61.16         5.39 o                         
   6   3  -7        326.18        315.12        10.35 o                         
   7   3  -7        417.03        442.43        13.19 o                         
   8   3  -7          9.94         19.19         4.99 o                         
   9   3  -7         26.35         24.76         5.45 o                         
  10   3  -7         20.05         22.07         5.11 o                         
  11   3  -7        441.98        404.80        11.98 o                         
   1   4  -7        271.69        285.68         8.64 o                         
   2   4  -7         26.49         14.02         4.74 o                         
   3   4  -7        279.45        313.58        10.05 o                         
   4   4  -7        134.89        151.83         6.81 o                         
   5   4  -7         13.15         20.21         4.90 o                         
   6   4  -7         14.29         23.98         4.88 o                         
   7   4  -7        134.95        131.62         6.61 o                         
   8   4  -7         49.79         38.55         8.91 o                         
   9   4  -7        311.57        341.65        15.97 o                         
  10   4  -7         10.38          8.20         4.70 o                         
   1   5  -7         86.29        102.68         4.70 o                         
   2   5  -7        291.36        345.16        22.16 o                         
   3   5  -7        210.20        260.41        15.25 o                         
   4   5  -7         32.78         35.53         5.17 o                         
   5   5  -7        151.64        180.92        14.46 o                         
   6   5  -7        291.92        338.41        10.84 o                         
   7   5  -7        254.05        299.28        10.05 o                         
   8   5  -7         49.87         62.20        11.76 o                         
   9   5  -7         11.00         10.78         6.17 o                         
  10   5  -7         26.78         31.92         4.78 o                         
   1   6  -7         40.28         31.72         5.06 o                         
   2   6  -7        413.12        418.34        16.94 o                         
   3   6  -7          8.52         15.40         5.06 o                         
   4   6  -7        254.89        266.16        11.86 o                         
   5   6  -7         10.86         10.94         4.97 o                         
   6   6  -7         93.18        111.45         6.15 o                         
   7   6  -7          6.64         10.13         5.47 o                         
   8   6  -7        195.16        229.59         8.45 o                         
   9   6  -7         11.15         16.36         7.73 o                         
  10   6  -7          0.79         -4.45         4.45 o                         
   1   7  -7        162.39        157.68         6.98 o                         
   2   7  -7        213.67        146.55        13.46 o                         
   3   7  -7         14.12         22.99         5.59 o                         
   4   7  -7        125.40        113.91         6.46 o                         
   5   7  -7          1.51          2.74         5.18 o                         
   6   7  -7         24.12         19.11         5.32 o                         
   7   7  -7          0.50          1.18         5.04 o                         
   8   7  -7        289.44        242.97        13.80 o                         
   9   7  -7          7.05          4.59         6.24 o                         
   1   8  -7        155.27        121.90         6.82 o                         
   2   8  -7         57.41         61.27         4.46 o                         
   3   8  -7         46.58         43.31         5.65 o                         
   4   8  -7        106.31        112.96         6.73 o                         
   5   8  -7          6.23          1.83         5.60 o                         
   6   8  -7        132.78        169.47        19.21 o                         
   7   8  -7         36.66         26.44        13.57 o                         
   8   8  -7        203.22        193.66         7.66 o                         
   9   8  -7          0.53         -1.98         4.80 o                         
   1   9  -7        367.73        360.67        11.72 o                         
   2   9  -7        270.62        199.97        16.47 o                         
   3   9  -7        110.39        107.15         9.02 o                         
   4   9  -7         44.20         46.80         8.71 o                         
   5   9  -7          2.67          6.40         5.30 o                         
   6   9  -7        202.86        177.35        10.56 o                         
   7   9  -7        193.29        235.50         8.88 o                         
   8   9  -7         18.55          9.28         4.83 o                         
   1  10  -7         74.76         59.35         6.79 o                         
   2  10  -7          0.70          1.53         4.87 o                         
   3  10  -7        119.16         65.29        10.42 o                         
   4  10  -7          2.68          2.41         9.25 o                         
   5  10  -7         35.01         53.30        16.01 o                         
   6  10  -7         70.38         66.43         7.59 o                         
   7  10  -7        330.26        242.66        11.57 o                         
   1  11  -7         28.87         26.36         8.08 o                         
   2  11  -7         21.07         13.25         5.05 o                         
   3  11  -7        393.12        292.55        22.72 o                         
   4  11  -7         63.52         35.34         4.50 o                         
   5  11  -7         24.56         24.73         5.34 o                         
   6  11  -7        225.94        171.76         7.48 o                         
   1  12  -7          8.70          5.42         6.83 o                         
   2  12  -7        238.54        244.72        10.02 o                         
   3  12  -7        598.33        441.84        36.72 o                         
   4  12  -7         42.07         23.43         5.01 o                         
   5  12  -7         87.52         58.54         5.15 o                         
   1  13  -7          7.24         22.95         8.57 o                         
   2  13  -7         89.96         42.27         8.48 o                         
   3  13  -7        116.17         56.81         5.98 o                         
   0   0  -6      12181.05      12927.03       464.13 o                         
   2   0  -6        146.64        152.70         8.97 o                         
   4   0  -6        907.10        887.04        33.71 o                         
   6   0  -6        646.18        731.43        28.47 o                         
   8   0  -6        216.34        247.89        12.37 o                         
  10   0  -6        907.91       1037.67        39.29 o                         
  12   0  -6        123.69        125.13         9.08 o                         
   0   1  -6       1921.92       2084.76        53.59 o                         
   1   1  -6        272.77        386.95         7.89 o                         
   2   1  -6         74.28         79.44         3.40 o                         
   3   1  -6         28.23         39.56         4.81 o                         
   4   1  -6        245.15        307.30         9.87 o                         
   5   1  -6        273.57        287.97         9.81 o                         
   6   1  -6        943.78       1024.66        27.36 o                         
   7   1  -6         24.13         38.57         5.14 o                         
   8   1  -6        182.73        263.89        12.60 o                         
   9   1  -6        149.71        167.38         7.25 o                         
  10   1  -6        553.56        645.97        18.14 o                         
  11   1  -6        179.39        188.56         7.52 o                         
  12   1  -6          6.87          8.11         4.90 o                         
  13   1  -6         80.14         76.20         5.39 o                         
   0   2  -6         42.78         53.13         4.10 o                         
   1   2  -6        240.47        320.78         6.78 o                         
   2   2  -6         86.22         99.89         3.76 o                         
   3   2  -6        230.18        294.75        11.10 o                         
   4   2  -6        487.53        530.36        15.15 o                         
   5   2  -6       1092.59       1235.36        32.57 o                         
   6   2  -6        200.10        221.88        16.54 o                         
   7   2  -6         58.10         77.26         8.11 o                         
   8   2  -6          1.74         -3.19         4.71 o                         
   9   2  -6        306.28        406.30        12.41 o                         
  10   2  -6        446.28        519.09        15.06 o                         
  11   2  -6         43.75         39.07         4.93 o                         
  12   2  -6        169.94        175.50         7.36 o                         
  13   2  -6        159.20        182.66         7.32 o                         
   0   3  -6        327.76        465.58        13.12 o                         
   1   3  -6        652.91        658.26        20.27 o                         
   2   3  -6         52.90         61.05         3.39 o                         
   3   3  -6         85.21         76.05         5.06 o                         
   4   3  -6        228.56        209.96         7.77 o                         
   5   3  -6        784.93        805.87        26.82 o                         
   6   3  -6          1.89          4.88         4.76 o                         
   7   3  -6         10.71          8.37         5.78 o                         
   8   3  -6         27.80         27.63         5.66 o                         
   9   3  -6        433.18        467.61        13.81 o                         
  10   3  -6         21.03         23.78         5.08 o                         
  11   3  -6         14.57         29.42         4.80 o                         
  12   3  -6         19.80         16.87         4.74 o                         
  13   3  -6         68.35         68.73         5.86 o                         
   0   4  -6         23.77         33.92         4.37 o                         
   1   4  -6        872.70        872.62        22.20 o                         
   2   4  -6         17.64         18.64         3.09 o                         
   3   4  -6        116.65        128.38         6.02 o                         
   4   4  -6         31.28         47.44         6.27 o                         
   5   4  -6        213.44        212.45         7.85 o                         
   6   4  -6        177.52        185.19         7.38 o                         
   7   4  -6        226.76        258.96         8.93 o                         
   8   4  -6         29.77         27.96        15.43 o                         
   9   4  -6        400.46        408.86        12.41 o                         
  10   4  -6         23.05         23.19         4.97 o                         
  11   4  -6        204.06        226.52         8.24 o                         
  12   4  -6        213.65        229.92         8.74 o                         
  13   4  -6          3.21          4.24         6.50 o                         
   0   5  -6        152.78        186.02         6.97 o                         
   1   5  -6        524.55        607.60        15.40 o                         
   2   5  -6         31.97         26.05         4.53 o                         
   3   5  -6        159.29        198.39         7.45 o                         
   4   5  -6        325.55        398.28        18.02 o                         
   5   5  -6        521.80        642.05        21.32 o                         
   6   5  -6        315.46        336.05        11.57 o                         
   7   5  -6         19.46         10.50         5.46 o                         
   8   5  -6         33.46         50.08         8.08 o                         
   9   5  -6        592.34        657.01        18.33 o                         
  10   5  -6        313.56        344.86        10.89 o                         
  11   5  -6        106.64        104.51        12.31 o                         
  12   5  -6          1.92         -2.75         4.63 o                         
  13   5  -6         20.18         23.82         4.39 o                         
   0   6  -6       1028.38       1074.51        40.19 o                         
   1   6  -6         57.22         43.99         4.24 o                         
   2   6  -6         44.66         42.65         3.70 o                         
   3   6  -6         45.29         45.79         2.75 o                         
   4   6  -6        631.93        708.63        19.52 o                         
   5   6  -6        343.31        337.46        10.69 o                         
   6   6  -6        437.06        510.05        14.76 o                         
   7   6  -6          3.38         15.40         5.01 o                         
   8   6  -6         67.00         84.72         5.69 o                         
   9   6  -6         47.91         40.89         5.09 o                         
  10   6  -6        395.01        441.07        13.19 o                         
  11   6  -6        108.02        125.90        11.33 o                         
  12   6  -6         76.68         70.12         5.16 o                         
   0   7  -6       1095.21       1039.49        38.98 o                         
   1   7  -6          1.93          2.30         3.63 o                         
   2   7  -6         15.99         14.85         5.02 o                         
   3   7  -6          5.04          7.96         4.83 o                         
   4   7  -6        906.75        848.81        23.05 o                         
   5   7  -6        155.73        180.13         7.43 o                         
   6   7  -6        238.19        225.91         8.42 o                         
   7   7  -6         77.88         82.24         5.96 o                         
   8   7  -6        301.19        309.96        13.24 o                         
   9   7  -6         30.30         32.55         7.04 o                         
  10   7  -6        278.14        251.78         8.75 o                         
  11   7  -6         26.54         16.28         4.65 o                         
  12   7  -6         11.04          6.41         4.25 o                         
   0   8  -6        418.13        514.64        21.19 o                         
   1   8  -6        436.50        417.23        12.68 o                         
   2   8  -6         74.86         94.05         4.83 o                         
   3   8  -6         19.32         13.47         3.24 o                         
   4   8  -6        458.13        484.48        40.12 o                         
   5   8  -6        323.82        282.88         9.92 o                         
   6   8  -6        368.65        394.86        12.25 o                         
   7   8  -6         49.47         60.18         5.33 o                         
   8   8  -6        365.12        433.13        13.05 o                         
   9   8  -6        200.26        210.96        13.55 o                         
  10   8  -6        323.01        348.86        11.00 o                         
  11   8  -6         75.61         70.46         5.32 o                         
  12   8  -6         94.60         71.80         4.88 o                         
   0   9  -6        839.15        845.56        32.59 o                         
   1   9  -6        575.31        615.21        17.43 o                         
   2   9  -6         38.87         37.48         5.74 o                         
   3   9  -6         52.25         68.99         3.82 o                         
   4   9  -6        165.74        127.71        12.83 o                         
   5   9  -6        402.57        395.99        31.15 o                         
   6   9  -6         67.77         65.84        18.11 o                         
   7   9  -6         50.17         43.31         5.47 o                         
   8   9  -6          7.44          4.73         4.83 o                         
   9   9  -6        178.64        235.18         8.83 o                         
  10   9  -6        380.13        367.20        24.31 o                         
  11   9  -6         26.89         25.54         5.06 o                         
   0  10  -6        123.01         96.72         9.26 o                         
   1  10  -6        185.98        167.57         8.13 o                         
   2  10  -6        111.11        108.07        10.69 o                         
   3  10  -6        111.36         98.71         5.32 o                         
   4  10  -6         11.11          9.16         3.52 o                         
   5  10  -6        229.93        164.17        23.50 o                         
   6  10  -6         31.95         23.32         4.65 o                         
   7  10  -6        264.95        289.47        19.39 o                         
   8  10  -6         57.39         63.73         5.46 o                         
   9  10  -6        183.60        163.08         6.99 o                         
  10  10  -6         94.79         81.31        12.51 o                         
  11  10  -6        180.71        143.37         6.34 o                         
   0  11  -6         71.81         44.21         8.91 o                         
   1  11  -6        104.99         97.60         6.93 o                         
   2  11  -6         47.53         46.20         4.85 o                         
   3  11  -6        284.43        268.85         7.93 o                         
   4  11  -6         39.92         43.48         3.89 o                         
   5  11  -6        326.52        294.34        24.54 o                         
   6  11  -6         44.46         34.70         6.97 o                         
   7  11  -6         10.09          7.83         3.59 o                         
   8  11  -6        359.56        350.38        11.09 o                         
   9  11  -6        146.82        137.02        10.00 o                         
  10  11  -6         87.93         90.18         8.34 o                         
   0  12  -6        322.13        382.71        17.38 o                         
   1  12  -6        126.05        127.73        17.39 o                         
   2  12  -6        117.61        105.25         7.94 o                         
   3  12  -6          5.57          2.19         5.16 o                         
   4  12  -6          5.51         -4.76         4.76 o                         
   5  12  -6        718.01        656.39        28.79 o                         
   6  12  -6        170.05        146.75        16.89 o                         
   7  12  -6        369.29        332.64        22.51 o                         
   8  12  -6         32.19         20.82         4.76 o                         
   9  12  -6        105.10        108.25         5.98 o                         
   0  13  -6        251.64        254.36        13.92 o                         
   1  13  -6         66.95         56.26         6.79 o                         
   2  13  -6        150.70        145.52         6.42 o                         
   3  13  -6        137.43        131.83         6.34 o                         
   4  13  -6        271.95        237.57         7.72 o                         
   5  13  -6        101.03         74.56         6.34 o                         
   6  13  -6        280.21        220.17        21.74 o                         
   7  13  -6         12.53          2.41         3.72 o                         
   8  13  -6         19.55         12.12         3.68 o                         
   0  14  -6        515.87        444.22        19.82 o                         
   1  14  -6         21.70         19.20         7.21 o                         
   2  14  -6         11.29          5.43         5.37 o                         
   3  14  -6         16.68          9.69        10.42 o                         
   4  14  -6        908.73        717.79        43.19 o                         
   5  14  -6         53.54         32.42         5.33 o                         
   6  14  -6        123.15         76.79         5.56 o                         
   7  14  -6          5.62         -4.28         5.21 o                         
   0  15  -6        307.62        298.87        15.25 o                         
   1  15  -6         13.25          5.86         6.45 o                         
   2  15  -6         16.71         24.44         8.91 o                         
   3  15  -6        102.75         81.61        10.35 o                         
   4  15  -6        481.82        463.92        35.75 o                         
   5  15  -6         70.85         56.60         6.75 o                         
   0  16  -6          1.93          0.11         8.62 o                         
   1  16  -6        146.73        146.02         7.90 o                         
   2  16  -6         54.36         36.86         6.80 o                         
   3  16  -6         20.82         17.51        10.75 o                         
   2   0  -5       2391.44       2322.91        72.77 o                         
   4   0  -5        797.99        791.86        30.41 o                         
   6   0  -5        944.28        955.06        36.33 o                         
   8   0  -5        810.37        884.38        33.86 o                         
  10   0  -5       1117.81       1184.42        44.47 o                         
  12   0  -5        924.83        980.09        37.20 o                         
  14   0  -5         49.84         59.09         7.76 o                         
   1   1  -5         65.29         70.37         3.26 o                         
   2   1  -5        826.14        973.43        23.34 o                         
   3   1  -5        378.05        410.82        11.99 o                         
   4   1  -5        708.11        695.77        24.52 o                         
   5   1  -5         23.03         26.44         4.65 o                         
   6   1  -5        180.44        205.58        11.28 o                         
   7   1  -5        974.63       1075.57        39.84 o                         
   8   1  -5       1090.91       1129.22        30.06 o                         
   9   1  -5        124.08        152.25        10.84 o                         
  10   1  -5         74.66        121.98         6.32 o                         
  11   1  -5        544.33        616.34        17.43 o                         
  12   1  -5        491.05        509.25        14.73 o                         
  13   1  -5        718.12        780.04        21.27 o                         
  14   1  -5        163.32        171.28        16.33 o                         
  15   1  -5         60.41         66.62         6.70 o                         
   1   2  -5       1300.99       1459.93        26.69 o                         
   2   2  -5        562.32        565.96        12.60 o                         
   3   2  -5       1363.48       1464.58        38.16 o                         
   4   2  -5        187.86        145.45        13.37 o                         
   5   2  -5        120.42        151.76         7.10 o                         
   6   2  -5       1009.64       1078.16        28.76 o                         
   7   2  -5       1986.16       2166.59        56.06 o                         
   8   2  -5        482.03        517.92        15.02 o                         
   9   2  -5         19.23         22.69         4.85 o                         
  10   2  -5         14.60         12.69         4.81 o                         
  11   2  -5        109.91        124.14         6.34 o                         
  12   2  -5        152.59        193.45         7.65 o                         
  13   2  -5        351.74        385.26        11.69 o                         
  14   2  -5         68.59         73.69         6.01 o                         
  15   2  -5        134.57        145.66         6.93 o                         
   1   3  -5       2715.67       2867.02        51.83 o                         
   2   3  -5        336.74        327.10         7.86 o                         
   3   3  -5       2224.51       2280.85        58.76 o                         
   4   3  -5        424.78        474.60        13.70 o                         
   5   3  -5        233.15        225.30         8.06 o                         
   6   3  -5        926.51        985.02        26.50 o                         
   7   3  -5       1524.80       1626.92        42.50 o                         
   8   3  -5         11.14         18.16         8.05 o                         
   9   3  -5        490.59        534.15        15.29 o                         
  10   3  -5         52.24         67.42         5.32 o                         
  11   3  -5       1517.90       1562.49        40.91 o                         
  12   3  -5        175.82        200.72         7.81 o                         
  13   3  -5        260.43        293.67         9.67 o                         
  14   3  -5          7.74          4.99         4.71 o                         
  15   3  -5        127.91        125.03         5.99 o                         
   1   4  -5        714.47        749.88        20.69 o                         
   2   4  -5        418.16        393.43         9.23 o                         
   3   4  -5       1222.86       1159.39        21.45 o                         
   4   4  -5        193.89        212.05        13.92 o                         
   5   4  -5         11.79         11.55         4.68 o                         
   6   4  -5         95.18         81.14         5.46 o                         
   7   4  -5       1003.65       1012.15        27.08 o                         
   8   4  -5        257.43        262.09         9.13 o                         
   9   4  -5        503.35        558.74        15.96 o                         
  10   4  -5         39.05         39.87         5.21 o                         
  11   4  -5       1534.78       1637.11        42.72 o                         
  12   4  -5         82.86         68.32         5.31 o                         
  13   4  -5        612.17        633.93        24.78 o                         
  14   4  -5         16.05         19.29         4.72 o                         
  15   4  -5         19.67         18.60         4.30 o                         
   1   5  -5        477.75        524.01        11.96 o                         
   2   5  -5       1171.80       1267.97        29.17 o                         
   3   5  -5        970.46       1031.97        19.17 o                         
   4   5  -5         75.91         73.82         5.05 o                         
   5   5  -5        279.22        318.73        10.30 o                         
   6   5  -5        729.69        841.44        22.89 o                         
   7   5  -5        765.48        827.98        26.25 o                         
   8   5  -5        306.14        357.63        11.43 o                         
   9   5  -5         93.69         89.74         5.68 o                         
  10   5  -5         45.00         64.49         6.78 o                         
  11   5  -5        548.09        604.01        17.03 o                         
  12   5  -5        101.83        117.45         6.11 o                         
  13   5  -5        290.15        275.24         9.31 o                         
  14   5  -5         30.17         33.72         4.80 o                         
  15   5  -5          8.01         10.76         4.43 o                         
   1   6  -5        320.61        344.80         8.56 o                         
   2   6  -5        990.24       1052.42        25.46 o                         
   3   6  -5        126.61        120.92         5.08 o                         
   4   6  -5       1017.46       1040.15        21.95 o                         
   5   6  -5         35.15         44.10         8.74 o                         
   6   6  -5        467.64        501.97        14.58 o                         
   7   6  -5        111.21        118.84         6.37 o                         
   8   6  -5        560.65        617.90        17.38 o                         
   9   6  -5        113.92        122.56         6.29 o                         
  10   6  -5         13.73          8.47         8.19 o                         
  11   6  -5        124.96        136.49         6.43 o                         
  12   6  -5        106.74        135.51         6.38 o                         
  13   6  -5        116.02        131.95         6.39 o                         
  14   6  -5        128.38        121.87        19.15 o                         
   1   7  -5        275.48        300.98         7.88 o                         
   2   7  -5       1210.83       1095.85        23.71 o                         
   3   7  -5         20.57         19.80         2.93 o                         
   4   7  -5        454.38        458.08         9.19 o                         
   5   7  -5          6.02         10.51         2.50 o                         
   6   7  -5        331.86        320.75        13.24 o                         
   7   7  -5          0.78         -0.67         6.46 o                         
   8   7  -5       1224.32       1237.53        32.73 o                         
   9   7  -5         13.72         15.88         4.69 o                         
  10   7  -5         58.82         47.85        11.18 o                         
  11   7  -5         27.02         17.01         4.61 o                         
  12   7  -5        515.51        497.38        14.41 o                         
  13   7  -5         96.20         99.52         5.80 o                         
  14   7  -5         98.22         88.87         6.15 o                         
   1   8  -5        375.62        367.72        11.39 o                         
   2   8  -5        418.16        472.74        11.30 o                         
   3   8  -5        273.77        252.80         6.14 o                         
   4   8  -5        461.50        452.26        15.97 o                         
   5   8  -5         14.63         11.09         2.87 o                         
   6   8  -5        373.56        382.49        17.34 o                         
   7   8  -5        333.30        281.88        13.01 o                         
   8   8  -5        683.09        706.57        19.61 o                         
   9   8  -5         16.92         10.61         4.43 o                         
  10   8  -5         19.59         15.32         4.76 o                         
  11   8  -5        168.60        175.64         9.20 o                         
  12   8  -5        555.58        564.13        20.54 o                         
  13   8  -5         96.77         95.05         5.64 o                         
  14   8  -5         55.66         56.41         4.64 o                         
   1   9  -5       1370.31       1495.89        43.09 o                         
   2   9  -5        465.55        455.50        10.98 o                         
   3   9  -5        458.34        448.35         9.35 o                         
   4   9  -5        211.09        191.91        10.49 o                         
   5   9  -5         12.45          9.28         3.07 o                         
   6   9  -5        901.62        870.15        43.89 o                         
   7   9  -5        566.80        596.05        21.52 o                         
   8   9  -5         64.40         54.34         6.36 o                         
   9   9  -5         20.84         23.51         2.73 o                         
  10   9  -5        144.29        159.01         7.10 o                         
  11   9  -5        241.17        252.15         8.85 o                         
  12   9  -5        328.56        337.33        10.65 o                         
  13   9  -5         91.59        104.23         5.65 o                         
   1  10  -5        400.14        416.91        12.77 o                         
   2  10  -5        285.59        284.51        17.84 o                         
   3  10  -5        903.99        853.43        16.38 o                         
   4  10  -5        118.52         87.76         4.12 o                         
   5  10  -5         40.57         50.21         3.69 o                         
   6  10  -5         86.72         88.74         3.99 o                         
   7  10  -5       1579.99       1512.58        32.98 o                         
   8  10  -5         65.36         76.14         4.08 o                         
   9  10  -5        309.60        296.53        10.77 o                         
  10  10  -5        109.10         90.06         4.57 o                         
  11  10  -5        248.93        232.12         8.40 o                         
  12  10  -5        101.90         57.88         7.70 o                         
  13  10  -5        445.98        404.81        11.81 o                         
   1  11  -5        107.34        108.19         6.52 o                         
   2  11  -5        645.69        604.64        20.75 o                         
   3  11  -5       1317.02       1316.03        28.39 o                         
   4  11  -5        328.74        317.45         7.45 o                         
   5  11  -5        100.02        108.19         4.50 o                         
   6  11  -5        371.67        364.84        10.82 o                         
   7  11  -5       1439.88       1379.93        39.38 o                         
   8  11  -5          8.75         10.23         3.59 o                         
   9  11  -5        341.17        319.86        20.57 o                         
  10  11  -5         29.46         11.83         3.43 o                         
  11  11  -5        206.21        214.53         7.86 o                         
  12  11  -5        114.06         71.50         8.51 o                         
   1  12  -5        116.02        115.13         6.62 o                         
   2  12  -5        323.49        340.15        11.25 o                         
   3  12  -5       1864.43       1944.60        41.27 o                         
   4  12  -5        148.50        122.48         5.63 o                         
   5  12  -5        132.34        133.05         4.87 o                         
   6  12  -5         18.83         30.29         3.83 o                         
   7  12  -5        413.81        397.26        14.92 o                         
   8  12  -5         19.67         15.31         3.55 o                         
   9  12  -5         66.69         59.78         4.99 o                         
  10  12  -5         35.96         40.47         5.31 o                         
  11  12  -5        204.10        199.78        16.24 o                         
   1  13  -5          2.87         12.04         7.53 o                         
   2  13  -5        674.88        684.07        15.81 o                         
   3  13  -5        360.72        317.16        12.13 o                         
   4  13  -5         12.37          7.88         4.73 o                         
   5  13  -5          1.36         -4.70         4.70 o                         
   6  13  -5          9.87          9.57         4.68 o                         
   7  13  -5        175.99        161.46         5.97 o                         
   8  13  -5        512.73        456.72        17.24 o                         
   9  13  -5         18.92         21.36         5.15 o                         
  10  13  -5         30.29         26.23         5.62 o                         
  11  13  -5         81.28         63.19         5.50 o                         
   1  14  -5         42.05         52.59         6.38 o                         
   2  14  -5        442.70        423.58        10.91 o                         
   3  14  -5         84.37         51.02         5.10 o                         
   4  14  -5         85.79         81.00         5.36 o                         
   5  14  -5         10.12          9.48         4.76 o                         
   6  14  -5        165.68        137.74         7.21 o                         
   7  14  -5         44.51         33.75         4.98 o                         
   8  14  -5        700.73        592.85        19.82 o                         
   9  14  -5         17.86         24.71         4.85 o                         
  10  14  -5         21.52         15.32         3.75 o                         
   1  15  -5         39.07         22.44         6.09 o                         
   2  15  -5        159.14        168.49         6.61 o                         
   3  15  -5        688.98        657.37        15.37 o                         
   4  15  -5        179.86        201.70         7.66 o                         
   5  15  -5         43.57         34.69         5.11 o                         
   6  15  -5        306.45        285.40        17.64 o                         
   7  15  -5          3.77          7.01         7.76 o                         
   8  15  -5        166.96        146.58        16.05 o                         
   9  15  -5         33.98         18.51         6.46 o                         
   1  16  -5         35.43         33.34         6.71 o                         
   2  16  -5        124.64        100.11         5.83 o                         
   3  16  -5        697.27        658.89        15.33 o                         
   4  16  -5        176.35        180.45         6.65 o                         
   5  16  -5         48.31         51.80         8.74 o                         
   6  16  -5         86.40         63.07         6.42 o                         
   7  16  -5        148.20        121.28        10.44 o                         
   1  17  -5        158.22        129.47         9.10 o                         
   2  17  -5        147.01        118.53         9.94 o                         
   3  17  -5        334.11        297.36        19.02 o                         
   4  17  -5         15.45         14.30         5.99 o                         
   5  17  -5          9.49         -1.09         5.79 o                         
   6  17  -5         46.10         36.83         7.13 o                         
   1  18  -5        224.32        189.41         8.23 o                         
   2  18  -5        117.78         64.81         8.14 o                         
   3  18  -5        152.40        131.35        10.06 o                         
   2   0  -4        176.10        173.82         5.48 o                         
   4   0  -4       2986.23       3015.95       109.27 o                         
   6   0  -4       2526.21       2653.99        96.53 o                         
   8   0  -4       3332.21       3652.31       132.26 o                         
  10   0  -4       2527.42       2772.33       100.89 o                         
  12   0  -4        807.25        938.34        35.76 o                         
  14   0  -4        691.72        703.84       135.15 o                         
  16   0  -4        413.83        363.93       107.68 o                         
   1   1  -4        478.02        483.82         9.27 o                         
   2   1  -4         81.84         51.59         2.52 o                         
   3   1  -4        236.43        216.62         7.33 o                         
   4   1  -4        877.94        904.06        24.09 o                         
   5   1  -4       1266.30       1300.95        34.10 o                         
   6   1  -4       2327.19       2405.09        61.98 o                         
   7   1  -4        198.45        214.10         7.90 o                         
   8   1  -4        189.14        196.79        26.15 o                         
   9   1  -4        601.84        660.79        18.40 o                         
  10   1  -4       2427.38       2472.78        63.77 o                         
  11   1  -4        700.47        750.09        20.69 o                         
  12   1  -4        214.84        291.17        14.36 o                         
  13   1  -4        253.50        203.57        40.93 o                         
  14   1  -4        541.61        488.91        44.05 o                         
  15   1  -4        233.94        198.58        28.39 o                         
  16   1  -4        159.78        144.95        17.98 o                         
   0   2  -4        851.34       1077.12        28.00 o                         
   1   2  -4        108.06         61.72         2.55 o                         
   2   2  -4        318.35        326.90         7.62 o                         
   3   2  -4        226.81        193.01         6.74 o                         
   4   2  -4       1387.62       1379.50        36.00 o                         
   5   2  -4       3006.53       3002.68        76.96 o                         
   6   2  -4        717.51        772.38        21.06 o                         
   7   2  -4        330.21        418.43        12.58 o                         
   8   2  -4        505.84        573.59        24.00 o                         
   9   2  -4        805.51        896.44        24.27 o                         
  10   2  -4        808.47        941.73        36.63 o                         
  11   2  -4         14.65         22.57         7.44 o                         
  12   2  -4        148.22        164.26         6.97 o                         
  13   2  -4        213.80        193.88        23.81 o                         
  14   2  -4        749.64        676.20        56.25 o                         
  15   2  -4        638.27        559.31        44.61 o                         
  16   2  -4        101.70         95.06        12.28 o                         
   0   3  -4        498.49        386.59        10.84 o                         
   1   3  -4       4236.12       4449.95        80.09 o                         
   2   3  -4        115.91        142.32         5.83 o                         
   3   3  -4        485.14        478.34        13.52 o                         
   4   3  -4       1398.56       1479.35        38.57 o                         
   5   3  -4       3190.71       3323.82        85.12 o                         
   6   3  -4         35.00         45.78         4.83 o                         
   7   3  -4         34.83         56.10        11.12 o                         
   8   3  -4         22.17         29.24         4.84 o                         
   9   3  -4       1257.35       1305.89        34.46 o                         
  10   3  -4        196.98        226.57        11.02 o                         
  11   3  -4        263.48        288.96         9.64 o                         
  12   3  -4         16.96         25.82         5.04 o                         
  13   3  -4        220.23        221.94        23.76 o                         
  14   3  -4        178.36        153.29        13.27 o                         
  15   3  -4       1053.15        926.89        60.46 o                         
  16   3  -4         10.06          5.06         3.35 o                         
   0   4  -4        415.38        334.01         9.69 o                         
   1   4  -4       2006.42       1909.41        35.78 o                         
   2   4  -4         74.57         80.72         4.96 o                         
   3   4  -4        139.52        142.49         7.34 o                         
   4   4  -4        338.80        296.98        10.48 o                         
   5   4  -4       1036.29       1010.64        26.95 o                         
   6   4  -4        552.99        625.20        17.53 o                         
   7   4  -4        191.22        209.21        14.18 o                         
   8   4  -4         91.17         99.60         5.70 o                         
   9   4  -4       1813.86       1899.27        49.35 o                         
  10   4  -4        146.28        128.45         6.32 o                         
  11   4  -4        299.98        338.12        19.28 o                         
  12   4  -4        446.72        424.26        15.88 o                         
  13   4  -4         14.07         21.17         3.97 o                         
  14   4  -4         97.87         95.83         5.73 o                         
  15   4  -4       1041.88       1027.66        51.80 o                         
  16   4  -4         11.53          5.42         4.35 o                         
   0   5  -4        660.27        672.55        18.08 o                         
   1   5  -4       1964.46       2022.29        42.50 o                         
   2   5  -4         69.28         73.54         3.83 o                         
   3   5  -4        610.69        623.57        13.99 o                         
   4   5  -4       1026.41       1042.39        37.47 o                         
   5   5  -4        966.72        944.52        29.26 o                         
   6   5  -4       1068.72       1119.22        29.81 o                         
   7   5  -4        217.40        243.26         8.58 o                         
   8   5  -4         54.53         66.47         5.52 o                         
   9   5  -4       1288.84       1260.61        33.35 o                         
  10   5  -4       1071.69       1072.45        21.17 o                         
  11   5  -4        388.58        385.21        21.16 o                         
  12   5  -4          3.77          8.01         2.77 o                         
  13   5  -4         28.63         35.04         3.16 o                         
  14   5  -4        356.84        348.75        14.10 o                         
  15   5  -4         38.69         34.50         4.11 o                         
  16   5  -4         89.82         76.38         8.55 o                         
   0   6  -4       2746.80       2819.95        82.64 o                         
   1   6  -4        346.16        315.58         9.54 o                         
   2   6  -4        115.94        114.11         7.52 o                         
   3   6  -4         73.14         54.05         3.07 o                         
   4   6  -4       1918.01       1886.63        38.90 o                         
   5   6  -4       1684.37       1694.11        61.52 o                         
   6   6  -4       1164.72       1148.39        21.28 o                         
   7   6  -4          9.07          1.84         2.34 o                         
   8   6  -4        210.27        207.77        11.58 o                         
   9   6  -4        384.45        352.44         7.36 o                         
  10   6  -4        997.60       1038.30        19.37 o                         
  11   6  -4        325.35        328.71        14.57 o                         
  12   6  -4         98.97         97.57         6.47 o                         
  13   6  -4        261.36        245.50         7.45 o                         
  14   6  -4        732.68        734.61        27.29 o                         
  15   6  -4        114.93        135.92         6.36 o                         
  16   6  -4        291.21        263.68        10.41 o                         
   0   7  -4       4409.08       4364.72       157.43 o                         
   1   7  -4         32.35         32.53         5.17 o                         
   2   7  -4        158.36        123.55         4.69 o                         
   3   7  -4         73.29         85.51         4.02 o                         
   4   7  -4       3976.35       3891.48       114.69 o                         
   5   7  -4        378.38        401.59         8.26 o                         
   6   7  -4       1355.62       1336.19        28.30 o                         
   7   7  -4        361.25        369.78         7.72 o                         
   8   7  -4       1569.39       1516.18        27.87 o                         
   9   7  -4         79.30         86.86         4.37 o                         
  10   7  -4       1302.64       1314.88        24.31 o                         
  11   7  -4        153.48        167.27         6.63 o                         
  12   7  -4         31.73         20.18         3.18 o                         
  13   7  -4        106.08        103.08         4.09 o                         
  14   7  -4       1135.39       1052.39        19.75 o                         
  15   7  -4          4.13          3.79         3.38 o                         
   0   8  -4       1468.12       1514.41        55.91 o                         
   1   8  -4       1307.16       1273.70        27.30 o                         
   2   8  -4        186.76        187.39         5.94 o                         
   3   8  -4         90.97         86.45         3.77 o                         
   4   8  -4       1285.10       1335.81        24.77 o                         
   5   8  -4       1009.26        961.28        18.09 o                         
   6   8  -4        818.26        814.07        15.51 o                         
   7   8  -4         20.57         22.31         2.93 o                         
   8   8  -4        489.96        477.23        19.36 o                         
   9   8  -4        887.63        912.88        29.98 o                         
  10   8  -4        966.94        958.42        26.69 o                         
  11   8  -4         77.03         78.21         5.08 o                         
  12   8  -4        346.27        333.99        17.55 o                         
  13   8  -4        141.54        168.12         5.05 o                         
  14   8  -4        738.89        703.08        31.11 o                         
  15   8  -4        119.50        128.09         7.97 o                         
   0   9  -4       1254.05       1231.68        46.06 o                         
   1   9  -4       1541.55       1535.36        40.14 o                         
   2   9  -4        155.79        175.16         5.98 o                         
   3   9  -4        165.88        155.71         5.84 o                         
   4   9  -4        371.89        382.26         8.26 o                         
   5   9  -4        815.07        749.61        14.49 o                         
   6   9  -4        241.25        259.52         7.33 o                         
   7   9  -4        324.36        358.09         7.85 o                         
   8   9  -4        338.65        355.34         7.69 o                         
   9   9  -4        311.79        278.25         7.29 o                         
  10   9  -4        785.42        784.36        15.03 o                         
  11   9  -4        202.91        225.18         5.66 o                         
  12   9  -4         21.91         18.61         3.34 o                         
  13   9  -4        153.53        133.84         4.89 o                         
  14   9  -4        295.94        300.55        10.78 o                         
  15   9  -4        112.37         89.67         4.15 o                         
   0  10  -4       2436.17       2663.10        97.09 o                         
   1  10  -4        917.56        909.68        24.69 o                         
   2  10  -4        101.39        120.32         6.36 o                         
   3  10  -4        570.19        582.36        11.70 o                         
   4  10  -4        231.52        244.05         6.13 o                         
   5  10  -4       1034.82       1015.63        19.19 o                         
   6  10  -4         58.14         62.15         3.82 o                         
   7  10  -4        511.08        512.27        11.22 o                         
   8  10  -4        398.80        453.05         9.40 o                         
   9  10  -4        815.25        807.93        15.54 o                         
  10  10  -4        618.82        604.62        11.93 o                         
  11  10  -4        489.14        501.17        12.07 o                         
  12  10  -4        150.78        142.50         9.95 o                         
  13  10  -4        238.20        219.62         5.81 o                         
  14  10  -4         37.86         27.06         3.61 o                         
   0  11  -4       1885.95       1855.21        68.37 o                         
   1  11  -4        220.19        234.44         8.95 o                         
   2  11  -4         37.72         43.16         7.21 o                         
   3  11  -4        477.01        520.24        12.35 o                         
   4  11  -4        370.78        333.20         7.57 o                         
   5  11  -4       1197.34       1239.13        23.16 o                         
   6  11  -4        196.43        223.66         5.96 o                         
   7  11  -4         15.75         18.55         3.53 o                         
   8  11  -4        247.30        234.81         6.00 o                         
   9  11  -4        526.35        559.24        11.24 o                         
  10  11  -4        100.12         75.14         3.88 o                         
  11  11  -4        266.88        302.00         9.55 o                         
  12  11  -4         78.93         69.87         6.20 o                         
  13  11  -4         83.14         75.15        13.31 o                         
  14  11  -4        118.74         97.75         7.15 o                         
   0  12  -4        196.63        136.69        10.19 o                         
   1  12  -4        605.04        659.98        18.80 o                         
   2  12  -4        334.11        367.83        11.91 o                         
   3  12  -4         42.61         50.06         5.23 o                         
   4  12  -4         73.79         71.07         9.29 o                         
   5  12  -4       1395.96       1449.17        26.90 o                         
   6  12  -4        364.09        380.94         8.37 o                         
   7  12  -4        388.07        403.00         9.65 o                         
   8  12  -4         67.70         89.59         6.84 o                         
   9  12  -4        163.17        147.51         4.84 o                         
  10  12  -4        269.72        262.08         8.15 o                         
  11  12  -4         76.00         79.70         7.79 o                         
  12  12  -4         58.92         58.96         3.86 o                         
  13  12  -4        173.42        167.59         8.86 o                         
   0  13  -4       1659.60       1823.16        67.38 o                         
   1  13  -4        101.21         67.85         6.87 o                         
   2  13  -4        335.90        353.22         9.43 o                         
   3  13  -4        407.43        449.58        11.22 o                         
   4  13  -4       1001.95       1025.12        22.50 o                         
   5  13  -4        491.42        455.34        11.20 o                         
   6  13  -4        764.21        810.70        16.31 o                         
   7  13  -4        119.32        145.88         6.84 o                         
   8  13  -4          2.09          5.20         4.91 o                         
   9  13  -4        233.78        201.78         8.24 o                         
  10  13  -4        938.64        928.83        17.71 o                         
  11  13  -4         35.44         27.64         3.68 o                         
  12  13  -4         24.49         21.86         4.72 o                         
   0  14  -4       1526.38       1482.66        55.19 o                         
   1  14  -4         95.10        112.96        15.01 o                         
   2  14  -4         51.25         47.67         4.93 o                         
   3  14  -4          8.71          8.37         4.67 o                         
   4  14  -4       2722.50       2706.58        56.92 o                         
   5  14  -4        181.58        170.28         6.42 o                         
   6  14  -4        568.61        567.33        13.36 o                         
   7  14  -4        119.72        137.42         5.07 o                         
   8  14  -4        311.48        318.18         7.39 o                         
   9  14  -4         25.51         17.64         3.74 o                         
  10  14  -4       1073.01       1006.28        19.09 o                         
  11  14  -4          2.96          3.00         4.06 o                         
  12  14  -4         21.26         16.17         4.28 o                         
   0  15  -4        649.70        646.04        26.16 o                         
   1  15  -4        316.20        351.96        13.78 o                         
   2  15  -4         39.44         49.85         5.08 o                         
   3  15  -4         48.85         53.06         5.02 o                         
   4  15  -4       1048.42       1058.46        23.26 o                         
   5  15  -4        208.29        222.60        11.53 o                         
   6  15  -4        290.64        278.46         8.11 o                         
   7  15  -4          8.38         18.82         4.73 o                         
   8  15  -4        107.55        100.67         5.47 o                         
   9  15  -4         29.54         29.67         4.72 o                         
  10  15  -4        339.28        290.11        12.66 o                         
  11  15  -4        165.36        150.40         5.63 o                         
   0  16  -4         96.41        122.36        10.47 o                         
   1  16  -4        197.14        177.21         6.93 o                         
   2  16  -4        113.02        115.05         9.22 o                         
   3  16  -4         23.67          9.56         4.67 o                         
   4  16  -4         71.29         77.56         5.17 o                         
   5  16  -4         66.46         74.02         5.32 o                         
   6  16  -4        130.09        108.00         5.58 o                         
   7  16  -4          7.87          4.60         5.25 o                         
   8  16  -4         45.40         25.53         9.84 o                         
   9  16  -4        280.01        269.23         9.67 o                         
  10  16  -4         67.15         67.71        13.23 o                         
   0  17  -4         27.86         24.84         8.45 o                         
   1  17  -4        486.26        446.58        11.23 o                         
   2  17  -4         62.56         71.21         5.33 o                         
   3  17  -4        202.76        175.73         6.48 o                         
   4  17  -4         43.08         30.56         4.93 o                         
   5  17  -4        376.03        339.52         9.21 o                         
   6  17  -4         16.63         17.95         8.54 o                         
   7  17  -4         65.52         56.46         5.96 o                         
   8  17  -4        222.64        215.99        19.88 o                         
   9  17  -4        341.14        235.65        11.96 o                         
   0  18  -4        191.73        146.33         7.46 o                         
   1  18  -4        372.48        399.48        10.21 o                         
   2  18  -4         40.12         35.66         4.79 o                         
   3  18  -4        234.12        228.64         7.30 o                         
   4  18  -4        162.41        127.62         5.79 o                         
   5  18  -4        393.42        375.51        16.57 o                         
   6  18  -4         77.36         56.84         6.11 o                         
   7  18  -4          1.95         11.97         5.46 o                         
   0  19  -4         96.10         79.46         6.27 o                         
   1  19  -4         81.53         67.67         4.99 o                         
   2  19  -4         86.74         76.85         5.09 o                         
   3  19  -4         28.73         10.18         7.59 o                         
   4  19  -4         36.72          9.38         5.40 o                         
   5  19  -4         75.19         54.31         7.24 o                         
   0  20  -4        375.45        310.26        10.50 o                         
   1  20  -4         78.81         37.98         4.33 o                         
   2   0  -3       6182.95       6296.60       226.12 o                         
   4   0  -3       2778.56       2717.05        98.47 o                         
   6   0  -3       4411.66       4626.85       166.94 o                         
   8   0  -3       2083.11       1953.24       104.40 o                         
  10   0  -3       4407.93       4559.86       311.34 o                         
  12   0  -3       2401.15       2359.15       122.29 o                         
  14   0  -3        144.11        137.66        12.59 o                         
  16   0  -3       1283.63       1244.69       160.84 o                         
   1   1  -3        274.88        234.39         4.81 o                         
   2   1  -3       2797.23       2707.25        56.62 o                         
   3   1  -3       2284.53       2181.84        56.03 o                         
   4   1  -3        485.47        479.67        13.54 o                         
   5   1  -3         78.83         75.08         4.72 o                         
   6   1  -3        162.24        160.39         6.47 o                         
   7   1  -3       3701.84       3769.43       137.51 o                         
   8   1  -3       2330.08       2168.33        82.30 o                         
   9   1  -3        371.85        375.16        17.70 o                         
  10   1  -3        169.74        160.33        21.00 o                         
  11   1  -3        473.51        450.33         9.16 o                         
  12   1  -3       1494.22       1388.80        48.61 o                         
  13   1  -3       1679.62       1608.10        77.54 o                         
  14   1  -3        442.47        414.03        29.62 o                         
  15   1  -3        126.19        123.41        13.16 o                         
  16   1  -3        359.73        364.48        48.61 o                         
  17   1  -3        159.65        159.18         9.28 o                         
   1   2  -3       1668.21       1649.38        29.93 o                         
   2   2  -3        681.85        657.89        14.27 o                         
   3   2  -3       2835.35       2591.22        66.43 o                         
   4   2  -3        272.42        285.38         8.98 o                         
   5   2  -3         36.48         39.03         6.96 o                         
   6   2  -3       3595.54       4008.76       102.40 o                         
   7   2  -3       4527.53       4464.74       117.52 o                         
   8   2  -3       1279.68       1282.42        56.32 o                         
   9   2  -3         20.11         21.50         2.56 o                         
  10   2  -3        169.36        188.59         7.85 o                         
  11   2  -3         37.27         25.67         4.20 o                         
  12   2  -3        253.89        241.10        10.56 o                         
  13   2  -3        692.62        695.61        27.96 o                         
  14   2  -3        149.03        151.89        10.53 o                         
  15   2  -3         45.87         41.98         6.30 o                         
  16   2  -3        346.70        326.30        16.91 o                         
  17   2  -3        364.70        342.65         7.75 o                         
   2   3  -3       2307.46       2296.48        48.01 o                         
   3   3  -3       8695.89       9044.64       229.47 o                         
   4   3  -3       1091.85       1082.92        23.16 o                         
   5   3  -3        185.28        192.52         8.60 o                         
   6   3  -3       3070.47       3219.57        58.32 o                         
   7   3  -3       4808.75       4963.54       103.33 o                         
   8   3  -3        120.03         88.26         5.76 o                         
   9   3  -3       1773.74       1776.24        43.76 o                         
  10   3  -3        107.88        101.11         6.73 o                         
  11   3  -3       3978.68       3933.62       100.04 o                         
  12   3  -3         50.85         50.61         6.27 o                         
  13   3  -3        935.71        944.75        22.65 o                         
  14   3  -3          8.17          5.94         3.25 o                         
  15   3  -3        299.88        308.87        16.93 o                         
  16   3  -3        189.91        198.17         9.85 o                         
  17   3  -3        725.39        606.75       141.69 o                         
   1   4  -3       1699.75       1640.03        41.47 o                         
   2   4  -3       2940.93       2770.75        57.82 o                         
   3   4  -3       3926.85       3770.56        67.95 o                         
   4   4  -3        720.44        808.20        15.11 o                         
   5   4  -3         49.25         46.20         2.27 o                         
   6   4  -3        228.69        199.84         9.53 o                         
   7   4  -3       3255.03       3282.95        68.56 o                         
   8   4  -3        925.98        833.26        30.18 o                         
   9   4  -3        827.01        846.58        16.01 o                         
  10   4  -3        181.55        196.92         5.96 o                         
  11   4  -3       3760.55       3833.75        69.27 o                         
  12   4  -3        313.13        287.33        10.76 o                         
  13   4  -3       1406.72       1471.10        44.56 o                         
  14   4  -3         20.20         27.66         4.06 o                         
  15   4  -3         74.21         63.83         4.46 o                         
  16   4  -3         60.21         39.50         3.59 o                         
  17   4  -3       1398.92        664.04       488.54 o                         
   1   5  -3       1307.24       1274.62        27.67 o                         
   2   5  -3       2679.27       2680.21        56.01 o                         
   3   5  -3       1631.72       1783.34        77.95 o                         
   4   5  -3        347.71        334.23        11.65 o                         
   5   5  -3        624.99        685.60        25.24 o                         
   6   5  -3       1591.01       1595.78        32.24 o                         
   7   5  -3       1115.15       1045.33        23.25 o                         
   8   5  -3        884.77        839.66        28.76 o                         
   9   5  -3        389.57        424.86         8.73 o                         
  10   5  -3         68.44         77.36         3.41 o                         
  11   5  -3        972.56        914.33        25.12 o                         
  12   5  -3        171.19        176.50         5.14 o                         
  13   5  -3        695.58        625.82        29.29 o                         
  14   5  -3        114.25        108.85         4.67 o                         
  15   5  -3         24.88         15.06         3.35 o                         
  16   5  -3        363.37        330.26        18.14 o                         
  17   5  -3        153.26        132.17         5.91 o                         
   1   6  -3       1707.00       1669.73        35.23 o                         
   2   6  -3       1912.40       1873.72        39.47 o                         
   3   6  -3        711.93        654.87        19.34 o                         
   4   6  -3       2122.74       2075.75        37.74 o                         
   5   6  -3        105.39        116.44         3.61 o                         
   6   6  -3       1003.14        966.28        23.05 o                         
   7   6  -3        772.77        719.84        13.80 o                         
   8   6  -3       1061.19       1076.58        34.37 o                         
   9   6  -3        322.56        313.39         8.73 o                         
  10   6  -3         16.29          5.82         3.63 o                         
  11   6  -3        624.43        605.93        34.83 o                         
  12   6  -3        339.08        390.76         8.45 o                         
  13   6  -3        308.24        301.69        11.71 o                         
  14   6  -3        270.07        275.49        13.73 o                         
  15   6  -3         89.87         87.87         7.99 o                         
  16   6  -3        930.55        865.27        40.70 o                         
  17   6  -3        237.86        201.29         7.16 o                         
   1   7  -3        565.41        642.03        15.89 o                         
   2   7  -3       4438.03       4231.15        88.07 o                         
   3   7  -3         24.12         23.15         2.77 o                         
   4   7  -3       1871.55       1829.64        33.41 o                         
   5   7  -3         19.56         23.29         3.64 o                         
   6   7  -3       1854.92       1700.81        46.35 o                         
   7   7  -3         41.24         24.04         2.78 o                         
   8   7  -3       3739.68       3705.83        97.50 o                         
   9   7  -3         23.57         23.05         3.39 o                         
  10   7  -3        177.16        137.20         4.42 o                         
  11   7  -3         28.74         20.31         3.21 o                         
  12   7  -3       1549.56       1578.03        30.39 o                         
  13   7  -3        226.97        212.96         6.58 o                         
  14   7  -3        168.88        168.26         5.34 o                         
  15   7  -3        112.90        119.77         5.81 o                         
  16   7  -3        499.28        434.39        28.73 o                         
   1   8  -3       1305.29       1287.55        61.42 o                         
   2   8  -3        956.90        825.71        30.14 o                         
   3   8  -3        600.18        624.21        12.14 o                         
   4   8  -3        505.00        522.13        15.13 o                         
   5   8  -3         99.17         93.56         5.11 o                         
   6   8  -3        407.02        333.10        11.52 o                         
   7   8  -3        975.72       1007.73        18.96 o                         
   8   8  -3       1236.46       1221.81        22.74 o                         
   9   8  -3         29.01         36.85         6.36 o                         
  10   8  -3        142.25        134.09         5.00 o                         
  11   8  -3        679.10        648.73        14.81 o                         
  12   8  -3       1276.79       1249.27        38.67 o                         
  13   8  -3        223.87        224.25        12.07 o                         
  14   8  -3        151.73        155.37         6.71 o                         
  15   8  -3         22.31         24.32         3.51 o                         
  16   8  -3         89.02         83.53        10.93 o                         
   1   9  -3       2675.13       2692.60        69.17 o                         
   2   9  -3        796.37        762.68        27.60 o                         
   3   9  -3        580.51        487.70         9.85 o                         
   4   9  -3        747.90        771.86        15.75 o                         
   5   9  -3        162.24        156.43         7.00 o                         
   6   9  -3       2646.74       2760.95        51.04 o                         
   7   9  -3        746.92        677.45        14.66 o                         
   8   9  -3         19.53         20.59         3.55 o                         
   9   9  -3        142.62        172.43         6.98 o                         
  10   9  -3        596.37        596.32        13.74 o                         
  11   9  -3        338.01        278.75         7.59 o                         
  12   9  -3        577.81        552.13        14.16 o                         
  13   9  -3        267.61        285.54        17.25 o                         
  14   9  -3          7.43         11.42         3.35 o                         
  15   9  -3         68.88         42.06        12.76 o                         
  16   9  -3        164.79        145.62         6.07 o                         
   1  10  -3       1721.96       1733.26        45.08 o                         
   2  10  -3       1724.24       1687.24        43.92 o                         
   3  10  -3       3251.97       3200.01        58.02 o                         
   4  10  -3        150.77        110.77         4.28 o                         
   5  10  -3         38.00         27.99         3.53 o                         
   6  10  -3        283.12        282.84         9.23 o                         
   7  10  -3       4853.90       4992.16        90.03 o                         
   8  10  -3        110.42        100.75         4.09 o                         
   9  10  -3        644.70        644.11        17.47 o                         
  10  10  -3        112.90        112.85         4.26 o                         
  11  10  -3        954.34        964.52        21.17 o                         
  12  10  -3        144.02        154.99        11.55 o                         
  13  10  -3       1089.44       1150.59        26.05 o                         
  14  10  -3         69.11         91.15         4.72 o                         
  15  10  -3        371.70        353.05        20.32 o                         
   1  11  -3        146.58        165.98        11.59 o                         
   2  11  -3       3239.51       3272.79        84.03 o                         
   3  11  -3       3490.41       3532.25        77.86 o                         
   4  11  -3        694.07        656.61        13.02 o                         
   5  11  -3        163.39        186.53         5.36 o                         
   6  11  -3       1093.88       1077.66        20.33 o                         
   7  11  -3       3718.44       3880.05        70.19 o                         
   8  11  -3        140.57        118.65         4.41 o                         
   9  11  -3        572.01        567.30        16.22 o                         
  10  11  -3         19.01         13.65         3.42 o                         
  11  11  -3        476.37        495.47        10.53 o                         
  12  11  -3        291.03        307.68        12.27 o                         
  13  11  -3        788.70        733.66        37.18 o                         
  14  11  -3          3.52         11.24         3.60 o                         
  15  11  -3        106.36         88.26         6.04 o                         
   1  12  -3        442.39        477.54        14.27 o                         
   2  12  -3        317.94        253.88         7.57 o                         
   3  12  -3       2990.12       3130.57        65.72 o                         
   4  12  -3        377.06        391.77         9.99 o                         
   5  12  -3        253.39        262.22         7.10 o                         
   6  12  -3         55.28         49.91         3.76 o                         
   7  12  -3        433.65        415.63         9.14 o                         
   8  12  -3         16.04         11.93         3.56 o                         
   9  12  -3        345.67        376.54        10.39 o                         
  10  12  -3         71.78         78.55         4.03 o                         
  11  12  -3        432.55        362.91        11.72 o                         
  12  12  -3        335.17        338.05         7.62 o                         
  13  12  -3        190.79        194.12         5.50 o                         
  14  12  -3        202.80        197.33         6.34 o                         
   1  13  -3         71.53         54.47         6.81 o                         
   2  13  -3       2105.94       2309.59        48.85 o                         
   3  13  -3       1063.25       1206.76        26.32 o                         
   4  13  -3         70.19         75.47         5.08 o                         
   5  13  -3         60.62         43.20         4.58 o                         
   6  13  -3         14.62         15.35         3.49 o                         
   7  13  -3        158.04        172.53         5.44 o                         
   8  13  -3       1182.76       1208.89        22.64 o                         
   9  13  -3          1.12          3.08         3.47 o                         
  10  13  -3         19.75          9.84         3.57 o                         
  11  13  -3        489.47        454.67        13.19 o                         
  12  13  -3        692.04        759.85        21.62 o                         
  13  13  -3        269.86        274.59        13.45 o                         
  14  13  -3          3.56          7.73         3.95 o                         
   1  14  -3        170.37        207.04         8.48 o                         
   2  14  -3       1482.41       1545.25        33.19 o                         
   3  14  -3         21.85         34.01         4.84 o                         
   4  14  -3         30.05         34.82         4.70 o                         
   5  14  -3         32.38         22.02         4.50 o                         
   6  14  -3        661.44        664.17        15.30 o                         
   7  14  -3        113.99        148.22         9.59 o                         
   8  14  -3       1897.57       1952.62        35.85 o                         
   9  14  -3          0.75          6.66         4.25 o                         
  10  14  -3        115.57        116.97         4.55 o                         
  11  14  -3         63.62         43.52         5.30 o                         
  12  14  -3        832.89        824.95        28.66 o                         
  13  14  -3          8.72          8.19         4.04 o                         
   1  15  -3         29.41         39.35         4.66 o                         
   2  15  -3        214.38        204.35         6.95 o                         
   3  15  -3       1549.19       1544.40        33.13 o                         
   4  15  -3        263.69        286.12         8.27 o                         
   5  15  -3         14.28         13.26         5.53 o                         
   6  15  -3        477.14        500.74        21.14 o                         
   7  15  -3         43.44         43.47         5.04 o                         
   8  15  -3        230.96        224.56        10.59 o                         
   9  15  -3        174.24        192.63         6.61 o                         
  10  15  -3         38.75         38.46         5.46 o                         
  11  15  -3          3.70         21.83         4.86 o                         
  12  15  -3        360.43        330.50         8.61 o                         
   1  16  -3         28.72         11.00         4.49 o                         
   2  16  -3        477.88        499.34        12.16 o                         
   3  16  -3       1267.27       1213.58        26.38 o                         
   4  16  -3        436.07        470.31        14.90 o                         
   5  16  -3         15.60         20.91         4.49 o                         
   6  16  -3        300.22        292.49         8.24 o                         
   7  16  -3        307.68        324.79         8.83 o                         
   8  16  -3         30.65         18.73         6.30 o                         
   9  16  -3          6.16         10.31         4.46 o                         
  10  16  -3         14.50         10.97         7.59 o                         
  11  16  -3         16.91          4.78         5.49 o                         
   1  17  -3        624.31        636.73        16.71 o                         
   2  17  -3        368.97        372.17         9.75 o                         
   3  17  -3       1256.97       1268.55        27.46 o                         
   4  17  -3         24.43         20.12         6.00 o                         
   5  17  -3         37.73         48.00         6.25 o                         
   6  17  -3        118.82        133.31         5.62 o                         
   7  17  -3       1539.20       1550.13        42.04 o                         
   8  17  -3         11.52          8.49         6.03 o                         
   9  17  -3        161.56        151.09        10.13 o                         
  10  17  -3         76.59         55.97         6.08 o                         
   1  18  -3        431.31        453.90        11.35 o                         
   2  18  -3        428.17        395.24        10.20 o                         
   3  18  -3        405.50        451.03        11.22 o                         
   4  18  -3        102.42         95.84         5.46 o                         
   5  18  -3         10.98         11.84         4.96 o                         
   6  18  -3        237.11        200.06         6.71 o                         
   7  18  -3        917.34        885.05        31.58 o                         
   8  18  -3         58.59         53.40         7.76 o                         
   9  18  -3         82.43         80.77         6.18 o                         
   1  19  -3          6.27         -0.39         5.51 o                         
   2  19  -3        150.90        103.78         9.63 o                         
   3  19  -3        143.85        142.91         6.02 o                         
   4  19  -3         50.73         50.44         4.73 o                         
   5  19  -3          2.59          1.55         4.30 o                         
   6  19  -3         33.79         20.19         4.42 o                         
   7  19  -3        115.40        108.41        15.33 o                         
   1  20  -3         45.64         33.47         4.39 o                         
   2  20  -3        805.97        803.66        17.93 o                         
   3  20  -3        461.81        421.19        12.69 o                         
   4  20  -3        102.05         78.11         5.08 o                         
   5  20  -3         74.62         69.11         7.74 o                         
   1  21  -3         30.44         16.84         3.86 o                         
   2  21  -3        199.68        129.82         4.85 o                         
   2   0  -2       1343.27        894.11        33.17 o                         
   6   0  -2       8437.39       8766.09       314.67 o                         
   8   0  -2       5426.91       5572.05       141.74 o                         
  10   0  -2       8018.73       8177.36       539.55 o                         
  12   0  -2       1560.12       1559.03        40.66 o                         
  14   0  -2       2050.07       2053.83        73.92 o                         
  16   0  -2        405.26        457.68        66.20 o                         
  18   0  -2        252.61        235.71        11.62 o                         
   1   1  -2        990.20        729.35        16.21 o                         
   2   1  -2       1200.09        721.89        27.40 o                         
   3   1  -2        755.03        780.78        20.77 o                         
   4   1  -2        279.03        209.73         4.78 o                         
   5   1  -2       5181.07       5022.85       104.39 o                         
   6   1  -2       4274.59       4070.59        73.31 o                         
   7   1  -2        188.29        215.37         5.16 o                         
   8   1  -2         38.72         26.22         2.55 o                         
   9   1  -2       2059.64       2046.96        72.04 o                         
  10   1  -2       4064.72       3990.42       223.12 o                         
  11   1  -2        989.15        979.31        18.47 o                         
  12   1  -2        391.97        373.11        20.63 o                         
  13   1  -2        559.30        560.75        11.25 o                         
  14   1  -2       1328.83       1362.32        75.09 o                         
  15   1  -2        579.65        578.53        11.60 o                         
  16   1  -2        675.76        673.72        30.69 o                         
  17   1  -2        249.78        275.65         6.78 o                         
  18   1  -2         80.77         97.44         5.82 o                         
   0   2  -2       2554.68       2930.00       104.60 o                         
   1   2  -2        442.58        269.02         8.71 o                         
   2   2  -2       1499.60       1250.95        27.93 o                         
   3   2  -2         56.54         50.34         1.89 o                         
   4   2  -2       4131.68       4274.88        95.26 o                         
   5   2  -2       5960.79       5570.17       103.25 o                         
   6   2  -2       2584.41       2400.82        43.47 o                         
   7   2  -2        222.80        284.05        11.18 o                         
   8   2  -2        359.55        394.11         9.65 o                         
   9   2  -2        669.04        611.06        11.90 o                         
  10   2  -2       1613.16       1563.45        28.78 o                         
  11   2  -2        157.20        173.12         8.05 o                         
  12   2  -2        422.34        438.65         9.09 o                         
  13   2  -2         63.14         64.43         3.61 o                         
  14   2  -2       1203.06       1123.07        21.09 o                         
  15   2  -2        846.47        838.94        28.89 o                         
  16   2  -2         90.63         95.28         4.45 o                         
  17   2  -2         65.66         76.02         3.86 o                         
  18   2  -2        244.81        243.72        11.76 o                         
   0   3  -2        708.66        499.76        13.48 o                         
   2   3  -2        529.17        442.73        10.58 o                         
   3   3  -2        616.07        658.31        12.33 o                         
   4   3  -2       4703.16       4912.96        88.37 o                         
   5   3  -2      10338.48      10597.49       273.51 o                         
   6   3  -2        414.64        286.72        10.42 o                         
   7   3  -2         57.45         89.92         4.28 o                         
   8   3  -2        182.71        142.50        10.23 o                         
   9   3  -2       3536.66       3444.75        62.24 o                         
  10   3  -2        630.76        662.85        12.93 o                         
  11   3  -2        338.00        355.39        12.88 o                         
  12   3  -2        118.99        126.61         4.19 o                         
  13   3  -2        506.53        554.15        15.20 o                         
  14   3  -2        512.10        504.90        22.49 o                         
  15   3  -2       2557.56       2548.06        61.68 o                         
  16   3  -2          0.98          2.15         3.37 o                         
  17   3  -2         83.55         92.58         7.06 o                         
  18   3  -2        119.90        131.65         6.24 o                         
   0   4  -2       1079.19        900.04        23.59 o                         
   1   4  -2       6650.32       6668.98       239.60 o                         
   2   4  -2        226.36        215.14         5.61 o                         
   3   4  -2        613.14        504.67        12.87 o                         
   4   4  -2       1190.62       1158.74        24.66 o                         
   5   4  -2       1898.03       1701.86        31.01 o                         
   6   4  -2       1504.51       1518.16        27.79 o                         
   7   4  -2        811.86        870.54        20.27 o                         
   8   4  -2        584.50        603.42        26.83 o                         
   9   4  -2       3729.66       3618.06        65.39 o                         
  10   4  -2        610.80        587.88        22.50 o                         
  11   4  -2        925.25        980.56        18.53 o                         
  12   4  -2        510.17        477.85        15.48 o                         
  13   4  -2        195.12        158.65         4.98 o                         
  14   4  -2        231.56        280.08         9.50 o                         
  15   4  -2       1763.17       1731.85        42.61 o                         
  16   4  -2         28.77         28.77         6.04 o                         
  17   4  -2         56.16         64.01        13.78 o                         
  18   4  -2         46.02         44.00        13.28 o                         
   0   5  -2        618.17        626.15        16.85 o                         
   1   5  -2       2368.91       2297.35        48.07 o                         
   2   5  -2        253.89        265.06         7.00 o                         
   3   5  -2        999.16       1011.77        18.74 o                         
   4   5  -2       1660.86       1589.38        39.09 o                         
   5   5  -2        873.35        892.54        22.88 o                         
   6   5  -2       2350.51       2387.96        43.33 o                         
   7   5  -2        422.24        425.33        10.12 o                         
   8   5  -2         53.67         65.75         6.22 o                         
   9   5  -2       1876.49       1858.63        71.24 o                         
  10   5  -2       1459.32       1451.28        26.84 o                         
  11   5  -2        658.06        678.66        18.06 o                         
  12   5  -2         58.11         60.02         3.43 o                         
  13   5  -2         60.92         44.44         4.66 o                         
  14   5  -2        508.99        502.56        18.13 o                         
  15   5  -2         94.89         96.22         5.58 o                         
  16   5  -2        214.26        223.51         8.43 o                         
  17   5  -2         34.36         22.59         7.57 o                         
  18   5  -2        119.87        101.43         5.60 o                         
   0   6  -2       6169.00       6090.48       218.82 o                         
   1   6  -2       1789.90       1641.14        34.64 o                         
   2   6  -2         88.04         85.55         3.75 o                         
   3   6  -2         86.11         54.47         2.81 o                         
   4   6  -2       3444.57       3293.31        59.45 o                         
   5   6  -2       5216.65       5069.83       164.59 o                         
   6   6  -2       2233.52       2200.44        62.03 o                         
   7   6  -2         10.45          7.36         2.70 o                         
   8   6  -2        209.09        194.11         5.65 o                         
   9   6  -2       1246.45       1254.67        23.34 o                         
  10   6  -2       2247.65       2269.94        69.21 o                         
  11   6  -2        513.90        545.20        11.91 o                         
  12   6  -2         65.13         55.79         3.47 o                         
  13   6  -2        684.12        697.18        13.64 o                         
  14   6  -2       1294.20       1324.35        24.61 o                         
  15   6  -2        309.09        320.28        12.13 o                         
  16   6  -2        598.69        570.56        22.38 o                         
  17   6  -2        158.26        171.32        20.68 o                         
   0   7  -2      13095.44      13928.71       499.23 o                         
   1   7  -2        192.99        175.52         9.25 o                         
   2   7  -2        575.10        534.88        15.63 o                         
   3   7  -2        112.60        114.87         3.66 o                         
   4   7  -2      12810.52      13333.26       339.65 o                         
   5   7  -2        951.99       1002.21        21.66 o                         
   6   7  -2       3718.61       3610.54        65.21 o                         
   7   7  -2        661.66        719.25        13.91 o                         
   8   7  -2       3993.01       3878.78       103.28 o                         
   9   7  -2        253.60        300.87         6.86 o                         
  10   7  -2       3174.54       3291.01       128.13 o                         
  11   7  -2        165.76        176.27         5.02 o                         
  12   7  -2         15.99          5.74         3.15 o                         
  13   7  -2        114.66        107.69         4.16 o                         
  14   7  -2       2651.85       2471.93        92.72 o                         
  15   7  -2         20.25         15.75         3.32 o                         
  16   7  -2        392.10        396.23         8.49 o                         
  17   7  -2         27.98         29.22         4.37 o                         
   0   8  -2       1725.68       1503.20        55.35 o                         
   1   8  -2       4182.53       4430.88       113.00 o                         
   2   8  -2        310.19        282.96         7.38 o                         
   3   8  -2        566.13        518.43        10.29 o                         
   4   8  -2       1432.99       1334.99        24.64 o                         
   5   8  -2       2328.89       2277.72        56.99 o                         
   6   8  -2       1162.63       1085.95        30.90 o                         
   7   8  -2         68.76         54.12         3.35 o                         
   8   8  -2        728.40        766.07        25.02 o                         
   9   8  -2       2042.01       1996.43        55.81 o                         
  10   8  -2       1548.89       1515.34        28.06 o                         
  11   8  -2        273.15        321.04         8.55 o                         
  12   8  -2        659.40        646.98        12.80 o                         
  13   8  -2        463.66        445.18        17.46 o                         
  14   8  -2       1307.95       1217.12        46.45 o                         
  15   8  -2        187.23        214.48         8.70 o                         
  16   8  -2        206.18        134.63        25.40 o                         
  17   8  -2        117.24        100.70         5.59 o                         
   0   9  -2       4471.60       4429.41       159.83 o                         
   1   9  -2       1651.38       1563.08        40.64 o                         
   2   9  -2        587.39        532.15        15.05 o                         
   3   9  -2        140.15         64.03         3.36 o                         
   4   9  -2       1133.37       1195.50        30.99 o                         
   5   9  -2        743.54        710.26        15.75 o                         
   6   9  -2        783.02        738.89        20.39 o                         
   7   9  -2        625.81        663.25        13.04 o                         
   8   9  -2        328.89        365.44         7.97 o                         
   9   9  -2        254.82        219.31         6.54 o                         
  10   9  -2       1825.24       1865.04        59.73 o                         
  11   9  -2        324.81        361.95         8.21 o                         
  12   9  -2         38.24         25.75         3.38 o                         
  13   9  -2        148.63        102.72         4.14 o                         
  14   9  -2        529.93        534.45        10.87 o                         
  15   9  -2        253.79        267.04         6.43 o                         
  16   9  -2         26.47         21.70         4.52 o                         
   0  10  -2       4510.94       4935.71       177.92 o                         
   1  10  -2       2622.18       2391.40        61.58 o                         
   2  10  -2        341.26        236.49         7.25 o                         
   3  10  -2       1755.42       1729.21        36.70 o                         
   4  10  -2        659.69        619.17        14.08 o                         
   5  10  -2       3019.98       2989.95        60.48 o                         
   6  10  -2        418.55        289.67         7.95 o                         
   7  10  -2        819.29        819.87        18.23 o                         
   8  10  -2        165.62        161.13         4.89 o                         
   9  10  -2       2173.23       2114.52        49.61 o                         
  10  10  -2       1221.15       1231.50        24.61 o                         
  11  10  -2        972.87       1044.71        26.57 o                         
  12  10  -2        461.09        471.75        13.48 o                         
  13  10  -2        687.90        707.62        13.86 o                         
  14  10  -2        103.57        117.17         4.36 o                         
  15  10  -2        657.49        641.54        16.88 o                         
  16  10  -2          0.68          0.69         4.39 o                         
   0  11  -2       3118.54       3092.68       112.21 o                         
   1  11  -2        552.77        521.73        15.02 o                         
   2  11  -2        293.77        191.98         6.05 o                         
   3  11  -2        854.04        859.48        31.00 o                         
   4  11  -2       1106.96       1008.62        22.05 o                         
   5  11  -2       2395.64       2478.84        45.21 o                         
   6  11  -2        829.25        687.17        13.51 o                         
   7  11  -2          1.69          1.06         3.92 o                         
   8  11  -2       1516.14       1559.50        33.34 o                         
   9  11  -2        948.39       1017.73        19.28 o                         
  10  11  -2         94.82        129.75         4.62 o                         
  11  11  -2        629.62        675.15        13.30 o                         
  12  11  -2          4.73          9.01         3.40 o                         
  13  11  -2        162.58        156.44         7.07 o                         
  14  11  -2        371.11        406.62        20.61 o                         
  15  11  -2        426.13        354.39       119.35 o                         
  16  11  -2          4.88          0.02         4.21 o                         
   0  12  -2        449.31        446.89        18.85 o                         
   1  12  -2        491.53        498.73        14.59 o                         
   2  12  -2        832.58        759.45        19.40 o                         
   3  12  -2         74.86         43.15         5.75 o                         
   4  12  -2        219.01        195.59         8.91 o                         
   5  12  -2       2005.57       2065.45        43.74 o                         
   6  12  -2        964.76        944.05        18.03 o                         
   7  12  -2        891.11        913.37        17.50 o                         
   8  12  -2         53.37         33.16         4.23 o                         
   9  12  -2        198.64        201.79         6.45 o                         
  10  12  -2        429.94        445.78        14.36 o                         
  11  12  -2         92.16        109.88         5.97 o                         
  12  12  -2        225.12        250.13        11.01 o                         
  13  12  -2        300.15        253.96        11.44 o                         
  14  12  -2        350.71        388.05         8.39 o                         
  15  12  -2        205.84        190.81         9.86 o                         
   0  13  -2       2308.54       2585.97        94.38 o                         
   1  13  -2        713.68        807.91        22.36 o                         
   2  13  -2        587.27        603.77        14.16 o                         
   3  13  -2        534.57        503.01        15.75 o                         
   4  13  -2       2005.16       2027.31        45.58 o                         
   5  13  -2       1075.79       1169.94        28.03 o                         
   6  13  -2       1329.41       1324.95        28.62 o                         
   7  13  -2        110.42        128.04         4.61 o                         
   8  13  -2         80.06         90.97         7.44 o                         
   9  13  -2        545.48        560.41        23.91 o                         
  10  13  -2       1708.97       1784.13        37.95 o                         
  11  13  -2        141.37        134.37         5.43 o                         
  12  13  -2         21.91         35.05         5.89 o                         
  13  13  -2        714.15        651.52        16.89 o                         
  14  13  -2        368.54        324.66       111.54 o                         
   0  14  -2       4324.62       5184.06       187.19 o                         
   1  14  -2          4.55          5.84         4.24 o                         
   2  14  -2        164.72        188.26         6.63 o                         
   3  14  -2         80.16         50.43         4.61 o                         
   4  14  -2       6119.09       6438.80       133.92 o                         
   5  14  -2        341.68        412.16        16.05 o                         
   6  14  -2       1509.21       1588.24        34.01 o                         
   7  14  -2         71.91         75.97         4.94 o                         
   8  14  -2        668.45        703.56        15.98 o                         
   9  14  -2         26.52         24.10         3.56 o                         
  10  14  -2       2299.42       2289.93        41.84 o                         
  11  14  -2         11.66         13.15         5.73 o                         
  12  14  -2         27.01         30.38         4.75 o                         
  13  14  -2         99.84         39.35        10.01 o                         
  14  14  -2        341.47        290.00        10.56 o                         
   0  15  -2        778.19        759.10        30.11 o                         
   1  15  -2        440.87        504.63        13.06 o                         
   2  15  -2         29.84         32.12         4.80 o                         
   3  15  -2         28.57         19.13         5.08 o                         
   4  15  -2       1283.12       1279.02        27.69 o                         
   5  15  -2        643.58        624.83        14.48 o                         
   6  15  -2        394.90        421.76        11.59 o                         
   7  15  -2         18.07         17.58         4.44 o                         
   8  15  -2         87.33         73.76         4.87 o                         
   9  15  -2        140.25        151.85        13.97 o                         
  10  15  -2        546.90        543.75        15.25 o                         
  11  15  -2        209.43        248.77         8.67 o                         
  12  15  -2          0.64          5.96         6.87 o                         
  13  15  -2        237.75        217.70        16.94 o                         
   0  16  -2        307.39        332.90        15.60 o                         
   1  16  -2        312.63        284.19         8.27 o                         
   2  16  -2        254.30        286.88         8.49 o                         
   3  16  -2          1.31         -1.82         4.35 o                         
   4  16  -2        300.36        352.57         9.32 o                         
   5  16  -2        105.71         71.76         5.18 o                         
   6  16  -2        323.89        348.56        15.70 o                         
   7  16  -2         50.71         50.15         4.67 o                         
   8  16  -2        182.86        188.40         7.22 o                         
   9  16  -2        235.30        255.98         7.49 o                         
  10  16  -2        147.14        140.98         7.53 o                         
  11  16  -2        219.05        218.22         6.88 o                         
  12  16  -2         10.98          8.14         5.04 o                         
   0  17  -2         51.43         52.66         6.17 o                         
   1  17  -2       1181.61       1254.71        37.80 o                         
   2  17  -2        105.97        113.40         5.57 o                         
   3  17  -2        513.98        549.65        13.07 o                         
   4  17  -2         74.33         93.27         5.38 o                         
   5  17  -2       1053.85       1074.26        23.51 o                         
   6  17  -2         38.27         47.29         4.57 o                         
   7  17  -2         60.33         63.82         4.90 o                         
   8  17  -2        412.70        477.06        11.60 o                         
   9  17  -2       1003.73        993.20        21.76 o                         
  10  17  -2         21.95         21.00         4.37 o                         
  11  17  -2        613.86        608.29        24.14 o                         
   0  18  -2        490.01        500.51        37.90 o                         
   1  18  -2        572.06        676.38        14.05 o                         
   2  18  -2         70.94         64.08         5.00 o                         
   3  18  -2        299.17        309.43        15.31 o                         
   4  18  -2        446.23        447.06        11.08 o                         
   5  18  -2        674.23        726.10        16.52 o                         
   6  18  -2        197.87        204.43         7.34 o                         
   7  18  -2          7.13         14.58         4.57 o                         
   8  18  -2         47.57         31.92         4.48 o                         
   9  18  -2        144.11        140.90         5.66 o                         
  10  18  -2         56.63         40.13         7.42 o                         
   0  19  -2        167.73        183.67        10.81 o                         
   1  19  -2        113.32        135.50         5.10 o                         
   2  19  -2        152.83        148.19         5.85 o                         
   3  19  -2         49.70         52.71         4.64 o                         
   4  19  -2         37.78         26.45         5.19 o                         
   5  19  -2         76.95         73.64         4.92 o                         
   6  19  -2        202.08        216.51         6.79 o                         
   7  19  -2         93.89         99.94         5.21 o                         
   8  19  -2         21.62         10.60         4.18 o                         
   9  19  -2          6.37         -1.01         4.23 o                         
   0  20  -2        619.93        610.33        17.43 o                         
   1  20  -2        250.98        245.58         6.51 o                         
   2  20  -2        103.01        104.49         6.72 o                         
   3  20  -2        172.52        186.55         6.40 o                         
   4  20  -2        702.97        680.11        19.72 o                         
   5  20  -2        240.72        232.51         8.09 o                         
   6  20  -2        218.07        204.93         6.56 o                         
   7  20  -2         44.53         34.51         4.37 o                         
   0  21  -2        915.01        913.26        24.56 o                         
   1  21  -2        101.68        108.14         7.08 o                         
   2  21  -2        173.63        179.94         5.33 o                         
   3  21  -2         17.83          9.30         3.73 o                         
   4  21  -2        798.40        797.69        17.62 o                         
   5  21  -2        162.73        160.19        11.35 o                         
   0  22  -2         44.10         25.23         8.68 o                         
   6   0  -1       3680.53       3633.87        99.74 o                         
   8   0  -1       5646.06       5269.11       187.24 o                         
  10   0  -1       3110.20       2817.74       191.03 o                         
  12   0  -1       5447.91       5304.82       138.09 o                         
  14   0  -1         83.58         90.61        21.73 o                         
  16   0  -1       1636.27       1752.45        45.60 o                         
  18   0  -1        151.16        201.82       144.32 o                         
   1   1  -1         14.18         16.00         1.61 o                         
   2   1  -1       1086.09       1180.13        21.46 o                         
   3   1  -1       4459.07       4082.55       214.91 o                         
   4   1  -1       2966.43       1859.44        36.53 o                         
   5   1  -1        385.74        381.50         7.59 o                         
   6   1  -1         97.06         95.57         5.20 o                         
   7   1  -1       9211.25       9917.54       205.38 o                         
   8   1  -1       2238.36       2175.26        57.55 o                         
   9   1  -1        127.26        126.97         3.95 o                         
  10   1  -1        344.05        357.48         7.68 o                         
  11   1  -1        263.21        260.29         6.10 o                         
  12   1  -1       1509.39       1524.36        28.67 o                         
  13   1  -1       2491.65       2441.46        44.55 o                         
  14   1  -1       1090.38       1124.14        30.42 o                         
  15   1  -1        258.76        278.60        16.95 o                         
  16   1  -1        774.38        867.00        39.42 o                         
  17   1  -1        511.23        524.80        10.67 o                         
  18   1  -1        888.39        532.63       262.73 o                         
   3   2  -1       4168.02       3863.58       138.14 o                         
   4   2  -1       1416.74        920.36        17.05 o                         
   5   2  -1        141.48        163.66         4.08 o                         
   6   2  -1       4054.53       4010.08       157.57 o                         
   7   2  -1       3955.15       3981.54        71.77 o                         
   8   2  -1       2794.00       2892.13        52.36 o                         
   9   2  -1        875.84        923.26        17.38 o                         
  10   2  -1         53.67         76.20         3.58 o                         
  11   2  -1        108.09        141.32         4.35 o                         
  12   2  -1        596.77        569.08        14.09 o                         
  13   2  -1       1209.96       1225.33        22.97 o                         
  14   2  -1        111.53        113.55         5.04 o                         
  15   2  -1          7.34         33.63        15.81 o                         
  16   2  -1        351.49        340.14         7.59 o                         
  17   2  -1        197.04        201.05         7.07 o                         
  18   2  -1         29.74         38.30        12.10 o                         
   2   3  -1       3462.39       3362.97        69.90 o                         
   4   3  -1       3239.99       3134.51        56.55 o                         
   5   3  -1        114.81        111.37         5.08 o                         
   6   3  -1      11316.38      12127.81       434.86 o                         
   7   3  -1      12158.13      12584.87       451.50 o                         
   8   3  -1        206.13        199.57         4.98 o                         
   9   3  -1        944.82        913.56        17.44 o                         
  10   3  -1        104.24        128.79         4.23 o                         
  11   3  -1       7719.91       7864.25       200.95 o                         
  12   3  -1         46.77         69.79         3.69 o                         
  13   3  -1       1420.57       1514.02        28.07 o                         
  14   3  -1          1.72          0.69         3.20 o                         
  15   3  -1        554.08        551.36        11.14 o                         
  16   3  -1        453.25        452.30        13.72 o                         
  17   3  -1       2011.16       2010.91        61.75 o                         
  18   3  -1          1.13         -1.69         5.00 o                         
   2   4  -1       7141.35       6920.69       248.57 o                         
   4   4  -1       1289.11       1324.80        24.30 o                         
   5   4  -1        165.18        153.75         4.06 o                         
   6   4  -1        693.69        632.12        12.17 o                         
   7   4  -1       5087.38       5102.67        91.87 o                         
   8   4  -1       2442.75       2477.61        76.03 o                         
   9   4  -1       2981.53       3031.11        54.90 o                         
  10   4  -1        804.93        832.59        15.93 o                         
  11   4  -1       5956.78       5862.73       105.55 o                         
  12   4  -1        694.05        712.47        13.92 o                         
  13   4  -1       2476.31       2522.25        45.95 o                         
  14   4  -1          6.28          0.57         3.29 o                         
  15   4  -1        173.64        171.82         5.04 o                         
  16   4  -1         47.81         53.74         3.59 o                         
  17   4  -1       1458.13       1428.36        40.75 o                         
  18   4  -1         95.30         90.95         5.75 o                         
   1   5  -1        741.36        741.53        16.17 o                         
   2   5  -1       4944.94       5085.27       129.29 o                         
   3   5  -1       1567.69       1505.04        27.53 o                         
   4   5  -1        578.30        551.63        15.75 o                         
   5   5  -1       1021.61       1182.14        32.38 o                         
   6   5  -1       2608.18       2756.12        66.83 o                         
   7   5  -1       1376.60       1414.84        30.99 o                         
   8   5  -1        907.26        894.84        31.04 o                         
   9   5  -1        274.06        248.26         5.93 o                         
  10   5  -1         57.47         68.62         3.61 o                         
  11   5  -1       1110.96       1166.27        21.86 o                         
  12   5  -1        175.29        199.95         5.37 o                         
  13   5  -1        949.41        925.27        17.65 o                         
  14   5  -1        173.98        171.81         5.00 o                         
  15   5  -1         18.65          6.23         3.59 o                         
  16   5  -1        653.98        646.13        20.62 o                         
  17   5  -1        343.05        328.57         8.13 o                         
  18   5  -1         28.23         25.93         4.66 o                         
   1   6  -1       4329.77       4598.27       159.27 o                         
   2   6  -1       2847.36       2724.91        72.05 o                         
   3   6  -1       1908.55       1730.31        31.59 o                         
   4   6  -1       3685.69       3790.84       103.83 o                         
   5   6  -1        260.57        298.17         8.77 o                         
   6   6  -1       1517.74       1484.61        49.14 o                         
   7   6  -1       1506.60       1408.91        26.00 o                         
   8   6  -1       2048.45       2056.77        37.59 o                         
   9   6  -1        558.39        577.74        11.44 o                         
  10   6  -1          9.87          8.97         3.17 o                         
  11   6  -1       1332.77       1333.74        38.75 o                         
  12   6  -1        613.49        693.21        15.97 o                         
  13   6  -1        517.65        504.43        14.79 o                         
  14   6  -1        488.76        488.36        12.44 o                         
  15   6  -1        241.56        238.52         8.23 o                         
  16   6  -1       1036.42       1018.34        19.24 o                         
  17   6  -1        434.54        427.37        11.74 o                         
  18   6  -1        288.25        259.00        23.85 o                         
   1   7  -1       1700.17       1937.78        49.99 o                         
   2   7  -1      11210.54      10942.49       277.47 o                         
   3   7  -1        132.13         83.23         4.02 o                         
   4   7  -1       3583.01       3515.39        63.49 o                         
   5   7  -1          6.02          2.58         2.79 o                         
   6   7  -1       3352.18       3289.96        59.51 o                         
   7   7  -1         97.79        111.57         3.92 o                         
   8   7  -1       6377.78       6387.00       132.43 o                         
   9   7  -1         14.45         13.12         4.11 o                         
  10   7  -1        170.12        168.18         6.37 o                         
  11   7  -1         17.59         13.44         3.15 o                         
  12   7  -1       2755.52       2764.60        86.26 o                         
  13   7  -1        319.72        313.77        12.48 o                         
  14   7  -1        144.36        160.18         4.85 o                         
  15   7  -1        105.40        116.84         4.26 o                         
  16   7  -1       1052.24       1050.94        19.82 o                         
  17   7  -1         38.22         51.25        15.71 o                         
  18   7  -1        367.88        314.58         9.87 o                         
   1   8  -1       4542.91       4928.20       125.52 o                         
   2   8  -1         70.32         32.37         3.47 o                         
   3   8  -1       1732.69       1823.98        40.28 o                         
   4   8  -1        833.67        830.06        15.77 o                         
   5   8  -1        124.47        128.35         4.28 o                         
   6   8  -1        406.83        381.08         8.69 o                         
   7   8  -1       1770.14       1716.95        34.46 o                         
   8   8  -1       1482.37       1503.24        37.31 o                         
   9   8  -1         23.34         41.53         3.44 o                         
  10   8  -1         40.56         43.25         4.14 o                         
  11   8  -1       1261.62       1290.50        24.05 o                         
  12   8  -1       1477.86       1477.26        53.61 o                         
  13   8  -1        414.42        403.65        12.00 o                         
  14   8  -1        393.33        404.79         8.68 o                         
  15   8  -1         22.28         20.73         3.23 o                         
  16   8  -1        100.80         94.19         4.27 o                         
  17   8  -1        243.67        224.45        80.27 o                         
   1   9  -1       2427.61       2581.18        66.33 o                         
   2   9  -1       3852.59       3945.37        82.25 o                         
   3   9  -1         99.90         87.77         7.54 o                         
   4   9  -1       1469.93       1423.32        36.18 o                         
   5   9  -1        350.41        348.98        14.95 o                         
   6   9  -1       2758.86       2747.44        49.93 o                         
   7   9  -1        557.55        550.34        12.71 o                         
   8   9  -1         38.11         41.11         3.57 o                         
   9   9  -1        129.31        152.43         7.56 o                         
  10   9  -1        218.08        182.81         5.19 o                         
  11   9  -1        190.15        183.55         9.38 o                         
  12   9  -1       1165.70       1159.22        25.22 o                         
  13   9  -1        389.88        427.67        11.05 o                         
  14   9  -1          6.83          7.01         3.25 o                         
  15   9  -1         59.34         44.94         3.58 o                         
  16   9  -1        185.27        170.03         4.98 o                         
  17   9  -1        685.17        691.82        61.36 o                         
   1  10  -1       3382.40       3557.13       102.25 o                         
   2  10  -1        966.75        959.12        20.90 o                         
   3  10  -1       6902.06       6802.33       215.54 o                         
   4  10  -1        544.41        359.18        10.94 o                         
   5  10  -1         36.16         39.40         3.44 o                         
   6  10  -1       1695.55       1717.87        33.59 o                         
   7  10  -1       9341.92       9473.36       255.02 o                         
   8  10  -1        127.67        103.20         4.18 o                         
   9  10  -1        946.98        932.57        17.81 o                         
  10  10  -1       1263.16       1368.55        44.47 o                         
  11  10  -1       1797.82       1897.82        55.36 o                         
  12  10  -1        218.73        251.89         6.30 o                         
  13  10  -1       1767.55       1838.12        36.52 o                         
  14  10  -1         68.81         79.39         3.90 o                         
  15  10  -1        614.24        595.84        19.88 o                         
  16  10  -1        274.34        277.47        23.92 o                         
   1  11  -1        545.07        550.15        15.66 o                         
   2  11  -1       2709.79       2488.08       118.79 o                         
   3  11  -1       5970.17       5866.89       121.95 o                         
   4  11  -1       1468.99       1327.02        28.49 o                         
   5  11  -1        223.55        211.98         8.00 o                         
   6  11  -1       3713.71       3896.22        70.47 o                         
   7  11  -1       5241.63       5491.49       112.73 o                         
   8  11  -1        132.51        100.34         4.24 o                         
   9  11  -1       1364.27       1433.47        34.35 o                         
  10  11  -1        636.06        699.56        13.81 o                         
  11  11  -1        687.85        800.14        15.52 o                         
  12  11  -1        500.50        527.50        10.77 o                         
  13  11  -1       1295.53       1313.34        24.43 o                         
  14  11  -1         12.96         11.93         3.42 o                         
  15  11  -1        182.72        188.05         5.15 o                         
  16  11  -1        136.43        121.26        34.26 o                         
   1  12  -1         86.50         60.46         4.20 o                         
   2  12  -1        941.80        943.60        36.17 o                         
   3  12  -1       3386.37       3222.10        67.50 o                         
   4  12  -1        575.18        509.58        22.16 o                         
   5  12  -1        395.12        390.80        15.03 o                         
   6  12  -1        126.29        142.53         7.06 o                         
   7  12  -1        743.86        802.59        30.92 o                         
   8  12  -1         64.80         66.70         3.89 o                         
   9  12  -1        102.15         98.34         5.00 o                         
  10  12  -1        119.66        188.67         5.42 o                         
  11  12  -1        550.31        533.15        10.96 o                         
  12  12  -1        546.13        594.33        18.85 o                         
  13  12  -1        239.95        256.15        13.32 o                         
  14  12  -1        272.12        285.07         6.71 o                         
  15  12  -1         20.01         20.76         8.89 o                         
  16  12  -1         35.07         24.61         4.72 o                         
   1  13  -1        772.49        781.63        17.55 o                         
   2  13  -1       2120.92       2064.18        65.38 o                         
   3  13  -1       3063.09       3114.40        83.07 o                         
   4  13  -1        133.51        117.47         5.32 o                         
   5  13  -1         81.06         54.93         4.64 o                         
   6  13  -1         86.85        109.89         6.66 o                         
   7  13  -1        130.06        153.97         7.35 o                         
   8  13  -1       1677.34       1847.47        56.70 o                         
   9  13  -1        291.08        334.28         7.61 o                         
  10  13  -1        280.04        309.33         7.29 o                         
  11  13  -1        856.11        826.73        15.97 o                         
  12  13  -1       1005.33       1057.27        19.93 o                         
  13  13  -1        494.54        490.15        12.27 o                         
  14  13  -1         11.58          9.13         3.35 o                         
  15  13  -1         98.67         70.48         6.17 o                         
   1  14  -1         68.07         53.64         4.60 o                         
   2  14  -1       3695.42       3951.79        82.61 o                         
   3  14  -1        294.04        343.09         9.91 o                         
   4  14  -1         44.81         69.18         5.85 o                         
   5  14  -1         62.74         52.66         4.51 o                         
   6  14  -1       1094.89       1103.74        24.11 o                         
   7  14  -1        102.56        103.28         6.65 o                         
   8  14  -1       3164.02       3464.36       183.79 o                         
   9  14  -1        256.96        310.92        17.45 o                         
  10  14  -1         88.65        101.98         8.59 o                         
  11  14  -1         57.93         37.88         4.27 o                         
  12  14  -1       1427.73       1512.26        27.99 o                         
  13  14  -1         28.24         19.69         3.50 o                         
  14  14  -1         29.27         39.31        10.68 o                         
   1  15  -1         33.97         33.41         6.97 o                         
   2  15  -1        110.46        115.42         9.77 o                         
   3  15  -1       1983.15       2016.61        42.82 o                         
   4  15  -1        291.71        360.43        13.46 o                         
   5  15  -1         16.11          7.11         4.39 o                         
   6  15  -1        394.15        414.63        13.43 o                         
   7  15  -1        232.24        255.12        17.35 o                         
   8  15  -1        310.07        325.84        10.70 o                         
   9  15  -1         15.77         11.97         5.18 o                         
  10  15  -1         72.46         85.09         6.00 o                         
  11  15  -1         17.72         12.52         4.09 o                         
  12  15  -1        455.72        444.87        10.88 o                         
  13  15  -1        438.08        455.32        10.93 o                         
  14  15  -1          1.42          8.76         6.73 o                         
   1  16  -1          6.27          6.89         4.41 o                         
   2  16  -1        757.76        835.89        25.64 o                         
   3  16  -1       1644.32       1563.56        49.78 o                         
   4  16  -1        714.10        812.26        36.40 o                         
   5  16  -1          1.93          7.91         4.19 o                         
   6  16  -1        636.80        671.88        15.46 o                         
   7  16  -1        170.57        158.17         6.90 o                         
   8  16  -1         25.25         25.99         4.36 o                         
   9  16  -1         52.39         54.88         7.67 o                         
  10  16  -1          2.90         17.76        12.22 o                         
  11  16  -1         12.22          4.86         5.17 o                         
  12  16  -1        327.92        313.95        10.25 o                         
  13  16  -1        491.33        319.66       116.53 o                         
   1  17  -1        986.26       1094.61        20.77 o                         
   2  17  -1        750.02        794.55        17.96 o                         
   3  17  -1       2318.80       2561.09        93.61 o                         
   4  17  -1         41.24         44.62         4.74 o                         
   5  17  -1        101.15        131.19         5.64 o                         
   6  17  -1        179.24        210.60         6.83 o                         
   7  17  -1       3075.12       3136.01        77.43 o                         
   8  17  -1          7.47          2.02         4.18 o                         
   9  17  -1        158.44        171.76         7.30 o                         
  10  17  -1        102.64        111.16         5.17 o                         
  11  17  -1       1159.89       1215.16        32.10 o                         
  12  17  -1         62.99         63.45         5.37 o                         
   1  18  -1        561.99        593.84        30.57 o                         
   2  18  -1        826.09        906.18        20.12 o                         
   3  18  -1        559.70        624.15        14.54 o                         
   4  18  -1        174.62        201.65         6.76 o                         
   5  18  -1          8.93         18.65         5.20 o                         
   6  18  -1        460.82        505.83        18.52 o                         
   7  18  -1       1178.47       1208.27        26.18 o                         
   8  18  -1        149.92        162.04         8.92 o                         
   9  18  -1        122.13        121.14         5.27 o                         
  10  18  -1         24.56         18.96         4.15 o                         
  11  18  -1        574.24        556.89        12.87 o                         
   1  19  -1          6.23         13.27         3.84 o                         
   2  19  -1         91.51         95.49         4.56 o                         
   3  19  -1        169.40        196.08         6.71 o                         
   4  19  -1         49.00         64.05         4.78 o                         
   5  19  -1          3.47          8.31         4.30 o                         
   6  19  -1         18.27         15.10         5.96 o                         
   7  19  -1        135.90        133.00         6.40 o                         
   8  19  -1         54.70         63.06         4.66 o                         
   9  19  -1         72.68         77.43         4.91 o                         
  10  19  -1        207.47        186.72         6.34 o                         
   1  20  -1        101.72        115.84         4.75 o                         
   2  20  -1        923.29        954.52        25.88 o                         
   3  20  -1        872.08        909.97        17.48 o                         
   4  20  -1        167.96        170.93         6.04 o                         
   5  20  -1        145.24        158.41         5.96 o                         
   6  20  -1        566.47        645.67        14.71 o                         
   7  20  -1        533.55        547.49        12.72 o                         
   8  20  -1        233.14        218.04         7.25 o                         
   1  21  -1         17.90         13.12         3.77 o                         
   2  21  -1        724.89        810.15        15.60 o                         
   3  21  -1         25.02         25.70         3.88 o                         
   4  21  -1        321.63        344.82         7.74 o                         
   5  21  -1         23.48         16.66         4.18 o                         
   6  21  -1        167.49        162.79         5.72 o                         
   1  22  -1          4.87          6.67         3.53 o                         
   2  22  -1         20.30         38.74         3.64 o                         
   3  22  -1         68.15         50.67         3.96 o                         
   2   0   0        878.52        875.28        78.64 o                         
   8   0   0       2890.41       2998.35        93.01 o                         
  10   0   0      13179.74      13652.99       489.81 o                         
  12   0   0       1334.84       1318.66        46.00 o                         
  14   0   0       2348.59       2567.14       275.54 o                         
  16   0   0        118.41        149.46         7.44 o                         
  18   0   0        132.34        133.18         6.36 o                         
   1   1   0        932.54        968.45        30.80 o                         
   2   1   0         17.74         34.04         3.20 o                         
   3   1   0       1029.07       1062.10        21.33 o                         
   4   1   0         97.51        111.32         3.74 o                         
   5   1   0       9284.54       8368.54       300.14 o                         
   6   1   0       4583.98       4719.96        84.91 o                         
   7   1   0          4.10         16.31         2.53 o                         
   8   1   0       1013.86       1130.79        20.99 o                         
   9   1   0       3598.94       3668.16        66.26 o                         
  10   1   0       3688.57       3613.92       172.18 o                         
  11   1   0        866.17        882.10        24.84 o                         
  12   1   0        137.25        147.81         4.55 o                         
  13   1   0        861.70        828.91        16.74 o                         
  14   1   0       1320.38       1350.50        25.13 o                         
  15   1   0        862.99        925.65        27.64 o                         
  16   1   0       1484.72       1488.18        27.51 o                         
  17   1   0        350.83        392.86         8.49 o                         
  18   1   0        248.23        232.06         6.00 o                         
  19   1   0        526.10        415.81        17.01 o                         
   0   2   0         98.14        102.02         4.79 o                         
   1   2   0        164.24        192.42         3.99 o                         
   2   2   0        995.39        977.05        17.86 o                         
   3   2   0        461.67        448.09         8.71 o                         
   5   2   0       4847.64       5107.77        91.81 o                         
   6   2   0       2878.10       2832.90        51.21 o                         
   7   2   0          5.21          6.13         2.53 o                         
   8   2   0         53.51         81.08         3.33 o                         
   9   2   0        285.93        285.11         6.42 o                         
  10   2   0       2566.53       2549.24        50.27 o                         
  11   2   0        508.62        521.71        14.14 o                         
  12   2   0        860.25        897.17        17.11 o                         
  13   2   0         34.20         45.04         3.42 o                         
  14   2   0       1373.26       1295.61        27.62 o                         
  15   2   0        768.59        713.43        13.94 o                         
  16   2   0         13.77         16.88         3.27 o                         
  17   2   0         27.70         39.90         4.78 o                         
  18   2   0        162.34        163.45         4.83 o                         
  19   2   0         36.12         30.60         5.03 o                         
   2   3   0        491.48        561.11        14.13 o                         
   3   3   0        184.55        189.28         8.60 o                         
   6   3   0        236.10        201.38         5.29 o                         
   7   3   0        906.32       1138.80        21.12 o                         
   8   3   0        904.43        970.44        18.16 o                         
   9   3   0       5846.44       6066.36       158.70 o                         
  10   3   0        788.04        782.36        15.03 o                         
  11   3   0        124.90        138.05         5.30 o                         
  12   3   0        308.63        335.87         7.43 o                         
  13   3   0        722.66        814.62        15.66 o                         
  14   3   0        707.81        710.24        13.84 o                         
  15   3   0       3817.68       3700.69        81.81 o                         
  16   3   0         17.15         14.56         3.36 o                         
  17   3   0        131.86        135.92         4.54 o                         
  18   3   0        205.56        211.74         5.55 o                         
   0   4   0        744.29        857.28        31.96 o                         
   2   4   0        423.96        394.30         9.70 o                         
   3   4   0       1079.23       1111.22        20.52 o                         
   4   4   0       1987.71       1870.46        34.01 o                         
   5   4   0       2013.43       1802.67        32.84 o                         
   6   4   0       2861.48       3102.67        59.71 o                         
   7   4   0       2250.59       2618.15        47.50 o                         
   8   4   0       1480.22       1675.01        44.31 o                         
   9   4   0       3995.83       3792.51       122.50 o                         
  10   4   0        960.31        948.82        17.94 o                         
  11   4   0       1971.94       2079.41        38.05 o                         
  12   4   0        370.37        393.82        11.13 o                         
  13   4   0         82.60        114.43         4.26 o                         
  14   4   0        334.67        390.64        12.72 o                         
  15   4   0       1852.32       1850.65        44.13 o                         
  16   4   0         65.33         79.34         6.63 o                         
  17   4   0         49.58         54.25         5.34 o                         
  18   4   0         30.39         40.52         3.88 o                         
   0   5   0        302.59        368.51        15.18 o                         
   1   5   0       1907.97       1869.02        39.30 o                         
   2   5   0        328.87        301.22         9.56 o                         
   3   5   0        398.36        455.71         9.01 o                         
   4   5   0       1723.02       1693.24        30.92 o                         
   5   5   0        564.87        625.27        12.42 o                         
   6   5   0       2420.57       2538.62        46.08 o                         
   7   5   0        421.71        443.14         9.02 o                         
   8   5   0         13.53         26.04         3.06 o                         
   9   5   0       2300.06       2455.81        44.70 o                         
  10   5   0       1500.96       1415.06        38.17 o                         
  11   5   0        493.85        519.25        14.26 o                         
  12   5   0         72.40        104.18         4.02 o                         
  13   5   0          9.96         11.07         3.22 o                         
  14   5   0        638.62        674.61        13.28 o                         
  15   5   0        176.00        183.67         5.16 o                         
  16   5   0        223.29        250.48         8.48 o                         
  17   5   0         59.53         58.25         3.62 o                         
  18   5   0        203.27        218.63         5.55 o                         
   0   6   0       6743.83       6642.01       238.53 o                         
   1   6   0       2259.58       2188.71        56.23 o                         
   2   6   0        107.38        107.71         4.61 o                         
   3   6   0         55.62         42.06         2.86 o                         
   4   6   0       4297.93       4217.28        75.98 o                         
   5   6   0       9191.10       9590.98       198.60 o                         
   6   6   0       3329.50       3561.48        74.15 o                         
   7   6   0         17.58         19.65         2.92 o                         
   8   6   0        191.67        173.09         4.80 o                         
   9   6   0       1712.78       1731.17        31.80 o                         
  10   6   0       3111.81       3110.07        56.38 o                         
  11   6   0        733.49        798.31        20.48 o                         
  12   6   0         51.03         42.55         3.36 o                         
  13   6   0        982.24       1062.86        20.08 o                         
  14   6   0       1429.43       1436.19        26.65 o                         
  15   6   0        383.65        409.39         8.71 o                         
  16   6   0        860.11        850.37        16.24 o                         
  17   6   0        260.72        288.18         6.75 o                         
  18   6   0        287.49        255.41        10.66 o                         
   1   7   0          4.09          3.74         3.78 o                         
   2   7   0        714.32        667.74        14.85 o                         
   3   7   0         93.66        100.96         4.16 o                         
   5   7   0        971.83       1088.90        21.69 o                         
   6   7   0       5062.11       5042.32        90.80 o                         
   7   7   0        506.78        575.54        12.52 o                         
   8   7   0       4975.95       5072.56       198.55 o                         
   9   7   0        352.50        377.30         8.13 o                         
  10   7   0       4084.34       4283.68        77.36 o                         
  11   7   0        154.97        149.69         4.67 o                         
  12   7   0         13.09         16.62         3.23 o                         
  13   7   0        107.15        116.73         4.58 o                         
  14   7   0       3629.70       3872.41        78.89 o                         
  15   7   0         34.08         40.41         3.43 o                         
  16   7   0        344.40        386.14        20.45 o                         
  17   7   0         16.77         18.12         3.24 o                         
  18   7   0        890.02        630.67       151.84 o                         
   0   8   0        163.10        129.97         8.29 o                         
   1   8   0       8810.09       9886.11       544.74 o                         
   2   8   0        442.15        436.54        10.30 o                         
   3   8   0        925.51        920.40        20.08 o                         
   4   8   0       1608.70       1578.33        43.77 o                         
   5   8   0       3150.59       2982.30       107.48 o                         
   6   8   0       1330.52       1259.56        50.87 o                         
   7   8   0        237.41        233.07         8.17 o                         
   8   8   0       1422.25       1581.60        30.19 o                         
   9   8   0       2699.23       2656.71        48.38 o                         
  10   8   0       1630.67       1663.87        30.70 o                         
  11   8   0        513.65        604.06        21.87 o                         
  12   8   0        723.96        719.19        33.04 o                         
  13   8   0        525.74        573.13        12.55 o                         
  14   8   0       1359.88       1359.94        25.26 o                         
  15   8   0        189.88        232.32         8.87 o                         
  16   8   0        442.53        428.30         9.05 o                         
  17   8   0        109.05        107.08         4.10 o                         
   0   9   0      13849.54      15588.62       558.55 o                         
   1   9   0       1104.89       1087.92        23.46 o                         
   2   9   0        411.33        423.95        12.51 o                         
   3   9   0          6.86         17.82         3.40 o                         
   4   9   0       1707.89       1702.71        64.60 o                         
   5   9   0        654.04        712.01        13.77 o                         
   6   9   0        957.28        931.74        33.38 o                         
   7   9   0        581.34        579.53        18.02 o                         
   8   9   0         29.52         30.81         3.40 o                         
   9   9   0        148.79        133.17         6.87 o                         
  10   9   0       2783.21       2817.86        51.28 o                         
  11   9   0        291.34        333.57         8.20 o                         
  12   9   0          1.38          0.35         3.31 o                         
  13   9   0         35.28         46.03         4.09 o                         
  14   9   0        617.96        650.55        17.71 o                         
  15   9   0        355.84        373.03         8.14 o                         
  16   9   0          2.76          1.15         3.24 o                         
  17   9   0         93.86         82.50         5.11 o                         
   0  10   0       2210.53       2125.82        77.66 o                         
   1  10   0       3922.85       3722.33        99.35 o                         
   2  10   0        265.79        296.75        17.50 o                         
   3  10   0       2566.09       2466.38       102.13 o                         
   4  10   0        677.17        657.40        14.87 o                         
   5  10   0       4578.40       4660.21       103.29 o                         
   6  10   0        108.37        127.44         5.62 o                         
   7  10   0        916.89        935.51        32.52 o                         
   8  10   0        120.81        179.35         5.30 o                         
   9  10   0       3159.44       3227.29        58.56 o                         
  10  10   0       1197.19       1125.41        34.12 o                         
  11  10   0       1220.79       1321.42        24.66 o                         
  12  10   0        963.72        984.20        18.71 o                         
  13  10   0        898.87        912.71        17.45 o                         
  14  10   0        143.70        174.81         5.04 o                         
  15  10   0        847.91        801.27        21.80 o                         
  16  10   0         46.85         55.77         3.64 o                         
  17  10   0         14.31          3.89         8.38 o                         
   0  11   0       1538.90       1559.67        40.77 o                         
   1  11   0        999.67        927.99        37.02 o                         
   2  11   0        166.46        208.35         8.53 o                         
   3  11   0       1370.08       1407.10        77.08 o                         
   4  11   0       1157.47       1075.57        23.37 o                         
   5  11   0       2792.38       2828.46        59.40 o                         
   6  11   0        547.24        587.46        13.70 o                         
   7  11   0         43.75         47.84         4.36 o                         
   8  11   0       4343.52       4655.21       108.36 o                         
   9  11   0        972.95       1063.36        67.26 o                         
  10  11   0         57.04         87.41         4.05 o                         
  11  11   0       1027.65       1120.68        21.12 o                         
  12  11   0         45.75         68.73         3.91 o                         
  13  11   0        207.46        221.18         6.16 o                         
  14  11   0        560.63        601.48        11.98 o                         
  15  11   0        447.13        438.73        10.30 o                         
  16  11   0         27.73         35.90         3.45 o                         
   0  12   0       1526.60       1737.38        91.33 o                         
   1  12   0        144.79        153.63         5.41 o                         
   2  12   0        720.58        729.66        16.42 o                         
   3  12   0         64.66         67.25         7.63 o                         
   4  12   0        154.77        186.38        14.09 o                         
   5  12   0       2367.96       2549.00        53.70 o                         
   6  12   0        925.17       1020.87        22.43 o                         
   7  12   0       1608.53       1720.09        36.68 o                         
   8  12   0        472.88        582.90        13.67 o                         
   9  12   0        299.94        341.46         7.71 o                         
  10  12   0        695.84        769.47        14.99 o                         
  11  12   0         16.70         26.99         3.59 o                         
  12  12   0        584.07        705.20        13.84 o                         
  13  12   0        193.91        196.25         6.95 o                         
  14  12   0        328.56        349.68        12.71 o                         
  15  12   0        380.85        361.23         7.91 o                         
  16  12   0        356.11        272.49         6.39 o                         
   0  13   0       1703.81       1657.25        43.36 o                         
   1  13   0       2004.59       2074.15        44.79 o                         
   2  13   0        725.33        723.25        16.39 o                         
   3  13   0         54.69         63.91         4.70 o                         
   4  13   0       2175.82       2232.54        57.84 o                         
   5  13   0       1563.20       1720.94        44.93 o                         
   6  13   0       1553.35       1634.04        34.99 o                         
   7  13   0          3.90          2.78         4.20 o                         
   8  13   0        414.19        549.24        13.03 o                         
   9  13   0        462.92        491.47        17.41 o                         
  10  13   0       1906.66       1893.01        40.20 o                         
  11  13   0        496.36        547.51        39.36 o                         
  12  13   0          1.09          3.09         3.46 o                         
  13  13   0        791.77        889.29        17.01 o                         
  14  13   0        472.30        500.85        11.75 o                         
  15  13   0        359.54        360.29        12.03 o                         
   0  14   0       6639.38       6437.17       397.90 o                         
   1  14   0        214.76        237.84         8.07 o                         
   2  14   0        231.90        243.84        14.10 o                         
   3  14   0        137.69        198.51         6.73 o                         
   4  14   0       8425.46       9144.01       189.64 o                         
   5  14   0        457.71        512.85        48.01 o                         
   6  14   0       2033.61       2141.15        55.58 o                         
   7  14   0          3.37          9.65         4.41 o                         
   8  14   0        652.47        688.41        15.76 o                         
   9  14   0          2.01         -2.86         4.14 o                         
  10  14   0       2959.75       2925.04       178.49 o                         
  11  14   0        149.61        179.72         7.05 o                         
  12  14   0         12.21          9.10         4.22 o                         
  13  14   0          1.12          5.83         4.11 o                         
  14  14   0        433.15        425.86        20.08 o                         
   0  15   0        702.20        754.07        21.14 o                         
   1  15   0        231.39        293.52        11.25 o                         
   2  15   0         24.10         14.36         4.69 o                         
   3  15   0        109.41        105.10        11.23 o                         
   4  15   0       1189.19       1286.22        65.58 o                         
   5  15   0        656.40        819.23        18.42 o                         
   6  15   0        462.70        528.92        20.85 o                         
   7  15   0         88.43        127.11         6.77 o                         
   8  15   0         38.58         39.66         4.50 o                         
   9  15   0        345.63        418.79        19.35 o                         
  10  15   0        703.73        730.05        16.54 o                         
  11  15   0         76.75         89.42        15.71 o                         
  12  15   0          0.60         -5.24         5.24 o                         
  13  15   0        273.66        253.40         7.22 o                         
  14  15   0        203.69        165.69         9.37 o                         
   0  16   0        396.80        466.74        18.40 o                         
   1  16   0        413.65        449.18         9.78 o                         
   2  16   0        331.32        366.06         9.68 o                         
   3  16   0          7.01          5.13         4.47 o                         
   4  16   0        419.62        495.28        14.18 o                         
   5  16   0         25.95         33.14         4.56 o                         
   6  16   0        381.92        421.19        18.65 o                         
   7  16   0        174.34        200.61        12.28 o                         
   8  16   0        314.77        383.65        22.16 o                         
   9  16   0        109.57        111.85         5.04 o                         
  10  16   0        138.07        148.85         9.14 o                         
  11  16   0        434.82        505.77        15.96 o                         
  12  16   0          4.81          9.90         4.08 o                         
  13  16   0         69.45         76.23         4.60 o                         
   0  17   0        114.58        110.18         6.61 o                         
   1  17   0       1457.36       1690.75        31.29 o                         
   2  17   0        130.49        149.12         5.24 o                         
   3  17   0        648.19        700.27        16.17 o                         
   4  17   0        125.80        152.80         6.61 o                         
   5  17   0       1438.64       1624.74        34.74 o                         
   6  17   0         72.99         85.53         4.96 o                         
   7  17   0         39.71         49.01         4.89 o                         
   8  17   0        478.97        540.16        39.36 o                         
   9  17   0       1557.60       1658.74        43.26 o                         
  10  17   0         65.76         74.81         5.77 o                         
  11  17   0        662.06        687.24        37.73 o                         
  12  17   0          3.02         -4.32         7.19 o                         
   0  18   0        673.28        710.61        19.92 o                         
   1  18   0        655.21        742.98        14.68 o                         
   2  18   0         92.37         94.19         4.64 o                         
   3  18   0        339.22        351.45         8.07 o                         
   4  18   0        642.09        705.77        16.09 o                         
   5  18   0        744.81        823.29        18.39 o                         
   6  18   0        298.36        339.17         9.03 o                         
   7  18   0          9.02          8.15         4.27 o                         
   8  18   0         48.06         62.76         4.66 o                         
   9  18   0        139.10        125.14         9.43 o                         
  10  18   0         86.06         84.54         5.96 o                         
  11  18   0        203.02        204.64         8.03 o                         
   0  19   0        156.75        177.78         7.76 o                         
   1  19   0        128.78        158.37         5.20 o                         
   2  19   0        162.50        163.75         7.59 o                         
   3  19   0         53.17         53.21         4.26 o                         
   4  19   0         26.72         40.58         4.04 o                         
   5  19   0         87.46        107.87         5.39 o                         
   6  19   0        196.67        207.87         6.66 o                         
   7  19   0        140.06        155.76         5.83 o                         
   8  19   0         43.89         56.31         5.02 o                         
   9  19   0         12.39          8.35         4.01 o                         
  10  19   0         35.21         38.39         5.74 o                         
   0  20   0        532.46        437.23        18.00 o                         
   1  20   0        345.49        362.30         8.28 o                         
   2  20   0        128.08        140.12         5.03 o                         
   3  20   0        254.24        303.08        10.17 o                         
   4  20   0        834.41        901.51        17.73 o                         
   5  20   0        279.44        319.35        15.31 o                         
   6  20   0        240.90        239.98         7.14 o                         
   7  20   0         30.26         31.85         4.11 o                         
   8  20   0        765.22        851.81        32.33 o                         
   0  21   0       1737.45       2046.44        52.89 o                         
   1  21   0        181.64        230.57         6.22 o                         
   2  21   0        206.03        227.53         6.01 o                         
   3  21   0         11.32          8.71         3.68 o                         
   4  21   0       1166.04       1265.52        33.33 o                         
   5  21   0        217.26        233.55         5.95 o                         
   6  21   0        248.01        256.42         8.77 o                         
   7  21   0         22.54         15.79        11.01 o                         
   0  22   0         18.54         33.64         5.10 o                         
   1  22   0         34.23         23.53         3.46 o                         
   2  22   0        152.41        184.56         5.25 o                         
   3  22   0         26.90          9.50        10.52 o                         
   4  22   0         69.97         44.77         3.66 o                         
   6   0   1       3588.84       3583.09       107.96 o                         
   8   0   1       5603.56       5079.12       129.29 o                         
  10   0   1       3089.11       2956.32        75.84 o                         
  12   0   1       5110.67       5049.09       128.75 o                         
  14   0   1        136.73        142.02         6.36 o                         
  16   0   1       1529.19       1663.18       128.37 o                         
  18   0   1        159.97        229.19         8.20 o                         
   1   1   1          5.95          8.92         1.20 o                         
   2   1   1       1359.59       1360.17        49.83 o                         
   4   1   1       2407.31       1486.24        32.11 o                         
   5   1   1        393.07        387.57         7.70 o                         
   6   1   1        128.19        114.47         3.30 o                         
   7   1   1       9121.07      10494.40       376.18 o                         
   8   1   1       2206.49       2102.61        53.83 o                         
   9   1   1        135.41        135.81         5.43 o                         
  10   1   1        362.47        382.92        15.81 o                         
  11   1   1        243.37        267.18        10.73 o                         
  12   1   1       1759.58       1654.42        69.27 o                         
  13   1   1       2492.93       2414.71        43.96 o                         
  14   1   1       1048.58       1062.08        19.96 o                         
  15   1   1        261.61        260.60         6.79 o                         
  16   1   1        854.42        925.54        57.83 o                         
  17   1   1        504.25        504.40        17.95 o                         
  18   1   1        873.63        821.68        25.97 o                         
   3   2   1       4808.17       3885.29       139.66 o                         
   4   2   1       1706.89       1125.87        20.68 o                         
   5   2   1        137.42        152.70         3.87 o                         
   6   2   1       4107.64       4434.34       160.99 o                         
   7   2   1       4268.33       4191.69       352.08 o                         
   8   2   1       2834.96       3061.31       111.62 o                         
   9   2   1        870.24        943.66        46.77 o                         
  10   2   1         49.52         71.62         5.59 o                         
  11   2   1        120.34        142.12         7.46 o                         
  12   2   1        476.32        504.85        10.28 o                         
  13   2   1       1209.51       1248.16        23.24 o                         
  14   2   1        127.24        125.84         4.26 o                         
  15   2   1          3.40          0.86         3.10 o                         
  16   2   1        318.88        326.41        10.62 o                         
  17   2   1        222.96        198.28         5.42 o                         
  18   2   1         31.76         34.28         5.12 o                         
   2   3   1       3410.44       3519.02       124.11 o                         
   4   3   1       3173.30       2974.42        53.66 o                         
   5   3   1        130.81        116.88         5.58 o                         
   7   3   1      11833.72      12540.14       449.51 o                         
   8   3   1        175.04        181.65         5.00 o                         
   9   3   1        958.78        964.39        22.87 o                         
  10   3   1         96.64        118.95         4.12 o                         
  11   3   1       7783.89       8073.44       214.41 o                         
  12   3   1         54.74         70.75         3.62 o                         
  13   3   1       1442.64       1549.11        28.58 o                         
  14   3   1          1.84          7.02         6.65 o                         
  15   3   1        575.57        593.42        11.79 o                         
  16   3   1        457.32        476.08         9.84 o                         
  17   3   1       2000.12       2048.72        38.68 o                         
  18   3   1          0.97          0.18         3.27 o                         
   2   4   1       7103.96       6611.68       237.41 o                         
   4   4   1       1240.76       1356.32        33.35 o                         
   5   4   1        139.93        127.39         4.91 o                         
   6   4   1        666.18        609.35        14.21 o                         
   7   4   1       5224.88       5095.41        91.73 o                         
   8   4   1       2414.88       2286.59        42.39 o                         
   9   4   1       2977.72       3067.41        55.59 o                         
  10   4   1        807.20        861.98        19.92 o                         
  11   4   1       5876.23       5768.63       112.82 o                         
  12   4   1        690.51        704.13        13.73 o                         
  13   4   1       2446.09       2483.65        46.30 o                         
  14   4   1         11.93          5.38         3.21 o                         
  15   4   1        144.63        154.53         8.32 o                         
  16   4   1         42.63         40.64         3.44 o                         
  17   4   1       1449.42       1396.53        25.88 o                         
  18   4   1         94.69         93.90         3.92 o                         
   1   5   1        846.69        782.86        16.93 o                         
   2   5   1       4959.40       5094.17       105.75 o                         
   3   5   1       1658.43       1638.54        34.59 o                         
   4   5   1        585.50        569.24        12.70 o                         
   5   5   1       1029.78       1169.56        34.76 o                         
   6   5   1       2607.41       2709.76        49.11 o                         
   7   5   1       1388.65       1205.24       139.38 o                         
   8   5   1        932.26        920.68        20.70 o                         
   9   5   1        276.79        232.89         6.95 o                         
  10   5   1         61.33         71.17         3.57 o                         
  11   5   1       1201.31       1194.15        37.56 o                         
  12   5   1        176.76        195.69         5.27 o                         
  13   5   1        978.64        995.88        41.60 o                         
  14   5   1        158.41        157.93         4.72 o                         
  15   5   1         38.73         23.79         3.32 o                         
  16   5   1        656.49        663.02        27.30 o                         
  17   5   1        357.64        323.16        13.19 o                         
  18   5   1         28.80         26.39         3.36 o                         
   1   6   1       4323.55       4595.74        95.49 o                         
   2   6   1       3002.01       2900.74        60.58 o                         
   3   6   1       1781.11       1596.14        33.73 o                         
   4   6   1       3681.59       3635.47       110.24 o                         
   5   6   1        256.82        294.17         6.47 o                         
   6   6   1       1585.78       1524.69        63.60 o                         
   7   6   1       1469.66       1353.00        25.02 o                         
   8   6   1       2098.94       2115.20        38.60 o                         
   9   6   1        560.86        583.34        11.60 o                         
  10   6   1         11.74         15.02         3.15 o                         
  11   6   1       1308.56       1329.18        24.70 o                         
  12   6   1        645.20        747.73        14.50 o                         
  13   6   1        505.75        492.00        10.14 o                         
  14   6   1        496.66        517.88        10.56 o                         
  15   6   1        235.50        253.84         6.87 o                         
  16   6   1       1059.21        991.81        44.15 o                         
  17   6   1        427.38        411.90         9.76 o                         
  18   6   1        284.25        252.01         6.84 o                         
   1   7   1       1694.40       1829.44        38.52 o                         
   2   7   1      10914.65      12272.63       440.21 o                         
   3   7   1        122.03         78.02         4.53 o                         
   4   7   1       3641.07       3498.25       219.80 o                         
   5   7   1          4.74          5.02         3.31 o                         
   6   7   1       3228.03       3188.53        57.68 o                         
   7   7   1         98.15        111.61         3.92 o                         
   8   7   1       6287.83       6556.74       123.77 o                         
   9   7   1         13.98         15.84         4.49 o                         
  10   7   1        154.93        167.67         7.02 o                         
  11   7   1         16.66         11.93         3.40 o                         
  12   7   1       2636.02       2779.40       110.22 o                         
  13   7   1        319.68        310.59         7.12 o                         
  14   7   1        148.16        166.84         6.80 o                         
  15   7   1        103.66        115.75         4.30 o                         
  16   7   1       1006.13       1015.50        30.00 o                         
  17   7   1         38.31         45.09         3.53 o                         
  18   7   1        372.51        269.32        13.36 o                         
   1   8   1       4502.22       4676.63        97.24 o                         
   2   8   1        236.76        171.05         5.39 o                         
   3   8   1       1775.54       1784.37        50.32 o                         
   4   8   1        726.70        745.32        16.48 o                         
   5   8   1        122.48        123.20         5.43 o                         
   6   8   1        481.87        437.91        10.52 o                         
   7   8   1       1761.10       1724.23        39.82 o                         
   8   8   1       1515.55       1571.07        35.89 o                         
   9   8   1         24.52         38.53         4.94 o                         
  10   8   1         55.09         50.37         3.49 o                         
  11   8   1       1233.54       1232.82        43.16 o                         
  12   8   1       1592.25       1591.88        33.46 o                         
  13   8   1        423.51        445.02        11.20 o                         
  14   8   1        385.29        391.96         9.59 o                         
  15   8   1         19.04         15.22         3.24 o                         
  16   8   1        143.42        133.59         8.18 o                         
  17   8   1        244.22        247.54        18.28 o                         
   1   9   1       2504.42       2622.85        55.04 o                         
   2   9   1       3821.76       3947.82       242.03 o                         
   3   9   1        172.07        141.38         4.92 o                         
   4   9   1       1583.99       1501.65        93.56 o                         
   5   9   1        357.01        343.89         8.64 o                         
   6   9   1       2768.48       2786.46        58.46 o                         
   7   9   1        638.97        592.89        16.49 o                         
   8   9   1         45.87         55.99         3.84 o                         
   9   9   1        117.52        151.47         4.75 o                         
  10   9   1        213.87        186.75         6.47 o                         
  11   9   1        258.19        248.85        13.99 o                         
  12   9   1       1086.89       1028.02        44.51 o                         
  13   9   1        389.25        412.85        15.54 o                         
  14   9   1         13.46         10.37         4.08 o                         
  15   9   1         70.28         46.54         4.87 o                         
  16   9   1        158.14        142.53        10.72 o                         
  17   9   1        698.24        646.32        12.59 o                         
   1  10   1       3336.35       3546.87        74.05 o                         
   2  10   1        937.86        899.32        34.48 o                         
   3  10   1       6779.54       6766.30       196.72 o                         
   4  10   1        505.72        344.25        18.10 o                         
   5  10   1         30.47         39.74         3.77 o                         
   6  10   1       1669.23       1674.66        71.17 o                         
   7  10   1       9255.69       9499.19       219.31 o                         
   8  10   1        103.38         75.75         4.59 o                         
   9  10   1        961.72        978.24        19.16 o                         
  10  10   1       1264.30       1380.68        36.43 o                         
  11  10   1       1741.89       1825.54        33.58 o                         
  12  10   1        242.09        262.83         6.74 o                         
  13  10   1       1772.64       1851.94        35.59 o                         
  14  10   1         71.86         78.96         3.95 o                         
  15  10   1        606.14        624.85        12.37 o                         
  16  10   1        282.54        292.71         7.48 o                         
   1  11   1        532.97        531.90        11.10 o                         
   2  11   1       2675.74       2547.96       107.76 o                         
   3  11   1       6063.73       5685.17       155.04 o                         
   4  11   1       1400.33       1333.46        28.70 o                         
   5  11   1        219.69        265.25        27.26 o                         
   6  11   1       3701.36       3716.65        77.75 o                         
   7  11   1       5320.10       5515.16       148.20 o                         
   8  11   1         89.70         56.38         4.65 o                         
   9  11   1       1361.09       1338.52        28.90 o                         
  10  11   1        642.94        739.84        16.76 o                         
  11  11   1        668.25        737.82        18.97 o                         
  12  11   1        528.21        548.65        11.11 o                         
  13  11   1       1278.07       1321.54        24.63 o                         
  14  11   1          6.93          6.15         6.03 o                         
  15  11   1        175.40        179.32         9.54 o                         
  16  11   1        140.23        137.11         5.73 o                         
   1  12   1        141.31        105.72         6.60 o                         
   2  12   1       1012.31       1093.57        29.12 o                         
   3  12   1       3352.23       3184.76       127.60 o                         
   4  12   1        672.90        596.55        19.15 o                         
   5  12   1        404.60        394.90        27.38 o                         
   6  12   1        169.10        166.31         9.25 o                         
   7  12   1        731.66        812.01        26.27 o                         
   8  12   1        122.26        121.08         8.33 o                         
   9  12   1        107.84        105.56         5.06 o                         
  10  12   1        121.61        160.13         8.93 o                         
  11  12   1        619.34        571.98        20.03 o                         
  12  12   1        500.53        568.70        13.29 o                         
  13  12   1        265.24        272.41         7.67 o                         
  14  12   1        280.04        292.05         6.84 o                         
  15  12   1         41.51         22.88         3.26 o                         
  16  12   1         23.75         18.10         3.28 o                         
   1  13   1        738.21        839.87        16.27 o                         
   2  13   1       2110.34       2262.89        52.68 o                         
   3  13   1       3099.77       3112.19        79.99 o                         
   4  13   1         58.75         43.60         4.35 o                         
   5  13   1         63.84         36.02         4.49 o                         
   6  13   1         72.55         86.26         5.11 o                         
   7  13   1        141.68        171.52         6.33 o                         
   8  13   1       1631.37       1699.78        36.29 o                         
   9  13   1        289.59        342.41         9.09 o                         
  10  13   1        280.98        345.28         9.12 o                         
  11  13   1        803.18        656.98       129.97 o                         
  12  13   1       1066.84       1148.09        31.86 o                         
  13  13   1        485.47        511.48        24.56 o                         
  14  13   1          5.06          3.62         3.95 o                         
  15  13   1         69.90         50.07         7.25 o                         
   1  14   1         66.29         62.47         4.24 o                         
   2  14   1       3616.08       3878.96        73.21 o                         
   3  14   1        303.84        341.97        11.30 o                         
   4  14   1         54.49         83.38         6.36 o                         
   5  14   1         68.17         65.29         4.74 o                         
   6  14   1       1050.19       1196.20        26.05 o                         
   7  14   1        108.07        122.44         5.48 o                         
   8  14   1       3161.99       3316.16        69.48 o                         
   9  14   1        257.29        298.70        10.48 o                         
  10  14   1         82.67         83.41         5.26 o                         
  11  14   1         61.93         33.33         5.80 o                         
  12  14   1       1364.19       1466.49        31.39 o                         
  13  14   1         25.07         15.27         3.98 o                         
  14  14   1         29.16         34.76         4.12 o                         
   1  15   1         34.96         33.80         4.08 o                         
   2  15   1        181.98        176.92         5.72 o                         
   3  15   1       1941.45       2054.25        37.74 o                         
   4  15   1        299.26        346.54        54.54 o                         
   5  15   1         15.38          3.98         5.56 o                         
   6  15   1        437.29        458.94        11.46 o                         
   7  15   1        188.54        219.09         6.90 o                         
   8  15   1        338.55        348.66        10.21 o                         
   9  15   1         14.09         11.62         5.51 o                         
  10  15   1         79.29         88.73         5.86 o                         
  11  15   1         28.01         29.14         4.48 o                         
  12  15   1        486.65        448.63        10.93 o                         
  13  15   1        449.73        472.27        11.29 o                         
  14  15   1          2.12          6.43         3.96 o                         
   1  16   1         21.95         14.09         3.82 o                         
   2  16   1        735.16        801.09        17.78 o                         
   3  16   1       1729.49       1665.12        30.82 o                         
   4  16   1        704.19        823.92        18.44 o                         
   5  16   1          1.64          5.38         5.92 o                         
   6  16   1        614.32        649.04        24.20 o                         
   7  16   1        243.22        228.12         7.06 o                         
   8  16   1         10.95         14.99         4.46 o                         
   9  16   1         49.96         47.81         4.39 o                         
  10  16   1          1.58         10.78         4.39 o                         
  11  16   1         17.49         22.29         4.29 o                         
  12  16   1        319.83        327.71        13.65 o                         
  13  16   1        486.81        427.43        14.15 o                         
   1  17   1        961.02       1065.58        20.20 o                         
   2  17   1        743.66        799.78        15.69 o                         
   3  17   1       2255.34       2327.73        42.55 o                         
   4  17   1         42.14         50.98         4.04 o                         
   5  17   1        101.99        134.63         5.68 o                         
   6  17   1        176.87        207.33        23.26 o                         
   7  17   1       3021.41       3248.36        83.40 o                         
   8  17   1          5.99          6.42         4.04 o                         
   9  17   1        159.59        168.15         5.99 o                         
  10  17   1         98.23        100.06         4.96 o                         
  11  17   1       1143.42       1175.28        42.77 o                         
  12  17   1         59.34         51.42         4.12 o                         
   1  18   1        567.20        613.86        12.38 o                         
   2  18   1        813.88        868.42        16.76 o                         
   3  18   1        576.35        663.97        17.38 o                         
   4  18   1        170.80        194.02         6.33 o                         
   5  18   1          9.45         11.58         3.60 o                         
   6  18   1        458.44        504.69        16.34 o                         
   7  18   1       1195.72       1299.40        34.31 o                         
   8  18   1        142.85        153.48         7.16 o                         
   9  18   1        120.40        120.51        10.38 o                         
  10  18   1         27.79         24.41         4.00 o                         
  11  18   1        583.05        551.11        35.97 o                         
   1  19   1         16.81         16.38         3.79 o                         
   2  19   1        122.99        125.50         5.69 o                         
   3  19   1        192.42        234.63         6.19 o                         
   4  19   1         62.48         78.12         4.20 o                         
   5  19   1          4.86          1.41         3.95 o                         
   6  19   1         33.02         36.79         3.79 o                         
   7  19   1        158.47        146.70        12.02 o                         
   8  19   1         69.55         74.32         5.24 o                         
   9  19   1         73.20         81.66         7.65 o                         
  10  19   1        208.16        190.71         9.15 o                         
   1  20   1         91.63        104.22         4.46 o                         
   2  20   1        909.16        943.77        17.99 o                         
   3  20   1        858.71        895.98        17.23 o                         
   4  20   1        144.47        153.44         5.19 o                         
   5  20   1        143.19        157.37         6.90 o                         
   6  20   1        555.53        631.70        19.37 o                         
   7  20   1        518.87        509.66        13.47 o                         
   8  20   1        220.24        204.07         6.31 o                         
   1  21   1         16.64         11.88         3.78 o                         
   2  21   1        713.73        796.28        15.30 o                         
   3  21   1         23.25         19.37         3.64 o                         
   4  21   1        342.08        373.39         9.32 o                         
   5  21   1         24.86         18.79         3.71 o                         
   6  21   1        160.57        154.18         5.24 o                         
   1  22   1          8.06         18.75         3.55 o                         
   2  22   1         41.87         54.79         3.75 o                         
   3  22   1         60.67         47.42         3.60 o                         
   2   0   2       1608.72       1029.84        37.96 o                         
   6   0   2       8899.67       9242.16       331.57 o                         
   8   0   2       5323.48       5748.24       615.34 o                         
  10   0   2       7707.01       7563.25       192.18 o                         
  12   0   2       1592.49       1527.42        39.84 o                         
  14   0   2       1734.92       1847.06        47.92 o                         
  16   0   2        469.70        470.95        28.67 o                         
  18   0   2        216.80        188.26        37.56 o                         
   1   1   2        719.70        491.79        11.99 o                         
   2   1   2       1004.05        584.47        22.04 o                         
   3   1   2        760.72        764.78        20.34 o                         
   4   1   2        483.58        382.75        17.23 o                         
   5   1   2       4923.55       4656.89        83.73 o                         
   6   1   2       3923.99       3708.62        66.85 o                         
   7   1   2        185.40        220.08         6.58 o                         
   8   1   2        108.24         89.62         4.15 o                         
   9   1   2       1979.99       2010.76        36.62 o                         
  10   1   2       4321.26       4143.99       141.87 o                         
  11   1   2        987.16       1059.35        19.86 o                         
  12   1   2        376.04        372.12        18.40 o                         
  13   1   2        555.94        590.86        17.91 o                         
  14   1   2       1559.87       1532.50        58.37 o                         
  15   1   2        563.67        558.58        12.47 o                         
  16   1   2        635.38        629.65        16.63 o                         
  17   1   2        253.39        262.73        13.61 o                         
  18   1   2         91.11         80.93         9.15 o                         
   0   2   2       2629.06       2812.51        71.62 o                         
   1   2   2        791.80        519.69        12.04 o                         
   2   2   2       1596.38       1276.59        23.26 o                         
   3   2   2         48.12         49.94         2.55 o                         
   4   2   2       4182.09       4237.81       120.94 o                         
   5   2   2       6577.09       5973.98       244.88 o                         
   6   2   2       2831.24       2654.33        47.97 o                         
   7   2   2        217.01        277.56         8.87 o                         
   8   2   2        357.19        374.86         9.83 o                         
   9   2   2        825.54        708.01        13.53 o                         
  10   2   2       1571.52       1584.72        47.69 o                         
  11   2   2        132.54        147.88         4.34 o                         
  12   2   2        425.53        421.36         8.78 o                         
  13   2   2         56.84         54.99         4.56 o                         
  14   2   2       1110.63       1092.89        20.53 o                         
  15   2   2        867.86        817.13        21.39 o                         
  16   2   2        105.33        102.95         7.20 o                         
  17   2   2         62.19         65.57         5.97 o                         
  18   2   2        250.00        237.00         8.69 o                         
   0   3   2        555.80        378.99        22.59 o                         
   2   3   2        501.70        393.94         7.68 o                         
   3   3   2        669.19        692.85        15.06 o                         
   4   3   2       4674.19       4780.16        99.31 o                         
   5   3   2       9622.49       8429.73       302.68 o                         
   6   3   2        344.91        220.06         6.41 o                         
   7   3   2         50.02         74.66         4.20 o                         
   8   3   2        161.25        147.90         7.98 o                         
   9   3   2       3416.05       3392.35        74.68 o                         
  10   3   2        625.76        659.83        20.48 o                         
  11   3   2        351.85        357.86         8.91 o                         
  12   3   2        121.07        132.82         4.28 o                         
  13   3   2        562.28        601.50        11.86 o                         
  14   3   2        524.00        499.25        10.19 o                         
  15   3   2       2558.85       2557.81        73.67 o                         
  16   3   2          1.73         -0.95         3.28 o                         
  17   3   2         85.66         83.33         8.46 o                         
  18   3   2        115.04        122.80        11.10 o                         
   0   4   2        953.11        805.46        21.15 o                         
   1   4   2       6734.83       6725.01       120.67 o                         
   2   4   2        213.73        195.00         4.77 o                         
   3   4   2        486.14        425.20         9.79 o                         
   4   4   2       1139.18       1115.83        23.82 o                         
   5   4   2       2163.47       1980.96        41.66 o                         
   6   4   2       1463.21       1505.91        27.57 o                         
   7   4   2        818.05        904.21        16.97 o                         
   8   4   2        577.21        627.14        23.35 o                         
   9   4   2       3670.86       3589.86        64.88 o                         
  10   4   2        590.96        602.30        14.18 o                         
  11   4   2        887.89        939.02        17.75 o                         
  12   4   2        509.21        494.07        13.76 o                         
  13   4   2         95.80         76.33         3.63 o                         
  14   4   2        223.27        267.82        10.55 o                         
  15   4   2       1743.82       1782.69        73.26 o                         
  16   4   2         35.23         32.80         4.54 o                         
  17   4   2         54.26         51.04         5.69 o                         
  18   4   2         39.66         33.24         5.32 o                         
   0   5   2        740.66        699.22        18.50 o                         
   1   5   2       2478.15       2359.66        42.67 o                         
   2   5   2        257.02        267.48         5.82 o                         
   3   5   2       1062.36       1067.45        23.84 o                         
   4   5   2       1708.25       1628.67        48.68 o                         
   5   5   2        947.50        927.80        30.55 o                         
   6   5   2       2401.35       2350.80        49.33 o                         
   7   5   2        407.33        429.28        13.31 o                         
   8   5   2         63.87         70.29         3.30 o                         
   9   5   2       1985.81       1936.83        71.97 o                         
  10   5   2       1505.32       1474.41        50.16 o                         
  11   5   2        682.48        697.78        13.58 o                         
  12   5   2         49.72         54.42         4.48 o                         
  13   5   2        123.51         88.20         4.84 o                         
  14   5   2        528.34        496.01        10.53 o                         
  15   5   2        129.61        120.33         4.35 o                         
  16   5   2        199.18        210.20        13.41 o                         
  17   5   2         36.85         26.73         3.45 o                         
  18   5   2        130.93        106.41        10.80 o                         
   0   6   2       6303.26       6124.10       155.57 o                         
   1   6   2       1683.35       1537.70        32.48 o                         
   2   6   2         95.10         89.97         3.26 o                         
   3   6   2         50.03         20.44         3.16 o                         
   4   6   2       3638.32       3465.40        72.33 o                         
   5   6   2       5121.14       5139.41       106.85 o                         
   6   6   2       2290.20       2236.51        58.72 o                         
   7   6   2         12.64          3.47         3.25 o                         
   8   6   2        256.33        223.06        21.70 o                         
   9   6   2       1170.23       1201.85        22.42 o                         
  10   6   2       2300.62       2283.05        41.62 o                         
  11   6   2        505.75        507.76        10.33 o                         
  12   6   2         64.59         54.48         3.67 o                         
  13   6   2        659.45        670.80        13.39 o                         
  14   6   2       1350.66       1322.18        64.56 o                         
  15   6   2        286.48        298.62        17.84 o                         
  16   6   2        608.55        601.26        13.75 o                         
  17   6   2        157.10        163.84         7.93 o                         
   1   7   2        193.84        190.48         5.42 o                         
   2   7   2        574.93        520.72        10.60 o                         
   3   7   2        114.35        125.67         4.83 o                         
   4   7   2      12540.16      13553.47       280.48 o                         
   5   7   2        935.14        952.22        30.33 o                         
   6   7   2       3672.98       3715.52        89.94 o                         
   7   7   2        659.43        680.40        19.75 o                         
   8   7   2       3914.01       3722.81        92.13 o                         
   9   7   2        258.44        295.01        10.30 o                         
  10   7   2       3017.25       3093.50        78.03 o                         
  11   7   2        165.99        164.44         4.83 o                         
  12   7   2         21.41         14.17         3.21 o                         
  13   7   2        111.42        100.77         4.06 o                         
  14   7   2       2530.20       2464.80        44.90 o                         
  15   7   2         19.24         17.74         3.51 o                         
  16   7   2        399.75        417.94        11.58 o                         
  17   7   2         28.33         32.57         5.89 o                         
   0   8   2       2024.31       1775.48        45.94 o                         
   1   8   2       4169.14       4361.13        78.63 o                         
   2   8   2        272.91        252.15         5.88 o                         
   3   8   2        531.32        509.95        11.74 o                         
   4   8   2       1620.34       1436.40        30.65 o                         
   5   8   2       2317.72       2382.69        50.12 o                         
   6   8   2       1115.81       1026.48        22.33 o                         
   7   8   2         80.89         60.05         7.72 o                         
   8   8   2        795.12        817.35        21.21 o                         
   9   8   2       2005.45       2059.62        43.61 o                         
  10   8   2       1701.90       1642.93        30.28 o                         
  11   8   2        278.06        296.04         6.88 o                         
  12   8   2        659.37        615.07        12.25 o                         
  13   8   2        441.23        442.51         9.83 o                         
  14   8   2       1425.68       1322.57        50.22 o                         
  15   8   2        185.19        208.52         8.04 o                         
  16   8   2        198.35        176.13         8.38 o                         
  17   8   2        123.72        110.76         5.30 o                         
   0   9   2       4483.73       4714.41       169.96 o                         
   1   9   2       1791.69       1704.61        31.29 o                         
   2   9   2        633.10        582.85        11.46 o                         
   3   9   2        205.10        118.45         9.10 o                         
   4   9   2       1138.74       1210.35        26.05 o                         
   5   9   2        860.74        778.31        27.33 o                         
   6   9   2        890.68        769.69        32.07 o                         
   7   9   2        614.65        674.61        15.32 o                         
   8   9   2        326.50        371.42        10.12 o                         
   9   9   2        378.07        311.11        19.02 o                         
  10   9   2       1788.94       1773.98        37.70 o                         
  11   9   2        317.04        359.35         9.21 o                         
  12   9   2         36.61         27.87         4.31 o                         
  13   9   2        205.92        150.75         8.82 o                         
  14   9   2        470.08        472.28        23.33 o                         
  15   9   2        252.34        261.28         6.37 o                         
  16   9   2         33.87         26.99         3.42 o                         
   0  10   2       4487.20       4870.65       175.64 o                         
   1  10   2       2457.30       2355.11        42.90 o                         
   2  10   2        328.25        231.83         5.69 o                         
   3  10   2       1717.82       1733.39        31.84 o                         
   4  10   2        616.44        568.19        14.09 o                         
   5  10   2       2829.38       2860.60       118.82 o                         
   6  10   2        372.92        252.68         7.20 o                         
   7  10   2        829.14        803.01        18.75 o                         
   8  10   2        139.51        132.03         5.54 o                         
   9  10   2       2033.47       1910.05        50.05 o                         
  10  10   2       1232.71       1233.83        80.22 o                         
  11  10   2        978.37       1060.58        23.20 o                         
  12  10   2        468.53        487.88        11.72 o                         
  13  10   2        643.08        674.80        35.85 o                         
  14  10   2        124.98        137.19         7.77 o                         
  15  10   2        644.34        608.78        25.41 o                         
  16  10   2          0.59         -4.65         4.65 o                         
   0  11   2       3059.28       3030.96        77.85 o                         
   1  11   2        572.19        531.74        17.91 o                         
   2  11   2        266.91        171.97         4.95 o                         
   3  11   2        840.99        869.63        29.59 o                         
   4  11   2       1052.12       1000.57        21.93 o                         
   5  11   2       2511.55       2426.40        91.58 o                         
   6  11   2        742.01        554.45        13.07 o                         
   7  11   2          1.38          1.17         4.20 o                         
   8  11   2       1527.09       1514.35        35.34 o                         
   9  11   2        952.95       1002.68        36.60 o                         
  10  11   2         87.95        128.23         5.46 o                         
  11  11   2        605.69        661.72        29.25 o                         
  12  11   2          5.59          3.91         3.99 o                         
  13  11   2        141.26        142.97         5.64 o                         
  14  11   2        392.73        428.09        15.28 o                         
  15  11   2        410.39        336.61        44.43 o                         
  16  11   2          3.17          9.95         3.88 o                         
   0  12   2        585.26        565.28        16.17 o                         
   1  12   2        512.14        535.16        12.56 o                         
   2  12   2        880.40        804.62        15.52 o                         
   3  12   2        123.32         87.58         5.90 o                         
   4  12   2        324.55        290.40         8.06 o                         
   5  12   2       1944.59       1983.80        42.07 o                         
   6  12   2       1100.86       1091.05        23.87 o                         
   7  12   2        882.85        874.60        38.01 o                         
   8  12   2         80.03         62.85         4.66 o                         
   9  12   2        264.99        265.47        14.59 o                         
  10  12   2        425.97        438.53        10.78 o                         
  11  12   2        106.63        124.90         8.41 o                         
  12  12   2        228.12        257.53         7.41 o                         
  13  12   2        361.05        276.63         7.65 o                         
  14  12   2        326.01        362.20        10.53 o                         
  15  12   2        224.90        190.76        12.07 o                         
   0  13   2       2285.15       2397.82        94.77 o                         
   1  13   2        693.79        785.08        15.29 o                         
   2  13   2        560.61        572.38        15.75 o                         
   3  13   2        476.16        440.15        11.19 o                         
   4  13   2       1995.31       2105.77        38.65 o                         
   5  13   2       1097.45       1178.99        33.15 o                         
   6  13   2       1244.03       1253.23        27.17 o                         
   7  13   2        111.55        128.18         5.43 o                         
   8  13   2         78.89         94.99         4.94 o                         
   9  13   2        486.33        498.05        20.74 o                         
  10  13   2       1751.16       1780.55        77.09 o                         
  11  13   2        130.75        132.22         7.66 o                         
  12  13   2         20.76         15.26         4.13 o                         
  13  13   2        654.16        610.40        14.17 o                         
  14  13   2        426.74        396.35         9.72 o                         
  15  13   2        442.33        338.08        29.51 o                         
   0  14   2       4221.55       4196.16       107.28 o                         
   1  14   2          4.21          4.36         3.70 o                         
   2  14   2        170.14        175.34         6.41 o                         
   3  14   2         82.41         56.07         4.95 o                         
   4  14   2       6064.75       6456.96       116.26 o                         
   5  14   2        356.08        411.02        10.38 o                         
   6  14   2       1526.58       1641.37        35.14 o                         
   7  14   2         79.82         72.16         4.75 o                         
   8  14   2        630.97        701.16        16.05 o                         
   9  14   2         27.46         24.60         4.35 o                         
  10  14   2       2246.34       2423.34        51.07 o                         
  11  14   2          7.79          7.44         3.88 o                         
  12  14   2         30.55         33.36         4.28 o                         
  13  14   2        113.45         62.39         5.01 o                         
  14  14   2        266.90        228.93         6.72 o                         
   0  15   2        889.68        908.08        24.75 o                         
   1  15   2        410.51        467.58        10.00 o                         
   2  15   2         35.13         31.03         3.93 o                         
   3  15   2         35.72         21.68         6.22 o                         
   4  15   2       1386.93       1427.22        30.75 o                         
   5  15   2        557.11        553.87        11.45 o                         
   6  15   2        434.51        440.83        10.95 o                         
   7  15   2         10.65         12.30         4.30 o                         
   8  15   2        124.98        109.40         5.34 o                         
   9  15   2        131.24        145.76         5.74 o                         
  10  15   2        600.37        586.60        31.86 o                         
  11  15   2        212.07        248.34         7.28 o                         
  12  15   2          0.44          3.54         5.02 o                         
  13  15   2        247.65        222.03        11.00 o                         
   0  16   2        292.64        338.95        18.71 o                         
   1  16   2        389.47        342.36        17.39 o                         
   2  16   2        250.29        282.22         8.32 o                         
   3  16   2          3.29          3.58         5.08 o                         
   4  16   2        271.45        319.07        17.42 o                         
   5  16   2        224.89        175.81         9.82 o                         
   6  16   2        308.25        339.33        14.89 o                         
   7  16   2         52.18         63.97         4.72 o                         
   8  16   2        171.20        175.67         6.20 o                         
   9  16   2        279.72        284.28        13.89 o                         
  10  16   2        136.61        139.53         5.56 o                         
  11  16   2        211.51        207.02         6.61 o                         
  12  16   2         12.09         15.05         4.02 o                         
   0  17   2         40.54         36.77        10.66 o                         
   1  17   2       1099.35       1209.06        24.59 o                         
   2  17   2        106.22        120.36         4.76 o                         
   3  17   2        503.66        529.79        10.97 o                         
   4  17   2         64.58         77.97         6.07 o                         
   5  17   2        933.00        978.48        39.71 o                         
   6  17   2         38.12         39.11         4.55 o                         
   7  17   2         60.29         66.21         4.14 o                         
   8  17   2        409.09        473.81        11.51 o                         
   9  17   2        951.81        944.50        20.74 o                         
  10  17   2         19.14         16.10         4.65 o                         
  11  17   2        621.80        596.22        24.66 o                         
   0  18   2        463.62        461.23        23.78 o                         
   1  18   2        588.63        645.93        12.90 o                         
   2  18   2         69.89         61.97         6.52 o                         
   3  18   2        307.64        309.27        10.09 o                         
   4  18   2        434.45        436.80        21.88 o                         
   5  18   2        687.93        767.46        14.95 o                         
   6  18   2        190.95        202.35         6.85 o                         
   7  18   2          7.73          2.18         4.35 o                         
   8  18   2         46.05         33.27         4.53 o                         
   9  18   2        161.23        142.51         9.64 o                         
  10  18   2         42.65         35.98         4.41 o                         
   0  19   2        232.04        240.71         8.91 o                         
   1  19   2        134.20        134.87         4.95 o                         
   2  19   2        159.78        149.92         5.10 o                         
   3  19   2         57.14         49.61        11.75 o                         
   4  19   2         79.48         58.51         4.56 o                         
   5  19   2        109.74        117.96         4.69 o                         
   6  19   2        229.23        230.80         7.91 o                         
   7  19   2         93.50         93.55         4.88 o                         
   8  19   2         31.22         14.72         4.02 o                         
   9  19   2         22.79         11.81         3.97 o                         
   0  20   2        586.74        626.74        17.78 o                         
   1  20   2        229.83        214.97        16.45 o                         
   2  20   2         95.47         91.31         5.28 o                         
   3  20   2        164.49        181.46         5.37 o                         
   4  20   2        680.14        678.85        23.37 o                         
   5  20   2        210.16        202.60         5.53 o                         
   6  20   2        188.96        163.19         4.91 o                         
   7  20   2         42.45         31.28         3.60 o                         
   0  21   2        891.20        885.34        23.61 o                         
   1  21   2        101.87        109.84         6.26 o                         
   2  21   2        184.79        202.61         9.47 o                         
   3  21   2         18.45         20.33         3.66 o                         
   4  21   2        789.44        799.13        15.25 o                         
   5  21   2        165.42        166.42         4.89 o                         
   0  22   2         81.15         36.62         6.78 o                         
   1  22   2         66.43         45.41         5.44 o                         
   2   0   3       5710.94       5808.27       208.74 o                         
   4   0   3       2886.00       2807.86       101.60 o                         
   6   0   3       4114.74       4063.39       146.56 o                         
   8   0   3       1977.60       1941.21        94.17 o                         
  10   0   3       4388.68       4367.20       202.06 o                         
  12   0   3       2162.85       2172.51        55.99 o                         
  14   0   3        181.59        175.40        11.82 o                         
  16   0   3       1206.64       1274.82       158.20 o                         
   1   1   3        214.44        180.70         3.99 o                         
   2   1   3       2979.49       2788.47        50.47 o                         
   3   1   3       2119.22       2082.32        53.58 o                         
   4   1   3        410.28        415.39        11.86 o                         
   5   1   3         78.95         85.99         4.96 o                         
   6   1   3        349.32        337.01        10.14 o                         
   7   1   3       3619.42       3819.88       107.51 o                         
   8   1   3       2303.70       2226.76        40.53 o                         
   9   1   3        380.68        420.15        10.77 o                         
  10   1   3        211.90        197.92         7.47 o                         
  11   1   3        413.16        414.35        12.80 o                         
  12   1   3       1660.42       1520.41        37.28 o                         
  13   1   3       1674.34       1667.46        58.24 o                         
  14   1   3        414.51        401.78        17.43 o                         
  15   1   3        121.13        104.11        12.63 o                         
  16   1   3        422.81        372.67        31.46 o                         
  17   1   3        152.26        148.36        11.06 o                         
   1   2   3       1841.35       1763.87        37.33 o                         
   2   2   3        685.56        622.15        13.55 o                         
   3   2   3       3223.34       2799.30        50.61 o                         
   4   2   3        330.41        309.82         7.18 o                         
   5   2   3         41.31         34.02         2.42 o                         
   6   2   3       3596.45       3700.64        77.20 o                         
   7   2   3       4854.67       4570.77       103.72 o                         
   8   2   3       1309.24       1314.39        29.25 o                         
   9   2   3         27.06         24.34         3.51 o                         
  10   2   3        154.90        165.11         4.36 o                         
  11   2   3        116.94         88.16         3.53 o                         
  12   2   3        184.14        191.55         7.01 o                         
  13   2   3        717.18        735.30        17.70 o                         
  14   2   3        158.34        168.33        13.05 o                         
  15   2   3         58.23         45.34         3.45 o                         
  16   2   3        331.48        325.73        15.48 o                         
  17   2   3        395.75        334.13        23.94 o                         
   2   3   3       2221.04       2166.09        39.23 o                         
   3   3   3       8393.66       8709.29       221.00 o                         
   4   3   3       1069.89       1041.03        19.22 o                         
   5   3   3        175.83        181.71         4.31 o                         
   6   3   3       3078.66       3299.50        92.17 o                         
   7   3   3       4569.74       4498.57        93.63 o                         
   8   3   3         85.97         59.84         4.11 o                         
   9   3   3       1780.94       1758.41        53.34 o                         
  10   3   3         96.65         86.88         3.41 o                         
  11   3   3       3977.73       3923.43        70.84 o                         
  12   3   3         26.47         25.22         3.22 o                         
  13   3   3        940.70        945.77        19.49 o                         
  14   3   3          9.68          1.54         3.09 o                         
  15   3   3        299.14        305.02        20.22 o                         
  16   3   3        183.90        205.48        13.77 o                         
  17   3   3        726.86        638.93        33.06 o                         
   1   4   3       1693.33       1638.02        30.43 o                         
   2   4   3       2858.17       2682.96        56.00 o                         
   3   4   3       4025.96       3867.27        69.68 o                         
   4   4   3        680.20        754.47        20.53 o                         
   5   4   3         37.74         29.16         4.66 o                         
   6   4   3        195.28        150.62        11.11 o                         
   7   4   3       3214.96       3229.38        67.44 o                         
   8   4   3        888.94        886.79        47.60 o                         
   9   4   3        827.63        790.74        36.75 o                         
  10   4   3        185.11        190.51         6.05 o                         
  11   4   3       3726.35       3784.23       171.37 o                         
  12   4   3        286.40        282.03        17.70 o                         
  13   4   3       1385.47       1388.58        43.14 o                         
  14   4   3         27.87         20.59         3.13 o                         
  15   4   3         57.65         55.65         4.08 o                         
  16   4   3         46.11         26.99         3.85 o                         
  17   4   3       1366.86       1215.29        68.19 o                         
   1   5   3       1435.99       1362.96        24.96 o                         
   2   5   3       2774.53       2770.51        57.86 o                         
   3   5   3       1746.81       1687.04        30.82 o                         
   4   5   3        345.38        325.86        11.02 o                         
   5   5   3        630.25        707.30        13.47 o                         
   6   5   3       1588.02       1638.17        40.74 o                         
   7   5   3       1275.71       1175.83        32.07 o                         
   8   5   3        925.60        898.38        27.73 o                         
   9   5   3        395.83        438.55        13.11 o                         
  10   5   3         68.92         85.11         5.35 o                         
  11   5   3       1086.15       1030.08        25.59 o                         
  12   5   3        187.71        190.38        10.20 o                         
  13   5   3        727.21        671.85        23.30 o                         
  14   5   3        100.58         90.43         3.86 o                         
  15   5   3         42.46         29.39         3.51 o                         
  16   5   3        375.12        322.11        23.73 o                         
  17   5   3        184.22        137.25        15.07 o                         
   1   6   3       1674.71       1656.93        30.22 o                         
   2   6   3       2039.72       1970.92        35.89 o                         
   3   6   3        635.12        608.04        11.85 o                         
   4   6   3       2155.81       2100.60        38.25 o                         
   5   6   3        100.48        107.94         6.22 o                         
   6   6   3       1103.07       1043.84        32.65 o                         
   7   6   3        669.49        646.30        49.54 o                         
   8   6   3       1112.85       1082.73        38.72 o                         
   9   6   3        324.84        317.81         8.34 o                         
  10   6   3         27.62         13.32         3.67 o                         
  11   6   3        592.22        589.96        46.15 o                         
  12   6   3        368.11        404.35        14.67 o                         
  13   6   3        295.59        301.91        17.40 o                         
  14   6   3        266.71        272.76        16.15 o                         
  15   6   3         83.22         80.46         6.74 o                         
  16   6   3        961.98        842.00        52.78 o                         
  17   6   3        225.97        178.05        19.23 o                         
   1   7   3        557.66        631.57        12.12 o                         
   2   7   3       4101.41       4011.82        72.36 o                         
   3   7   3         20.75         13.88         2.67 o                         
   4   7   3       1828.88       1882.04        34.40 o                         
   5   7   3         18.61         25.14         2.94 o                         
   6   7   3       1662.42       1551.95        49.18 o                         
   7   7   3         40.21         25.68         3.67 o                         
   8   7   3       3636.95       3899.66        99.33 o                         
   9   7   3         21.87         18.72         3.82 o                         
  10   7   3        145.19        114.09         6.43 o                         
  11   7   3         27.38         20.38         4.05 o                         
  12   7   3       1401.00       1444.84        37.87 o                         
  13   7   3        228.35        217.46        13.54 o                         
  14   7   3        180.29        162.91        15.44 o                         
  15   7   3        112.06        121.56        14.45 o                         
  16   7   3        439.95        421.08        32.25 o                         
   1   8   3       1264.35       1255.97        26.81 o                         
   2   8   3       1117.97        977.09        18.37 o                         
   3   8   3        548.68        595.92        11.73 o                         
   4   8   3        520.37        521.66        10.46 o                         
   5   8   3         98.82         99.08         7.25 o                         
   6   8   3        554.15        458.45        10.93 o                         
   7   8   3        942.90       1011.48        22.10 o                         
   8   8   3       1274.05       1226.76        26.48 o                         
   9   8   3         30.99         30.61         3.96 o                         
  10   8   3        173.00        161.95         8.16 o                         
  11   8   3        651.69        660.55        46.71 o                         
  12   8   3       1380.03       1359.00        29.19 o                         
  13   8   3        235.15        241.49        11.32 o                         
  14   8   3        145.82        152.60         5.55 o                         
  15   8   3         19.75         12.09         3.98 o                         
  16   8   3        131.59        104.20         5.35 o                         
   1   9   3       2782.42       2846.72        59.56 o                         
   2   9   3        778.08        773.14        15.75 o                         
   3   9   3        771.77        638.70        12.51 o                         
   4   9   3        776.75        781.05        14.99 o                         
   5   9   3        170.97        165.89         4.71 o                         
   6   9   3       2623.14       2697.41        56.61 o                         
   7   9   3        908.15        830.22        34.83 o                         
   8   9   3         10.78         19.63         6.37 o                         
   9   9   3        126.26        153.78         5.67 o                         
  10   9   3        588.28        598.20        16.85 o                         
  11   9   3        429.99        374.55         9.54 o                         
  12   9   3        537.22        510.67        17.35 o                         
  13   9   3        278.16        284.12         7.87 o                         
  14   9   3         10.75          4.37         3.88 o                         
  15   9   3         84.41         52.41         4.19 o                         
  16   9   3        148.20        120.12         4.81 o                         
   1  10   3       1626.78       1685.38        30.97 o                         
   2  10   3       1678.43       1688.18        31.05 o                         
   3  10   3       3064.52       2987.64        54.24 o                         
   4  10   3        134.87         99.81         4.18 o                         
   5  10   3         28.49         20.10         3.44 o                         
   6  10   3        259.23        278.24         6.74 o                         
   7  10   3       4721.72       5009.26       104.35 o                         
   8  10   3         85.80         67.67         8.24 o                         
   9  10   3        660.57        654.36        27.60 o                         
  10  10   3        112.43        126.57         9.51 o                         
  11  10   3        861.53        859.92        25.17 o                         
  12  10   3        142.20        161.13         5.71 o                         
  13  10   3       1078.62       1097.15        39.18 o                         
  14  10   3         70.53         81.05         4.59 o                         
  15  10   3        358.51        349.23        31.95 o                         
   1  11   3        175.23        159.29         4.72 o                         
   2  11   3       3202.51       3229.03        71.01 o                         
   3  11   3       3550.65       3573.13        64.70 o                         
   4  11   3        661.55        604.59        12.08 o                         
   5  11   3        164.95        189.40         5.47 o                         
   6  11   3       1082.20       1031.66        19.65 o                         
   7  11   3       3777.43       3952.04        82.55 o                         
   8  11   3        104.93         95.01         4.93 o                         
   9  11   3        580.58        571.99        13.32 o                         
  10  11   3         21.41         16.42         6.15 o                         
  11  11   3        476.62        514.79        13.90 o                         
  12  11   3        293.64        336.13         8.80 o                         
  13  11   3        780.13        828.92        60.06 o                         
  14  11   3          9.09         -1.38         3.74 o                         
  15  11   3        106.84         94.92         9.03 o                         
   1  12   3        483.38        523.14        12.35 o                         
   2  12   3        454.02        386.58         8.54 o                         
   3  12   3       3028.89       3069.32        55.80 o                         
   4  12   3        432.14        436.50         9.36 o                         
   5  12   3        258.49        283.59         8.76 o                         
   6  12   3         91.91         84.32         4.43 o                         
   7  12   3        518.31        492.80        11.86 o                         
   8  12   3         48.29         42.77         5.84 o                         
   9  12   3        348.01        393.02         9.90 o                         
  10  12   3         71.57         92.02         4.88 o                         
  11  12   3        504.24        418.63        25.68 o                         
  12  12   3        336.70        341.46         8.94 o                         
  13  12   3        218.92        212.84         6.62 o                         
  14  12   3        196.29        184.12        12.15 o                         
   1  13   3         38.72         22.00         4.38 o                         
   2  13   3       2068.13       2166.87        39.71 o                         
   3  13   3       1060.21       1136.53        24.53 o                         
   4  13   3         28.35         25.71         3.73 o                         
   5  13   3         49.14         29.31         4.02 o                         
   6  13   3          9.85         15.24         3.72 o                         
   7  13   3        102.69        117.35         4.62 o                         
   8  13   3       1162.56       1205.07        33.01 o                         
   9  13   3          2.53         -4.06         4.06 o                         
  10  13   3         22.26         21.34         4.24 o                         
  11  13   3        445.88        467.26        14.11 o                         
  12  13   3        718.13        730.90        16.38 o                         
  13  13   3        263.85        283.15        16.96 o                         
  14  13   3          2.50         -0.23         3.72 o                         
   1  14   3        163.21        201.45         5.75 o                         
   2  14   3       1369.84       1443.46        31.02 o                         
   3  14   3         24.38         25.19         3.69 o                         
   4  14   3          7.13         10.88         3.47 o                         
   5  14   3         36.22         28.63         3.94 o                         
   6  14   3        590.27        629.68        12.68 o                         
   7  14   3        118.94        156.75         5.14 o                         
   8  14   3       1864.47       1936.22        73.80 o                         
   9  14   3          2.49          6.39         3.97 o                         
  10  14   3        105.32        108.96        10.40 o                         
  11  14   3         68.28         48.34         4.62 o                         
  12  14   3        768.03        738.26        26.88 o                         
  13  14   3          6.69         -1.75         3.74 o                         
   1  15   3         17.89         31.68         3.94 o                         
   2  15   3        309.59        276.48        10.01 o                         
   3  15   3       1526.68       1622.98        46.58 o                         
   4  15   3        273.53        304.06         7.64 o                         
   5  15   3         13.76         17.64         3.94 o                         
   6  15   3        533.48        524.30        10.81 o                         
   7  15   3         20.55         16.27         3.95 o                         
   8  15   3        284.42        265.69         6.66 o                         
   9  15   3        168.08        194.68         5.73 o                         
  10  15   3         51.69         52.05         6.85 o                         
  11  15   3          3.18          1.65         3.98 o                         
  12  15   3        405.18        335.22        20.59 o                         
   1  16   3         69.67         54.79         4.05 o                         
   2  16   3        453.10        504.08        10.62 o                         
   3  16   3       1378.77       1321.41        28.49 o                         
   4  16   3        427.36        482.26        11.62 o                         
   5  16   3         15.38         15.01         4.99 o                         
   6  16   3        275.21        282.80         9.57 o                         
   7  16   3        378.28        381.01         8.56 o                         
   8  16   3         10.84          9.72         3.68 o                         
   9  16   3          4.94         15.20         4.94 o                         
  10  16   3          9.56         11.22         3.53 o                         
  11  16   3         37.77         27.03         7.33 o                         
   1  17   3        572.11        578.41        11.71 o                         
   2  17   3        354.86        343.34         7.87 o                         
   3  17   3       1173.57       1168.82        29.86 o                         
   4  17   3         24.69         25.69         4.41 o                         
   5  17   3         36.52         42.73         5.48 o                         
   6  17   3        110.65        122.54         4.87 o                         
   7  17   3       1479.92       1496.81        27.68 o                         
   8  17   3          7.90          6.62         3.64 o                         
   9  17   3        159.27        160.82         5.09 o                         
  10  17   3         71.17         52.03         3.82 o                         
   1  18   3        444.79        426.48        12.98 o                         
   2  18   3        404.22        406.64         8.87 o                         
   3  18   3        434.76        469.56         9.87 o                         
   4  18   3         96.33         91.77         4.34 o                         
   5  18   3         12.46         11.32         4.35 o                         
   6  18   3        231.75        199.71         6.53 o                         
   7  18   3        944.53        894.59        25.81 o                         
   8  18   3         45.24         28.08         3.76 o                         
   9  18   3         82.95         79.35         3.93 o                         
   1  19   3         20.19         11.20         4.11 o                         
   2  19   3        207.52        147.23         5.07 o                         
   3  19   3        177.47        170.84         5.28 o                         
   4  19   3         61.93         77.84         6.42 o                         
   5  19   3          4.96          1.27         3.56 o                         
   6  19   3         55.11         40.53         4.45 o                         
   7  19   3        151.95        121.04         5.25 o                         
   8  19   3         72.92         35.78         4.25 o                         
   1  20   3         32.97         26.50         3.69 o                         
   2  20   3        783.03        848.46        16.39 o                         
   3  20   3        441.40        407.66        11.05 o                         
   4  20   3         87.59         67.27         5.35 o                         
   5  20   3         71.86         48.76         5.46 o                         
   6  20   3        243.11        162.63         5.95 o                         
   1  21   3         27.85         15.09         3.50 o                         
   2  21   3        180.05        125.94         4.44 o                         
   2   0   4        126.32        133.33         7.94 o                         
   4   0   4       2656.36       2754.77        99.89 o                         
   6   0   4       2352.21       2484.91        90.50 o                         
   8   0   4       3203.13       3397.66       123.19 o                         
  10   0   4       2472.82       2690.85        97.90 o                         
  12   0   4        828.03       1041.67        39.34 o                         
  14   0   4        673.22        699.57       184.03 o                         
  16   0   4        410.27        470.52        19.11 o                         
   1   1   4        341.87        348.62        12.84 o                         
   2   1   4        127.30         93.12         5.41 o                         
   3   1   4        210.97        202.67         7.18 o                         
   4   1   4       1070.09       1066.15        28.07 o                         
   5   1   4       1206.14       1279.55        33.48 o                         
   6   1   4       2470.15       2477.77        65.26 o                         
   7   1   4        197.98        222.27         8.42 o                         
   8   1   4        293.83        302.93        10.28 o                         
   9   1   4        538.33        542.99        15.65 o                         
  10   1   4       2491.53       2581.43        73.83 o                         
  11   1   4        688.10        756.95        45.83 o                         
  12   1   4        210.82        238.35        24.54 o                         
  13   1   4        225.13        218.53        38.71 o                         
  14   1   4        547.85        574.93        75.45 o                         
  15   1   4        219.25        216.41        24.42 o                         
  16   1   4        173.19        211.70         7.62 o                         
   0   2   4        932.64       1125.16        36.15 o                         
   1   2   4        234.78        174.93         4.25 o                         
   2   2   4        292.23        294.23         6.06 o                         
   3   2   4        298.37        249.48        12.92 o                         
   4   2   4       1399.69       1392.90        36.23 o                         
   5   2   4       3131.05       3233.72        82.76 o                         
   6   2   4        691.81        766.23        20.91 o                         
   7   2   4        315.68        415.36        12.71 o                         
   8   2   4        473.58        546.43        15.58 o                         
   9   2   4        914.59       1037.75        28.87 o                         
  10   2   4        857.36        913.14        24.52 o                         
  11   2   4         16.51         16.10         2.95 o                         
  12   2   4        148.51        137.94         4.54 o                         
  13   2   4        268.79        263.45        39.53 o                         
  14   2   4        772.60        720.47        68.52 o                         
  15   2   4        651.60        612.04        59.39 o                         
  16   2   4         94.53        117.00         5.75 o                         
   0   3   4        403.18        303.50        10.98 o                         
   1   3   4       4111.61       4362.55        78.54 o                         
   2   3   4        115.33        137.23         4.37 o                         
   3   3   4        406.63        381.53        16.20 o                         
   4   3   4       1380.16       1393.11        38.48 o                         
   5   3   4       3116.98       3239.01        82.89 o                         
   6   3   4         30.83         30.74         4.67 o                         
   7   3   4         41.36         47.33         5.21 o                         
   8   3   4         13.06         16.27         4.38 o                         
   9   3   4       1168.91       1233.39        32.46 o                         
  10   3   4        176.71        187.60        10.60 o                         
  11   3   4        236.32        241.35        16.56 o                         
  12   3   4         18.00         24.26         5.18 o                         
  13   3   4        171.61        185.38        29.23 o                         
  14   3   4        162.12        155.05        18.72 o                         
  15   3   4       1061.76        959.52        84.76 o                         
  16   3   4         12.54         10.83         5.15 o                         
   0   4   4        337.92        278.55         8.53 o                         
   1   4   4       2000.86       1952.81        35.54 o                         
   2   4   4         72.61         85.05         3.04 o                         
   3   4   4        139.81        138.64         5.16 o                         
   4   4   4        293.52        240.88        17.61 o                         
   5   4   4        900.19        839.85        22.01 o                         
   6   4   4        543.94        558.28        38.52 o                         
   7   4   4        182.77        186.29         6.83 o                         
   8   4   4         87.49         79.16         6.90 o                         
   9   4   4       1760.26       1757.28        57.05 o                         
  10   4   4        121.85        113.73        12.56 o                         
  11   4   4        294.51        303.07        15.64 o                         
  12   4   4        443.44        416.04        23.27 o                         
  13   4   4         10.04          9.26         3.58 o                         
  14   4   4         77.42         75.52        11.03 o                         
  15   4   4       1026.42        972.75        88.25 o                         
  16   4   4         15.01         16.62         6.07 o                         
   0   5   4        742.09        747.72        44.17 o                         
   1   5   4       2034.98       2094.65        45.01 o                         
   2   5   4         73.57         80.43         3.86 o                         
   3   5   4        616.27        642.71        15.24 o                         
   4   5   4       1096.50       1105.09        38.70 o                         
   5   5   4       1125.87       1119.57        32.56 o                         
   6   5   4       1112.08       1107.01        36.47 o                         
   7   5   4        211.71        209.19         5.04 o                         
   8   5   4         57.58         68.40         5.46 o                         
   9   5   4       1371.45       1311.46        38.24 o                         
  10   5   4       1118.83       1125.44        24.27 o                         
  11   5   4        398.37        399.27        16.03 o                         
  12   5   4          4.40          3.47         3.37 o                         
  13   5   4         39.18         41.62         8.13 o                         
  14   5   4        387.99        349.69        42.40 o                         
  15   5   4         64.26         51.96         4.61 o                         
  16   5   4         88.18         76.95         7.39 o                         
   0   6   4       2809.33       2848.48        86.17 o                         
   1   6   4        288.09        254.65         5.77 o                         
   2   6   4        120.72        120.01         4.45 o                         
   3   6   4         49.50         35.96         2.79 o                         
   4   6   4       2011.53       1999.76        48.48 o                         
   5   6   4       1624.54       1583.23        48.28 o                         
   6   6   4       1210.90       1159.52        39.98 o                         
   7   6   4         10.25          4.43         2.72 o                         
   8   6   4        248.49        237.76        10.86 o                         
   9   6   4        324.42        279.78        10.25 o                         
  10   6   4       1030.03       1021.52        30.53 o                         
  11   6   4        320.50        333.14        25.85 o                         
  12   6   4         91.62         87.66         6.63 o                         
  13   6   4        243.19        223.87        11.28 o                         
  14   6   4        768.78        741.41        57.58 o                         
  15   6   4         98.68        107.56         7.42 o                         
  16   6   4        287.26        256.31        25.03 o                         
   0   7   4       4216.59       4278.92       109.14 o                         
   1   7   4         34.40         33.70         3.00 o                         
   2   7   4        132.65        115.77         3.90 o                         
   3   7   4         75.44         90.63         3.58 o                         
   4   7   4       3811.95       3679.87        66.46 o                         
   5   7   4        369.16        393.78        10.84 o                         
   6   7   4       1267.51       1253.44        23.25 o                         
   7   7   4        360.45        382.18         8.16 o                         
   8   7   4       1501.49       1580.47        41.44 o                         
   9   7   4         82.77         89.32         3.82 o                         
  10   7   4       1205.65       1268.17        40.98 o                         
  11   7   4        154.41        155.13         7.05 o                         
  12   7   4         38.31         26.38         3.82 o                         
  13   7   4        106.15         95.89         9.85 o                         
  14   7   4       1074.03       1012.12        64.48 o                         
  15   7   4          3.45          4.05         3.66 o                         
   0   8   4       1636.10       1638.44        46.39 o                         
   1   8   4       1266.96       1264.46        27.07 o                         
   2   8   4        202.09        189.55         5.03 o                         
   3   8   4         78.27         76.08         3.65 o                         
   4   8   4       1420.28       1442.32        26.66 o                         
   5   8   4        927.32        857.43        26.27 o                         
   6   8   4        884.42        871.31        16.59 o                         
   7   8   4         26.98         26.44         4.22 o                         
   8   8   4        560.85        526.82        10.69 o                         
   9   8   4        860.63        887.49        31.89 o                         
  10   8   4       1043.42       1010.80        19.08 o                         
  11   8   4         83.24         80.15        10.79 o                         
  12   8   4        346.87        344.15        22.17 o                         
  13   8   4        137.37        153.74        13.47 o                         
  14   8   4        769.75        690.54        66.32 o                         
  15   8   4        113.04        114.45        14.12 o                         
   0   9   4       1308.18       1341.58        35.15 o                         
   1   9   4       1683.64       1726.34        36.63 o                         
   2   9   4        150.13        171.25         5.07 o                         
   3   9   4        201.01        196.83         5.43 o                         
   4   9   4        362.56        371.49         8.15 o                         
   5   9   4        973.21        927.13        17.65 o                         
   6   9   4        218.78        227.92         5.82 o                         
   7   9   4        322.84        355.30         7.92 o                         
   8   9   4        322.53        341.90        10.64 o                         
   9   9   4        408.32        355.37        14.07 o                         
  10   9   4        813.08        805.62        21.14 o                         
  11   9   4        198.26        216.71        11.35 o                         
  12   9   4         22.20         24.15         6.13 o                         
  13   9   4        183.50        158.25        13.56 o                         
  14   9   4        319.34        294.03        18.30 o                         
  15   9   4        112.28         99.36        10.34 o                         
   0  10   4       2411.29       2656.09        68.29 o                         
   1  10   4        767.10        736.71        14.93 o                         
   2  10   4        103.97        132.36         4.58 o                         
   3  10   4        537.19        557.01        11.27 o                         
   4  10   4        210.57        232.39         7.26 o                         
   5  10   4        891.17        901.73        19.19 o                         
   6  10   4         61.50         70.13         3.97 o                         
   7  10   4        516.37        552.04        16.03 o                         
   8  10   4        385.94        436.36         9.24 o                         
   9  10   4        698.61        673.89        13.32 o                         
  10  10   4        610.33        536.98        31.21 o                         
  11  10   4        479.67        488.19        10.10 o                         
  12  10   4        150.28        141.35        12.25 o                         
  13  10   4        202.39        196.72         6.22 o                         
  14  10   4         23.20          9.48         3.73 o                         
   0  11   4       1845.05       1851.96        68.01 o                         
   1  11   4        222.23        210.67         5.68 o                         
   2  11   4         42.58         43.74         4.76 o                         
   3  11   4        500.12        548.37        11.29 o                         
   4  11   4        340.07        313.45         7.32 o                         
   5  11   4       1182.93       1218.28        22.78 o                         
   6  11   4        198.37        221.75         5.94 o                         
   7  11   4         13.71         19.79         4.33 o                         
   8  11   4        254.90        261.72         7.39 o                         
   9  11   4        527.19        553.47        15.94 o                         
  10  11   4         70.14         46.10         4.43 o                         
  11  11   4        263.39        284.73         7.92 o                         
  12  11   4         86.13         76.37         4.22 o                         
  13  11   4         94.67         87.96         5.10 o                         
  14  11   4        109.51         90.95         6.71 o                         
   0  12   4        322.53        260.94        12.78 o                         
   1  12   4        629.16        678.14        15.81 o                         
   2  12   4        337.41        392.05         8.58 o                         
   3  12   4         39.82         59.83         4.06 o                         
   4  12   4        138.89        104.88         5.77 o                         
   5  12   4       1469.76       1503.63        27.87 o                         
   6  12   4        363.04        390.43         8.57 o                         
   7  12   4        385.38        391.87         8.60 o                         
   8  12   4         81.07        103.59         4.59 o                         
   9  12   4        216.87        199.78         9.09 o                         
  10  12   4        301.75        301.96        10.04 o                         
  11  12   4         71.13         75.47         5.80 o                         
  12  12   4         54.23         51.44        11.42 o                         
  13  12   4        176.85        137.21        10.58 o                         
   0  13   4       1631.15       1779.20        46.28 o                         
   1  13   4         70.07         53.73         4.66 o                         
   2  13   4        346.07        374.07        11.02 o                         
   3  13   4        390.30        437.98         9.32 o                         
   4  13   4       1004.05       1024.15        19.41 o                         
   5  13   4        418.45        403.74        11.35 o                         
   6  13   4        793.80        834.92        16.13 o                         
   7  13   4        121.66        160.35         5.19 o                         
   8  13   4          5.39          1.69         3.76 o                         
   9  13   4        185.43        156.18         5.09 o                         
  10  13   4        944.74        937.30        17.88 o                         
  11  13   4         32.77         29.87         3.77 o                         
  12  13   4         26.38         27.74         3.66 o                         
  13  13   4        220.57         91.35        11.28 o                         
   0  14   4       1451.85       1460.97        38.31 o                         
   1  14   4         88.26        115.91         5.15 o                         
   2  14   4         42.86         37.72         4.62 o                         
   3  14   4          7.44          5.90         3.58 o                         
   4  14   4       2697.54       2743.04        49.92 o                         
   5  14   4        182.23        175.65         5.53 o                         
   6  14   4        541.85        539.94        11.04 o                         
   7  14   4        122.33        137.24         6.94 o                         
   8  14   4        282.94        300.60         7.18 o                         
   9  14   4         26.74         26.66         5.35 o                         
  10  14   4       1047.39        947.20        18.02 o                         
  11  14   4          3.27          1.81         3.45 o                         
  12  14   4         25.13         17.93         3.42 o                         
   0  15   4        728.34        733.29        27.67 o                         
   1  15   4        305.75        337.68         8.43 o                         
   2  15   4         41.94         43.19         6.10 o                         
   3  15   4         40.13         36.88         4.50 o                         
   4  15   4       1117.82       1128.24        21.31 o                         
   5  15   4        198.26        216.68        18.55 o                         
   6  15   4        325.56        321.76         7.52 o                         
   7  15   4          8.47         11.16         3.90 o                         
   8  15   4        131.60        125.19         8.60 o                         
   9  15   4         21.95         21.04         3.69 o                         
  10  15   4        386.84        339.99        19.98 o                         
  11  15   4        154.23        133.79         4.66 o                         
   0  16   4         98.66         97.08         6.20 o                         
   1  16   4        249.09        220.42         7.57 o                         
   2  16   4        113.42        111.22         4.60 o                         
   3  16   4         37.59         30.16         4.59 o                         
   4  16   4         65.20         62.25         6.35 o                         
   5  16   4        100.18         97.03         6.17 o                         
   6  16   4        127.97        125.76         4.92 o                         
   7  16   4          3.29          3.80         3.77 o                         
   8  16   4         42.42         30.50         4.21 o                         
   9  16   4        310.33        286.50        11.43 o                         
  10  16   4         55.17         45.58         3.72 o                         
   0  17   4         17.76          7.50         5.78 o                         
   1  17   4        423.81        419.86         9.09 o                         
   2  17   4         62.06         64.92         4.12 o                         
   3  17   4        186.49        159.41         5.12 o                         
   4  17   4         30.45         17.67         6.41 o                         
   5  17   4        303.81        279.27         7.92 o                         
   6  17   4         14.48         16.51         3.69 o                         
   7  17   4         66.91         66.80         7.15 o                         
   8  17   4        217.81        202.12        13.27 o                         
   9  17   4        307.03        204.92        13.14 o                         
   0  18   4        167.05        134.30         6.97 o                         
   1  18   4        387.30        415.93        12.68 o                         
   2  18   4         39.42         29.67         4.43 o                         
   3  18   4        243.41        239.75         8.47 o                         
   4  18   4        150.66        116.44         5.59 o                         
   5  18   4        404.77        378.42        14.87 o                         
   6  18   4         71.57         52.02         7.64 o                         
   7  18   4          2.79          0.41         3.60 o                         
   0  19   4        152.11        121.68         6.40 o                         
   1  19   4         93.49         85.28         4.24 o                         
   2  19   4         88.71         70.83         4.03 o                         
   3  19   4         36.03         23.92         3.68 o                         
   4  19   4         69.57         44.77         5.69 o                         
   5  19   4         92.65         83.19         4.12 o                         
   1  20   4         64.04         42.43         3.90 o                         
   2  20   4         52.16          3.91         7.27 o                         
   2   0   5       2170.30       2104.37        74.72 o                         
   4   0   5        641.49        688.58        26.65 o                         
   6   0   5        752.26        830.72        32.07 o                         
   8   0   5        641.50        760.93        29.34 o                         
  10   0   5       1117.57       1241.59        46.66 o                         
  12   0   5        992.58       1111.91        41.72 o                         
  14   0   5         38.53         38.86         6.61 o                         
   1   1   5         36.15         33.61         2.76 o                         
   2   1   5        926.36        988.23        25.01 o                         
   3   1   5        346.18        369.61        10.83 o                         
   4   1   5        838.39        801.60        21.63 o                         
   5   1   5         20.58         27.81         8.11 o                         
   6   1   5        296.79        318.11        49.36 o                         
   7   1   5        978.29       1037.38        52.26 o                         
   8   1   5       1154.85       1240.75        32.73 o                         
   9   1   5        129.36        147.00         6.36 o                         
  10   1   5         89.26        125.28         6.44 o                         
  11   1   5        494.89        575.11        16.48 o                         
  12   1   5        432.65        451.01        15.40 o                         
  13   1   5        713.79        750.86        20.30 o                         
  14   1   5        170.34        156.80        16.25 o                         
  15   1   5         53.02         63.32         8.02 o                         
   1   2   5       1395.38       1569.87        28.71 o                         
   2   2   5        529.95        512.05        14.76 o                         
   3   2   5       1417.43       1507.54        39.18 o                         
   4   2   5        127.39         92.76         5.14 o                         
   5   2   5        129.34        142.17         6.53 o                         
   6   2   5        998.99       1095.90        29.24 o                         
   7   2   5       2057.96       2287.02        81.82 o                         
   8   2   5        448.36        506.69        14.62 o                         
   9   2   5         29.35         25.43         4.23 o                         
  10   2   5          8.83         15.61         4.67 o                         
  11   2   5        194.23        219.20         8.18 o                         
  12   2   5        177.90        216.41         7.99 o                         
  13   2   5        372.45        378.30        11.31 o                         
  14   2   5         67.42         81.81         5.06 o                         
  15   2   5        153.20        180.30         6.88 o                         
   1   3   5       2653.65       2830.19        57.88 o                         
   2   3   5        309.31        293.44         6.24 o                         
   3   3   5       2269.84       2373.37        43.09 o                         
   4   3   5        432.08        459.69        13.21 o                         
   5   3   5        217.36        214.39         8.12 o                         
   6   3   5        931.58        971.95        26.21 o                         
   7   3   5       1537.12       1656.43        43.39 o                         
   8   3   5          4.39         14.66         4.70 o                         
   9   3   5        494.57        495.67        14.29 o                         
  10   3   5         47.17         60.63         5.33 o                         
  11   3   5       1454.45       1562.12        40.80 o                         
  12   3   5        146.45        165.46         6.91 o                         
  13   3   5        258.36        273.09        18.44 o                         
  14   3   5          8.37          9.36         3.98 o                         
  15   3   5        110.17        114.44         5.51 o                         
   1   4   5        752.02        774.06        18.24 o                         
   2   4   5        386.23        361.43         7.44 o                         
   3   4   5       1129.19       1085.68        22.53 o                         
   4   4   5        179.92        192.77         8.69 o                         
   5   4   5         16.12          4.59         5.43 o                         
   6   4   5         78.10         56.33         9.86 o                         
   7   4   5        898.59        916.85        24.89 o                         
   8   4   5        241.26        249.83         8.84 o                         
   9   4   5        502.19        554.23        15.78 o                         
  10   4   5         40.90         54.63         7.93 o                         
  11   4   5       1583.52       1644.08        42.84 o                         
  12   4   5         62.19         62.97         5.78 o                         
  13   4   5        606.60        632.75        17.60 o                         
  14   4   5         15.63         20.42         4.20 o                         
  15   4   5         26.25         29.38         4.63 o                         
   1   5   5        515.93        549.77        10.82 o                         
   2   5   5       1197.80       1315.99        33.71 o                         
   3   5   5       1075.43       1094.21        20.28 o                         
   4   5   5         81.49         66.87         2.98 o                         
   5   5   5        277.56        286.99        11.79 o                         
   6   5   5        743.30        877.56        24.02 o                         
   7   5   5        849.17        937.61        25.33 o                         
   8   5   5        327.19        357.43        11.31 o                         
   9   5   5        100.37        110.54         5.98 o                         
  10   5   5         43.62         62.57         5.41 o                         
  11   5   5        586.68        662.07        18.32 o                         
  12   5   5        104.30        112.99         9.32 o                         
  13   5   5        304.25        302.30         9.74 o                         
  14   5   5         35.04         27.26         4.26 o                         
  15   5   5          7.68         16.40         3.89 o                         
   1   6   5        314.18        325.54         7.12 o                         
   2   6   5       1053.47       1130.66        24.29 o                         
   3   6   5         88.68         79.15         3.42 o                         
   4   6   5       1016.11       1066.50        19.87 o                         
   5   6   5         34.63         45.63         3.20 o                         
   6   6   5        489.75        485.70        18.82 o                         
   7   6   5         82.47         72.73         6.71 o                         
   8   6   5        591.12        599.36        21.70 o                         
   9   6   5        114.75        123.23         5.98 o                         
  10   6   5         20.72         10.58         4.47 o                         
  11   6   5        112.76        118.06         9.43 o                         
  12   6   5        114.63        129.76        13.60 o                         
  13   6   5        111.24        126.93         5.89 o                         
  14   6   5        112.10        114.27         7.68 o                         
   1   7   5        271.19        299.29         6.79 o                         
   2   7   5       1059.12        963.97        18.18 o                         
   3   7   5         19.10         22.41         3.08 o                         
   4   7   5        430.82        442.76         9.10 o                         
   5   7   5          6.22          3.92         3.79 o                         
   6   7   5        258.95        241.52        22.27 o                         
   7   7   5          0.70         -3.95         3.95 o                         
   8   7   5       1156.59       1061.19        40.35 o                         
   9   7   5         12.21         12.29         3.22 o                         
  10   7   5         42.12         36.25         7.00 o                         
  11   7   5         27.16         27.91         3.36 o                         
  12   7   5        456.80        462.06        16.75 o                         
  13   7   5         97.68        108.90         5.67 o                         
  14   7   5        109.57         91.28         5.23 o                         
   1   8   5        360.81        358.64        10.23 o                         
   2   8   5        480.95        542.13        10.90 o                         
   3   8   5        220.38        197.88         7.68 o                         
   4   8   5        508.88        515.66        10.40 o                         
   5   8   5         15.03         10.91         3.21 o                         
   6   8   5        442.15        463.29        12.34 o                         
   7   8   5        288.92        258.07        17.00 o                         
   8   8   5        721.55        719.42        19.80 o                         
   9   8   5         16.76         15.62         3.13 o                         
  10   8   5         31.18         18.04         3.69 o                         
  11   8   5        169.17        169.06        28.52 o                         
  12   8   5        560.12        517.00        62.47 o                         
  13   8   5        106.02        103.94         5.41 o                         
  14   8   5         57.56         48.90         9.91 o                         
   1   9   5       1417.41       1552.40        33.11 o                         
   2   9   5        447.03        435.12         9.19 o                         
   3   9   5        595.45        574.13        19.65 o                         
   4   9   5        177.91        161.00         4.85 o                         
   5   9   5         14.85         12.88         3.36 o                         
   6   9   5        880.19        913.05        23.15 o                         
   7   9   5        678.64        655.85        25.96 o                         
   8   9   5         32.78         22.50         4.99 o                         
   9   9   5         10.97         11.69         3.38 o                         
  10   9   5        144.54        117.17        19.51 o                         
  11   9   5        270.23        242.45        43.94 o                         
  12   9   5        357.46        308.93        36.61 o                         
  13   9   5         97.82         90.64        11.67 o                         
   1  10   5        358.00        377.60         8.13 o                         
   2  10   5        266.53        271.40         6.58 o                         
   3  10   5        798.48        767.06        17.07 o                         
   4  10   5        127.46        103.57         5.21 o                         
   5  10   5         35.78         44.10        11.07 o                         
   6  10   5         81.37         86.95         7.75 o                         
   7  10   5       1511.59       1481.25        31.89 o                         
   8  10   5         59.95         63.39         3.82 o                         
   9  10   5        317.82        283.19        23.37 o                         
  10  10   5        106.54         98.55         5.75 o                         
  11  10   5        201.43        157.61        24.49 o                         
  12  10   5         80.74         42.51         6.61 o                         
  13  10   5        435.53        398.78        17.21 o                         
   1  11   5        133.16        137.97         5.01 o                         
   2  11   5        632.24        605.49        12.13 o                         
   3  11   5       1310.76       1337.80        24.97 o                         
   4  11   5        349.50        333.27         7.61 o                         
   5  11   5        104.62        116.26         4.80 o                         
   6  11   5        372.13        362.74         8.05 o                         
   7  11   5       1455.39       1422.01        41.97 o                         
   8  11   5          2.56          4.06         3.69 o                         
   9  11   5        350.00        339.14        17.67 o                         
  10  11   5         33.05         23.28         8.59 o                         
  11  11   5        227.18        217.15        22.35 o                         
  12  11   5         93.49         66.61         5.16 o                         
   1  12   5        121.01        130.47         4.78 o                         
   2  12   5        378.08        403.08         8.76 o                         
   3  12   5       1945.66       2056.01        53.28 o                         
   4  12   5        116.74         88.99         4.31 o                         
   5  12   5        128.51        135.37         5.16 o                         
   6  12   5         25.77         33.28         3.91 o                         
   7  12   5        493.61        467.96        10.32 o                         
   8  12   5          6.00          6.21         3.79 o                         
   9  12   5         70.37         55.06         7.51 o                         
  10  12   5         37.71         43.21         6.26 o                         
  11  12   5        212.33        190.44         7.05 o                         
  12  12   5        353.44        244.22        15.02 o                         
   1  13   5          0.88         -1.53         5.02 o                         
   2  13   5        665.47        677.76        13.42 o                         
   3  13   5        325.00        290.27         7.03 o                         
   4  13   5         36.75         36.08         3.73 o                         
   5  13   5          2.71          2.17         3.78 o                         
   6  13   5          4.65          2.01         3.72 o                         
   7  13   5        126.38        101.48         6.02 o                         
   8  13   5        516.49        481.77        10.11 o                         
   9  13   5         18.38         13.89         3.84 o                         
  10  13   5         29.98         24.23         5.63 o                         
  11  13   5         85.75         57.93        11.86 o                         
   1  14   5         39.49         42.33         3.86 o                         
   2  14   5        380.43        333.37         8.90 o                         
   3  14   5         80.82         63.85         8.00 o                         
   4  14   5         49.43         45.30         4.02 o                         
   5  14   5          8.12          5.04         3.79 o                         
   6  14   5        141.75        125.38         5.01 o                         
   7  14   5         44.82         36.61         5.37 o                         
   8  14   5        678.19        586.10        22.00 o                         
   9  14   5         18.67         18.80         3.71 o                         
  10  14   5         17.89         15.86         3.85 o                         
   1  15   5         25.32         20.89         4.01 o                         
   2  15   5        194.03        222.16         7.05 o                         
   3  15   5        717.20        683.91        19.88 o                         
   4  15   5        178.16        189.95         5.94 o                         
   5  15   5         43.83         46.15         4.03 o                         
   6  15   5        316.97        310.53         7.49 o                         
   7  15   5          6.77          6.60         3.65 o                         
   8  15   5        197.32        174.46        15.44 o                         
   9  15   5         30.86         26.56         3.86 o                         
   1  16   5         57.78         56.56         5.87 o                         
   2  16   5        118.63        105.86         4.63 o                         
   3  16   5        729.43        698.53        19.57 o                         
   4  16   5        178.82        168.44         6.32 o                         
   5  16   5         49.00         45.53         4.02 o                         
   6  16   5         83.34         68.18         4.18 o                         
   7  16   5        167.44        147.24         5.09 o                         
   8  16   5          7.82         -1.92         4.03 o                         
   1  17   5        132.31         94.83         6.37 o                         
   2  17   5        137.91        112.49         4.61 o                         
   3  17   5        309.19        275.68         6.80 o                         
   4  17   5         14.50         15.90         4.27 o                         
   5  17   5          7.86          5.41         4.15 o                         
   6  17   5         38.48         29.28         4.76 o                         
   1  18   5        225.95        210.81        10.24 o                         
   2  18   5        104.33         62.48         5.06 o                         
   3  18   5        170.81        139.56         6.88 o                         
   4  18   5         47.04         -4.86         6.26 o                         
   0   0   6      12160.69      13265.60       476.22 o                         
   2   0   6        123.11        119.26        12.51 o                         
   4   0   6        778.99        802.90        30.63 o                         
   6   0   6        553.15        671.80        26.50 o                         
   8   0   6        189.56        224.74        11.96 o                         
  10   0   6        918.20        978.87        37.08 o                         
  12   0   6        126.33        127.48         8.74 o                         
   0   1   6       2085.26       2285.90        58.73 o                         
   1   1   6        229.56        326.85         7.05 o                         
   2   1   6         96.67         94.89         2.99 o                         
   3   1   6         19.12         31.47         7.36 o                         
   4   1   6        327.91        407.28        12.00 o                         
   5   1   6        265.96        288.15         9.52 o                         
   6   1   6       1025.51       1089.56        29.05 o                         
   7   1   6         24.43         33.40         5.10 o                         
   8   1   6        195.86        267.91        16.42 o                         
   9   1   6        124.85        147.72         6.77 o                         
  10   1   6        568.70        675.62        18.77 o                         
  11   1   6        173.56        173.59        10.00 o                         
  12   1   6          7.57         19.27         4.69 o                         
  13   1   6         65.79         79.32        10.09 o                         
   0   2   6         20.84         20.30         4.12 o                         
   1   2   6        241.19        325.12         7.02 o                         
   2   2   6         71.78         84.84         4.00 o                         
   3   2   6        253.67        339.83        10.43 o                         
   4   2   6        479.40        528.25        16.10 o                         
   5   2   6       1098.37       1261.91        33.30 o                         
   6   2   6        177.24        199.07         7.87 o                         
   7   2   6         51.67         63.91         8.99 o                         
   8   2   6          1.65          5.60        12.56 o                         
   9   2   6        344.74        438.16        13.00 o                         
  10   2   6        473.56        514.21        14.78 o                         
  11   2   6         38.57         36.64         4.97 o                         
  12   2   6        168.78        173.11         8.46 o                         
  13   2   6        187.18        224.15         7.84 o                         
   0   3   6        309.42        450.34        12.94 o                         
   1   3   6        643.14        630.51        12.65 o                         
   2   3   6         53.03         60.62         3.76 o                         
   3   3   6         51.83         46.21         4.70 o                         
   4   3   6        228.51        234.73        13.44 o                         
   5   3   6        797.71        784.41        21.39 o                         
   6   3   6          3.44          3.66         4.71 o                         
   7   3   6         17.05         12.79         5.12 o                         
   8   3   6         23.09         18.50         4.89 o                         
   9   3   6        391.09        424.05        15.34 o                         
  10   3   6         15.21         17.16         4.99 o                         
  11   3   6          4.44          8.94         4.50 o                         
  12   3   6         20.48         20.96         4.58 o                         
  13   3   6         40.92         38.89         5.98 o                         
   0   4   6         13.19         26.04         4.48 o                         
   1   4   6        857.17        887.23        16.73 o                         
   2   4   6         16.45         21.19         3.58 o                         
   3   4   6        121.68        118.51         7.59 o                         
   4   4   6         21.30         29.03         4.87 o                         
   5   4   6        143.79        151.86         6.75 o                         
   6   4   6        174.97        190.88         7.89 o                         
   7   4   6        217.62        245.26        15.16 o                         
   8   4   6         27.37         28.40         5.30 o                         
   9   4   6        396.02        431.57        12.76 o                         
  10   4   6         18.10         15.88         4.79 o                         
  11   4   6        194.89        210.14         7.81 o                         
  12   4   6        212.69        219.28        11.13 o                         
  13   4   6         10.89          8.71         4.14 o                         
   0   5   6        147.54        189.67         7.03 o                         
   1   5   6        552.18        642.51        12.47 o                         
   2   5   6         36.22         34.71         4.62 o                         
   3   5   6        154.69        177.26         4.67 o                         
   4   5   6        347.09        396.51         8.55 o                         
   5   5   6        568.34        694.01        19.11 o                         
   6   5   6        342.65        351.23        17.38 o                         
   7   5   6         18.95          9.52         5.02 o                         
   8   5   6         40.12         53.34         5.44 o                         
   9   5   6        601.94        704.43        25.93 o                         
  10   5   6        329.12        351.61        14.13 o                         
  11   5   6        115.96        112.28         5.83 o                         
  12   5   6          3.25          1.56         6.38 o                         
  13   5   6         10.60         16.86         5.29 o                         
   0   6   6       1077.83       1135.06        29.82 o                         
   1   6   6         38.26         29.89         3.98 o                         
   2   6   6         41.67         42.96         3.33 o                         
   3   6   6         38.34         49.22         3.45 o                         
   4   6   6        666.75        735.46        14.01 o                         
   5   6   6        334.63        333.34        10.58 o                         
   6   6   6        448.11        508.72        14.70 o                         
   7   6   6          3.21         10.30         4.77 o                         
   8   6   6         68.70         97.01         5.86 o                         
   9   6   6         33.45         26.87         4.81 o                         
  10   6   6        411.81        441.71        13.21 o                         
  11   6   6        105.03        114.11         6.06 o                         
  12   6   6         73.32         74.93         9.89 o                         
  13   6   6         59.68         27.77         4.59 o                         
   0   7   6       1010.93        956.12        25.43 o                         
   1   7   6          1.72         -0.17         3.59 o                         
   2   7   6          8.84          4.21         3.22 o                         
   3   7   6          5.50          7.65         3.06 o                         
   4   7   6        858.01        803.53        15.33 o                         
   5   7   6        152.07        157.26         6.66 o                         
   6   7   6        208.73        185.60        13.01 o                         
   7   7   6         77.33         74.12         9.57 o                         
   8   7   6        291.77        303.87        10.15 o                         
   9   7   6         31.67         28.23         5.07 o                         
  10   7   6        237.03        242.47         8.54 o                         
  11   7   6         26.75         22.80         4.64 o                         
  12   7   6         12.72          7.75         4.22 o                         
   0   8   6        506.21        554.54        17.54 o                         
   1   8   6        424.84        412.50        14.89 o                         
   2   8   6         79.41         80.80         5.29 o                         
   3   8   6         17.01         19.25         3.34 o                         
   4   8   6        500.98        553.73        20.89 o                         
   5   8   6        279.21        229.10        12.82 o                         
   6   8   6        393.82        388.51        27.42 o                         
   7   8   6         52.63         56.04        10.36 o                         
   8   8   6        376.68        449.41        13.27 o                         
   9   8   6        193.03        199.11         7.66 o                         
  10   8   6        351.27        385.19        15.83 o                         
  11   8   6         81.71         82.01         5.17 o                         
  12   8   6         94.72         69.77         4.86 o                         
   0   9   6        842.26        833.40        22.65 o                         
   1   9   6        625.44        682.34        13.32 o                         
   2   9   6         35.42         36.09         3.60 o                         
   3   9   6         59.40         80.28         4.07 o                         
   4   9   6        160.19        144.11         5.10 o                         
   5   9   6        473.68        490.51        29.74 o                         
   6   9   6         53.13         44.27         3.60 o                         
   7   9   6         50.34         43.99         7.45 o                         
   8   9   6         12.79          6.95         6.50 o                         
   9   9   6        206.97        248.40        19.01 o                         
  10   9   6        401.85        366.23        27.46 o                         
  11   9   6         21.45         18.06         4.20 o                         
   0  10   6        123.45         99.48         8.29 o                         
   1  10   6        137.52        112.82         4.41 o                         
   2  10   6        112.95        110.20         4.45 o                         
   3  10   6        105.90         82.92         7.83 o                         
   4  10   6          7.47          6.44         3.60 o                         
   5  10   6        167.88        136.09         4.77 o                         
   6  10   6         36.80         25.41         3.87 o                         
   7  10   6        268.26        257.07        22.29 o                         
   8  10   6         50.05         47.14        10.46 o                         
   9  10   6        136.45        113.34         6.21 o                         
  10  10   6         90.44         69.36         6.07 o                         
  11  10   6        178.85        144.99        23.15 o                         
   0  11   6         59.62         34.55         7.31 o                         
   1  11   6         85.98         78.42         4.25 o                         
   2  11   6         52.60         38.63         3.91 o                         
   3  11   6        293.54        296.10        11.89 o                         
   4  11   6         31.32         33.82         3.88 o                         
   5  11   6        321.20        287.38        12.37 o                         
   6  11   6         52.16         41.47         4.01 o                         
   7  11   6          7.14          7.42         4.22 o                         
   8  11   6        365.86        320.78        38.36 o                         
   9  11   6        154.12        122.54        18.09 o                         
  10  11   6         71.52         67.82         4.84 o                         
   0  12   6        345.08        461.30        13.75 o                         
   1  12   6        142.31        168.94         6.21 o                         
   2  12   6        116.17        114.94         4.75 o                         
   3  12   6          1.35          3.44         3.82 o                         
   4  12   6         18.45          3.71         3.81 o                         
   5  12   6        741.84        741.77        25.79 o                         
   6  12   6        156.74        142.74        14.49 o                         
   7  12   6        370.53        339.66        25.11 o                         
   8  12   6         43.12         21.28         4.26 o                         
   9  12   6        110.24        120.11         5.82 o                         
   0  13   6        262.47        241.67        11.59 o                         
   1  13   6         52.69         36.62         4.55 o                         
   2  13   6        159.79        153.86         5.94 o                         
   3  13   6        133.47        131.43         4.91 o                         
   4  13   6        277.33        252.61        18.63 o                         
   5  13   6         70.89         51.87         4.30 o                         
   6  13   6        303.15        286.10        11.60 o                         
   7  13   6         12.42          5.86         3.74 o                         
   8  13   6         12.75          4.07         4.55 o                         
   0  14   6        479.78        422.68        12.85 o                         
   1  14   6         20.47         10.98         3.78 o                         
   2  14   6          6.40          6.45         4.28 o                         
   3  14   6         16.28          9.66         3.83 o                         
   4  14   6        913.06        809.01        22.06 o                         
   5  14   6         52.87         34.13         4.11 o                         
   6  14   6        113.81         88.05         6.56 o                         
   7  14   6          4.84          0.97         3.72 o                         
   0  15   6        336.52        325.99        10.49 o                         
   1  15   6         15.94         12.73         3.76 o                         
   2  15   6         16.40         18.32         3.69 o                         
   3  15   6         97.48         84.85         5.01 o                         
   4  15   6        503.08        454.19        19.23 o                         
   5  15   6         69.53         52.83         4.17 o                         
   0  16   6          8.55          0.16         5.14 o                         
   1  16   6        153.90        148.36         4.87 o                         
   2  16   6         55.46         32.23         4.42 o                         
   3  16   6         23.77         19.33         4.69 o                         
   2   0   7        919.97        902.33        34.21 o                         
   4   0   7         68.66         72.10         8.04 o                         
   6   0   7         12.15         25.12         7.31 o                         
   8   0   7        196.43        201.15        11.39 o                         
  10   0   7        150.27        112.19         8.46 o                         
   1   1   7         41.61         60.22         3.34 o                         
   2   1   7        113.07        137.72         6.48 o                         
   3   1   7         23.62         32.31         5.12 o                         
   4   1   7         90.23         94.68         5.94 o                         
   5   1   7          0.09         -0.53         5.47 o                         
   6   1   7         85.27        141.29         7.03 o                         
   7   1   7        253.52        236.84         8.79 o                         
   8   1   7        197.56        219.66         9.58 o                         
   9   1   7         16.14         23.15         5.20 o                         
  10   1   7        143.07        185.64         7.20 o                         
  11   1   7        286.34        280.07         9.23 o                         
   1   2   7        661.29        816.41        15.43 o                         
   2   2   7        290.06        322.37        14.30 o                         
   3   2   7        582.01        696.64        19.27 o                         
   4   2   7          7.62         11.04         5.27 o                         
   5   2   7         13.30         27.67         5.34 o                         
   6   2   7        196.60        204.35         8.18 o                         
   7   2   7        646.03        795.15        21.78 o                         
   8   2   7        172.04        206.47        11.10 o                         
   9   2   7         40.75         46.12         5.19 o                         
  10   2   7         49.19         52.54         5.00 o                         
  11   2   7         18.47         20.47         4.73 o                         
   1   3   7        374.76        358.72        13.71 o                         
   2   3   7         27.03          8.04         2.71 o                         
   3   3   7        366.34        324.04        10.38 o                         
   4   3   7         79.04         77.65         5.68 o                         
   5   3   7         52.70         51.24         6.29 o                         
   6   3   7        326.68        313.05        10.43 o                         
   7   3   7        395.43        410.69        12.60 o                         
   8   3   7          8.64         16.52         6.24 o                         
   9   3   7         34.47         29.87         6.46 o                         
  10   3   7         18.15         24.52         8.28 o                         
  11   3   7        435.39        387.62        11.70 o                         
   1   4   7        272.92        280.39         6.38 o                         
   2   4   7         24.56         14.91         3.11 o                         
   3   4   7        274.30        289.08        11.59 o                         
   4   4   7        128.46        128.43        10.06 o                         
   5   4   7         13.08         17.88         9.29 o                         
   6   4   7         10.70          7.90        15.09 o                         
   7   4   7        128.25        133.80         6.88 o                         
   8   4   7         45.23         34.06         5.22 o                         
   9   4   7        304.65        309.97        10.10 o                         
  10   4   7         10.78         14.15         6.92 o                         
  11   4   7        465.29        355.66        11.26 o                         
   1   5   7        101.25        124.47         5.11 o                         
   2   5   7        280.05        332.85        12.99 o                         
   3   5   7        218.09        248.37         8.51 o                         
   4   5   7         32.33         33.86         5.33 o                         
   5   5   7        151.82        184.64         7.79 o                         
   6   5   7        294.87        341.03        20.66 o                         
   7   5   7        256.23        311.07        10.25 o                         
   8   5   7         54.16         66.09         7.85 o                         
   9   5   7         17.39          7.35         4.81 o                         
  10   5   7         27.11         35.06         5.13 o                         
   1   6   7         40.16         26.33         4.08 o                         
   2   6   7        444.90        481.78         9.84 o                         
   3   6   7          4.79          2.19         3.55 o                         
   4   6   7        255.05        275.96         9.68 o                         
   5   6   7         11.33          7.40         5.15 o                         
   6   6   7         93.44        120.34         6.55 o                         
   7   6   7          5.30          8.91         5.00 o                         
   8   6   7        205.86        234.55        11.22 o                         
   9   6   7         10.76         17.38         4.97 o                         
  10   6   7          0.56          0.78         4.52 o                         
   1   7   7        160.57        160.07         5.04 o                         
   2   7   7        163.14        112.71         4.55 o                         
   3   7   7         13.34         11.90         4.43 o                         
   4   7   7        126.24        104.16        15.12 o                         
   5   7   7          1.23          2.96         5.30 o                         
   6   7   7         17.40          6.23        10.35 o                         
   7   7   7          0.67         -0.81         4.89 o                         
   8   7   7        274.66        233.68         8.40 o                         
   9   7   7          5.99         12.79         4.73 o                         
   1   8   7        151.69        131.44         4.97 o                         
   2   8   7         77.86         95.34         5.02 o                         
   3   8   7         37.08         26.69         6.65 o                         
   4   8   7        110.22        104.07        20.22 o                         
   5   8   7          6.31         10.03         5.20 o                         
   6   8   7        137.43        162.95         7.24 o                         
   7   8   7         29.03         17.93         5.12 o                         
   8   8   7        204.26        195.26         7.62 o                         
   9   8   7          0.48         -0.25         4.94 o                         
   1   9   7        380.18        397.31         8.70 o                         
   2   9   7        250.78        221.87        11.01 o                         
   3   9   7        140.69        157.27        11.64 o                         
   4   9   7         44.74         39.74         6.60 o                         
   5   9   7          3.41          0.67         4.90 o                         
   6   9   7        206.18        182.85         7.74 o                         
   7   9   7        217.41        250.47        10.47 o                         
   8   9   7         12.47          1.70         9.17 o                         
   1  10   7         72.02         66.10         4.21 o                         
   2  10   7          0.55          5.84         3.93 o                         
   3  10   7         92.71         67.60         4.20 o                         
   4  10   7          2.46         -2.48         4.27 o                         
   5  10   7         33.74         35.76         6.26 o                         
   6  10   7         65.56         53.05         5.15 o                         
   7  10   7        311.61        247.21        10.18 o                         
   1  11   7         28.00         26.26         4.60 o                         
   2  11   7         20.97         10.83         3.98 o                         
   3  11   7        396.85        363.30        10.77 o                         
   4  11   7         64.28         35.86         4.59 o                         
   5  11   7         25.74         14.24         4.35 o                         
   6  11   7        226.07        169.05        19.35 o                         
   1  12   7         17.43         14.91         4.52 o                         
   2  12   7        243.40        249.16        16.84 o                         
   3  12   7        614.05        535.65        10.97 o                         
   4  12   7         42.50         39.90        10.72 o                         
   5  12   7         86.86         69.61         4.58 o                         
   1  13   7          4.39         -1.57         3.78 o                         
   2  13   7         94.16         52.27         4.67 o                         
   3  13   7        116.21         63.94         4.26 o                         
   2   0   8         37.08         39.72         8.96 o                         
   4   0   8        102.70         83.38         8.80 o                         
   6   0   8        221.17        198.57        11.04 o                         
   2   1   8          8.90         20.56         6.22 o                         
   3   1   8          8.65          9.96         8.16 o                         
   4   1   8         42.69         63.10         6.13 o                         
   5   1   8         49.35         50.39         5.87 o                         
   6   1   8        105.10         96.82        11.53 o                         
   7   1   8          3.34          6.13         5.22 o                         
   2   2   8         32.01         31.94         6.78 o                         
   3   2   8         42.37         69.79         6.24 o                         
   4   2   8         90.56         81.38         6.66 o                         
   5   2   8        346.83        400.13        12.33 o                         
   6   2   8        110.87        125.98        12.59 o                         
   7   2   8         11.65         16.05         6.41 o                         
   2   3   8          7.66          4.75         5.91 o                         
   3   3   8          3.99         -0.05         8.54 o                         
   4   3   8         70.28         51.36        15.07 o                         
   5   3   8        106.42         88.08         6.34 o                         
   6   3   8         14.03         21.35         5.40 o                         
   7   3   8          8.04          8.64         5.23 o                         
   1   4   8        220.03        209.68        11.62 o                         
   2   4   8          1.10          8.43         9.83 o                         
   3   4   8         23.28         24.98         5.92 o                         
   4   4   8          0.36          3.89         5.58 o                         
   5   4   8         28.24         17.47         5.57 o                         
   6   4   8         21.63          8.17         5.29 o                         
   7   4   8         89.09         57.91         5.92 o                         
   1   5   8        103.03        141.53         7.90 o                         
   2   5   8         23.72         25.73         6.04 o                         
   3   5   8         45.63         54.87         7.99 o                         
   4   5   8         70.68         76.59        16.90 o                         
   5   5   8        101.44        104.97         6.26 o                         
   6   5   8        107.44         88.72         6.18 o                         
   1   6   8          1.04         -2.31         5.46 o                         
   2   6   8          3.70          0.03         9.88 o                         
   3   6   8         26.43         35.98         5.83 o                         
   4   6   8        146.52        158.37        17.86 o                         
   5   6   8         98.97         67.39         8.57 o                         
   6   6   8         73.07         38.71        11.61 o                         
   1   7   8          3.92          2.23         5.75 o                         
   2   7   8          2.13          1.39         8.22 o                         
   3   7   8          3.01         -0.11         5.63 o                         
   4   7   8        147.21         97.76        13.34 o                         
   5   7   8         38.80         31.91        11.15 o                         
   0   8   8         97.15         99.42        11.27 o                         
   1   8   8        105.67         70.77         5.04 o                         
   2   8   8          2.97          4.50         4.92 o                         
   3   8   8          8.80         11.27         5.71 o                         
   4   8   8        100.88         86.95        16.16 o                         
   0   9   8        206.70        156.50         7.75 o                         
   1   9   8        162.67        144.95         6.62 o                         
   2   9   8         47.11         23.31         5.00 o                         
                                                                                
